# Supplementary material for: De novo transcriptome analysis in radish (Raphanus sativus L.) and identification of critical genes involved in bolting and flowering
Source: BMC Genomics. 2016 May 23;17:389. doi: 10.1186/s12864-016-2633-2 (PMC4877741; doi:10.1186/s12864-016-2633-2)
Supplement: Additional file 1: — Summary of all the assembled unigenes in radish leaf transcriptome. (XLSX 14582 kb) [file 12864_2016_2633_MOESM1_ESM.xlsx]

## Sheet: annotation
Additional file 1 Summary of all the assembled unigenes in radish leaf transcriptome.
geneID	geneLength	NAU-LB_rawfragments(21182716)	NAU-LB_FPKM	Nr-ID	Nr-Score	Nr-Evalue	Nr-annotation	Nt-ID	Nt-Score	Nt-Evalue	Nt-annotation	Swissprot-ID	Swissprot-Score	Swissprot-Evalue	Swissprot-annotation	COG-Protein-or-Domain	COG-Score	COG-Evalue	COG-ID	COG-Function-Description	KO_id	KEGG-Evalue	KEGG-Score	KEGG-Gene	ko_definition	GO-BiologicalProcess	GO-MolecularFunction	Go-CellularComponent
CL1.Contig1_NAU-LB	1780	433	11.4838	gi|297820530|ref|XP_002878148.1|	124.4	6e-27	hypothetical protein ARALYDRAFT_486186 [Arabidopsis lyrata subsp. lyrata] >gi|297323986|gb|EFH54407.1| hypothetical protein ARALYDRAFT_486186 [Arabidopsis lyrata subsp. lyrata]	gi|227202535|dbj|AK318626.1|	2329	0	Arabidopsis thaliana AT3G57410 mRNA, complete cds, clone: RAFL09-33-E13	sp|O81645|VILI3_ARATH	1012	0	Villin-3 OS=Arabidopsis thaliana GN=VLN3 PE=1 SV=2	--	--	--	--	--	K05768	0	639	vvi:100254775	gelsolin	GO:0030243//cellulose metabolic process;GO:0051017//actin filament bundle assembly;GO:0000902//cell morphogenesis;GO:0048767//root hair elongation;GO:0051014//actin filament severing;GO:0009698//phenylpropanoid metabolic process;GO:0006487//protein N-linked glycosylation;GO:0048193//Golgi vesicle transport;GO:0032880//regulation of protein localization;GO:0006598//polyamine catabolic process;GO:0…	GO:0051015//actin filament binding	GO:0005884//actin filament;GO:0005829//cytosol
CL1.Contig2_NAU-LB	446	77	8.1503	gi|297827823|ref|XP_002881794.1|	67.8	6e-11	hypothetical protein ARALYDRAFT_483257 [Arabidopsis lyrata subsp. lyrata] >gi|297327633|gb|EFH58053.1| hypothetical protein ARALYDRAFT_483257 [Arabidopsis lyrata subsp. lyrata]	gi|145360886|ref|NM_129738.4|	498	1e-138	Arabidopsis thaliana villin 2 (VLN2) mRNA, complete cds	sp|O81644|VILI2_ARATH	275	1e-74	Villin-2 OS=Arabidopsis thaliana GN=VLN2 PE=1 SV=2	--	--	--	--	--	K05768	7e-35	144	vvi:100254775	gelsolin	GO:0030243//cellulose metabolic process;GO:0051017//actin filament bundle assembly;GO:0000902//cell morphogenesis;GO:0048767//root hair elongation;GO:0051014//actin filament severing;GO:0009698//phenylpropanoid metabolic process;GO:0006487//protein N-linked glycosylation;GO:0048193//Golgi vesicle transport;GO:0032880//regulation of protein localization;GO:0006598//polyamine catabolic process;GO:0…	GO:0051015//actin filament binding	GO:0005884//actin filament;GO:0005829//cytosol
CL10.Contig1_NAU-LB	1366	131	4.5273	gi|15237829|ref|NP_200724.1|	637.1	0	serine/threonine-protein phosphatase PP1 isozyme 2 [Arabidopsis thaliana] >gi|30697179|ref|NP_851218.1| serine/threonine-protein phosphatase PP1 isozyme 2 [Arabidopsis thaliana] >gi|79331451|ref|NP_001032103.1| serine/threonine-protein phosphatase PP1 isozyme 2 [Arabidopsis thaliana] >gi|1346754|sp|P48482.1|PP12_ARATH RecName: Full=Serine/threonine-protein phosphatase PP1 isozyme 2 >gi|166797|gb|…	gi|222424712|dbj|AK317649.1|	1065	0	Arabidopsis thaliana AT5G59160 mRNA, complete cds, clone: RAFL09-87-D18	sp|P48482|PP12_ARATH	637	0	Serine/threonine-protein phosphatase PP1 isozyme 2 OS=Arabidopsis thaliana GN=TOPP2 PE=2 SV=1	YER133w	499	4e-141	COG0639	Diadenosine tetraphosphatase and related serine/threonine protein phosphatases	K06269	0	635	aly:ARALYDRAFT_685584	protein phosphatase 1, catalytic subunit [EC:3.1.3.16]	GO:0016926//protein desumoylation;GO:0006470//protein dephosphorylation;GO:0050665//hydrogen peroxide biosynthetic process;GO:0010228//vegetative to reproductive phase transition of meristem	GO:0046872//metal ion binding;GO:0004722//protein serine/threonine phosphatase activity	GO:0000164//protein phosphatase type 1 complex
CL10.Contig2_NAU-LB	1339	10	0.3526	gi|15237829|ref|NP_200724.1|	535.8	6e-151	serine/threonine-protein phosphatase PP1 isozyme 2 [Arabidopsis thaliana] >gi|30697179|ref|NP_851218.1| serine/threonine-protein phosphatase PP1 isozyme 2 [Arabidopsis thaliana] >gi|79331451|ref|NP_001032103.1| serine/threonine-protein phosphatase PP1 isozyme 2 [Arabidopsis thaliana] >gi|1346754|sp|P48482.1|PP12_ARATH RecName: Full=Serine/threonine-protein phosphatase PP1 isozyme 2 >gi|166797|gb|…	gi|222424712|dbj|AK317649.1|	827	0	Arabidopsis thaliana AT5G59160 mRNA, complete cds, clone: RAFL09-87-D18	sp|P48482|PP12_ARATH	535	2e-152	Serine/threonine-protein phosphatase PP1 isozyme 2 OS=Arabidopsis thaliana GN=TOPP2 PE=2 SV=1	YER133w	463	3e-130	COG0639	Diadenosine tetraphosphatase and related serine/threonine protein phosphatases	K06269	1e-151	534	aly:ARALYDRAFT_685584	protein phosphatase 1, catalytic subunit [EC:3.1.3.16]	GO:0016926//protein desumoylation;GO:0006470//protein dephosphorylation;GO:0050665//hydrogen peroxide biosynthetic process;GO:0010228//vegetative to reproductive phase transition of meristem	GO:0046872//metal ion binding;GO:0004722//protein serine/threonine phosphatase activity	GO:0000164//protein phosphatase type 1 complex
CL10.Contig3_NAU-LB	1360	2	0.0694	gi|297796865|ref|XP_002866317.1|	630.2	2e-179	predicted protein [Arabidopsis lyrata subsp. lyrata] >gi|297312152|gb|EFH42576.1| predicted protein [Arabidopsis lyrata subsp. lyrata]	gi|222424712|dbj|AK317649.1|	1049	0	Arabidopsis thaliana AT5G59160 mRNA, complete cds, clone: RAFL09-87-D18	sp|P48482|PP12_ARATH	629	1e-180	Serine/threonine-protein phosphatase PP1 isozyme 2 OS=Arabidopsis thaliana GN=TOPP2 PE=2 SV=1	YER133w	499	4e-141	COG0639	Diadenosine tetraphosphatase and related serine/threonine protein phosphatases	K06269	2e-180	630	aly:ARALYDRAFT_685584	protein phosphatase 1, catalytic subunit [EC:3.1.3.16]	GO:0016926//protein desumoylation;GO:0006470//protein dephosphorylation;GO:0050665//hydrogen peroxide biosynthetic process;GO:0010228//vegetative to reproductive phase transition of meristem	GO:0046872//metal ion binding;GO:0004722//protein serine/threonine phosphatase activity	GO:0000164//protein phosphatase type 1 complex
CL10.Contig4_NAU-LB	1273	23	0.8529	gi|15237829|ref|NP_200724.1|	535.8	6e-151	serine/threonine-protein phosphatase PP1 isozyme 2 [Arabidopsis thaliana] >gi|30697179|ref|NP_851218.1| serine/threonine-protein phosphatase PP1 isozyme 2 [Arabidopsis thaliana] >gi|79331451|ref|NP_001032103.1| serine/threonine-protein phosphatase PP1 isozyme 2 [Arabidopsis thaliana] >gi|1346754|sp|P48482.1|PP12_ARATH RecName: Full=Serine/threonine-protein phosphatase PP1 isozyme 2 >gi|166797|gb|…	gi|222424712|dbj|AK317649.1|	842	0	Arabidopsis thaliana AT5G59160 mRNA, complete cds, clone: RAFL09-87-D18	sp|P48482|PP12_ARATH	535	2e-152	Serine/threonine-protein phosphatase PP1 isozyme 2 OS=Arabidopsis thaliana GN=TOPP2 PE=2 SV=1	YER133w	463	3e-130	COG0639	Diadenosine tetraphosphatase and related serine/threonine protein phosphatases	K06269	1e-151	534	aly:ARALYDRAFT_685584	protein phosphatase 1, catalytic subunit [EC:3.1.3.16]	GO:0016926//protein desumoylation;GO:0006470//protein dephosphorylation;GO:0050665//hydrogen peroxide biosynthetic process;GO:0010228//vegetative to reproductive phase transition of meristem	GO:0046872//metal ion binding;GO:0004722//protein serine/threonine phosphatase activity	GO:0000164//protein phosphatase type 1 complex
CL10.Contig5_NAU-LB	1426	12	0.3973	gi|297796865|ref|XP_002866317.1|	630.2	2e-179	predicted protein [Arabidopsis lyrata subsp. lyrata] >gi|297312152|gb|EFH42576.1| predicted protein [Arabidopsis lyrata subsp. lyrata]	gi|222424712|dbj|AK317649.1|	1033	0	Arabidopsis thaliana AT5G59160 mRNA, complete cds, clone: RAFL09-87-D18	sp|P48482|PP12_ARATH	629	1e-180	Serine/threonine-protein phosphatase PP1 isozyme 2 OS=Arabidopsis thaliana GN=TOPP2 PE=2 SV=1	YER133w	499	5e-141	COG0639	Diadenosine tetraphosphatase and related serine/threonine protein phosphatases	K06269	2e-180	630	aly:ARALYDRAFT_685584	protein phosphatase 1, catalytic subunit [EC:3.1.3.16]	GO:0016926//protein desumoylation;GO:0006470//protein dephosphorylation;GO:0050665//hydrogen peroxide biosynthetic process;GO:0010228//vegetative to reproductive phase transition of meristem	GO:0046872//metal ion binding;GO:0004722//protein serine/threonine phosphatase activity	GO:0000164//protein phosphatase type 1 complex
CL10.Contig6_NAU-LB	1379	5	0.1712	gi|297796865|ref|XP_002866317.1|	638.3	0	predicted protein [Arabidopsis lyrata subsp. lyrata] >gi|297312152|gb|EFH42576.1| predicted protein [Arabidopsis lyrata subsp. lyrata]	gi|222424712|dbj|AK317649.1|	1070	0	Arabidopsis thaliana AT5G59160 mRNA, complete cds, clone: RAFL09-87-D18	sp|P48482|PP12_ARATH	637	0	Serine/threonine-protein phosphatase PP1 isozyme 2 OS=Arabidopsis thaliana GN=TOPP2 PE=2 SV=1	YER133w	499	4e-141	COG0639	Diadenosine tetraphosphatase and related serine/threonine protein phosphatases	K06269	0	638	aly:ARALYDRAFT_685584	protein phosphatase 1, catalytic subunit [EC:3.1.3.16]	GO:0016926//protein desumoylation;GO:0006470//protein dephosphorylation;GO:0050665//hydrogen peroxide biosynthetic process;GO:0010228//vegetative to reproductive phase transition of meristem	GO:0046872//metal ion binding;GO:0004722//protein serine/threonine phosphatase activity	GO:0000164//protein phosphatase type 1 complex
CL10.Contig7_NAU-LB	1445	1	0.0327	gi|297796865|ref|XP_002866317.1|	638.3	0	predicted protein [Arabidopsis lyrata subsp. lyrata] >gi|297312152|gb|EFH42576.1| predicted protein [Arabidopsis lyrata subsp. lyrata]	gi|222424712|dbj|AK317649.1|	1055	0	Arabidopsis thaliana AT5G59160 mRNA, complete cds, clone: RAFL09-87-D18	sp|P48482|PP12_ARATH	637	0	Serine/threonine-protein phosphatase PP1 isozyme 2 OS=Arabidopsis thaliana GN=TOPP2 PE=2 SV=1	YER133w	499	5e-141	COG0639	Diadenosine tetraphosphatase and related serine/threonine protein phosphatases	K06269	0	638	aly:ARALYDRAFT_685584	protein phosphatase 1, catalytic subunit [EC:3.1.3.16]	GO:0016926//protein desumoylation;GO:0006470//protein dephosphorylation;GO:0050665//hydrogen peroxide biosynthetic process;GO:0010228//vegetative to reproductive phase transition of meristem	GO:0046872//metal ion binding;GO:0004722//protein serine/threonine phosphatase activity	GO:0000164//protein phosphatase type 1 complex
CL100.Contig1_NAU-LB	2467	91	1.7414	gi|297830722|ref|XP_002883243.1|	985.7	0	calmodulin-domain protein kinase 9 [Arabidopsis lyrata subsp. lyrata] >gi|297329083|gb|EFH59502.1| calmodulin-domain protein kinase 9 [Arabidopsis lyrata subsp. lyrata]	gi|297830721|ref|XM_002883197.1|	1865	0	Arabidopsis lyrata subsp. lyrata calmodulin-domain protein kinase 9 (CPK9), mRNA	sp|Q38868|CDPK9_ARATH	981	0	Calcium-dependent protein kinase 9 OS=Arabidopsis thaliana GN=CPK9 PE=1 SV=1	SPAC14C4.03	167	8e-41	COG0515	Serine/threonine protein kinase	K13412	0	985	aly:ARALYDRAFT_898456	calcium-dependent protein kinase [EC:2.7.11.1]	GO:0031348//negative regulation of defense response;GO:0009867//jasmonic acid mediated signaling pathway;GO:0009862//systemic acquired resistance, salicylic acid mediated signaling pathway;GO:0010363//regulation of plant-type hypersensitive response;GO:0006612//protein targeting to membrane;GO:0050832//defense response to fungus;GO:0043069//negative regulation of programmed cell death;GO:0006468/…	GO:0004683//calmodulin-dependent protein kinase activity;GO:0005509//calcium ion binding;GO:0005524//ATP binding	GO:0005886//plasma membrane;GO:0005634//nucleus
CL100.Contig2_NAU-LB	2299	193	3.9631	gi|297830722|ref|XP_002883243.1|	985.7	0	calmodulin-domain protein kinase 9 [Arabidopsis lyrata subsp. lyrata] >gi|297329083|gb|EFH59502.1| calmodulin-domain protein kinase 9 [Arabidopsis lyrata subsp. lyrata]	gi|297830721|ref|XM_002883197.1|	1865	0	Arabidopsis lyrata subsp. lyrata calmodulin-domain protein kinase 9 (CPK9), mRNA	sp|Q38868|CDPK9_ARATH	981	0	Calcium-dependent protein kinase 9 OS=Arabidopsis thaliana GN=CPK9 PE=1 SV=1	SPAC14C4.03	167	7e-41	COG0515	Serine/threonine protein kinase	K13412	0	985	aly:ARALYDRAFT_898456	calcium-dependent protein kinase [EC:2.7.11.1]	GO:0031348//negative regulation of defense response;GO:0009867//jasmonic acid mediated signaling pathway;GO:0009862//systemic acquired resistance, salicylic acid mediated signaling pathway;GO:0010363//regulation of plant-type hypersensitive response;GO:0006612//protein targeting to membrane;GO:0050832//defense response to fungus;GO:0043069//negative regulation of programmed cell death;GO:0006468/…	GO:0004683//calmodulin-dependent protein kinase activity;GO:0005509//calcium ion binding;GO:0005524//ATP binding	GO:0005886//plasma membrane;GO:0005634//nucleus
CL100.Contig3_NAU-LB	243	13	2.5255	gi|297803944|ref|XP_002869856.1|	124.8	4e-28	calcium-dependent protein kinase 15 [Arabidopsis lyrata subsp. lyrata] >gi|297315692|gb|EFH46115.1| calcium-dependent protein kinase 15 [Arabidopsis lyrata subsp. lyrata]	gi|334186797|ref|NM_001203865.1|	272	1e-70	Arabidopsis thaliana calcium-dependent protein kinase 15 (CPK15) mRNA, complete cds	sp|O49717|CDPKF_ARATH	123	2e-29	Calcium-dependent protein kinase 15 OS=Arabidopsis thaliana GN=CPK15 PE=2 SV=1	SPAC3A12.14	53.5	9e-08	COG5126	Ca2+-binding protein (EF-Hand superfamily)	K13412	3e-29	124	aly:ARALYDRAFT_914456	calcium-dependent protein kinase [EC:2.7.11.1]	GO:0006468//protein phosphorylation;GO:0009751//response to salicylic acid stimulus;GO:0046686//response to cadmium ion	GO:0005509//calcium ion binding;GO:0004713//protein tyrosine kinase activity;GO:0005524//ATP binding;GO:0019903//protein phosphatase binding;GO:0004683//calmodulin-dependent protein kinase activity	GO:0005829//cytosol;GO:0009506//plasmodesma;GO:0005634//nucleus;GO:0005886//plasma membrane
CL100.Contig4_NAU-LB	1857	547	13.9057	gi|15234435|ref|NP_192381.1|	971.8	0	calcium-dependent protein kinase 21 [Arabidopsis thaliana] >gi|75338954|sp|Q9ZSA2.1|CDPKL_ARATH RecName: Full=Calcium-dependent protein kinase 21 >gi|4115943|gb|AAD03453.1| contains similarity to eukaryotic protein kinase domains (Pfam: PF00069, score=312.6, E=4.7e-90, N=1) and EF hand domains (Pfam: PF00036, score=131, E=2.1e-35, N=4) [Arabidopsis thaliana] >gi|332657016|gb|AEE82416.1| calcium-d…	gi|297813854|ref|XM_002874765.1|	1606	0	Arabidopsis lyrata subsp. lyrata calcium-dependent protein kinase 21 (CPK21), mRNA	sp|Q9ZSA2|CDPKL_ARATH	971	0	Calcium-dependent protein kinase 21 OS=Arabidopsis thaliana GN=CPK21 PE=1 SV=1	SPAC14C4.03	153	1e-36	COG0515	Serine/threonine protein kinase	K13412	0	971	ath:AT4G04720	calcium-dependent protein kinase [EC:2.7.11.1]	GO:0006468//protein phosphorylation;GO:0009751//response to salicylic acid stimulus;GO:0046686//response to cadmium ion	GO:0005509//calcium ion binding;GO:0004713//protein tyrosine kinase activity;GO:0005524//ATP binding;GO:0019903//protein phosphatase binding;GO:0004683//calmodulin-dependent protein kinase activity	GO:0005829//cytosol;GO:0009506//plasmodesma;GO:0005634//nucleus;GO:0005886//plasma membrane
CL100.Contig5_NAU-LB	2083	20	0.4533	gi|297813855|ref|XP_002874811.1|	820.5	0	calcium-dependent protein kinase 21 [Arabidopsis lyrata subsp. lyrata] >gi|297320648|gb|EFH51070.1| calcium-dependent protein kinase 21 [Arabidopsis lyrata subsp. lyrata]	gi|297813854|ref|XM_002874765.1|	1449	0	Arabidopsis lyrata subsp. lyrata calcium-dependent protein kinase 21 (CPK21), mRNA	sp|Q9ZSA2|CDPKL_ARATH	815	0	Calcium-dependent protein kinase 21 OS=Arabidopsis thaliana GN=CPK21 PE=1 SV=1	SPAC14C4.03	146	1e-34	COG0515	Serine/threonine protein kinase	K13412	0	820	aly:ARALYDRAFT_490110	calcium-dependent protein kinase [EC:2.7.11.1]	GO:0006468//protein phosphorylation;GO:0009751//response to salicylic acid stimulus;GO:0046686//response to cadmium ion	GO:0005509//calcium ion binding;GO:0004713//protein tyrosine kinase activity;GO:0005524//ATP binding;GO:0019903//protein phosphatase binding;GO:0004683//calmodulin-dependent protein kinase activity	GO:0005829//cytosol;GO:0009506//plasmodesma;GO:0005634//nucleus;GO:0005886//plasma membrane
CL100.Contig6_NAU-LB	248	19	3.6168	gi|297803944|ref|XP_002869856.1|	162.2	2e-39	calcium-dependent protein kinase 15 [Arabidopsis lyrata subsp. lyrata] >gi|297315692|gb|EFH46115.1| calcium-dependent protein kinase 15 [Arabidopsis lyrata subsp. lyrata]	gi|334186797|ref|NM_001203865.1|	325	1e-86	Arabidopsis thaliana calcium-dependent protein kinase 15 (CPK15) mRNA, complete cds	sp|O49717|CDPKF_ARATH	160	2e-40	Calcium-dependent protein kinase 15 OS=Arabidopsis thaliana GN=CPK15 PE=2 SV=1	--	--	--	--	--	K13412	1e-40	162	aly:ARALYDRAFT_914456	calcium-dependent protein kinase [EC:2.7.11.1]	GO:0006468//protein phosphorylation	GO:0004683//calmodulin-dependent protein kinase activity;GO:0004713//protein tyrosine kinase activity;GO:0005509//calcium ion binding;GO:0005524//ATP binding;GO:0019903//protein phosphatase binding	GO:0009506//plasmodesma;GO:0005886//plasma membrane;GO:0005634//nucleus
CL100.Contig7_NAU-LB	210	10	2.248	gi|297803944|ref|XP_002869856.1|	134	6e-31	calcium-dependent protein kinase 15 [Arabidopsis lyrata subsp. lyrata] >gi|297315692|gb|EFH46115.1| calcium-dependent protein kinase 15 [Arabidopsis lyrata subsp. lyrata]	gi|297803943|ref|XM_002869810.1|	159	1e-36	Arabidopsis lyrata subsp. lyrata calcium-dependent protein kinase 15 (CPK15), mRNA	sp|O49717|CDPKF_ARATH	127	1e-30	Calcium-dependent protein kinase 15 OS=Arabidopsis thaliana GN=CPK15 PE=2 SV=1	--	--	--	--	--	K13412	4e-32	134	aly:ARALYDRAFT_914456	calcium-dependent protein kinase [EC:2.7.11.1]	GO:0006468//protein phosphorylation	GO:0004683//calmodulin-dependent protein kinase activity;GO:0004713//protein tyrosine kinase activity;GO:0005509//calcium ion binding;GO:0005524//ATP binding;GO:0019903//protein phosphatase binding	GO:0009506//plasmodesma;GO:0005886//plasma membrane;GO:0005634//nucleus
CL100.Contig8_NAU-LB	774	111	6.7702	gi|297813853|ref|XP_002874810.1|	378.6	5e-104	hypothetical protein ARALYDRAFT_490109 [Arabidopsis lyrata subsp. lyrata] >gi|297320647|gb|EFH51069.1| hypothetical protein ARALYDRAFT_490109 [Arabidopsis lyrata subsp. lyrata]	gi|18412662|ref|NM_116709.1|	571	1e-160	Arabidopsis thaliana calcium-dependent protein kinase 22 (CPK22) mRNA, complete cds	sp|Q9ZSA3|CDPKM_ARATH	366	9e-102	Calcium-dependent protein kinase 22 OS=Arabidopsis thaliana GN=CPK22 PE=3 SV=2	SPAC3A12.14	95.1	1e-19	COG5126	Ca2+-binding protein (EF-Hand superfamily)	K13412	5e-105	378	aly:ARALYDRAFT_490109	calcium-dependent protein kinase [EC:2.7.11.1]	GO:0006468//protein phosphorylation;GO:0009751//response to salicylic acid stimulus;GO:0046686//response to cadmium ion	GO:0005509//calcium ion binding;GO:0004713//protein tyrosine kinase activity;GO:0005524//ATP binding;GO:0019903//protein phosphatase binding;GO:0004683//calmodulin-dependent protein kinase activity	GO:0005829//cytosol;GO:0009506//plasmodesma;GO:0005634//nucleus;GO:0005886//plasma membrane
CL1000.Contig1_NAU-LB	1335	405	14.3216	gi|312282389|dbj|BAJ34060.1|	370.2	4e-101	unnamed protein product [Thellungiella halophila]	gi|312282388|dbj|AK352974.1|	696	0	Thellungiella halophila mRNA, complete cds, clone: RTFL01-19-C23	sp|Q8LAL2|IAA26_ARATH	355	4e-98	Auxin-responsive protein IAA26 OS=Arabidopsis thaliana GN=IAA26 PE=1 SV=2	--	--	--	--	--	K14484	6e-92	336	aly:ARALYDRAFT_892185	auxin-responsive protein IAA	GO:0016036//cellular response to phosphate starvation;GO:0010048//vernalization response;GO:0006995//cellular response to nitrogen starvation;GO:0009734//auxin mediated signaling pathway;GO:0006355//regulation of transcription, DNA-dependent;GO:0009651//response to salt stress;GO:0009753//response to jasmonic acid stimulus;GO:0050832//defense response to fungus;GO:0019430//removal of superoxide r…	GO:0008195//phosphatidate phosphatase activity;GO:0046983//protein dimerization activity;GO:0003677//DNA binding;GO:0003700//sequence-specific DNA binding transcription factor activity;GO:0003993//acid phosphatase activity;GO:0004722//protein serine/threonine phosphatase activity	GO:0009505//plant-type cell wall;GO:0009507//chloroplast;GO:0005576//extracellular region;GO:0005829//cytosol;GO:0005887//integral to plasma membrane;GO:0005634//nucleus;GO:0005739//mitochondrion
CL10000.Contig1_NAU-LB	1883	902	22.6139	gi|15231074|ref|NP_191416.1|	1006.9	0	DEAD-box ATP-dependent RNA helicase 52 [Arabidopsis thaliana] >gi|75335836|sp|Q9M2F9.1|RH52_ARATH RecName: Full=DEAD-box ATP-dependent RNA helicase 52 >gi|6735374|emb|CAB68195.1| ATP-dependent RNA helicase-like protein [Arabidopsis thaliana] >gi|15146288|gb|AAK83627.1| AT3g58570/F14P22_160 [Arabidopsis thaliana] >gi|21593710|gb|AAM65677.1| ATP-dependent RNA helicase-like protein [Arabidopsis thal…	gi|30694833|ref|NM_115719.2|	1594	0	Arabidopsis thaliana DEAD-box ATP-dependent RNA helicase 52 (AT3G58570) mRNA, complete cds	sp|Q9M2F9|RH52_ARATH	1006	0	DEAD-box ATP-dependent RNA helicase 52 OS=Arabidopsis thaliana GN=RH52 PE=2 SV=1	AGc4238	303	5e-82	COG0513	Superfamily II DNA and RNA helicases	K11594	0	1006	ath:AT3G58570	ATP-dependent RNA helicase [EC:3.6.4.13]	-	GO:0008026//ATP-dependent helicase activity;GO:0003676//nucleic acid binding;GO:0005524//ATP binding	GO:0005730//nucleolus;GO:0005777//peroxisome;GO:0005886//plasma membrane;GO:0009507//chloroplast;GO:0005829//cytosol
CL10001.Contig1_NAU-LB	1442	1063	34.8006	gi|15240732|ref|NP_196890.1|	563.1	4e-159	protein ELC-like protein [Arabidopsis thaliana] >gi|75170327|sp|Q9FFY6.1|ELCL_ARATH RecName: Full=Protein ELC-like; AltName: Full=ESCRT-I complex subunit VPS23 homolog 2; AltName: Full=Vacuolar protein sorting-associated protein 23 homolog 2 >gi|332004568|gb|AED91951.1| protein ELC-like protein [Arabidopsis thaliana]	gi|332002898|gb|CP002688.1|	404	1e-109	Arabidopsis thaliana chromosome 5, complete sequence	sp|Q9FFY6|ELCL_ARATH	563	1e-160	Protein ELC-like OS=Arabidopsis thaliana GN=ELCL PE=1 SV=1	Rv1078	52	3e-06	COG1714	Predicted membrane protein/domain	K12183	3e-160	563	ath:AT5G13860	ESCRT-I complex subunit TSG101	GO:0006464//cellular protein modification process;GO:0051301//cell division;GO:0010200//response to chitin;GO:0010091//trichome branching;GO:0015031//protein transport	GO:0043130//ubiquitin binding;GO:0016881//acid-amino acid ligase activity	GO:0005770//late endosome;GO:0005769//early endosome;GO:0000813//ESCRT I complex;GO:0005634//nucleus
CL10001.Contig2_NAU-LB	1437	1212	39.8166	gi|297834038|ref|XP_002884901.1|	682.6	0	ATELC [Arabidopsis lyrata subsp. lyrata] >gi|297330741|gb|EFH61160.1| ATELC [Arabidopsis lyrata subsp. lyrata]	gi|460193079|gb|GABL01067175.1|	299	4e-78	TSA: Camelina sativa comp59791_c0_seq1 transcribed RNA sequence	sp|Q9LHG8|ELC_ARATH	674	0	Protein ELC OS=Arabidopsis thaliana GN=ELC PE=1 SV=1	YPO2725	47.8	2e-07	COG3501	Uncharacterized protein conserved in bacteria	K12183	0	682	aly:ARALYDRAFT_897451	ESCRT-I complex subunit TSG101	GO:0006464//cellular protein modification process;GO:0051301//cell division;GO:0010200//response to chitin;GO:0010091//trichome branching;GO:0015031//protein transport	GO:0043130//ubiquitin binding;GO:0016881//acid-amino acid ligase activity	GO:0005770//late endosome;GO:0005769//early endosome;GO:0000813//ESCRT I complex;GO:0005634//nucleus
CL10002.Contig1_NAU-LB	1560	273	8.2615	gi|297850616|ref|XP_002893189.1|	709.1	0	hypothetical protein ARALYDRAFT_472428 [Arabidopsis lyrata subsp. lyrata] >gi|297339031|gb|EFH69448.1| hypothetical protein ARALYDRAFT_472428 [Arabidopsis lyrata subsp. lyrata]	gi|21406400|gb|AY087662.1|	698	0	Arabidopsis thaliana clone 37462 mRNA, complete sequence	sp|Q9SLG9|PI5K5_ARATH	134	2e-31	Phosphatidylinositol 4-phosphate 5-kinase 5 OS=Arabidopsis thaliana GN=PIP5K5 PE=2 SV=1	slr1485	140	5e-33	COG4642	Uncharacterized protein conserved in bacteria	K03115	6e-102	369	vvi:100262569	casein kinase II subunit beta	-	-	GO:0005739//mitochondrion
CL10003.Contig1_NAU-LB	535	76	6.7062	gi|11994542|dbj|BAB02729.1|	211.5	5e-54	unnamed protein product [Arabidopsis thaliana]	gi|199580292|gb|AC189593.2|	585	1e-164	Brassica rapa subsp. pekinensis clone KBrH013M23, complete sequence	sp|P03010|TRAC9_MAIZE	64.3	4e-11	Putative AC9 transposase OS=Zea mays PE=4 SV=1	--	--	--	--	--	K11323	5e-08	55.5	vcn:VOLCADRAFT_121342	histone arginine demethylase JMJD6 [EC:1.14.11.-]	GO:0009791//post-embryonic development	GO:0003677//DNA binding	GO:0005829//cytosol
CL10004.Contig1_NAU-LB	960	175	8.6057	gi|297852664|ref|XP_002894213.1|	500	2e-140	hypothetical protein ARALYDRAFT_891885 [Arabidopsis lyrata subsp. lyrata] >gi|297340055|gb|EFH70472.1| hypothetical protein ARALYDRAFT_891885 [Arabidopsis lyrata subsp. lyrata]	gi|460198267|gb|GABL01062827.1|	583	1e-163	TSA: Camelina sativa comp58681_c0_seq1 transcribed RNA sequence	sp|Q9LJK1|FUT11_ARATH	432	1e-121	Glycoprotein 3-alpha-L-fucosyltransferase A OS=Arabidopsis thaliana GN=FUT11 PE=2 SV=1	--	--	--	--	--	K00753	2e-141	499	aly:ARALYDRAFT_891885	glycoprotein 3-alpha-L-fucosyltransferase [EC:2.4.1.214]	GO:0036065//fucosylation;GO:0006487//protein N-linked glycosylation	GO:0017083//4-galactosyl-N-acetylglucosaminide 3-alpha-L-fucosyltransferase activity	GO:0032580//Golgi cisterna membrane;GO:0016021//integral to membrane
CL10005.Contig1_NAU-LB	334	13	1.8374	gi|460368108|ref|XP_004229911.1|	60.8	7e-09	PREDICTED: rop guanine nucleotide exchange factor 2-like [Solanum lycopersicum]	gi|199580108|gb|AC189412.2|	180	6e-43	Brassica rapa subsp. pekinensis clone KBrB060F02, complete sequence	sp|Q9LQ89|ROGF2_ARATH	60.1	3e-10	Rop guanine nucleotide exchange factor 2 OS=Arabidopsis thaliana GN=ROPGEF2 PE=1 SV=2	--	--	--	--	--	--	--	--	--	--	-	GO:0005089//Rho guanyl-nucleotide exchange factor activity	-
CL10005.Contig2_NAU-LB	653	56	4.0485	gi|297821341|ref|XP_002878553.1|	69.7	4e-11	predicted protein [Arabidopsis lyrata subsp. lyrata] >gi|297324392|gb|EFH54812.1| predicted protein [Arabidopsis lyrata subsp. lyrata]	gi|199580108|gb|AC189412.2|	281	4e-73	Brassica rapa subsp. pekinensis clone KBrB060F02, complete sequence	sp|Q9SJT7|VHAA2_ARATH	64.7	4e-11	Vacuolar proton ATPase a2 OS=Arabidopsis thaliana GN=VHA-a2 PE=1 SV=1	--	--	--	--	--	K02154	4e-12	69.7	aly:ARALYDRAFT_481007	V-type H+-transporting ATPase subunit I [EC:3.6.3.14]	GO:0071472//cellular response to salt stress;GO:0043181//vacuolar sequestering;GO:0006816//calcium ion transport;GO:0000902//cell morphogenesis;GO:0007033//vacuole organization;GO:0070072//vacuolar proton-transporting V-type ATPase complex assembly;GO:0031669//cellular response to nutrient levels;GO:0007030//Golgi organization;GO:0048193//Golgi vesicle transport;GO:0032119//sequestering of zinc i…	GO:0009678//hydrogen-translocating pyrophosphatase activity;GO:0045735//nutrient reservoir activity;GO:0016887//ATPase activity;GO:0005089//Rho guanyl-nucleotide exchange factor activity	GO:0009705//plant-type vacuole membrane;GO:0009941//chloroplast envelope;GO:0005794//Golgi apparatus;GO:0033179//proton-transporting V-type ATPase, V0 domain;GO:0005886//plasma membrane;GO:0005739//mitochondrion
CL10006.Contig1_NAU-LB	1603	321	9.4534	gi|334187181|ref|NP_195253.4|	740	0	RWP-RK domain-containing protein [Arabidopsis thaliana] >gi|374095497|sp|Q7X9B9.3|NLP2_ARATH RecName: Full=Protein NLP2; Short=AtNLP2; AltName: Full=NIN-like protein 2; AltName: Full=Nodule inception protein-like protein 2 >gi|332661088|gb|AEE86488.1| RWP-RK domain-containing protein [Arabidopsis thaliana]	gi|334187180|ref|NM_119693.4|	957	0	Arabidopsis thaliana RWP-RK domain-containing protein (AT4G35270) mRNA, complete cds	sp|Q7X9B9|NLP2_ARATH	739	0	Protein NLP2 OS=Arabidopsis thaliana GN=NLP2 PE=2 SV=3	--	--	--	--	--	--	--	--	--	--	GO:0006355//regulation of transcription, DNA-dependent	GO:0003700//sequence-specific DNA binding transcription factor activity	GO:0005634//nucleus
CL10006.Contig2_NAU-LB	339	18	2.5066	gi|334187181|ref|NP_195253.4|	173.3	1e-42	RWP-RK domain-containing protein [Arabidopsis thaliana] >gi|374095497|sp|Q7X9B9.3|NLP2_ARATH RecName: Full=Protein NLP2; Short=AtNLP2; AltName: Full=NIN-like protein 2; AltName: Full=Nodule inception protein-like protein 2 >gi|332661088|gb|AEE86488.1| RWP-RK domain-containing protein [Arabidopsis thaliana]	gi|460158004|gb|GABL01087945.1|	234	5e-59	TSA: Camelina sativa comp63990_c0_seq1 transcribed RNA sequence	sp|Q7X9B9|NLP2_ARATH	173	2e-44	Protein NLP2 OS=Arabidopsis thaliana GN=NLP2 PE=2 SV=3	--	--	--	--	--	--	--	--	--	--	GO:0006355//regulation of transcription, DNA-dependent	GO:0003700//sequence-specific DNA binding transcription factor activity	GO:0005634//nucleus
CL10007.Contig1_NAU-LB	2001	1311	30.9296	gi|297839133|ref|XP_002887448.1|	843.2	0	hypothetical protein ARALYDRAFT_476408 [Arabidopsis lyrata subsp. lyrata] >gi|297333289|gb|EFH63707.1| hypothetical protein ARALYDRAFT_476408 [Arabidopsis lyrata subsp. lyrata]	gi|30698896|ref|NM_105930.2|	1810	0	Arabidopsis thaliana casein kinase 1-like protein 2 (CKL2) mRNA, complete cds	sp|P42158|KC1D_ARATH	649	0	Casein kinase I isoform delta-like OS=Arabidopsis thaliana GN=At4g26100 PE=2 SV=2	CT301_1	75.1	4e-13	COG0515	Serine/threonine protein kinase	K02218	0	843	aly:ARALYDRAFT_476408	casein kinase 1 [EC:2.7.11.1]	GO:0006468//protein phosphorylation;GO:0042546//cell wall biogenesis;GO:0044036//cell wall macromolecule metabolic process;GO:0006487//protein N-linked glycosylation	GO:0004674//protein serine/threonine kinase activity;GO:0005524//ATP binding	GO:0009506//plasmodesma;GO:0005737//cytoplasm;GO:0005634//nucleus;GO:0005886//plasma membrane
CL10009.Contig1_NAU-LB	278	183	31.076	gi|15226883|ref|NP_181050.1|	50.8	7e-06	octicosapeptide/Phox/Be.1 domain-containing protein kinase [Arabidopsis thaliana] >gi|330253962|gb|AEC09056.1| octicosapeptide/Phox/Be.1 domain-containing protein kinase [Arabidopsis thaliana]	gi|460155638|gb|GABL01089874.1|	149	2e-33	TSA: Camelina sativa comp64241_c0_seq1 transcribed RNA sequence	--	--	--	--	--	--	--	--	--	--	--	--	--	--	GO:0006486//protein glycosylation;GO:0006468//protein phosphorylation	GO:0004712//protein serine/threonine/tyrosine kinase activity	GO:0005634//nucleus
CL10009.Contig2_NAU-LB	872	310	16.7828	gi|297823297|ref|XP_002879531.1|	451.8	6e-126	kinase family protein [Arabidopsis lyrata subsp. lyrata] >gi|297325370|gb|EFH55790.1| kinase family protein [Arabidopsis lyrata subsp. lyrata]	gi|297823296|ref|XM_002879485.1|	880	0	Arabidopsis lyrata subsp. lyrata kinase family protein, mRNA	--	--	--	--	--	--	--	--	--	--	--	--	--	--	GO:0006468//protein phosphorylation;GO:0006486//protein glycosylation	GO:0004674//protein serine/threonine kinase activity;GO:0004712//protein serine/threonine/tyrosine kinase activity;GO:0005524//ATP binding	GO:0005634//nucleus
CL1001.Contig1_NAU-LB	392	23	2.7699	gi|297800090|ref|XP_002867929.1|	158.3	3e-38	hypothetical protein ARALYDRAFT_492902 [Arabidopsis lyrata subsp. lyrata] >gi|297313765|gb|EFH44188.1| hypothetical protein ARALYDRAFT_492902 [Arabidopsis lyrata subsp. lyrata]	gi|30684832|ref|NM_179214.1|	274	6e-71	Arabidopsis thaliana TRAM, LAG1 and CLN8 (TLC) lipid-sensing domain containing protein (AT4G19645) mRNA, complete cds	--	--	--	--	--	--	--	--	--	--	--	--	--	--	-	-	GO:0016021//integral to membrane
CL1001.Contig2_NAU-LB	311	17	2.5805	gi|297800090|ref|XP_002867929.1|	115.9	1e-25	hypothetical protein ARALYDRAFT_492902 [Arabidopsis lyrata subsp. lyrata] >gi|297313765|gb|EFH44188.1| hypothetical protein ARALYDRAFT_492902 [Arabidopsis lyrata subsp. lyrata]	gi|30684832|ref|NM_179214.1|	192	1e-46	Arabidopsis thaliana TRAM, LAG1 and CLN8 (TLC) lipid-sensing domain containing protein (AT4G19645) mRNA, complete cds	--	--	--	--	--	--	--	--	--	--	--	--	--	--	-	-	GO:0016021//integral to membrane
CL10010.Contig1_NAU-LB	614	107	8.2269	--	--	--	--	gi|334182951|ref|NM_001036038.2|	73.8	2e-10	Arabidopsis thaliana auxin response factor 6 (ARF6) mRNA, complete cds	--	--	--	--	--	--	--	--	--	--	--	--	--	--	-	-	-
CL10010.Contig2_NAU-LB	636	172	12.767	--	--	--	--	gi|334182950|ref|NM_102771.3|	91.7	8e-16	Arabidopsis thaliana auxin response factor 6 (ARF6) mRNA, complete cds	--	--	--	--	--	--	--	--	--	--	--	--	--	--	-	-	-
CL10011.Contig1_NAU-LB	1554	1132	34.3885	gi|297845658|ref|XP_002890710.1|	833.9	0	hypothetical protein ARALYDRAFT_890234 [Arabidopsis lyrata subsp. lyrata] >gi|297336552|gb|EFH66969.1| hypothetical protein ARALYDRAFT_890234 [Arabidopsis lyrata subsp. lyrata]	gi|30688883|ref|NM_102286.2|	1283	0	Arabidopsis thaliana lysine histidine transporter 2 (LHT2) mRNA, complete cds	sp|Q9LRB5|LHT2_ARATH	831	0	Lysine histidine transporter 2 OS=Arabidopsis thaliana GN=LHT2 PE=1 SV=1	YJR001w	71.6	3e-12	COG0814	Amino acid permeases	K15015	2e-20	99	smo:SELMODRAFT_42771	solute carrier family 32 (vesicular inhibitory amino acid transporter)	GO:0043090//amino acid import;GO:0080167//response to karrikin	GO:0015175//neutral amino acid transmembrane transporter activity;GO:0015172//acidic amino acid transmembrane transporter activity;GO:0005275//amine transmembrane transporter activity	GO:0005886//plasma membrane;GO:0016021//integral to membrane
CL10013.Contig1_NAU-LB	500	161	15.2011	gi|18409565|ref|NP_566965.1|	146	2e-34	uncharacterized protein [Arabidopsis thaliana] >gi|332645417|gb|AEE78938.1| uncharacterized protein [Arabidopsis thaliana]	gi|18409564|ref|NM_115096.1|	309	1e-81	Arabidopsis thaliana uncharacterized protein (AT3G52360) mRNA, complete cds	--	--	--	--	--	--	--	--	--	--	--	--	--	--	GO:0080167//response to karrikin	-	-
CL10014.Contig1_NAU-LB	241	19	3.7218	gi|312281973|dbj|BAJ33852.1|	154.5	4e-37	unnamed protein product [Thellungiella halophila]	gi|312281972|dbj|AK352766.1|	303	4e-80	Thellungiella halophila mRNA, complete cds, clone: RTFL01-02-G05	sp|Q8GUH2|Y1015_ARATH	84.7	1e-17	Uncharacterized protein At1g01500 OS=Arabidopsis thaliana GN=At1g01500 PE=2 SV=1	--	--	--	--	--	--	--	--	--	--	-	-	GO:0005634//nucleus;GO:0005739//mitochondrion
CL10015.Contig1_NAU-LB	1689	521	14.5622	gi|15230753|ref|NP_187314.1|	558.1	1e-157	PAS domain-containing tyrosine kinase-like protein [Arabidopsis thaliana] >gi|332640902|gb|AEE74423.1| PAS domain-containing tyrosine kinase-like protein [Arabidopsis thaliana]	gi|30679919|ref|NM_111538.3|	652	0	Arabidopsis thaliana PAS domain-containing tyrosine kinase-like protein (AT3G06620) mRNA, complete cds	sp|O23617|TPS5_ARATH	313	2e-85	Alpha,alpha-trehalose-phosphate synthase [UDP-forming] 5 OS=Arabidopsis thaliana GN=TPS5 PE=1 SV=2	YBR126c	63.5	1e-09	COG0380	Trehalose-6-phosphate synthase	K16055	5e-85	313	ath:AT4G17770	trehalose 6-phosphate synthase/phosphatase [EC:2.4.1.15 3.1.3.12]	GO:0046777//protein autophosphorylation;GO:0006355//regulation of transcription, DNA-dependent;GO:0000956//nuclear-transcribed mRNA catabolic process;GO:0010155//regulation of proton transport;GO:0007165//signal transduction	GO:0004674//protein serine/threonine kinase activity;GO:0004871//signal transducer activity;GO:0004712//protein serine/threonine/tyrosine kinase activity;GO:0004713//protein tyrosine kinase activity;GO:0005524//ATP binding	GO:0005737//cytoplasm;GO:0005634//nucleus
CL10017.Contig1_NAU-LB	1055	14	0.6265	gi|15234306|ref|NP_194517.1|	373.2	4e-102	E3 ubiquitin-protein ligase SINAT4 [Arabidopsis thaliana] >gi|46577570|sp|Q9STN8.1|SINA4_ARATH RecName: Full=E3 ubiquitin-protein ligase SINAT4; AltName: Full=Seven in absentia homolog 4 >gi|191507192|gb|ACE98539.1| At4g27880 [Arabidopsis thaliana] >gi|332660004|gb|AEE85404.1| E3 ubiquitin-protein ligase SINAT4 [Arabidopsis thaliana]	gi|42567194|ref|NM_118926.2|	585	1e-164	Arabidopsis thaliana E3 ubiquitin-protein ligase SINAT4 (AT4G27880) mRNA, complete cds	sp|Q9STN8|SINA4_ARATH	373	1e-103	E3 ubiquitin-protein ligase SINAT4 OS=Arabidopsis thaliana GN=SINAT4 PE=2 SV=1	--	--	--	--	--	K04506	3e-103	373	ath:AT4G27880	E3 ubiquitin-protein ligase SIAH1 [EC:6.3.2.19]	GO:0007275//multicellular organismal development;GO:0016567//protein ubiquitination;GO:0006511//ubiquitin-dependent protein catabolic process	GO:0004842//ubiquitin-protein ligase activity;GO:0008270//zinc ion binding	GO:0005634//nucleus;GO:0005739//mitochondrion
CL10017.Contig2_NAU-LB	1398	273	9.2188	gi|15234306|ref|NP_194517.1|	610.9	1e-173	E3 ubiquitin-protein ligase SINAT4 [Arabidopsis thaliana] >gi|46577570|sp|Q9STN8.1|SINA4_ARATH RecName: Full=E3 ubiquitin-protein ligase SINAT4; AltName: Full=Seven in absentia homolog 4 >gi|191507192|gb|ACE98539.1| At4g27880 [Arabidopsis thaliana] >gi|332660004|gb|AEE85404.1| E3 ubiquitin-protein ligase SINAT4 [Arabidopsis thaliana]	gi|42567194|ref|NM_118926.2|	1118	0	Arabidopsis thaliana E3 ubiquitin-protein ligase SINAT4 (AT4G27880) mRNA, complete cds	sp|Q9STN8|SINA4_ARATH	610	5e-175	E3 ubiquitin-protein ligase SINAT4 OS=Arabidopsis thaliana GN=SINAT4 PE=2 SV=1	--	--	--	--	--	K04506	1e-174	610	ath:AT4G27880	E3 ubiquitin-protein ligase SIAH1 [EC:6.3.2.19]	GO:0007275//multicellular organismal development;GO:0016567//protein ubiquitination;GO:0006511//ubiquitin-dependent protein catabolic process	GO:0004842//ubiquitin-protein ligase activity;GO:0008270//zinc ion binding	GO:0005634//nucleus;GO:0005739//mitochondrion
CL10018.Contig1_NAU-LB	2970	870	13.8287	gi|297809881|ref|XP_002872824.1|	1634	0	hypothetical protein ARALYDRAFT_490290 [Arabidopsis lyrata subsp. lyrata] >gi|297318661|gb|EFH49083.1| hypothetical protein ARALYDRAFT_490290 [Arabidopsis lyrata subsp. lyrata]	gi|145339937|ref|NM_116502.3|	2343	0	Arabidopsis thaliana ETO1-like protein 1 (EOL1) mRNA, complete cds	sp|Q9ZQX6|ETOL1_ARATH	1631	0	ETO1-like protein 1 OS=Arabidopsis thaliana GN=EOL1 PE=1 SV=1	--	--	--	--	--	K09667	1e-07	57.4	ppp:PHYPADRAFT_192345	polypeptide N-acetylglucosaminyltransferase [EC:2.4.1.-]	GO:0000394//RNA splicing, via endonucleolytic cleavage and ligation;GO:0007267//cell-cell signaling;GO:0010364//regulation of ethylene biosynthetic process;GO:0010050//vegetative phase change;GO:0009855//determination of bilateral symmetry;GO:0009086//methionine biosynthetic process;GO:0009069//serine family amino acid metabolic process;GO:0010014//meristem initiation;GO:0035196//production of mi…	GO:0005515//protein binding	GO:0005634//nucleus
CL10019.Contig1_NAU-LB	868	42	2.2843	gi|297853274|ref|XP_002894518.1|	332	7e-90	WD-40 repeat family protein [Arabidopsis lyrata subsp. lyrata] >gi|297340360|gb|EFH70777.1| WD-40 repeat family protein [Arabidopsis lyrata subsp. lyrata]	gi|460196484|gb|GABL01064333.1|	593	1e-166	TSA: Camelina sativa comp59093_c0_seq1 transcribed RNA sequence	sp|Q8H0T9|KTNB1_ARATH	60.5	1e-09	Katanin p80 WD40 repeat-containing subunit B1 homolog OS=Arabidopsis thaliana GN=At5g23430 PE=2 SV=3	all0664	71.2	2e-12	COG2319	FOG: WD40 repeat	K14963	4e-11	67	gmx:100798080	COMPASS component SWD3	GO:0000956//nuclear-transcribed mRNA catabolic process	-	GO:0005737//cytoplasm;GO:0005834//heterotrimeric G-protein complex;GO:0080008//Cul4-RING ubiquitin ligase complex
CL10019.Contig2_NAU-LB	1051	364	16.35	gi|297853274|ref|XP_002894518.1|	502.3	5e-141	WD-40 repeat family protein [Arabidopsis lyrata subsp. lyrata] >gi|297340360|gb|EFH70777.1| WD-40 repeat family protein [Arabidopsis lyrata subsp. lyrata]	gi|460196484|gb|GABL01064333.1|	924	0	TSA: Camelina sativa comp59093_c0_seq1 transcribed RNA sequence	sp|Q8H0T9|KTNB1_ARATH	60.5	2e-09	Katanin p80 WD40 repeat-containing subunit B1 homolog OS=Arabidopsis thaliana GN=At5g23430 PE=2 SV=3	all0664	74.3	3e-13	COG2319	FOG: WD40 repeat	K14963	2e-11	68.2	gmx:100798080	COMPASS component SWD3	GO:0000956//nuclear-transcribed mRNA catabolic process	-	GO:0005737//cytoplasm;GO:0005834//heterotrimeric G-protein complex;GO:0080008//Cul4-RING ubiquitin ligase complex
CL10019.Contig3_NAU-LB	323	39	5.7001	gi|297853274|ref|XP_002894518.1|	60.1	1e-08	WD-40 repeat family protein [Arabidopsis lyrata subsp. lyrata] >gi|297340360|gb|EFH70777.1| WD-40 repeat family protein [Arabidopsis lyrata subsp. lyrata]	gi|297853273|ref|XM_002894472.1|	101	4e-19	Arabidopsis lyrata subsp. lyrata WD-40 repeat family protein, mRNA	--	--	--	--	--	--	--	--	--	--	--	--	--	--	-	-	-
CL1002.Contig1_NAU-LB	324	14	2.0399	--	--	--	--	gi|199580032|gb|AC189348.2|	161	5e-37	Brassica rapa subsp. pekinensis clone KBrB042O03, complete sequence	--	--	--	--	--	--	--	--	--	--	--	--	--	--	-	-	-
CL1002.Contig2_NAU-LB	1452	690	22.4337	gi|15228970|ref|NP_188337.1|	341.3	2e-92	uncharacterized protein [Arabidopsis thaliana] >gi|42572461|ref|NP_974326.1| uncharacterized protein [Arabidopsis thaliana] >gi|18087521|gb|AAL58895.1|AF462799_1 AT3g17120/K14A17_24 [Arabidopsis thaliana] >gi|332642385|gb|AEE75906.1| uncharacterized protein [Arabidopsis thaliana] >gi|332642386|gb|AEE75907.1| uncharacterized protein [Arabidopsis thaliana]	gi|199580032|gb|AC189348.2|	432	1e-118	Brassica rapa subsp. pekinensis clone KBrB042O03, complete sequence	--	--	--	--	--	--	--	--	--	--	--	--	--	--	GO:0009741//response to brassinosteroid stimulus	-	GO:0005634//nucleus
CL10020.Contig1_NAU-LB	1151	170	6.9726	gi|297797055|ref|XP_002866412.1|	667.2	0	hypothetical protein ARALYDRAFT_919345 [Arabidopsis lyrata subsp. lyrata] >gi|297312247|gb|EFH42671.1| hypothetical protein ARALYDRAFT_919345 [Arabidopsis lyrata subsp. lyrata]	gi|460155562|gb|GABL01089940.1|	1076	0	TSA: Camelina sativa comp64248_c0_seq1 transcribed RNA sequence	sp|Q8RX28|HDA5_ARATH	663	0	Histone deacetylase 5 OS=Arabidopsis thaliana GN=HDA5 PE=2 SV=1	YNL021w	243	5e-64	COG0123	Deacetylases, including yeast histone deacetylase and acetoin utilization protein	K11407	0	667	aly:ARALYDRAFT_919345	histone deacetylase 6/10 [EC:3.5.1.98]	GO:0006635//fatty acid beta-oxidation;GO:0016558//protein import into peroxisome matrix;GO:0016575//histone deacetylation;GO:0006487//protein N-linked glycosylation;GO:0045604//regulation of epidermal cell differentiation;GO:0006338//chromatin remodeling;GO:0010053//root epidermal cell differentiation	GO:0004407//histone deacetylase activity;GO:0004402//histone acetyltransferase activity	GO:0005737//cytoplasm;GO:0005634//nucleus
CL10021.Contig1_NAU-LB	3286	796	11.4357	gi|15636781|gb|AAL02122.1|	1887.1	0	copper-transporting P-type ATPase [Brassica napus]	gi|15636780|gb|AY045772.1|	4873	0	Brassica napus copper-transporting P-type ATPase mRNA, complete cds	sp|Q9S7J8|HMA7_ARATH	1774	0	Copper-transporting ATPase RAN1 OS=Arabidopsis thaliana GN=RAN1 PE=1 SV=1	CAC3655	613	6e-175	COG2217	Cation transport ATPase	K01533	0	1806	aly:ARALYDRAFT_494501	Cu2+-exporting ATPase [EC:3.6.3.4]	GO:0060003//copper ion export;GO:0010119//regulation of stomatal movement;GO:0009873//ethylene mediated signaling pathway;GO:0009651//response to salt stress;GO:0006184//GTP catabolic process;GO:0006754//ATP biosynthetic process;GO:0006487//protein N-linked glycosylation;GO:0007264//small GTPase mediated signal transduction;GO:0000303//response to superoxide;GO:0008219//cell death;GO:0046686//res…	GO:0005515//protein binding;GO:0004008//copper-exporting ATPase activity;GO:0005525//GTP binding;GO:0003924//GTPase activity;GO:0005507//copper ion binding;GO:0005524//ATP binding	GO:0005802//trans-Golgi network;GO:0048046//apoplast;GO:0016021//integral to membrane;GO:0005618//cell wall;GO:0005794//Golgi apparatus;GO:0005829//cytosol;GO:0005768//endosome;GO:0005886//plasma membrane;GO:0005634//nucleus
CL10021.Contig2_NAU-LB	1531	7	0.2158	gi|15636781|gb|AAL02122.1|	808.1	0	copper-transporting P-type ATPase [Brassica napus]	gi|15636780|gb|AY045772.1|	2060	0	Brassica napus copper-transporting P-type ATPase mRNA, complete cds	sp|Q9S7J8|HMA7_ARATH	785	0	Copper-transporting ATPase RAN1 OS=Arabidopsis thaliana GN=RAN1 PE=1 SV=1	CAC3655	352	1e-96	COG2217	Cation transport ATPase	K01533	0	786	aly:ARALYDRAFT_494501	Cu2+-exporting ATPase [EC:3.6.3.4]	GO:0010119//regulation of stomatal movement;GO:0009873//ethylene mediated signaling pathway;GO:0009651//response to salt stress;GO:0006184//GTP catabolic process;GO:0035434//copper ion transmembrane transport;GO:0006754//ATP biosynthetic process;GO:0006487//protein N-linked glycosylation;GO:0007264//small GTPase mediated signal transduction;GO:0000303//response to superoxide;GO:0008219//cell deat…	GO:0005515//protein binding;GO:0005525//GTP binding;GO:0043682//copper-transporting ATPase activity;GO:0003924//GTPase activity;GO:0005507//copper ion binding;GO:0005524//ATP binding	GO:0005802//trans-Golgi network;GO:0048046//apoplast;GO:0016021//integral to membrane;GO:0005618//cell wall;GO:0005794//Golgi apparatus;GO:0005829//cytosol;GO:0005768//endosome;GO:0005886//plasma membrane;GO:0005634//nucleus
CL10022.Contig1_NAU-LB	1768	148	3.9518	gi|297843464|ref|XP_002889613.1|	976.9	0	nuclear deih-boxhelicase [Arabidopsis lyrata subsp. lyrata] >gi|297335455|gb|EFH65872.1| nuclear deih-boxhelicase [Arabidopsis lyrata subsp. lyrata]	gi|297843463|ref|XM_002889567.1|	1752	0	Arabidopsis lyrata subsp. lyrata nuclear deih-boxhelicase (NIH), mRNA	sp|Q38953|DHX8_ARATH	181	1e-45	Probable pre-mRNA-splicing factor ATP-dependent RNA helicase OS=Arabidopsis thaliana GN=At3g26560 PE=1 SV=2	SPBC15C4.05	209	1e-53	COG1643	HrpA-like helicases	K14442	4e-107	387	pop:POPTR_576491	ATP-dependent RNA helicase DHX36 [EC:3.6.4.13]	GO:0000911//cytokinesis by cell plate formation;GO:0006259//DNA metabolic process;GO:0000226//microtubule cytoskeleton organization	GO:0003678//DNA helicase activity;GO:0008026//ATP-dependent helicase activity;GO:0003677//DNA binding;GO:0005524//ATP binding	GO:0005737//cytoplasm;GO:0005634//nucleus
CL10023.Contig1_NAU-LB	942	0	0	gi|462419496|gb|EMJ23759.1|	466.1	3e-130	hypothetical protein PRUPE_ppa008371mg [Prunus persica]	gi|145359269|ref|NM_124901.4|	906	0	Arabidopsis thaliana GTP-binding nuclear protein Ran-3 (RAN3) mRNA, complete cds	sp|Q8H156|RAN3_ARATH	460	5e-130	GTP-binding nuclear protein Ran-3 OS=Arabidopsis thaliana GN=RAN3 PE=1 SV=2	ECU04g1560	168	1e-41	COG1100	GTPase SAR1 and related small G proteins	K07936	1e-129	460	ath:AT5G55190	GTP-binding nuclear protein Ran	GO:0006406//mRNA export from nucleus;GO:0009651//response to salt stress;GO:0006184//GTP catabolic process;GO:0007264//small GTPase mediated signal transduction;GO:0046686//response to cadmium ion;GO:0006606//protein import into nucleus	GO:0005515//protein binding;GO:0005525//GTP binding;GO:0003924//GTPase activity	GO:0048046//apoplast;GO:0005618//cell wall;GO:0005794//Golgi apparatus;GO:0005730//nucleolus;GO:0005829//cytosol;GO:0009506//plasmodesma;GO:0005886//plasma membrane
CL10023.Contig2_NAU-LB	933	0	0	gi|20149262|gb|AAM12880.1|AF495716_1	463	3e-129	GTP-binding protein [Helianthus annuus]	gi|145359269|ref|NM_124901.4|	922	0	Arabidopsis thaliana GTP-binding nuclear protein Ran-3 (RAN3) mRNA, complete cds	sp|Q8H156|RAN3_ARATH	460	5e-130	GTP-binding nuclear protein Ran-3 OS=Arabidopsis thaliana GN=RAN3 PE=1 SV=2	ECU04g1560	168	1e-41	COG1100	GTPase SAR1 and related small G proteins	K07936	1e-129	460	ath:AT5G55190	GTP-binding nuclear protein Ran	GO:0006406//mRNA export from nucleus;GO:0009651//response to salt stress;GO:0006184//GTP catabolic process;GO:0007264//small GTPase mediated signal transduction;GO:0046686//response to cadmium ion;GO:0006606//protein import into nucleus	GO:0005515//protein binding;GO:0005525//GTP binding;GO:0003924//GTPase activity	GO:0048046//apoplast;GO:0005618//cell wall;GO:0005794//Golgi apparatus;GO:0005730//nucleolus;GO:0005829//cytosol;GO:0009506//plasmodesma;GO:0005886//plasma membrane
CL10023.Contig3_NAU-LB	977	36	1.7395	gi|462419496|gb|EMJ23759.1|	466.1	4e-130	hypothetical protein PRUPE_ppa008371mg [Prunus persica]	gi|145359269|ref|NM_124901.4|	914	0	Arabidopsis thaliana GTP-binding nuclear protein Ran-3 (RAN3) mRNA, complete cds	sp|Q8H156|RAN3_ARATH	460	5e-130	GTP-binding nuclear protein Ran-3 OS=Arabidopsis thaliana GN=RAN3 PE=1 SV=2	ECU04g1560	168	1e-41	COG1100	GTPase SAR1 and related small G proteins	K07936	1e-129	460	ath:AT5G55190	GTP-binding nuclear protein Ran	GO:0006406//mRNA export from nucleus;GO:0009651//response to salt stress;GO:0006184//GTP catabolic process;GO:0007264//small GTPase mediated signal transduction;GO:0046686//response to cadmium ion;GO:0006606//protein import into nucleus	GO:0005515//protein binding;GO:0005525//GTP binding;GO:0003924//GTPase activity	GO:0048046//apoplast;GO:0005618//cell wall;GO:0005794//Golgi apparatus;GO:0005730//nucleolus;GO:0005829//cytosol;GO:0009506//plasmodesma;GO:0005886//plasma membrane
CL10023.Contig4_NAU-LB	985	90	4.3134	gi|462419496|gb|EMJ23759.1|	466.8	2e-130	hypothetical protein PRUPE_ppa008371mg [Prunus persica]	gi|145359269|ref|NM_124901.4|	906	0	Arabidopsis thaliana GTP-binding nuclear protein Ran-3 (RAN3) mRNA, complete cds	sp|Q8H156|RAN3_ARATH	460	5e-130	GTP-binding nuclear protein Ran-3 OS=Arabidopsis thaliana GN=RAN3 PE=1 SV=2	ECU04g1560	168	1e-41	COG1100	GTPase SAR1 and related small G proteins	K07936	1e-129	460	ath:AT5G55190	GTP-binding nuclear protein Ran	GO:0006406//mRNA export from nucleus;GO:0009651//response to salt stress;GO:0006184//GTP catabolic process;GO:0007264//small GTPase mediated signal transduction;GO:0046686//response to cadmium ion;GO:0006606//protein import into nucleus	GO:0005515//protein binding;GO:0005525//GTP binding;GO:0003924//GTPase activity	GO:0048046//apoplast;GO:0005618//cell wall;GO:0005794//Golgi apparatus;GO:0005730//nucleolus;GO:0005829//cytosol;GO:0009506//plasmodesma;GO:0005886//plasma membrane
CL10023.Contig5_NAU-LB	1020	77	3.5638	gi|462419496|gb|EMJ23759.1|	466.8	2e-130	hypothetical protein PRUPE_ppa008371mg [Prunus persica]	gi|145359269|ref|NM_124901.4|	914	0	Arabidopsis thaliana GTP-binding nuclear protein Ran-3 (RAN3) mRNA, complete cds	sp|Q8H156|RAN3_ARATH	460	5e-130	GTP-binding nuclear protein Ran-3 OS=Arabidopsis thaliana GN=RAN3 PE=1 SV=2	ECU04g1560	168	1e-41	COG1100	GTPase SAR1 and related small G proteins	K07936	1e-129	460	ath:AT5G55190	GTP-binding nuclear protein Ran	GO:0006406//mRNA export from nucleus;GO:0009651//response to salt stress;GO:0006184//GTP catabolic process;GO:0007264//small GTPase mediated signal transduction;GO:0046686//response to cadmium ion;GO:0006606//protein import into nucleus	GO:0005515//protein binding;GO:0005525//GTP binding;GO:0003924//GTPase activity	GO:0048046//apoplast;GO:0005618//cell wall;GO:0005794//Golgi apparatus;GO:0005730//nucleolus;GO:0005829//cytosol;GO:0009506//plasmodesma;GO:0005886//plasma membrane
CL10023.Contig6_NAU-LB	968	3	0.1463	gi|20149262|gb|AAM12880.1|AF495716_1	463	3e-129	GTP-binding protein [Helianthus annuus]	gi|145359269|ref|NM_124901.4|	930	0	Arabidopsis thaliana GTP-binding nuclear protein Ran-3 (RAN3) mRNA, complete cds	sp|Q8H156|RAN3_ARATH	460	5e-130	GTP-binding nuclear protein Ran-3 OS=Arabidopsis thaliana GN=RAN3 PE=1 SV=2	ECU04g1560	168	1e-41	COG1100	GTPase SAR1 and related small G proteins	K07936	1e-129	460	ath:AT5G55190	GTP-binding nuclear protein Ran	GO:0006406//mRNA export from nucleus;GO:0009651//response to salt stress;GO:0006184//GTP catabolic process;GO:0007264//small GTPase mediated signal transduction;GO:0046686//response to cadmium ion;GO:0006606//protein import into nucleus	GO:0005515//protein binding;GO:0005525//GTP binding;GO:0003924//GTPase activity	GO:0048046//apoplast;GO:0005618//cell wall;GO:0005794//Golgi apparatus;GO:0005730//nucleolus;GO:0005829//cytosol;GO:0009506//plasmodesma;GO:0005886//plasma membrane
CL10025.Contig1_NAU-LB	834	361	20.4343	gi|15220512|ref|NP_174259.1|	410.6	1e-113	GDSL esterase/lipase [Arabidopsis thaliana] >gi|75169353|sp|Q9C7N5.1|GDL14_ARATH RecName: Full=GDSL esterase/lipase At1g29660; AltName: Full=Extracellular lipase At1g29660; Flags: Precursor >gi|15215768|gb|AAK91429.1| At1g29660/F15D2_21 [Arabidopsis thaliana] >gi|22137090|gb|AAM91390.1| At1g29660/F15D2_21 [Arabidopsis thaliana] >gi|332192994|gb|AEE31115.1| GDSL esterase/lipase [Arabidopsis thalia…	gi|145336240|ref|NM_102706.2|	611	1e-172	Arabidopsis thaliana GDSL esterase/lipase (AT1G29660) mRNA, complete cds	sp|Q9C7N5|GDL14_ARATH	410	5e-115	GDSL esterase/lipase At1g29660 OS=Arabidopsis thaliana GN=At1g29660 PE=2 SV=1	all3634	50.1	5e-06	COG3240	Phospholipase/lecithinase/hemolysin	K00514	9e-17	85.5	rcu:RCOM_1428040	zeta-carotene desaturase [EC:1.3.5.6]	GO:0000038//very long-chain fatty acid metabolic process;GO:0042335//cuticle development;GO:0009750//response to fructose stimulus;GO:0009651//response to salt stress;GO:0042631//cellular response to water deprivation;GO:0006833//water transport	GO:0004091//carboxylesterase activity	GO:0005618//cell wall;GO:0009534//chloroplast thylakoid;GO:0005634//nucleus;GO:0048046//apoplast
CL10026.Contig1_NAU-LB	1299	1467	53.3138	gi|297819704|ref|XP_002877735.1|	624.8	1e-177	hypothetical protein ARALYDRAFT_485377 [Arabidopsis lyrata subsp. lyrata] >gi|297323573|gb|EFH53994.1| hypothetical protein ARALYDRAFT_485377 [Arabidopsis lyrata subsp. lyrata]	gi|240255572|ref|NM_001035757.5|	1074	0	Arabidopsis thaliana 2-oxoglutarate-Fe(II)-dependent oxygenase domain-containing protein (AT3G50210) mRNA, complete cds	sp|D4N500|DIOX1_PAPSO	116	3e-26	Thebaine 6-O-demethylase OS=Papaver somniferum GN=T6ODM PE=1 SV=1	PA4191	187	3e-47	COG3491	Isopenicillin N synthase and related dioxygenases	K06892	8e-179	624	aly:ARALYDRAFT_485377		GO:0055114//oxidation-reduction process;GO:0009267//cellular response to starvation;GO:0007568//aging;GO:0051555//flavonol biosynthetic process;GO:0009723//response to ethylene stimulus	GO:0045431//flavonol synthase activity;GO:0005506//iron ion binding	GO:0005737//cytoplasm
CL10027.Contig1_NAU-LB	256	58	10.6956	gi|297810775|ref|XP_002873271.1|	161.8	3e-39	hypothetical protein ARALYDRAFT_487477 [Arabidopsis lyrata subsp. lyrata] >gi|297319108|gb|EFH49530.1| hypothetical protein ARALYDRAFT_487477 [Arabidopsis lyrata subsp. lyrata]	gi|240256263|ref|NM_120750.5|	325	1e-86	Arabidopsis thaliana kinesin heavy chain-like protein (AT5G06670) mRNA, complete cds	sp|P82266|K125_ARATH	82	7e-17	Probable 125 kDa kinesin-related protein OS=Arabidopsis thaliana GN=At2g36200 PE=2 SV=2	SPAC1834.07	83.2	1e-16	COG5059	Kinesin-like protein	K11498	2e-36	148	bdi:100836602	centromeric protein E	GO:0007018//microtubule-based movement	GO:0005524//ATP binding;GO:0003777//microtubule motor activity	GO:0005875//microtubule associated complex;GO:0005886//plasma membrane;GO:0005874//microtubule
CL10027.Contig2_NAU-LB	322	23	3.372	gi|297810775|ref|XP_002873271.1|	179.5	1e-44	hypothetical protein ARALYDRAFT_487477 [Arabidopsis lyrata subsp. lyrata] >gi|297319108|gb|EFH49530.1| hypothetical protein ARALYDRAFT_487477 [Arabidopsis lyrata subsp. lyrata]	gi|240256263|ref|NM_120750.5|	392	1e-107	Arabidopsis thaliana kinesin heavy chain-like protein (AT5G06670) mRNA, complete cds	--	--	--	--	--	--	--	--	--	K11498	1e-26	115	bdi:100836602	centromeric protein E	GO:0007018//microtubule-based movement	GO:0005524//ATP binding;GO:0003777//microtubule motor activity	GO:0005875//microtubule associated complex;GO:0005874//microtubule
CL10027.Contig3_NAU-LB	2366	505	10.0762	gi|297829760|ref|XP_002882762.1|	1288.5	0	hypothetical protein ARALYDRAFT_478554 [Arabidopsis lyrata subsp. lyrata] >gi|297328602|gb|EFH59021.1| hypothetical protein ARALYDRAFT_478554 [Arabidopsis lyrata subsp. lyrata]	gi|334185273|ref|NM_001202937.1|	2698	0	Arabidopsis thaliana kinesin motor protein-like protein (AT3G12020) mRNA, complete cds	sp|P46869|FLA10_CHLRE	246	4e-65	Kinesin-like protein FLA10 OS=Chlamydomonas reinhardtii GN=FLA10 PE=1 SV=1	YBL063w	223	9e-58	COG5059	Kinesin-like protein	K11498	0	776	bdi:100836602	centromeric protein E	GO:0007018//microtubule-based movement	GO:0005524//ATP binding;GO:0003777//microtubule motor activity	GO:0005875//microtubule associated complex;GO:0005874//microtubule
CL10028.Contig1_NAU-LB	578	2952	241.105	gi|30683885|ref|NP_193431.2|	139.8	2e-32	arabinogalactan family protein [Arabidopsis thaliana] >gi|332658430|gb|AEE83830.1| arabinogalactan family protein [Arabidopsis thaliana]	gi|297804485|ref|XM_002870081.1|	117	1e-23	Arabidopsis lyrata subsp. lyrata expressed protein, mRNA	sp|Q9FPQ6|GP1_CHLRE	75.5	2e-14	Vegetative cell wall protein gp1 OS=Chlamydomonas reinhardtii GN=GP1 PE=2 SV=1	MT0180	58.9	5e-09	COG1463	ABC-type transport system involved in resistance to organic solvents, periplasmic component	K01115	3e-12	69.7	vcn:VOLCADRAFT_99471	phospholipase D [EC:3.1.4.4]	GO:0006833//water transport;GO:0009750//response to fructose stimulus;GO:0019684//photosynthesis, light reaction;GO:0009651//response to salt stress	-	GO:0005886//plasma membrane
CL10028.Contig2_NAU-LB	426	1234	136.749	gi|30683885|ref|NP_193431.2|	146.7	1e-34	arabinogalactan family protein [Arabidopsis thaliana] >gi|332658430|gb|AEE83830.1| arabinogalactan family protein [Arabidopsis thaliana]	gi|332656411|gb|CP002687.1|	89.7	2e-15	Arabidopsis thaliana chromosome 4, complete sequence	sp|Q9S740|AGP19_ARATH	72	1e-13	Lysine-rich arabinogalactan protein 19 OS=Arabidopsis thaliana GN=AGP19 PE=2 SV=2	Rv3876	58.2	5e-09	COG0455	ATPases involved in chromosome partitioning	K14709	7e-10	60.8	vcn:VOLCADRAFT_104214	solute carrier family 39 (zinc transporter), member 1/2/3	GO:0006833//water transport;GO:0009750//response to fructose stimulus;GO:0019684//photosynthesis, light reaction;GO:0009651//response to salt stress	-	GO:0005886//plasma membrane
CL10029.Contig1_NAU-LB	1526	21	0.6497	gi|3859602|gb|AAC72868.1|	30.8	3e-18	contains similarity to human DHHC-domain-containing cysteine-rich protein (GB:U90653) and several S. cerevisiae probable membrane proteins (GB:U20865, Z48758, U43491) [Arabidopsis thaliana]	gi|460267318|gb|GABL01006123.1|	99.6	8e-18	TSA: Camelina sativa comp17514_c0_seq1 transcribed RNA sequence	sp|Q9M115|ZDH16_ARATH	44.3	5e-19	Probable S-acyltransferase At4g01730 OS=Arabidopsis thaliana GN=At4g01730 PE=2 SV=2	--	--	--	--	--	--	--	--	--	--	GO:0044763;GO:0008152//metabolic process	-	-
CL10029.Contig2_NAU-LB	2050	169	3.8918	gi|3859602|gb|AAC72868.1|	30.8	8e-40	contains similarity to human DHHC-domain-containing cysteine-rich protein (GB:U90653) and several S. cerevisiae probable membrane proteins (GB:U20865, Z48758, U43491) [Arabidopsis thaliana]	gi|240255718|ref|NM_116403.4|	141	3e-30	Arabidopsis thaliana DHHC-type zinc finger protein (AT4G01730) mRNA, complete cds	sp|Q9M115|ZDH16_ARATH	94.7	1e-40	Probable S-acyltransferase At4g01730 OS=Arabidopsis thaliana GN=At4g01730 PE=2 SV=2	--	--	--	--	--	--	--	--	--	--	GO:0000226//microtubule cytoskeleton organization;GO:0006346//methylation-dependent chromatin silencing;GO:0031048//chromatin silencing by small RNA;GO:0000911//cytokinesis by cell plate formation;GO:0051567//histone H3-K9 methylation;GO:0048453//sepal formation;GO:0048451//petal formation	GO:0008270//zinc ion binding	-
CL1003.Contig1_NAU-LB	418	143	16.1502	gi|22328945|ref|NP_194344.2|	261.9	2e-69	beta-galactosidase 12 [Arabidopsis thaliana] >gi|332659763|gb|AEE85163.1| beta-galactosidase 12 [Arabidopsis thaliana]	gi|22328944|ref|NM_118747.2|	448	1e-123	Arabidopsis thaliana beta-galactosidase 12 (BGAL12) mRNA, complete cds	sp|Q9SCV0|BGA12_ARATH	256	2e-69	Beta-galactosidase 12 OS=Arabidopsis thaliana GN=BGAL12 PE=2 SV=1	--	--	--	--	--	K12309	1e-63	239	aly:ARALYDRAFT_485655	beta-galactosidase [EC:3.2.1.23]	GO:0005975//carbohydrate metabolic process;GO:0070838//divalent metal ion transport;GO:0030003//cellular cation homeostasis	GO:0043169//cation binding;GO:0030246//carbohydrate binding;GO:0004565//beta-galactosidase activity	GO:0005618//cell wall;GO:0048046//apoplast
CL1003.Contig2_NAU-LB	525	34	3.0573	gi|297816572|ref|XP_002876169.1|	316.6	1e-85	AT3g52840/F8J2_10 [Arabidopsis lyrata subsp. lyrata] >gi|297322007|gb|EFH52428.1| AT3g52840/F8J2_10 [Arabidopsis lyrata subsp. lyrata]	gi|297816571|ref|XM_002876123.1|	515	1e-143	Arabidopsis lyrata subsp. lyrata AT3g52840/F8J2_10, mRNA	sp|Q9LFA6|BGAL2_ARATH	314	2e-86	Beta-galactosidase 2 OS=Arabidopsis thaliana GN=BGAL2 PE=2 SV=2	--	--	--	--	--	K12309	1e-86	316	aly:ARALYDRAFT_485655	beta-galactosidase [EC:3.2.1.23]	GO:0005975//carbohydrate metabolic process;GO:0070838//divalent metal ion transport;GO:0030003//cellular cation homeostasis	GO:0043169//cation binding;GO:0004565//beta-galactosidase activity	GO:0005618//cell wall;GO:0048046//apoplast
CL10030.Contig1_NAU-LB	339	43	5.9881	gi|15218550|ref|NP_172517.1|	96.7	1e-19	two-component response regulator ARR4 [Arabidopsis thaliana] >gi|51315817|sp|O82798.1|ARR4_ARATH RecName: Full=Two-component response regulator ARR4; AltName: Full=Response regulator 1 >gi|5091539|gb|AAD39568.1|AC007067_8 T10O24.8 [Arabidopsis thaliana] >gi|3273196|dbj|BAA31143.1| responce regulator1 [Arabidopsis thaliana] >gi|3323583|gb|AAC26636.1| two-component response regulator homolog [Arabi…	gi|332189094|gb|CP002684.1|	184	4e-44	Arabidopsis thaliana chromosome 1, complete sequence	sp|O82798|ARR4_ARATH	96.7	3e-21	Two-component response regulator ARR4 OS=Arabidopsis thaliana GN=ARR4 PE=1 SV=1	--	--	--	--	--	K14492	7e-21	96.7	ath:AT1G10470	two-component response regulator ARR-A family	GO:0009793//embryo development ending in seed dormancy;GO:0010363//regulation of plant-type hypersensitive response;GO:0010114//response to red light;GO:0006355//regulation of transcription, DNA-dependent;GO:0006612//protein targeting to membrane;GO:0046777//protein autophosphorylation;GO:0010017//red or far-red light signaling pathway;GO:0000160//two-component signal transduction system (phospho…	GO:0005515//protein binding;GO:0004674//protein serine/threonine kinase activity;GO:0000156//phosphorelay response regulator activity	GO:0005737//cytoplasm;GO:0005634//nucleus
CL10031.Contig1_NAU-LB	1499	363	11.432	gi|15236649|ref|NP_194932.1|	667.2	0	homeobox protein knotted-1-like 5 [Arabidopsis thaliana] >gi|12644283|sp|P48002.2|KNAT5_ARATH RecName: Full=Homeobox protein knotted-1-like 5; AltName: Full=Homeodomain-containing protein 1; AltName: Full=Protein KNAT5 >gi|17224610|gb|AAL37042.1|AF306661_1 homeodomain transcription factor KNAT5 [Arabidopsis thaliana] >gi|2506031|dbj|BAA22602.1| homeodomein containing protein 1 [Arabidopsis thalia…	gi|312281600|dbj|AK352580.1|	1142	0	Thellungiella halophila mRNA, complete cds, clone: RTFL01-04-I15	sp|P48002|KNAT5_ARATH	667	0	Homeobox protein knotted-1-like 5 OS=Arabidopsis thaliana GN=KNAT5 PE=1 SV=2	--	--	--	--	--	--	--	--	--	--	GO:0009722//detection of cytokinin stimulus;GO:0071345//cellular response to cytokine stimulus;GO:0071369//cellular response to ethylene stimulus;GO:0009416//response to light stimulus;GO:0006355//regulation of transcription, DNA-dependent;GO:0048513//organ development;GO:0009727//detection of ethylene stimulus	GO:0043565//sequence-specific DNA binding;GO:0005515//protein binding;GO:0003700//sequence-specific DNA binding transcription factor activity	GO:0005829//cytosol;GO:0005634//nucleus
CL10031.Contig2_NAU-LB	1299	286	10.3938	gi|15236649|ref|NP_194932.1|	610.1	2e-173	homeobox protein knotted-1-like 5 [Arabidopsis thaliana] >gi|12644283|sp|P48002.2|KNAT5_ARATH RecName: Full=Homeobox protein knotted-1-like 5; AltName: Full=Homeodomain-containing protein 1; AltName: Full=Protein KNAT5 >gi|17224610|gb|AAL37042.1|AF306661_1 homeodomain transcription factor KNAT5 [Arabidopsis thaliana] >gi|2506031|dbj|BAA22602.1| homeodomein containing protein 1 [Arabidopsis thalia…	gi|312281600|dbj|AK352580.1|	1015	0	Thellungiella halophila mRNA, complete cds, clone: RTFL01-04-I15	sp|P48002|KNAT5_ARATH	610	7e-175	Homeobox protein knotted-1-like 5 OS=Arabidopsis thaliana GN=KNAT5 PE=1 SV=2	--	--	--	--	--	--	--	--	--	--	GO:0009722//detection of cytokinin stimulus;GO:0071345//cellular response to cytokine stimulus;GO:0071369//cellular response to ethylene stimulus;GO:0009416//response to light stimulus;GO:0006355//regulation of transcription, DNA-dependent;GO:0048513//organ development;GO:0009727//detection of ethylene stimulus	GO:0043565//sequence-specific DNA binding;GO:0005515//protein binding;GO:0003700//sequence-specific DNA binding transcription factor activity	GO:0005829//cytosol;GO:0005634//nucleus
CL10032.Contig1_NAU-LB	1669	32	0.9051	gi|30680328|ref|NP_849975.1|	641.7	0	Tubby-like F-box protein 2 [Arabidopsis thaliana] >gi|79322458|ref|NP_001031369.1| Tubby-like F-box protein 2 [Arabidopsis thaliana] >gi|75244290|sp|Q8GVE5.1|TLP2_ARATH RecName: Full=Tubby-like F-box protein 2; Short=AtTLP2 >gi|27372512|gb|AAK98801.1| tubby-like protein 2 [Arabidopsis thaliana] >gi|94807668|gb|ABF47130.1| At2g18280 [Arabidopsis thaliana] >gi|222423629|dbj|BAH19783.1| AT2G18280 [A…	gi|312281662|dbj|AK352611.1|	946	0	Thellungiella halophila mRNA, complete cds, clone: RTFL01-01-I06	sp|Q8GVE5|TLP2_ARATH	641	0	Tubby-like F-box protein 2 OS=Arabidopsis thaliana GN=TULP2 PE=2 SV=1	--	--	--	--	--	--	--	--	--	--	GO:0009620//response to fungus;GO:0006355//regulation of transcription, DNA-dependent	GO:0008081//phosphoric diester hydrolase activity;GO:0003700//sequence-specific DNA binding transcription factor activity	GO:0005829//cytosol;GO:0009536//plastid;GO:0005634//nucleus;GO:0005886//plasma membrane
CL10032.Contig2_NAU-LB	1695	279	7.7706	gi|30680328|ref|NP_849975.1|	681.4	0	Tubby-like F-box protein 2 [Arabidopsis thaliana] >gi|79322458|ref|NP_001031369.1| Tubby-like F-box protein 2 [Arabidopsis thaliana] >gi|75244290|sp|Q8GVE5.1|TLP2_ARATH RecName: Full=Tubby-like F-box protein 2; Short=AtTLP2 >gi|27372512|gb|AAK98801.1| tubby-like protein 2 [Arabidopsis thaliana] >gi|94807668|gb|ABF47130.1| At2g18280 [Arabidopsis thaliana] >gi|222423629|dbj|BAH19783.1| AT2G18280 [A…	gi|312281662|dbj|AK352611.1|	946	0	Thellungiella halophila mRNA, complete cds, clone: RTFL01-01-I06	sp|Q8GVE5|TLP2_ARATH	681	0	Tubby-like F-box protein 2 OS=Arabidopsis thaliana GN=TULP2 PE=2 SV=1	--	--	--	--	--	--	--	--	--	--	GO:0009620//response to fungus;GO:0006355//regulation of transcription, DNA-dependent	GO:0008081//phosphoric diester hydrolase activity;GO:0003700//sequence-specific DNA binding transcription factor activity	GO:0005829//cytosol;GO:0009536//plastid;GO:0005634//nucleus;GO:0005886//plasma membrane
CL10032.Contig3_NAU-LB	486	391	37.9803	gi|312282409|dbj|BAJ34070.1|	200.7	7e-51	unnamed protein product [Thellungiella halophila]	gi|312282408|dbj|AK352984.1|	258	5e-66	Thellungiella halophila mRNA, complete cds, clone: RTFL01-19-E13	sp|Q9ZP59|TLP1_ARATH	200	4e-52	Tubby-like F-box protein 1 OS=Arabidopsis thaliana GN=TULP1 PE=2 SV=1	--	--	--	--	--	--	--	--	--	--	GO:0009620//response to fungus;GO:0043090//amino acid import;GO:0010359//regulation of anion channel activity;GO:0006888//ER to Golgi vesicle-mediated transport;GO:0045893//positive regulation of transcription, DNA-dependent;GO:0043687//post-translational protein modification;GO:0009723//response to ethylene stimulus;GO:0009682//induced systemic resistance	GO:0003700//sequence-specific DNA binding transcription factor activity;GO:0008081//phosphoric diester hydrolase activity	GO:0009536//plastid;GO:0005576//extracellular region;GO:0005829//cytosol;GO:0005886//plasma membrane;GO:0005634//nucleus
CL10033.Contig1_NAU-LB	1325	38	1.3539	gi|15239616|ref|NP_197397.1|	651	0	protein FAR1-related sequence 12 [Arabidopsis thaliana] >gi|122213828|sp|Q3E7I5.1|FRS12_ARATH RecName: Full=Protein FAR1-RELATED SEQUENCE 12 >gi|332005250|gb|AED92633.1| protein FAR1-related sequence 12 [Arabidopsis thaliana]	gi|199579879|gb|AC189197.2|	1316	0	Brassica rapa subsp. pekinensis clone KBrB004L02, complete sequence	sp|Q3E7I5|FRS12_ARATH	650	0	Protein FAR1-RELATED SEQUENCE 12 OS=Arabidopsis thaliana GN=FRS12 PE=2 SV=1	--	--	--	--	--	--	--	--	--	--	GO:0009639//response to red or far red light	GO:0008270//zinc ion binding	GO:0005634//nucleus
CL10033.Contig2_NAU-LB	1351	59	2.0617	gi|15239616|ref|NP_197397.1|	651	0	protein FAR1-related sequence 12 [Arabidopsis thaliana] >gi|122213828|sp|Q3E7I5.1|FRS12_ARATH RecName: Full=Protein FAR1-RELATED SEQUENCE 12 >gi|332005250|gb|AED92633.1| protein FAR1-related sequence 12 [Arabidopsis thaliana]	gi|199579879|gb|AC189197.2|	1316	0	Brassica rapa subsp. pekinensis clone KBrB004L02, complete sequence	sp|Q3E7I5|FRS12_ARATH	650	0	Protein FAR1-RELATED SEQUENCE 12 OS=Arabidopsis thaliana GN=FRS12 PE=2 SV=1	--	--	--	--	--	--	--	--	--	--	GO:0009639//response to red or far red light	GO:0008270//zinc ion binding	GO:0005634//nucleus
CL10034.Contig1_NAU-LB	1706	153	4.2338	gi|18405112|ref|NP_566801.1|	758.1	0	acyltransferase-like protein [Arabidopsis thaliana] >gi|75335577|sp|Q9LW26.1|Y3684_ARATH RecName: Full=Acyltransferase-like protein At3g26840, chloroplastic; Flags: Precursor >gi|332643700|gb|AEE77221.1| acyltransferase-like protein [Arabidopsis thaliana]	gi|297814923|ref|XM_002875299.1|	519	1e-144	Arabidopsis lyrata subsp. lyrata esterase/lipase/thioesterase family protein, mRNA	sp|Q9LW26|Y3684_ARATH	758	0	Acyltransferase-like protein At3g26840, chloroplastic OS=Arabidopsis thaliana GN=At3g26840 PE=1 SV=1	--	--	--	--	--	--	--	--	--	--	GO:0033306//phytol metabolic process;GO:0019432//triglyceride biosynthetic process	GO:0004144//diacylglycerol O-acyltransferase activity	GO:0010287//plastoglobule;GO:0005739//mitochondrion
CL10034.Contig2_NAU-LB	630	47	3.5219	gi|18405112|ref|NP_566801.1|	359.8	1e-98	acyltransferase-like protein [Arabidopsis thaliana] >gi|75335577|sp|Q9LW26.1|Y3684_ARATH RecName: Full=Acyltransferase-like protein At3g26840, chloroplastic; Flags: Precursor >gi|332643700|gb|AEE77221.1| acyltransferase-like protein [Arabidopsis thaliana]	gi|18405111|ref|NM_113596.1|	519	1e-144	Arabidopsis thaliana acyltransferase-like protein (AT3G26840) mRNA, complete cds	sp|Q9LW26|Y3684_ARATH	359	6e-100	Acyltransferase-like protein At3g26840, chloroplastic OS=Arabidopsis thaliana GN=At3g26840 PE=1 SV=1	--	--	--	--	--	--	--	--	--	--	GO:0033306//phytol metabolic process;GO:0019432//triglyceride biosynthetic process	GO:0004144//diacylglycerol O-acyltransferase activity	GO:0010287//plastoglobule;GO:0005739//mitochondrion
CL10035.Contig1_NAU-LB	341	22	3.0457	gi|238908347|emb|CAZ40332.1|	230.3	7e-60	putative transcription factor [Raphanus sativus]	gi|300394151|gb|HM208589.1|	573	1e-161	Brassica rapa subsp. rapa cultivar 'Tsuda' enhancer of glabra 3 (EGL3) mRNA, complete cds	sp|Q9CAD0|EGL1_ARATH	190	1e-49	Transcription factor EGL1 OS=Arabidopsis thaliana GN=BHLH2 PE=1 SV=1	--	--	--	--	--	K13422	3e-06	48.1	ppp:PHYPADRAFT_164647	transcription factor MYC2	GO:0009957//epidermal cell fate specification;GO:0006355//regulation of transcription, DNA-dependent;GO:0009909//regulation of flower development;GO:0048449//floral organ formation;GO:0009965//leaf morphogenesis;GO:0016570//histone modification;GO:0010091//trichome branching	GO:0003677//DNA binding;GO:0046983//protein dimerization activity;GO:0003700//sequence-specific DNA binding transcription factor activity	GO:0005634//nucleus
CL10036.Contig1_NAU-LB	681	81	5.6151	gi|297844250|ref|XP_002890006.1|	378.6	4e-104	hypothetical protein ARALYDRAFT_471504 [Arabidopsis lyrata subsp. lyrata] >gi|297335848|gb|EFH66265.1| hypothetical protein ARALYDRAFT_471504 [Arabidopsis lyrata subsp. lyrata]	gi|18391517|ref|NM_101216.1|	632	1e-178	Arabidopsis thaliana protein phosphatase 2 (formerly 2A), regulatory subunit B' (AT1G13460) mRNA, complete cds	sp|Q8LF36|2A5T_ARATH	377	4e-105	Serine/threonine protein phosphatase 2A 57 kDa regulatory subunit B' theta isoform OS=Arabidopsis thaliana GN=B'THETA PE=2 SV=2	--	--	--	--	--	K11584	4e-105	378	aly:ARALYDRAFT_471504	protein phosphatase 2 (formerly 2A), regulatory subunit B'	GO:0007165//signal transduction	GO:0008601//protein phosphatase type 2A regulator activity	GO:0005730//nucleolus;GO:0005777//peroxisome;GO:0000159//protein phosphatase type 2A complex;GO:0005829//cytosol
CL10036.Contig2_NAU-LB	659	178	12.7513	gi|15230961|ref|NP_189231.1|	400.6	1e-110	protein phosphatase 2A regulatory subunit B&apos; eta [Arabidopsis thaliana] >gi|79313549|ref|NP_001030770.1| protein phosphatase 2A regulatory subunit B&apos; eta [Arabidopsis thaliana] >gi|75274192|sp|Q9LU89.1|2A5N_ARATH RecName: Full=Serine/threonine protein phosphatase 2A 59 kDa regulatory subunit B&apos; eta isoform; Short=AtB&apos; eta; Short=PP2A, B&apos; subunit, eta isoform >gi|14194123|…	gi|460221977|gb|GABL01043296.1|	656	0	TSA: Camelina sativa comp51500_c0_seq1 transcribed RNA sequence	sp|Q9LU89|2A5N_ARATH	400	3e-112	Serine/threonine protein phosphatase 2A 59 kDa regulatory subunit B' eta isoform OS=Arabidopsis thaliana GN=B'ETA PE=2 SV=1	--	--	--	--	--	K11584	9e-112	400	ath:AT3G26020	protein phosphatase 2 (formerly 2A), regulatory subunit B'	GO:0007165//signal transduction	GO:0008601//protein phosphatase type 2A regulator activity	GO:0005777//peroxisome;GO:0000159//protein phosphatase type 2A complex;GO:0005634//nucleus;GO:0005829//cytosol
CL10037.Contig1_NAU-LB	287	21	3.4543	gi|297803540|ref|XP_002869654.1|	189.9	1e-47	hypothetical protein ARALYDRAFT_354208 [Arabidopsis lyrata subsp. lyrata] >gi|297315490|gb|EFH45913.1| hypothetical protein ARALYDRAFT_354208 [Arabidopsis lyrata subsp. lyrata]	gi|332656411|gb|CP002687.1|	206	9e-51	Arabidopsis thaliana chromosome 4, complete sequence	sp|Q38910|XTH23_ARATH	184	8e-48	Probable xyloglucan endotransglucosylase/hydrolase protein 23 OS=Arabidopsis thaliana GN=XTH23 PE=2 SV=1	--	--	--	--	--	K08235	7e-49	189	aly:ARALYDRAFT_354208	xyloglucan:xyloglucosyl transferase [EC:2.4.1.207]	GO:0006073//cellular glucan metabolic process;GO:0009409//response to cold;GO:0009611//response to wounding;GO:0009741//response to brassinosteroid stimulus;GO:0009408//response to heat;GO:0009733//response to auxin stimulus;GO:0010200//response to chitin;GO:0009664//plant-type cell wall organization;GO:0009612//response to mechanical stimulus	GO:0004553//hydrolase activity, hydrolyzing O-glycosyl compounds;GO:0016762//xyloglucan:xyloglucosyl transferase activity	GO:0005618//cell wall;GO:0009507//chloroplast;GO:0005794//Golgi apparatus;GO:0048046//apoplast
CL10037.Contig2_NAU-LB	1084	2	0.0871	gi|365927264|gb|AEX07596.1|	573.2	2e-162	xyloglucosyl transferase 1, partial [Brassica juncea]	gi|365927263|gb|JN942979.1|	1285	0	Brassica juncea xyloglucosyl transferase 1 (XTH1) mRNA, partial cds	sp|Q38857|XTH22_ARATH	550	4e-157	Xyloglucan endotransglucosylase/hydrolase protein 22 OS=Arabidopsis thaliana GN=XTH22 PE=1 SV=1	YLR213c	81.3	3e-15	COG2273	Beta-glucanase/Beta-glucan synthetase	K14504	1e-157	554	aly:ARALYDRAFT_918931	xyloglucan:xyloglucosyl transferase TCH4 [EC:2.4.1.207]	GO:0006073//cellular glucan metabolic process;GO:0009409//response to cold;GO:0009611//response to wounding;GO:0009741//response to brassinosteroid stimulus;GO:0009408//response to heat;GO:0009733//response to auxin stimulus;GO:0010200//response to chitin;GO:0009664//plant-type cell wall organization;GO:0009612//response to mechanical stimulus	GO:0004553//hydrolase activity, hydrolyzing O-glycosyl compounds;GO:0016762//xyloglucan:xyloglucosyl transferase activity	GO:0005618//cell wall;GO:0009507//chloroplast;GO:0005794//Golgi apparatus;GO:0048046//apoplast
CL10037.Contig3_NAU-LB	1061	237	10.5451	gi|365927264|gb|AEX07596.1|	574.7	9e-163	xyloglucosyl transferase 1, partial [Brassica juncea]	gi|365927263|gb|JN942979.1|	1322	0	Brassica juncea xyloglucosyl transferase 1 (XTH1) mRNA, partial cds	sp|Q38857|XTH22_ARATH	551	2e-157	Xyloglucan endotransglucosylase/hydrolase protein 22 OS=Arabidopsis thaliana GN=XTH22 PE=1 SV=1	YLR213c	82	2e-15	COG2273	Beta-glucanase/Beta-glucan synthetase	K14504	4e-158	555	aly:ARALYDRAFT_918931	xyloglucan:xyloglucosyl transferase TCH4 [EC:2.4.1.207]	GO:0006073//cellular glucan metabolic process;GO:0009409//response to cold;GO:0009611//response to wounding;GO:0009741//response to brassinosteroid stimulus;GO:0009408//response to heat;GO:0009733//response to auxin stimulus;GO:0010200//response to chitin;GO:0009664//plant-type cell wall organization;GO:0009612//response to mechanical stimulus	GO:0004553//hydrolase activity, hydrolyzing O-glycosyl compounds;GO:0016762//xyloglucan:xyloglucosyl transferase activity	GO:0005618//cell wall;GO:0009507//chloroplast;GO:0005794//Golgi apparatus;GO:0048046//apoplast
CL10037.Contig4_NAU-LB	1074	109	4.7912	gi|365927264|gb|AEX07596.1|	573.2	2e-162	xyloglucosyl transferase 1, partial [Brassica juncea]	gi|365927263|gb|JN942979.1|	1285	0	Brassica juncea xyloglucosyl transferase 1 (XTH1) mRNA, partial cds	sp|Q38857|XTH22_ARATH	552	1e-157	Xyloglucan endotransglucosylase/hydrolase protein 22 OS=Arabidopsis thaliana GN=XTH22 PE=1 SV=1	YLR213c	82	2e-15	COG2273	Beta-glucanase/Beta-glucan synthetase	K14504	3e-158	555	aly:ARALYDRAFT_918931	xyloglucan:xyloglucosyl transferase TCH4 [EC:2.4.1.207]	GO:0006073//cellular glucan metabolic process;GO:0009409//response to cold;GO:0009611//response to wounding;GO:0009741//response to brassinosteroid stimulus;GO:0009408//response to heat;GO:0009733//response to auxin stimulus;GO:0010200//response to chitin;GO:0009664//plant-type cell wall organization;GO:0009612//response to mechanical stimulus	GO:0004553//hydrolase activity, hydrolyzing O-glycosyl compounds;GO:0016762//xyloglucan:xyloglucosyl transferase activity	GO:0005618//cell wall;GO:0009507//chloroplast;GO:0005794//Golgi apparatus;GO:0048046//apoplast
CL10037.Contig5_NAU-LB	1071	3	0.1322	gi|365927264|gb|AEX07596.1|	574.7	9e-163	xyloglucosyl transferase 1, partial [Brassica juncea]	gi|365927263|gb|JN942979.1|	1322	0	Brassica juncea xyloglucosyl transferase 1 (XTH1) mRNA, partial cds	sp|Q38857|XTH22_ARATH	550	5e-157	Xyloglucan endotransglucosylase/hydrolase protein 22 OS=Arabidopsis thaliana GN=XTH22 PE=1 SV=1	YLR213c	81.3	3e-15	COG2273	Beta-glucanase/Beta-glucan synthetase	K14504	1e-157	553	aly:ARALYDRAFT_918931	xyloglucan:xyloglucosyl transferase TCH4 [EC:2.4.1.207]	GO:0006073//cellular glucan metabolic process;GO:0009409//response to cold;GO:0009611//response to wounding;GO:0009741//response to brassinosteroid stimulus;GO:0009408//response to heat;GO:0009733//response to auxin stimulus;GO:0010200//response to chitin;GO:0009664//plant-type cell wall organization;GO:0009612//response to mechanical stimulus	GO:0004553//hydrolase activity, hydrolyzing O-glycosyl compounds;GO:0016762//xyloglucan:xyloglucosyl transferase activity	GO:0005618//cell wall;GO:0009507//chloroplast;GO:0005794//Golgi apparatus;GO:0048046//apoplast
CL10038.Contig1_NAU-LB	1048	1564	70.4521	gi|297821307|ref|XP_002878536.1|	428.3	1e-118	hypothetical protein ARALYDRAFT_480966 [Arabidopsis lyrata subsp. lyrata] >gi|297324375|gb|EFH54795.1| hypothetical protein ARALYDRAFT_480966 [Arabidopsis lyrata subsp. lyrata]	gi|21405506|gb|AY086796.1|	771	0	Arabidopsis thaliana clone 27787 mRNA, complete sequence	sp|P45434|SSRA_ARATH	424	4e-119	Translocon-associated protein subunit alpha OS=Arabidopsis thaliana GN=At2g21160 PE=2 SV=3	--	--	--	--	--	K13249	8e-120	428	aly:ARALYDRAFT_480966	translocon-associated protein subunit alpha	GO:0009744//response to sucrose stimulus;GO:0009749//response to glucose stimulus;GO:0009750//response to fructose stimulus	-	GO:0005794//Golgi apparatus;GO:0016023//cytoplasmic membrane-bounded vesicle;GO:0005886//plasma membrane;GO:0005774//vacuolar membrane;GO:0005576//extracellular region;GO:0005783//endoplasmic reticulum;GO:0009535//chloroplast thylakoid membrane
CL10039.Contig1_NAU-LB	709	59	3.9285	gi|297819110|ref|XP_002877438.1|	455.7	3e-127	hypothetical protein ARALYDRAFT_484964 [Arabidopsis lyrata subsp. lyrata] >gi|297323276|gb|EFH53697.1| hypothetical protein ARALYDRAFT_484964 [Arabidopsis lyrata subsp. lyrata]	gi|334185752|ref|NM_001203088.1|	981	0	Arabidopsis thaliana P-loop containing nucleoside triphosphate hydrolase-like protein (AT3G45850) mRNA, complete cds	sp|O23826|K125_TOBAC	374	3e-104	125 kDa kinesin-related protein OS=Nicotiana tabacum GN=TKRP125 PE=1 SV=1	SPAC25G10.07c	201	7e-52	COG5059	Kinesin-like protein	K10398	3e-128	455	aly:ARALYDRAFT_484964	kinesin family member 11	GO:0007018//microtubule-based movement;GO:0007020//microtubule nucleation	GO:0005524//ATP binding;GO:0003777//microtubule motor activity	GO:0005875//microtubule associated complex;GO:0005886//plasma membrane;GO:0005874//microtubule
CL10039.Contig2_NAU-LB	3458	1322	18.0478	gi|297826231|ref|XP_002880998.1|	1854	0	hypothetical protein ARALYDRAFT_481773 [Arabidopsis lyrata subsp. lyrata] >gi|297326837|gb|EFH57257.1| hypothetical protein ARALYDRAFT_481773 [Arabidopsis lyrata subsp. lyrata]	gi|334184540|ref|NM_128423.2|	3535	0	Arabidopsis thaliana P-loop containing nucleoside triphosphate hydrolase-like protein (AT2G28620) mRNA, complete cds	sp|O23826|K125_TOBAC	891	0	125 kDa kinesin-related protein OS=Nicotiana tabacum GN=TKRP125 PE=1 SV=1	SPAC25G10.07c	416	2e-115	COG5059	Kinesin-like protein	K10398	0	1853	aly:ARALYDRAFT_481773	kinesin family member 11	GO:0006275//regulation of DNA replication;GO:0051567//histone H3-K9 methylation;GO:0010389//regulation of G2/M transition of mitotic cell cycle;GO:0006342//chromatin silencing;GO:0007020//microtubule nucleation;GO:0007018//microtubule-based movement	GO:0003777//microtubule motor activity;GO:0005524//ATP binding	GO:0005874//microtubule;GO:0005875//microtubule associated complex;GO:0005886//plasma membrane
CL1004.Contig1_NAU-LB	379	12	1.4947	--	--	--	--	--	--	--	--	--	--	--	--	--	--	--	--	--	--	--	--	--	--	-	-	-
CL1004.Contig2_NAU-LB	307	9	1.384	--	--	--	--	--	--	--	--	--	--	--	--	--	--	--	--	--	--	--	--	--	--	-	-	-
CL10040.Contig1_NAU-LB	944	1476	73.813	gi|15229524|ref|NP_189024.1|	454.5	1e-126	UDP-D-glucuronate 4-epimerase 6 [Arabidopsis thaliana] >gi|75311206|sp|Q9LIS3.1|GAE6_ARATH RecName: Full=UDP-glucuronate 4-epimerase 6; AltName: Full=UDP-glucuronic acid epimerase 6; Short=AtUGlcAE2 >gi|9294651|dbj|BAB03000.1| nucleotide sugar epimerase-like protein [Arabidopsis thaliana] >gi|15810205|gb|AAL07003.1| AT3g23820/F14O13_1 [Arabidopsis thaliana] >gi|17065098|gb|AAL32703.1| nucleotide …	gi|110797163|gb|AC189483.1|	710	0	Brassica rapa subsp. pekinensis clone KBrB083F05, complete sequence	sp|Q9LIS3|GAE6_ARATH	454	3e-128	UDP-glucuronate 4-epimerase 6 OS=Arabidopsis thaliana GN=GAE6 PE=1 SV=1	XF2279	126	6e-29	COG0451	Nucleoside-diphosphate-sugar epimerases	K08679	9e-128	454	ath:AT3G23820	UDP-glucuronate 4-epimerase [EC:5.1.3.6]	GO:0009684//indoleacetic acid biosynthetic process;GO:0005975//carbohydrate metabolic process;GO:0006569//tryptophan catabolic process;GO:0009225//nucleotide-sugar metabolic process	GO:0050379//UDP-glucuronate 5'-epimerase activity;GO:0050378//UDP-glucuronate 4-epimerase activity;GO:0005515//protein binding;GO:0000166//nucleotide binding;GO:0050662//coenzyme binding	GO:0005768//endosome;GO:0005802//trans-Golgi network;GO:0005794//Golgi apparatus
CL10041.Contig1_NAU-LB	456	164	16.9784	gi|297803456|ref|XP_002869612.1|	213.8	7e-55	hypothetical protein ARALYDRAFT_913923 [Arabidopsis lyrata subsp. lyrata] >gi|297315448|gb|EFH45871.1| hypothetical protein ARALYDRAFT_913923 [Arabidopsis lyrata subsp. lyrata]	gi|460207613|gb|GABL01054912.1|	442	1e-121	TSA: Camelina sativa comp56164_c0_seq1 transcribed RNA sequence	--	--	--	--	--	--	--	--	--	--	--	--	--	--	-	-	GO:0005634//nucleus;GO:0005739//mitochondrion
CL10042.Contig1_NAU-LB	369	33	4.2219	gi|297812285|ref|XP_002874026.1|	215.7	1e-55	hypothetical protein ARALYDRAFT_489009 [Arabidopsis lyrata subsp. lyrata] >gi|297319863|gb|EFH50285.1| hypothetical protein ARALYDRAFT_489009 [Arabidopsis lyrata subsp. lyrata]	gi|145358288|ref|NM_122107.3|	478	1e-132	Arabidopsis thaliana methionine synthase 3 (MS3) mRNA, complete cds	sp|Q42699|METE_CATRO	182	3e-47	5-methyltetrahydropteroyltriglutamate--homocysteine methyltransferase OS=Catharanthus roseus GN=METE PE=2 SV=1	RSp0676	106	1e-23	COG0620	Methionine synthase II (cobalamin-independent)	K00549	1e-56	215	aly:ARALYDRAFT_489009	5-methyltetrahydropteroyltriglutamate--homocysteine methyltransferase [EC:2.1.1.14]	GO:0009086//methionine biosynthetic process;GO:0009651//response to salt stress;GO:0032259//methylation;GO:0010043//response to zinc ion;GO:0046686//response to cadmium ion	GO:0005507//copper ion binding;GO:0008705//methionine synthase activity;GO:0008270//zinc ion binding;GO:0003871//5-methyltetrahydropteroyltriglutamate-homocysteine S-methyltransferase activity	GO:0005829//cytosol;GO:0005777//peroxisome;GO:0009941//chloroplast envelope;GO:0009570//chloroplast stroma;GO:0005886//plasma membrane;GO:0048046//apoplast
CL10042.Contig2_NAU-LB	1183	185	7.3825	gi|297812285|ref|XP_002874026.1|	740.7	0	hypothetical protein ARALYDRAFT_489009 [Arabidopsis lyrata subsp. lyrata] >gi|297319863|gb|EFH50285.1| hypothetical protein ARALYDRAFT_489009 [Arabidopsis lyrata subsp. lyrata]	gi|460221557|gb|GABL01043468.1|	1505	0	TSA: Camelina sativa comp51587_c0_seq1 transcribed RNA sequence	sp|O50008|METE_ARATH	675	0	5-methyltetrahydropteroyltriglutamate--homocysteine methyltransferase OS=Arabidopsis thaliana GN=CIMS PE=1 SV=1	XF2272	459	5e-129	COG0620	Methionine synthase II (cobalamin-independent)	K00549	0	740	aly:ARALYDRAFT_489009	5-methyltetrahydropteroyltriglutamate--homocysteine methyltransferase [EC:2.1.1.14]	GO:0009086//methionine biosynthetic process;GO:0009651//response to salt stress;GO:0032259//methylation;GO:0010043//response to zinc ion;GO:0046686//response to cadmium ion	GO:0005507//copper ion binding;GO:0008705//methionine synthase activity;GO:0008270//zinc ion binding;GO:0003871//5-methyltetrahydropteroyltriglutamate-homocysteine S-methyltransferase activity	GO:0005829//cytosol;GO:0005777//peroxisome;GO:0009506//plasmodesma;GO:0005774//vacuolar membrane;GO:0009570//chloroplast stroma;GO:0005794//Golgi apparatus;GO:0005886//plasma membrane;GO:0048046//apoplast
CL10043.Contig1_NAU-LB	763	15	0.9281	gi|297828672|ref|XP_002882218.1|	238.8	6e-62	hypothetical protein ARALYDRAFT_896193 [Arabidopsis lyrata subsp. lyrata] >gi|297328058|gb|EFH58477.1| hypothetical protein ARALYDRAFT_896193 [Arabidopsis lyrata subsp. lyrata]	gi|145338012|ref|NM_111095.4|	464	1e-128	Arabidopsis thaliana flavodoxin-like protein (AT3G02280) mRNA, complete cds	sp|Q6NPS8|ATR3_ARATH	237	6e-63	NADPH-dependent diflavin oxidoreductase ATR3 OS=Arabidopsis thaliana GN=ATR3 PE=1 SV=1	YJR137c_3	82.8	6e-16	COG0716	Flavodoxins	K00327	2e-12	70.9	aly:ARALYDRAFT_913457	NADPH-ferrihemoprotein reductase [EC:1.6.2.4]	GO:0009793//embryo development ending in seed dormancy;GO:0016579//protein deubiquitination;GO:0016571//histone methylation;GO:0000724//double-strand break repair via homologous recombination;GO:0010388//cullin deneddylation;GO:0009640//photomorphogenesis;GO:0016567//protein ubiquitination;GO:0010212//response to ionizing radiation;GO:0055114//oxidation-reduction process;GO:0045893//positive regu…	GO:0005515//protein binding;GO:0003958//NADPH-hemoprotein reductase activity;GO:0005506//iron ion binding;GO:0010181//FMN binding	GO:0005737//cytoplasm;GO:0005634//nucleus
CL10043.Contig2_NAU-LB	1238	101	3.8514	gi|297828672|ref|XP_002882218.1|	238.8	1e-61	hypothetical protein ARALYDRAFT_896193 [Arabidopsis lyrata subsp. lyrata] >gi|297328058|gb|EFH58477.1| hypothetical protein ARALYDRAFT_896193 [Arabidopsis lyrata subsp. lyrata]	gi|145338012|ref|NM_111095.4|	464	1e-127	Arabidopsis thaliana flavodoxin-like protein (AT3G02280) mRNA, complete cds	sp|Q6NPS8|ATR3_ARATH	237	1e-62	NADPH-dependent diflavin oxidoreductase ATR3 OS=Arabidopsis thaliana GN=ATR3 PE=1 SV=1	YJR137c_3	82.8	1e-15	COG0716	Flavodoxins	K00327	4e-12	70.9	aly:ARALYDRAFT_913457	NADPH-ferrihemoprotein reductase [EC:1.6.2.4]	GO:0009793//embryo development ending in seed dormancy;GO:0016579//protein deubiquitination;GO:0016571//histone methylation;GO:0000724//double-strand break repair via homologous recombination;GO:0010388//cullin deneddylation;GO:0009640//photomorphogenesis;GO:0016567//protein ubiquitination;GO:0010212//response to ionizing radiation;GO:0055114//oxidation-reduction process;GO:0045893//positive regu…	GO:0005515//protein binding;GO:0003958//NADPH-hemoprotein reductase activity;GO:0005506//iron ion binding;GO:0010181//FMN binding	GO:0005737//cytoplasm;GO:0005634//nucleus
CL10044.Contig1_NAU-LB	307	42	6.4585	gi|297835256|ref|XP_002885510.1|	76.6	1e-13	hypothetical protein ARALYDRAFT_318984 [Arabidopsis lyrata subsp. lyrata] >gi|297331350|gb|EFH61769.1| hypothetical protein ARALYDRAFT_318984 [Arabidopsis lyrata subsp. lyrata]	gi|199580007|gb|AC189327.2|	145	3e-32	Brassica rapa subsp. pekinensis clone KBrB037A01, complete sequence	--	--	--	--	--	--	--	--	--	--	--	--	--	--	-	-	GO:0005634//nucleus
CL10044.Contig2_NAU-LB	407	32	3.7117	gi|297835256|ref|XP_002885510.1|	76.6	1e-13	hypothetical protein ARALYDRAFT_318984 [Arabidopsis lyrata subsp. lyrata] >gi|297331350|gb|EFH61769.1| hypothetical protein ARALYDRAFT_318984 [Arabidopsis lyrata subsp. lyrata]	gi|199580007|gb|AC189327.2|	147	1e-32	Brassica rapa subsp. pekinensis clone KBrB037A01, complete sequence	--	--	--	--	--	--	--	--	--	--	--	--	--	--	-	-	GO:0005634//nucleus
CL10045.Contig1_NAU-LB	754	110	6.8872	gi|297846862|ref|XP_002891312.1|	311.2	1e-83	predicted protein [Arabidopsis lyrata subsp. lyrata] >gi|297337154|gb|EFH67571.1| predicted protein [Arabidopsis lyrata subsp. lyrata]	gi|460151613|gb|GABL01093215.1|	147	2e-32	TSA: Camelina sativa comp157541_c0_seq1 transcribed RNA sequence	sp|O23530|SNC1_ARATH	185	3e-47	Protein SUPPRESSOR OF npr1-1, CONSTITUTIVE 1 OS=Arabidopsis thaliana GN=SNC1 PE=1 SV=3	--	--	--	--	--	--	--	--	--	--	GO:0042742//defense response to bacterium	GO:0000166//nucleotide binding	GO:0005737//cytoplasm;GO:0005634//nucleus
CL10045.Contig2_NAU-LB	1157	255	10.4046	gi|444739192|dbj|BAM77406.1|	173.7	5e-42	clubroot disease resistance protein [Brassica rapa]	gi|444739191|dbj|AB605024.1|	628	1e-177	Brassica rapa Crr1 mRNA for clubroot disease resistance protein, complete cds	sp|O23530|SNC1_ARATH	220	1e-57	Protein SUPPRESSOR OF npr1-1, CONSTITUTIVE 1 OS=Arabidopsis thaliana GN=SNC1 PE=1 SV=3	RSp0842	61.2	3e-09	COG4886	Leucine-rich repeat (LRR) protein	K06685	2e-15	82	ath:AT4G19050	maintenance of ploidy protein MOB1 (MPS1 binder 1)	GO:0042742//defense response to bacterium	GO:0043168;GO:0032559;GO:0032550	GO:0005737//cytoplasm;GO:0005634//nucleus
CL10046.Contig1_NAU-LB	780	159	9.6232	gi|297796907|ref|XP_002866338.1|	409.8	2e-113	sensitivity to red light reduced protein 1 [Arabidopsis lyrata subsp. lyrata] >gi|297312173|gb|EFH42597.1| sensitivity to red light reduced protein 1 [Arabidopsis lyrata subsp. lyrata]	gi|332002898|gb|CP002688.1|	515	1e-143	Arabidopsis thaliana chromosome 5, complete sequence	sp|Q8GWZ6|SRR1_ARATH	407	4e-114	Protein SENSITIVITY TO RED LIGHT REDUCED 1 OS=Arabidopsis thaliana GN=SRR1 PE=2 SV=2	--	--	--	--	--	--	--	--	--	--	GO:0042752//regulation of circadian rhythm;GO:0009585//red, far-red light phototransduction	-	GO:0005737//cytoplasm;GO:0005634//nucleus
CL10047.Contig1_NAU-LB	720	114	7.4746	gi|297809571|ref|XP_002872669.1|	76.6	4e-13	predicted protein [Arabidopsis lyrata subsp. lyrata] >gi|297318506|gb|EFH48928.1| predicted protein [Arabidopsis lyrata subsp. lyrata]	gi|199579879|gb|AC189197.2|	180	1e-42	Brassica rapa subsp. pekinensis clone KBrB004L02, complete sequence	sp|Q56YH2|FBD41_ARATH	68.6	3e-12	FBD-associated F-box protein At5g18780 OS=Arabidopsis thaliana GN=At5g18780 PE=2 SV=2	--	--	--	--	--	--	--	--	--	--	GO:0045132//meiotic chromosome segregation;GO:0033044//regulation of chromosome organization;GO:0042138//meiotic DNA double-strand break formation;GO:0007062//sister chromatid cohesion;GO:0006888//ER to Golgi vesicle-mediated transport;GO:0007131//reciprocal meiotic recombination	-	GO:0009507//chloroplast;GO:0005634//nucleus
CL10047.Contig2_NAU-LB	322	7	1.0263	gi|297809571|ref|XP_002872669.1|	76.6	1e-13	predicted protein [Arabidopsis lyrata subsp. lyrata] >gi|297318506|gb|EFH48928.1| predicted protein [Arabidopsis lyrata subsp. lyrata]	gi|199579879|gb|AC189197.2|	180	6e-43	Brassica rapa subsp. pekinensis clone KBrB004L02, complete sequence	sp|Q56YH2|FBD41_ARATH	68.6	8e-13	FBD-associated F-box protein At5g18780 OS=Arabidopsis thaliana GN=At5g18780 PE=2 SV=2	--	--	--	--	--	--	--	--	--	--	GO:0045132//meiotic chromosome segregation;GO:0033044//regulation of chromosome organization;GO:0042138//meiotic DNA double-strand break formation;GO:0007062//sister chromatid cohesion;GO:0006888//ER to Golgi vesicle-mediated transport;GO:0007131//reciprocal meiotic recombination	-	GO:0009507//chloroplast;GO:0005634//nucleus
CL10048.Contig1_NAU-LB	1387	509	17.3245	gi|49355348|gb|AAT65206.1|	841.6	0	fatty acid elongase 3-ketoacyl-CoA synthase [Brassica napus]	gi|49355347|gb|AY642538.1|	2008	0	Brassica napus fatty acid elongase 3-ketoacyl-CoA synthase mRNA, complete cds	sp|Q9MAM3|KCS1_ARATH	832	0	3-ketoacyl-CoA synthase 1 OS=Arabidopsis thaliana GN=KCS1 PE=2 SV=1	DRA0326	79.3	1e-14	COG3424	Predicted naringenin-chalcone synthase	K15397	0	832	aly:ARALYDRAFT_887345	3-ketoacyl-CoA synthase [EC:2.3.1.-]	GO:0010025//wax biosynthetic process;GO:0000038//very long-chain fatty acid metabolic process;GO:0009805//coumarin biosynthetic process;GO:0042335//cuticle development;GO:0009416//response to light stimulus;GO:0009409//response to cold;GO:0009611//response to wounding;GO:0030497//fatty acid elongation	GO:0009922//fatty acid elongase activity	GO:0022626//cytosolic ribosome;GO:0016020//membrane;GO:0005783//endoplasmic reticulum
CL10049.Contig1_NAU-LB	471	24	2.4055	gi|224143622|ref|XP_002325019.1|	55.5	3e-07	predicted protein [Populus trichocarpa] >gi|222866453|gb|EEF03584.1| predicted protein [Populus trichocarpa]	gi|460176798|gb|GABL01080052.1|	91.7	6e-16	TSA: Camelina sativa comp62694_c0_seq1 transcribed RNA sequence	sp|Q93ZY3|STT3A_ARATH	51.6	2e-07	Dolichyl-diphosphooligosaccharide--protein glycosyltransferase subunit STT3A OS=Arabidopsis thaliana GN=STT3A PE=1 SV=1	--	--	--	--	--	K07151	4e-08	55.5	pop:POPTR_578521	dolichyl-diphosphooligosaccharide--protein glycosyltransferase [EC:2.4.1.119]	-	-	-
CL10049.Contig2_NAU-LB	393	16	1.922	--	--	--	--	--	--	--	--	--	--	--	--	--	--	--	--	--	--	--	--	--	--	-	-	-
CL1005.Contig1_NAU-LB	1053	3917	175.608	gi|297797069|ref|XP_002866419.1|	324.3	2e-87	hypothetical protein ARALYDRAFT_919353 [Arabidopsis lyrata subsp. lyrata] >gi|297312254|gb|EFH42678.1| hypothetical protein ARALYDRAFT_919353 [Arabidopsis lyrata subsp. lyrata]	gi|145359514|ref|NM_125506.4|	446	1e-122	Arabidopsis thaliana glucan endo-1,3-beta-glucosidase-like protein 2 (PDCB1) mRNA, complete cds	sp|Q9FNQ2|E13L2_ARATH	322	2e-88	Glucan endo-1,3-beta-glucosidase-like protein 2 OS=Arabidopsis thaliana GN=At5g61130 PE=1 SV=1	--	--	--	--	--	K14489	2e-13	75.1	vvi:100263145	arabidopsis histidine kinase 2/3/4 (cytokinin receptor) [EC:2.7.13.3]	GO:0010162//seed dormancy process;GO:0009069//serine family amino acid metabolic process;GO:0052543//callose deposition in cell wall;GO:0000096//sulfur amino acid metabolic process;GO:0008652//cellular amino acid biosynthetic process;GO:0009740//gibberellic acid mediated signaling pathway;GO:0009664//plant-type cell wall organization	GO:0001872//(1->3)-beta-D-glucan binding	GO:0009506//plasmodesma;GO:0009505//plant-type cell wall;GO:0046658//anchored to plasma membrane
CL1005.Contig2_NAU-LB	233	62	12.5619	gi|297797069|ref|XP_002866419.1|	51.2	5e-06	hypothetical protein ARALYDRAFT_919353 [Arabidopsis lyrata subsp. lyrata] >gi|297312254|gb|EFH42678.1| hypothetical protein ARALYDRAFT_919353 [Arabidopsis lyrata subsp. lyrata]	gi|332002898|gb|CP002688.1|	135	2e-29	Arabidopsis thaliana chromosome 5, complete sequence	sp|Q9FNQ2|E13L2_ARATH	50.1	3e-07	Glucan endo-1,3-beta-glucosidase-like protein 2 OS=Arabidopsis thaliana GN=At5g61130 PE=1 SV=1	--	--	--	--	--	--	--	--	--	--	-	-	-
CL1005.Contig3_NAU-LB	200	325	76.7135	gi|21592859|gb|AAM64809.1|	129	2e-29	unknown [Arabidopsis thaliana]	gi|199580070|gb|AC232495.1|	246	7e-63	Brassica rapa subsp. pekinensis clone KBrB051M06, complete sequence	sp|Q9SD84|E13L3_ARATH	129	5e-31	Glucan endo-1,3-beta-glucosidase-like protein 3 OS=Arabidopsis thaliana GN=At5g08000 PE=1 SV=1	--	--	--	--	--	K14489	3e-11	64.7	vvi:100263145	arabidopsis histidine kinase 2/3/4 (cytokinin receptor) [EC:2.7.13.3]	GO:0010162//seed dormancy process;GO:0009069//serine family amino acid metabolic process;GO:0052543//callose deposition in cell wall;GO:0000096//sulfur amino acid metabolic process;GO:0008652//cellular amino acid biosynthetic process;GO:0009740//gibberellic acid mediated signaling pathway;GO:0009664//plant-type cell wall organization	GO:0016787//hydrolase activity;GO:0001872//(1->3)-beta-D-glucan binding	GO:0009506//plasmodesma;GO:0009505//plant-type cell wall;GO:0046658//anchored to plasma membrane
CL10050.Contig1_NAU-LB	1189	45	1.7867	gi|297841825|ref|XP_002888794.1|	298.9	1e-79	hypothetical protein ARALYDRAFT_476207 [Arabidopsis lyrata subsp. lyrata] >gi|297334635|gb|EFH65053.1| hypothetical protein ARALYDRAFT_476207 [Arabidopsis lyrata subsp. lyrata]	gi|460197693|gb|GABL01063287.1|	180	2e-42	TSA: Camelina sativa comp58806_c0_seq1 transcribed RNA sequence	--	--	--	--	--	--	--	--	--	--	--	--	--	--	GO:0031348//negative regulation of defense response;GO:0009651//response to salt stress;GO:0006098//pentose-phosphate shunt;GO:0030968//endoplasmic reticulum unfolded protein response	-	GO:0005829//cytosol;GO:0009506//plasmodesma;GO:0005774//vacuolar membrane;GO:0005783//endoplasmic reticulum;GO:0005794//Golgi apparatus;GO:0005634//nucleus;GO:0005886//plasma membrane
CL10050.Contig2_NAU-LB	1174	512	20.5883	gi|297841825|ref|XP_002888794.1|	285	1e-75	hypothetical protein ARALYDRAFT_476207 [Arabidopsis lyrata subsp. lyrata] >gi|297334635|gb|EFH65053.1| hypothetical protein ARALYDRAFT_476207 [Arabidopsis lyrata subsp. lyrata]	gi|460197693|gb|GABL01063287.1|	119	7e-24	TSA: Camelina sativa comp58806_c0_seq1 transcribed RNA sequence	--	--	--	--	--	--	--	--	--	--	--	--	--	--	GO:0031348//negative regulation of defense response;GO:0009651//response to salt stress;GO:0006098//pentose-phosphate shunt;GO:0030968//endoplasmic reticulum unfolded protein response	-	GO:0005829//cytosol;GO:0009506//plasmodesma;GO:0005774//vacuolar membrane;GO:0005783//endoplasmic reticulum;GO:0005794//Golgi apparatus;GO:0005634//nucleus;GO:0005886//plasma membrane
CL10050.Contig3_NAU-LB	1165	1211	49.0723	gi|297841825|ref|XP_002888794.1|	304.7	2e-81	hypothetical protein ARALYDRAFT_476207 [Arabidopsis lyrata subsp. lyrata] >gi|297334635|gb|EFH65053.1| hypothetical protein ARALYDRAFT_476207 [Arabidopsis lyrata subsp. lyrata]	gi|460197693|gb|GABL01063287.1|	180	2e-42	TSA: Camelina sativa comp58806_c0_seq1 transcribed RNA sequence	--	--	--	--	--	--	--	--	--	--	--	--	--	--	GO:0031348//negative regulation of defense response;GO:0009651//response to salt stress;GO:0006098//pentose-phosphate shunt;GO:0030968//endoplasmic reticulum unfolded protein response	-	GO:0005829//cytosol;GO:0009506//plasmodesma;GO:0005774//vacuolar membrane;GO:0005783//endoplasmic reticulum;GO:0005794//Golgi apparatus;GO:0005634//nucleus;GO:0005886//plasma membrane
CL10050.Contig4_NAU-LB	579	68	5.5443	--	--	--	--	gi|460179166|gb|GABL01078002.1|	89.7	3e-15	TSA: Camelina sativa comp62286_c0_seq1 transcribed RNA sequence	--	--	--	--	--	--	--	--	--	--	--	--	--	--	-	-	-
CL10051.Contig1_NAU-LB	796	71	4.2108	gi|297805848|ref|XP_002870808.1|	414.1	1e-114	hypothetical protein ARALYDRAFT_916421 [Arabidopsis lyrata subsp. lyrata] >gi|297316644|gb|EFH47067.1| hypothetical protein ARALYDRAFT_916421 [Arabidopsis lyrata subsp. lyrata]	gi|460155884|gb|GABL01089666.1|	517	1e-144	TSA: Camelina sativa comp64225_c0_seq4 transcribed RNA sequence	sp|Q9FID9|Y5389_ARATH	407	5e-114	Probable receptor-like protein kinase At5g38990 OS=Arabidopsis thaliana GN=At5g38990 PE=2 SV=1	BH2504_1	101	1e-21	COG0515	Serine/threonine protein kinase	K04733	1e-115	414	aly:ARALYDRAFT_916421	interleukin-1 receptor-associated kinase 4 [EC:2.7.11.1]	GO:0006468//protein phosphorylation	GO:0004715//non-membrane spanning protein tyrosine kinase activity;GO:0005524//ATP binding;GO:0004674//protein serine/threonine kinase activity	GO:0005576//extracellular region
CL10051.Contig2_NAU-LB	2801	995	16.7698	gi|10177545|dbj|BAB10824.1|	1215.3	0	receptor-like protein kinase [Arabidopsis thaliana]	gi|460155884|gb|GABL01089666.1|	771	0	TSA: Camelina sativa comp64225_c0_seq4 transcribed RNA sequence	sp|Q9FID9|Y5389_ARATH	1180	0	Probable receptor-like protein kinase At5g38990 OS=Arabidopsis thaliana GN=At5g38990 PE=2 SV=1	BH2504_1	99.4	3e-20	COG0515	Serine/threonine protein kinase	K04733	0	1180	ath:AT5G38990	interleukin-1 receptor-associated kinase 4 [EC:2.7.11.1]	GO:0009653//anatomical structure morphogenesis;GO:0010483//pollen tube reception;GO:0006007//glucose catabolic process;GO:0009791//post-embryonic development;GO:0050832//defense response to fungus;GO:0046777//protein autophosphorylation;GO:0006970//response to osmotic stress;GO:0044765;GO:0048869//cellular developmental process;GO:0016043//cellular component organization;GO:0010035//response to i…	GO:0004674//protein serine/threonine kinase activity;GO:0005524//ATP binding	GO:0005576//extracellular region;GO:0043680//filiform apparatus;GO:0009506//plasmodesma;GO:0005886//plasma membrane
CL10052.Contig1_NAU-LB	219	56	12.0715	gi|297802866|ref|XP_002869317.1|	116.3	1e-25	hypothetical protein ARALYDRAFT_353659 [Arabidopsis lyrata subsp. lyrata] >gi|297315153|gb|EFH45576.1| hypothetical protein ARALYDRAFT_353659 [Arabidopsis lyrata subsp. lyrata]	gi|297839614|ref|XM_002887643.1|	143	8e-32	Arabidopsis lyrata subsp. lyrata O-methyltransferase family 2 protein, mRNA	sp|Q43239|COMT1_ZINEL	68.9	6e-13	Caffeic acid 3-O-methyltransferase OS=Zinnia elegans PE=2 SV=1	--	--	--	--	--	K05279	2e-12	68.6	osa:4344702	flavonol 3-O-methyltransferase [EC:2.1.1.76]	GO:0042343//indole glucosinolate metabolic process;GO:0009809//lignin biosynthetic process;GO:0032259//methylation	GO:0046983//protein dimerization activity;GO:0008171//O-methyltransferase activity	GO:0005634//nucleus;GO:0005829//cytosol
CL10052.Contig2_NAU-LB	768	13	0.7991	gi|297839615|ref|XP_002887689.1|	414.1	1e-114	O-methyltransferase family 2 protein [Arabidopsis lyrata subsp. lyrata] >gi|297333530|gb|EFH63948.1| O-methyltransferase family 2 protein [Arabidopsis lyrata subsp. lyrata]	gi|297839614|ref|XM_002887643.1|	438	1e-120	Arabidopsis lyrata subsp. lyrata O-methyltransferase family 2 protein, mRNA	sp|O23760|COMT1_CLABR	270	5e-73	Caffeic acid 3-O-methyltransferase OS=Clarkia breweri GN=COMT PE=1 SV=1	Rv0567	69.3	7e-12	COG0500	SAM-dependent methyltransferases	K05279	2e-72	270	ath:AT5G54160	flavonol 3-O-methyltransferase [EC:2.1.1.76]	GO:0042343//indole glucosinolate metabolic process;GO:0009809//lignin biosynthetic process;GO:0032259//methylation	GO:0046983//protein dimerization activity;GO:0008171//O-methyltransferase activity	GO:0005634//nucleus;GO:0005829//cytosol
CL10053.Contig1_NAU-LB	1193	764	30.2323	gi|18409031|ref|NP_564930.1|	464.9	1e-129	uncharacterized protein [Arabidopsis thaliana] >gi|16648773|gb|AAL25577.1| At1g68440/T2E12_1 [Arabidopsis thaliana] >gi|21700823|gb|AAM70535.1| At1g68440/T2E12_1 [Arabidopsis thaliana] >gi|332196673|gb|AEE34794.1| uncharacterized protein [Arabidopsis thaliana]	gi|199580182|gb|AC189489.2|	710	0	Brassica rapa subsp. pekinensis clone KBrB084K02, complete sequence	--	--	--	--	--	--	--	--	--	--	--	--	--	--	GO:0006598//polyamine catabolic process;GO:0010363//regulation of plant-type hypersensitive response;GO:0009625//response to insect;GO:0009862//systemic acquired resistance, salicylic acid mediated signaling pathway;GO:0031348//negative regulation of defense response;GO:0009867//jasmonic acid mediated signaling pathway;GO:0009698//phenylpropanoid metabolic process;GO:0010200//response to chitin;G…	-	GO:0005634//nucleus
CL10053.Contig2_NAU-LB	1146	498	20.5146	gi|18409031|ref|NP_564930.1|	436.8	3e-121	uncharacterized protein [Arabidopsis thaliana] >gi|16648773|gb|AAL25577.1| At1g68440/T2E12_1 [Arabidopsis thaliana] >gi|21700823|gb|AAM70535.1| At1g68440/T2E12_1 [Arabidopsis thaliana] >gi|332196673|gb|AEE34794.1| uncharacterized protein [Arabidopsis thaliana]	gi|199580182|gb|AC189489.2|	1090	0	Brassica rapa subsp. pekinensis clone KBrB084K02, complete sequence	--	--	--	--	--	--	--	--	--	K13171	1e-06	52.4	ath:AT2G29210	serine/arginine repetitive matrix protein 1	GO:0006598//polyamine catabolic process;GO:0010363//regulation of plant-type hypersensitive response;GO:0009625//response to insect;GO:0009862//systemic acquired resistance, salicylic acid mediated signaling pathway;GO:0031348//negative regulation of defense response;GO:0009867//jasmonic acid mediated signaling pathway;GO:0009698//phenylpropanoid metabolic process;GO:0010200//response to chitin;G…	-	GO:0005634//nucleus
CL10054.Contig1_NAU-LB	1202	1256	49.3291	gi|297810509|ref|XP_002873138.1|	586.6	2e-166	hypothetical protein ARALYDRAFT_487196 [Arabidopsis lyrata subsp. lyrata] >gi|297318975|gb|EFH49397.1| hypothetical protein ARALYDRAFT_487196 [Arabidopsis lyrata subsp. lyrata]	gi|30680409|ref|NM_120498.2|	1041	0	Arabidopsis thaliana Nucleotide-sugar transporter family protein (AT5G04160) mRNA, complete cds	sp|Q9FYE5|PT504_ARATH	585	2e-167	Probable sugar phosphate/phosphate translocator At5g04160 OS=Arabidopsis thaliana GN=At5g04160 PE=2 SV=1	XF1267	64.7	3e-10	COG5297	Cellobiohydrolase A (1,4-beta-cellobiosidase A)	K15283	5e-26	117	rcu:RCOM_1063220	solute carrier family 35, member E1	GO:0006863//purine nucleobase transport	GO:0008514//organic anion transmembrane transporter activity	GO:0016021//integral to membrane;GO:0005886//plasma membrane
CL10055.Contig1_NAU-LB	505	165	15.4245	gi|12321752|gb|AAG50912.1|AC069159_13	297	8e-80	hypothetical protein, 3&apos; partial [Arabidopsis thaliana]	gi|224589446|gb|FJ708662.1|	535	1e-149	Arabidopsis thaliana leucine-rich repeat receptor-like protein kinase (LRR-RLK) mRNA, complete cds	sp|C0LGH2|Y1561_ARATH	296	3e-81	Probable LRR receptor-like serine/threonine-protein kinase At1g56130 OS=Arabidopsis thaliana GN=At1g56130 PE=1 SV=2	--	--	--	--	--	--	--	--	--	--	GO:0006468//protein phosphorylation;GO:0000041//transition metal ion transport;GO:0000165//MAPK cascade	GO:0004674//protein serine/threonine kinase activity;GO:0004713//protein tyrosine kinase activity;GO:0005524//ATP binding	GO:0009506//plasmodesma;GO:0005886//plasma membrane
CL10055.Contig2_NAU-LB	359	41	5.3915	gi|6056372|gb|AAF02836.1|AC009894_7	195.3	2e-49	Very similar to receptor-like serine/threonine kinase [Arabidopsis thaliana]	gi|297853359|ref|XM_002894515.1|	244	5e-62	Arabidopsis lyrata subsp. lyrata leucine-rich repeat family protein, mRNA	sp|C0LGH2|Y1561_ARATH	191	1e-49	Probable LRR receptor-like serine/threonine-protein kinase At1g56130 OS=Arabidopsis thaliana GN=At1g56130 PE=1 SV=2	--	--	--	--	--	--	--	--	--	--	GO:0006468//protein phosphorylation;GO:0000041//transition metal ion transport	GO:0004713//protein tyrosine kinase activity;GO:0005524//ATP binding;GO:0004674//protein serine/threonine kinase activity	GO:0009506//plasmodesma;GO:0005886//plasma membrane
CL10056.Contig1_NAU-LB	1637	27	0.7786	gi|172044781|sp|Q9T0L2.2|CSLAF_ARATH	958	0	RecName: Full=Probable mannan synthase 15; AltName: Full=Cellulose synthase-like protein A15; Short=AtCslA15	gi|45680267|gb|BT011957.1|	852	0	Arabidopsis thaliana At5g16190 mRNA sequence	sp|Q9T0L2|CSLAF_ARATH	957	0	Probable mannan synthase 15 OS=Arabidopsis thaliana GN=CSLA15 PE=3 SV=2	AGl3021	101	4e-21	COG1215	Glycosyltransferases, probably involved in cell wall biogenesis	K13680	0	709	pop:POPTR_833893	beta-mannan synthase [EC:2.4.1.32]	-	GO:0016759//cellulose synthase activity;GO:0051753//mannan synthase activity	GO:0005794//Golgi apparatus
CL10056.Contig2_NAU-LB	489	4	0.3862	gi|172044781|sp|Q9T0L2.2|CSLAF_ARATH	203	1e-51	RecName: Full=Probable mannan synthase 15; AltName: Full=Cellulose synthase-like protein A15; Short=AtCslA15	gi|332656411|gb|CP002687.1|	216	2e-53	Arabidopsis thaliana chromosome 4, complete sequence	sp|Q9T0L2|CSLAF_ARATH	202	6e-53	Probable mannan synthase 15 OS=Arabidopsis thaliana GN=CSLA15 PE=3 SV=2	--	--	--	--	--	K13680	3e-25	112	gmx:100810016	beta-mannan synthase [EC:2.4.1.32]	GO:0031348//negative regulation of defense response;GO:0009595//detection of biotic stimulus;GO:0009867//jasmonic acid mediated signaling pathway;GO:0009697//salicylic acid biosynthetic process;GO:0009862//systemic acquired resistance, salicylic acid mediated signaling pathway;GO:0010363//regulation of plant-type hypersensitive response;GO:0010310//regulation of hydrogen peroxide metabolic proces…	GO:0051753//mannan synthase activity	GO:0005794//Golgi apparatus
CL10057.Contig1_NAU-LB	571	60	4.9606	gi|240256103|ref|NP_194738.4|	333.6	1e-90	protein embryo defective 1353 [Arabidopsis thaliana] >gi|332660319|gb|AEE85719.1| protein embryo defective 1353 [Arabidopsis thaliana]	gi|240256102|ref|NM_119155.6|	523	1e-146	Arabidopsis thaliana protein embryo defective 1353 (emb1353) mRNA, complete cds	--	--	--	--	--	--	--	--	--	--	--	--	--	--	-	-	-
CL10057.Contig2_NAU-LB	429	26	2.8611	--	--	--	--	gi|332656411|gb|CP002687.1|	67.9	8e-09	Arabidopsis thaliana chromosome 4, complete sequence	--	--	--	--	--	--	--	--	--	--	--	--	--	--	-	-	-
CL10059.Contig1_NAU-LB	743	95	6.0361	gi|334186202|ref|NP_191774.2|	273.9	1e-72	ABC transporter B family member 21 [Arabidopsis thaliana] >gi|374095360|sp|Q9M1Q9.2|AB21B_ARATH RecName: Full=ABC transporter B family member 21; Short=ABC transporter ABCB.21; Short=AtABCB21; AltName: Full=Multidrug resistance protein 17; AltName: Full=P-glycoprotein 21 >gi|332646795|gb|AEE80316.1| ABC transporter B family member 21 [Arabidopsis thaliana]	gi|334186201|ref|NM_116080.2|	801	0	Arabidopsis thaliana ABC transporter B family member 21 (PGP21) mRNA, complete cds	sp|Q9M1Q9|AB21B_ARATH	393	6e-110	ABC transporter B family member 21 OS=Arabidopsis thaliana GN=ABCB21 PE=1 SV=2	BH0941	224	9e-59	COG1132	ABC-type multidrug transport system, ATPase and permease components	K05658	2e-109	393	ath:AT3G62150	ATP-binding cassette, subfamily B (MDR/TAP), member 1	GO:0048767//root hair elongation;GO:0009414//response to water deprivation;GO:0009738//abscisic acid mediated signaling pathway;GO:0043090//amino acid import;GO:0009407//toxin catabolic process;GO:0009753//response to jasmonic acid stimulus;GO:0006200//ATP catabolic process;GO:0043248//proteasome assembly;GO:0009735//response to cytokinin stimulus;GO:0006888//ER to Golgi vesicle-mediated transpor…	GO:0015415//phosphate ion transmembrane-transporting ATPase activity;GO:0005524//ATP binding;GO:0008559//xenobiotic-transporting ATPase activity	GO:0005774//vacuolar membrane;GO:0009506//plasmodesma;GO:0005886//plasma membrane;GO:0016021//integral to membrane;GO:0005634//nucleus
CL1006.Contig1_NAU-LB	3115	250	3.7888	gi|227438293|gb|ACP30636.1|	84.3	1e-14	disease resistance protein [Brassica rapa subsp. pekinensis]	gi|227438292|gb|FJ842855.1|	1041	0	Brassica rapa subsp. pekinensis isolate BrTNL26 disease resistance protein gene, complete cds	sp|O23530|SNC1_ARATH	199	2e-103	Protein SUPPRESSOR OF npr1-1, CONSTITUTIVE 1 OS=Arabidopsis thaliana GN=SNC1 PE=1 SV=3	alr0124_1	58.2	9e-08	COG4886	Leucine-rich repeat (LRR) protein	K13457	8e-14	78.2	osa:4342596	disease resistance protein RPM1	GO:0050832//defense response to fungus	GO:0043168;GO:0032559;GO:0032550	GO:0044424//intracellular part
CL1006.Contig2_NAU-LB	1552	16	0.4867	gi|227438293|gb|ACP30636.1|	84.3	6e-15	disease resistance protein [Brassica rapa subsp. pekinensis]	gi|238908341|emb|AJ550021.2|	143	6e-31	Raphanus sativus D81Rfo (restorer-of-fertility) genomic region	sp|O23530|SNC1_ARATH	112	6e-25	Protein SUPPRESSOR OF npr1-1, CONSTITUTIVE 1 OS=Arabidopsis thaliana GN=SNC1 PE=1 SV=3	--	--	--	--	--	K06685	1e-12	72.8	aly:ARALYDRAFT_492950	maintenance of ploidy protein MOB1 (MPS1 binder 1)	GO:0009817//defense response to fungus, incompatible interaction	GO:0000166//nucleotide binding	GO:0044424//intracellular part
CL1006.Contig3_NAU-LB	1078	136	5.9558	gi|238908352|emb|CAZ40338.1|	30.4	2e-08	putative disease resistance protein [Raphanus sativus]	gi|238908341|emb|AJ550021.2|	811	0	Raphanus sativus D81Rfo (restorer-of-fertility) genomic region	sp|O23530|SNC1_ARATH	87	2e-17	Protein SUPPRESSOR OF npr1-1, CONSTITUTIVE 1 OS=Arabidopsis thaliana GN=SNC1 PE=1 SV=3	--	--	--	--	--	K06685	1e-06	52.4	aly:ARALYDRAFT_492950	maintenance of ploidy protein MOB1 (MPS1 binder 1)	GO:0006952//defense response	GO:0000166//nucleotide binding	GO:0044424//intracellular part
CL10060.Contig1_NAU-LB	2552	3	0.0555	gi|297744594|emb|CBI37856.3|	77.8	0	unnamed protein product [Vitis vinifera]	gi|297836407|ref|XM_002886040.1|	236	9e-59	Arabidopsis lyrata subsp. lyrata ubiquitin-conjugating enzyme 22 (UBC23), mRNA	sp|Q9ZVX1|UBC23_ARATH	611	0	Probable ubiquitin-conjugating enzyme E2 23 OS=Arabidopsis thaliana GN=UBC23 PE=3 SV=1	SPAC18B11.07c	67.8	9e-11	COG5078	Ubiquitin-protein ligase	K10581	0	614	aly:ARALYDRAFT_480572	ubiquitin-conjugating enzyme E2 O [EC:6.3.2.19]	-	-	-
CL10060.Contig2_NAU-LB	1507	0	0	gi|75315951|sp|Q9ZVX1.1|UBC23_ARATH	85.5	4e-123	RecName: Full=Probable ubiquitin-conjugating enzyme E2 23; AltName: Full=Ubiquitin carrier protein 23	gi|297836407|ref|XM_002886040.1|	236	6e-59	Arabidopsis lyrata subsp. lyrata ubiquitin-conjugating enzyme 22 (UBC23), mRNA	sp|Q9ZVX1|UBC23_ARATH	380	1e-124	Probable ubiquitin-conjugating enzyme E2 23 OS=Arabidopsis thaliana GN=UBC23 PE=3 SV=1	SPAC18B11.07c	67.8	5e-11	COG5078	Ubiquitin-protein ligase	K10581	3e-124	380	ath:AT2G16920	ubiquitin-conjugating enzyme E2 O [EC:6.3.2.19]	-	-	-
CL10060.Contig3_NAU-LB	2449	23	0.4434	gi|297744594|emb|CBI37856.3|	692.2	0	unnamed protein product [Vitis vinifera]	gi|297836407|ref|XM_002886040.1|	236	9e-59	Arabidopsis lyrata subsp. lyrata ubiquitin-conjugating enzyme 22 (UBC23), mRNA	sp|Q9ZVX1|UBC23_ARATH	649	0	Probable ubiquitin-conjugating enzyme E2 23 OS=Arabidopsis thaliana GN=UBC23 PE=3 SV=1	SPAC18B11.07c	67.8	8e-11	COG5078	Ubiquitin-protein ligase	K10581	0	652	aly:ARALYDRAFT_480572	ubiquitin-conjugating enzyme E2 O [EC:6.3.2.19]	-	-	-
CL10060.Contig4_NAU-LB	1404	7	0.2354	gi|75315951|sp|Q9ZVX1.1|UBC23_ARATH	418.7	1e-115	RecName: Full=Probable ubiquitin-conjugating enzyme E2 23; AltName: Full=Ubiquitin carrier protein 23	gi|297836407|ref|XM_002886040.1|	236	5e-59	Arabidopsis lyrata subsp. lyrata ubiquitin-conjugating enzyme 22 (UBC23), mRNA	sp|Q9ZVX1|UBC23_ARATH	418	3e-117	Probable ubiquitin-conjugating enzyme E2 23 OS=Arabidopsis thaliana GN=UBC23 PE=3 SV=1	SPAC18B11.07c	67.8	4e-11	COG5078	Ubiquitin-protein ligase	K10581	9e-117	418	ath:AT2G16920	ubiquitin-conjugating enzyme E2 O [EC:6.3.2.19]	-	-	-
CL10061.Contig1_NAU-LB	1352	1	0.0349	gi|157849714|gb|ABV89640.1|	485.7	7e-136	heat shock factor 4 [Brassica rapa]	gi|157849713|gb|EU186351.1|	626	1e-176	Brassica rapa clone S2 heat shock factor 4 mRNA, complete cds	sp|Q96320|HSFB1_ARATH	427	5e-120	Heat stress transcription factor B-1 OS=Arabidopsis thaliana GN=HSFB1 PE=2 SV=2	YGL073w	107	6e-23	COG5169	Heat shock transcription factor	K01115	1e-07	56.2	vcn:VOLCADRAFT_99471	phospholipase D [EC:3.1.4.4]	GO:0009414//response to water deprivation;GO:0042538//hyperosmotic salinity response;GO:0009408//response to heat;GO:0009737//response to abscisic acid stimulus;GO:0030968//endoplasmic reticulum unfolded protein response;GO:0010583//response to cyclopentenone;GO:0045892//negative regulation of transcription, DNA-dependent;GO:0009407//toxin catabolic process	GO:0043565//sequence-specific DNA binding;GO:0003700//sequence-specific DNA binding transcription factor activity	GO:0005634//nucleus
CL10061.Contig2_NAU-LB	1430	418	13.7993	gi|157849714|gb|ABV89640.1|	506.9	3e-142	heat shock factor 4 [Brassica rapa]	gi|157849713|gb|EU186351.1|	856	0	Brassica rapa clone S2 heat shock factor 4 mRNA, complete cds	sp|Q96320|HSFB1_ARATH	450	8e-127	Heat stress transcription factor B-1 OS=Arabidopsis thaliana GN=HSFB1 PE=2 SV=2	YGL073w	103	7e-22	COG5169	Heat shock transcription factor	K01115	1e-07	56.2	vcn:VOLCADRAFT_99471	phospholipase D [EC:3.1.4.4]	GO:0009414//response to water deprivation;GO:0042538//hyperosmotic salinity response;GO:0009408//response to heat;GO:0009737//response to abscisic acid stimulus;GO:0030968//endoplasmic reticulum unfolded protein response;GO:0010583//response to cyclopentenone;GO:0045892//negative regulation of transcription, DNA-dependent;GO:0009407//toxin catabolic process	GO:0043565//sequence-specific DNA binding;GO:0003700//sequence-specific DNA binding transcription factor activity	GO:0005634//nucleus
CL10061.Contig3_NAU-LB	1213	103	4.0086	gi|157849714|gb|ABV89640.1|	480.3	2e-134	heat shock factor 4 [Brassica rapa]	gi|157849713|gb|EU186351.1|	601	1e-169	Brassica rapa clone S2 heat shock factor 4 mRNA, complete cds	sp|Q96320|HSFB1_ARATH	423	1e-118	Heat stress transcription factor B-1 OS=Arabidopsis thaliana GN=HSFB1 PE=2 SV=2	YGL073w	105	2e-22	COG5169	Heat shock transcription factor	K01115	1e-07	56.2	vcn:VOLCADRAFT_99471	phospholipase D [EC:3.1.4.4]	GO:0009414//response to water deprivation;GO:0042538//hyperosmotic salinity response;GO:0009408//response to heat;GO:0009737//response to abscisic acid stimulus;GO:0030968//endoplasmic reticulum unfolded protein response;GO:0010583//response to cyclopentenone;GO:0045892//negative regulation of transcription, DNA-dependent;GO:0009407//toxin catabolic process	GO:0043565//sequence-specific DNA binding;GO:0003700//sequence-specific DNA binding transcription factor activity	GO:0005634//nucleus
CL10062.Contig1_NAU-LB	510	565	52.2994	gi|15225679|ref|NP_181559.1|	204.5	6e-52	ferritin 4 [Arabidopsis thaliana] >gi|29839414|sp|Q9S756.1|FRI4_ARATH RecName: Full=Ferritin-4, chloroplastic; Flags: Precursor >gi|18072930|emb|CAC85400.1| ferritin subunit 4 [Arabidopsis thaliana] >gi|330254716|gb|AEC09810.1| ferritin 4 [Arabidopsis thaliana]	gi|460205425|gb|GABL01056805.1|	456	1e-125	TSA: Camelina sativa comp56847_c0_seq1 transcribed RNA sequence	sp|Q9S756|FRI4_ARATH	204	2e-53	Ferritin-4, chloroplastic OS=Arabidopsis thaliana GN=FER4 PE=2 SV=1	--	--	--	--	--	K00522	6e-53	204	ath:AT2G40300	ferritin heavy chain [EC:1.16.3.1]	GO:0055114//oxidation-reduction process;GO:0000302//response to reactive oxygen species;GO:0016226//iron-sulfur cluster assembly;GO:0010039//response to iron ion;GO:0006879//cellular iron ion homeostasis;GO:0010027//thylakoid membrane organization;GO:0010228//vegetative to reproductive phase transition of meristem;GO:0048481//ovule development;GO:0009737//response to abscisic acid stimulus;GO:000…	GO:0008199//ferric iron binding;GO:0004322//ferroxidase activity	GO:0005739//mitochondrion;GO:0009941//chloroplast envelope;GO:0009570//chloroplast stroma
CL10063.Contig1_NAU-LB	303	41	6.3879	gi|8927664|gb|AAF82155.1|AC034256_19	54.3	6e-07	Contains similarity to RP42 from Mus musculus gb|AF198092 and is a member of the Transposase PF|00872 and UTP-glucose-1-phosphate uridylyltransferase PF|01704 families. EST gb|AI998363 comes from this gene [Arabidopsis thaliana]	gi|460204162|gb|GABL01057831.1|	75.8	2e-11	TSA: Camelina sativa comp57204_c0_seq1 transcribed RNA sequence	--	--	--	--	--	--	--	--	--	--	--	--	--	--	-	-	GO:0005634//nucleus
CL10064.Contig1_NAU-LB	482	442	43.2906	gi|297828043|ref|XP_002881904.1|	308.9	1e-83	glyoxalase 2-1 [Arabidopsis lyrata subsp. lyrata] >gi|297327743|gb|EFH58163.1| glyoxalase 2-1 [Arabidopsis lyrata subsp. lyrata]	gi|460172588|gb|GABL01083546.1|	507	1e-141	TSA: Camelina sativa comp63341_c0_seq3 transcribed RNA sequence	sp|O24495|GLO2M_ARATH	308	1e-84	Hydroxyacylglutathione hydrolase 1, mitochondrial OS=Arabidopsis thaliana GN=GLX2-1 PE=2 SV=2	sll1019	119	2e-27	COG0491	Zn-dependent hydrolases, including glyoxylases	K01069	5e-32	134	cre:CHLREDRAFT_133171	hydroxyacylglutathione hydrolase [EC:3.1.2.6]	GO:0006750//glutathione biosynthetic process;GO:0048573//photoperiodism, flowering;GO:0019243//methylglyoxal catabolic process to D-lactate;GO:0017001//antibiotic catabolic process	GO:0008800//beta-lactamase activity;GO:0008270//zinc ion binding;GO:0004416//hydroxyacylglutathione hydrolase activity;GO:0005506//iron ion binding	GO:0005739//mitochondrion;GO:0009507//chloroplast
CL10065.Contig1_NAU-LB	495	140	13.3518	gi|297812377|ref|XP_002874072.1|	250.8	6e-66	zinc finger (ZPR1-type) family protein [Arabidopsis lyrata subsp. lyrata] >gi|297319909|gb|EFH50331.1| zinc finger (ZPR1-type) family protein [Arabidopsis lyrata subsp. lyrata]	gi|460178401|gb|GABL01078645.1|	601	1e-169	TSA: Camelina sativa comp62404_c1_seq1 transcribed RNA sequence	--	--	--	--	YGR211w	83.6	2e-16	COG1779	C4-type Zn-finger protein	K06874	7e-67	250	aly:ARALYDRAFT_489106	zinc finger protein	GO:0055114//oxidation-reduction process	GO:0020037//heme binding;GO:0016705//oxidoreductase activity, acting on paired donors, with incorporation or reduction of molecular oxygen;GO:0004497//monooxygenase activity;GO:0005506//iron ion binding;GO:0009055//electron carrier activity;GO:0008270//zinc ion binding	GO:0005829//cytosol;GO:0005634//nucleus
CL10067.Contig1_NAU-LB	789	85	5.0858	gi|297836684|ref|XP_002886224.1|	322.8	3e-87	hypothetical protein ARALYDRAFT_480804 [Arabidopsis lyrata subsp. lyrata] >gi|297332064|gb|EFH62483.1| hypothetical protein ARALYDRAFT_480804 [Arabidopsis lyrata subsp. lyrata]	gi|460195802|gb|GABL01064886.1|	385	1e-104	TSA: Camelina sativa comp59225_c1_seq4 transcribed RNA sequence	sp|Q9SIW1|BLH7_ARATH	319	1e-87	BEL1-like homeodomain protein 7 OS=Arabidopsis thaliana GN=BLH7 PE=2 SV=1	--	--	--	--	--	--	--	--	--	--	-	GO:0003677//DNA binding;GO:0003700//sequence-specific DNA binding transcription factor activity	GO:0005634//nucleus
CL10068.Contig1_NAU-LB	2012	1488	34.9135	gi|224981569|gb|ACN73532.1|	483.8	4e-135	1433-1 [Brassica napus] >gi|224981571|gb|ACN73533.1| 1433-1 [Brassica napus]	gi|77817441|gb|DQ244765.1|	1346	0	Zea mays clone 10556 mRNA sequence	sp|P48347|14310_ARATH	461	9e-130	14-3-3-like protein GF14 epsilon OS=Arabidopsis thaliana GN=GRF10 PE=2 SV=1	SPAC8E11.02c	344	3e-94	COG5040	14-3-3 family protein	K06630	2e-131	468	aly:ARALYDRAFT_313117	tyrosine 3-monooxygenase/tryptophan 5-monooxygenase activation protein	GO:0009737//response to abscisic acid stimulus;GO:0009742//brassinosteroid mediated signaling pathway	GO:0045309//protein phosphorylated amino acid binding;GO:0005524//ATP binding;GO:0019904//protein domain specific binding	GO:0005829//cytosol;GO:0005739//mitochondrion;GO:0009506//plasmodesma;GO:0009570//chloroplast stroma;GO:0005886//plasma membrane
CL10068.Contig2_NAU-LB	2039	936	21.6709	gi|224981569|gb|ACN73532.1|	474.9	2e-132	1433-1 [Brassica napus] >gi|224981571|gb|ACN73533.1| 1433-1 [Brassica napus]	gi|224981570|gb|FJ610246.1|	1041	0	Brassica napus 1433-1 mRNA, complete cds	sp|P48347|14310_ARATH	459	4e-129	14-3-3-like protein GF14 epsilon OS=Arabidopsis thaliana GN=GRF10 PE=2 SV=1	YDR099w	342	2e-93	COG5040	14-3-3 family protein	K06630	2e-131	468	aly:ARALYDRAFT_313117	tyrosine 3-monooxygenase/tryptophan 5-monooxygenase activation protein	GO:0009737//response to abscisic acid stimulus;GO:0009742//brassinosteroid mediated signaling pathway	GO:0045309//protein phosphorylated amino acid binding;GO:0005524//ATP binding;GO:0019904//protein domain specific binding	GO:0005829//cytosol;GO:0005739//mitochondrion;GO:0009506//plasmodesma;GO:0009570//chloroplast stroma;GO:0005886//plasma membrane
CL10068.Contig3_NAU-LB	307	328	50.4375	gi|297850672|ref|XP_002893217.1|	157.1	7e-38	hypothetical protein ARALYDRAFT_313117 [Arabidopsis lyrata subsp. lyrata] >gi|297339059|gb|EFH69476.1| hypothetical protein ARALYDRAFT_313117 [Arabidopsis lyrata subsp. lyrata]	gi|224981570|gb|FJ610246.1|	276	1e-71	Brassica napus 1433-1 mRNA, complete cds	sp|P48347|14310_ARATH	155	4e-39	14-3-3-like protein GF14 epsilon OS=Arabidopsis thaliana GN=GRF10 PE=2 SV=1	SPAC17A2.13c	113	1e-25	COG5040	14-3-3 family protein	K06630	5e-39	157	aly:ARALYDRAFT_313117	tyrosine 3-monooxygenase/tryptophan 5-monooxygenase activation protein	GO:0009737//response to abscisic acid stimulus;GO:0009742//brassinosteroid mediated signaling pathway	GO:0045309//protein phosphorylated amino acid binding;GO:0005524//ATP binding;GO:0019904//protein domain specific binding;GO:0016597//amino acid binding;GO:0051117//ATPase binding	GO:0005829//cytosol;GO:0005739//mitochondrion;GO:0009506//plasmodesma;GO:0009570//chloroplast stroma;GO:0005886//plasma membrane
CL10069.Contig1_NAU-LB	421	53	5.9431	gi|297814852|ref|XP_002875309.1|	192.2	2e-48	hypothetical protein ARALYDRAFT_484377 [Arabidopsis lyrata subsp. lyrata] >gi|297321147|gb|EFH51568.1| hypothetical protein ARALYDRAFT_484377 [Arabidopsis lyrata subsp. lyrata]	gi|119935855|gb|BT029744.1|	258	4e-66	Arabidopsis thaliana At3g26115 mRNA, complete cds	--	--	--	--	--	--	--	--	--	--	--	--	--	--	GO:0008152//metabolic process	GO:0030170//pyridoxal phosphate binding;GO:0003824//catalytic activity	-
CL1007.Contig1_NAU-LB	317	52	7.7439	gi|8778423|gb|AAF79431.1|AC025808_13	131.3	4e-30	F18O14.25 [Arabidopsis thaliana]	gi|199580041|gb|AC189356.2|	381	1e-103	Brassica rapa subsp. pekinensis clone KBrB043O20, complete sequence	--	--	--	--	--	--	--	--	--	K15200	3e-31	131	ath:AT1G19485	general transcription factor 3C polypeptide 2	GO:0006355//regulation of transcription, DNA-dependent;GO:0006284//base-excision repair	GO:0003677//DNA binding;GO:0003824//catalytic activity	GO:0043231//intracellular membrane-bounded organelle;GO:0080008//Cul4-RING ubiquitin ligase complex;GO:0005737//cytoplasm
CL1007.Contig2_NAU-LB	1583	404	12.0481	gi|18394746|ref|NP_564086.1|	839.7	0	transducin/WD-40 repeat-containing protein [Arabidopsis thaliana] >gi|334182693|ref|NP_001185037.1| transducin/WD-40 repeat-containing protein [Arabidopsis thaliana] >gi|332191737|gb|AEE29858.1| transducin/WD-40 repeat-containing protein [Arabidopsis thaliana] >gi|332191738|gb|AEE29859.1| transducin/WD-40 repeat-containing protein [Arabidopsis thaliana]	gi|334182692|ref|NM_001198108.1|	1384	0	Arabidopsis thaliana transducin/WD-40 repeat-containing protein (AT1G19485) mRNA, complete cds	--	--	--	--	--	--	--	--	--	K15200	0	839	ath:AT1G19485	general transcription factor 3C polypeptide 2	GO:0006355//regulation of transcription, DNA-dependent;GO:0006284//base-excision repair	GO:0003677//DNA binding;GO:0003824//catalytic activity	GO:0043231//intracellular membrane-bounded organelle;GO:0080008//Cul4-RING ubiquitin ligase complex;GO:0005737//cytoplasm
CL1007.Contig3_NAU-LB	1255	123	4.6268	gi|18394746|ref|NP_564086.1|	729.6	0	transducin/WD-40 repeat-containing protein [Arabidopsis thaliana] >gi|334182693|ref|NP_001185037.1| transducin/WD-40 repeat-containing protein [Arabidopsis thaliana] >gi|332191737|gb|AEE29858.1| transducin/WD-40 repeat-containing protein [Arabidopsis thaliana] >gi|332191738|gb|AEE29859.1| transducin/WD-40 repeat-containing protein [Arabidopsis thaliana]	gi|334182692|ref|NM_001198108.1|	1187	0	Arabidopsis thaliana transducin/WD-40 repeat-containing protein (AT1G19485) mRNA, complete cds	--	--	--	--	--	--	--	--	--	K15200	0	729	ath:AT1G19485	general transcription factor 3C polypeptide 2	GO:0006355//regulation of transcription, DNA-dependent;GO:0006284//base-excision repair	GO:0003677//DNA binding;GO:0003824//catalytic activity	GO:0043229//intracellular organelle;GO:0080008//Cul4-RING ubiquitin ligase complex;GO:0005737//cytoplasm
CL10070.Contig1_NAU-LB	591	200	15.9757	gi|297808303|ref|XP_002872035.1|	203.4	1e-51	hypothetical protein ARALYDRAFT_910318 [Arabidopsis lyrata subsp. lyrata] >gi|297317872|gb|EFH48294.1| hypothetical protein ARALYDRAFT_910318 [Arabidopsis lyrata subsp. lyrata]	gi|332002898|gb|CP002688.1|	159	4e-36	Arabidopsis thaliana chromosome 5, complete sequence	--	--	--	--	--	--	--	--	--	--	--	--	--	--	-	-	GO:0005634//nucleus
CL10070.Contig2_NAU-LB	818	173	9.9842	gi|297808303|ref|XP_002872035.1|	240	3e-62	hypothetical protein ARALYDRAFT_910318 [Arabidopsis lyrata subsp. lyrata] >gi|297317872|gb|EFH48294.1| hypothetical protein ARALYDRAFT_910318 [Arabidopsis lyrata subsp. lyrata]	gi|332002898|gb|CP002688.1|	137	2e-29	Arabidopsis thaliana chromosome 5, complete sequence	--	--	--	--	--	--	--	--	--	--	--	--	--	--	-	-	GO:0005634//nucleus
CL10070.Contig3_NAU-LB	834	27	1.5283	gi|297808303|ref|XP_002872035.1|	240	3e-62	hypothetical protein ARALYDRAFT_910318 [Arabidopsis lyrata subsp. lyrata] >gi|297317872|gb|EFH48294.1| hypothetical protein ARALYDRAFT_910318 [Arabidopsis lyrata subsp. lyrata]	gi|332002898|gb|CP002688.1|	137	2e-29	Arabidopsis thaliana chromosome 5, complete sequence	--	--	--	--	--	--	--	--	--	--	--	--	--	--	-	-	GO:0005634//nucleus
CL10071.Contig1_NAU-LB	468	26	2.6227	--	--	--	--	gi|330250293|gb|CP002685.1|	161	8e-37	Arabidopsis thaliana chromosome 2, complete sequence	--	--	--	--	--	--	--	--	--	--	--	--	--	--	-	-	-
CL10071.Contig2_NAU-LB	961	170	8.3511	--	--	--	--	gi|330250293|gb|CP002685.1|	161	2e-36	Arabidopsis thaliana chromosome 2, complete sequence	--	--	--	--	--	--	--	--	--	--	--	--	--	--	-	-	-
CL10072.Contig1_NAU-LB	1939	342	8.3266	gi|15228430|ref|NP_187715.1|	768.8	0	glycosyl hydrolase family 85 protein [Arabidopsis thaliana] >gi|332641475|gb|AEE74996.1| glycosyl hydrolase family 85 protein [Arabidopsis thaliana]	gi|460228386|gb|GABL01038318.1|	597	1e-167	TSA: Camelina sativa comp49082_c0_seq1 transcribed RNA sequence	--	--	--	--	BH0785_1	93.2	1e-18	COG4724	Endo-beta-N-acetylglucosaminidase D	K01227	0	768	ath:AT3G11040	mannosyl-glycoprotein endo-beta-N-acetylglucosaminidase [EC:3.2.1.96]	GO:0006491//N-glycan processing;GO:0006517//protein deglycosylation	GO:0033925//mannosyl-glycoprotein endo-beta-N-acetylglucosaminidase activity	GO:0005773//vacuole
CL10072.Contig2_NAU-LB	1756	344	9.2481	gi|297806555|ref|XP_002871161.1|	135.6	2e-30	hydrolase, acting on glycosyl bonds [Arabidopsis lyrata subsp. lyrata] >gi|297316998|gb|EFH47420.1| hydrolase, acting on glycosyl bonds [Arabidopsis lyrata subsp. lyrata]	gi|297806554|ref|XM_002871115.1|	827	0	Arabidopsis lyrata subsp. lyrata hydrolase, acting on glycosyl bonds, mRNA	--	--	--	--	BH0785_1	57	1e-07	COG4724	Endo-beta-N-acetylglucosaminidase D	K01227	1e-179	628	aly:ARALYDRAFT_487338	mannosyl-glycoprotein endo-beta-N-acetylglucosaminidase [EC:3.2.1.96]	GO:0006491//N-glycan processing;GO:0006517//protein deglycosylation	GO:0033925//mannosyl-glycoprotein endo-beta-N-acetylglucosaminidase activity	GO:0005773//vacuole
CL10074.Contig1_NAU-LB	458	1666	171.723	gi|297834136|ref|XP_002884950.1|	184.1	6e-46	hypothetical protein ARALYDRAFT_478694 [Arabidopsis lyrata subsp. lyrata] >gi|297330790|gb|EFH61209.1| hypothetical protein ARALYDRAFT_478694 [Arabidopsis lyrata subsp. lyrata]	gi|21404761|gb|AY086051.1|	232	3e-58	Arabidopsis thaliana clone 2083 mRNA, complete sequence	--	--	--	--	--	--	--	--	--	--	--	--	--	--	-	-	-
CL10074.Contig2_NAU-LB	361	85	11.1155	gi|297834136|ref|XP_002884950.1|	55.8	2e-07	hypothetical protein ARALYDRAFT_478694 [Arabidopsis lyrata subsp. lyrata] >gi|297330790|gb|EFH61209.1| hypothetical protein ARALYDRAFT_478694 [Arabidopsis lyrata subsp. lyrata]	gi|332640072|gb|CP002686.1|	81.8	4e-13	Arabidopsis thaliana chromosome 3, complete sequence	--	--	--	--	--	--	--	--	--	--	--	--	--	--	-	-	-
CL10075.Contig1_NAU-LB	728	88	5.7065	gi|297827577|ref|XP_002881671.1|	259.2	4e-68	aspartyl protease family protein [Arabidopsis lyrata subsp. lyrata] >gi|297327510|gb|EFH57930.1| aspartyl protease family protein [Arabidopsis lyrata subsp. lyrata]	gi|297827576|ref|XM_002881625.1|	375	1e-101	Arabidopsis lyrata subsp. lyrata aspartyl protease family protein, mRNA	sp|Q9LZL3|PCS1L_ARATH	182	2e-46	Aspartic proteinase PCS1 OS=Arabidopsis thaliana GN=PCS1 PE=2 SV=1	--	--	--	--	--	--	--	--	--	--	GO:0009793//embryo development ending in seed dormancy;GO:0012501//programmed cell death;GO:0006508//proteolysis	GO:0004190//aspartic-type endopeptidase activity	GO:0005576//extracellular region;GO:0005783//endoplasmic reticulum
CL10076.Contig1_NAU-LB	465	56	5.6853	gi|3420057|gb|AAC31858.1|	60.1	1e-08	putative ABC transporter [Arabidopsis thaliana]	gi|297822714|ref|XM_002879194.1|	591	1e-166	Arabidopsis lyrata subsp. lyrata ATPDR3/PDR3, mRNA	sp|Q7PC88|AB31G_ARATH	307	2e-84	ABC transporter G family member 31 OS=Arabidopsis thaliana GN=ABCG31 PE=2 SV=1	YDR406w_2	52.8	2e-07	COG0842	ABC-type multidrug transport system, permease component	K12843	1e-11	67	vvi:100248403	U4/U6 small nuclear ribonucleoprotein PRP3	GO:0006855//drug transmembrane transport;GO:0006200//ATP catabolic process	GO:0015416//organic phosphonate transmembrane-transporting ATPase activity;GO:0005524//ATP binding	GO:0009506//plasmodesma;GO:0016020//membrane
CL10076.Contig2_NAU-LB	1594	201	5.9529	gi|3420057|gb|AAC31858.1|	120.9	6e-26	putative ABC transporter [Arabidopsis thaliana]	gi|297822714|ref|XM_002879194.1|	1721	0	Arabidopsis lyrata subsp. lyrata ATPDR3/PDR3, mRNA	sp|Q7PC88|AB31G_ARATH	907	0	ABC transporter G family member 31 OS=Arabidopsis thaliana GN=ABCG31 PE=2 SV=1	SPCC18B5.01c_2	154	5e-37	COG1131	ABC-type multidrug transport system, ATPase component	K12843	4e-37	154	vvi:100248403	U4/U6 small nuclear ribonucleoprotein PRP3	GO:0006855//drug transmembrane transport;GO:0006200//ATP catabolic process	GO:0015416//organic phosphonate transmembrane-transporting ATPase activity;GO:0005524//ATP binding	GO:0009506//plasmodesma;GO:0016020//membrane
CL10077.Contig1_NAU-LB	3339	1150	16.2592	gi|6503286|gb|AAF14662.1|AC011713_10	918.7	0	Identical to gb|AF039367 ecotype Col-0 chromomethylase (CMT1) gene from Arabidopsis thaliana [Arabidopsis thaliana] >gi|2865416|gb|AAC02660.1| chromomethylase [Arabidopsis thaliana]	gi|460211655|gb|GABL01051523.1|	624	1e-175	TSA: Camelina sativa comp54941_c0_seq1 transcribed RNA sequence	sp|Q9AXT8|CMT1_MAIZE	681	0	DNA (cytosine-5)-methyltransferase 1 OS=Zea mays GN=MET2A PE=1 SV=1	HP0051	114	8e-25	COG0270	Site-specific DNA methylase	K00558	0	918	ath:AT1G80740	DNA (cytosine-5-)-methyltransferase [EC:2.1.1.37]	GO:0006306//DNA methylation;GO:0009294//DNA mediated transformation	GO:0003677//DNA binding;GO:0008168//methyltransferase activity	GO:0005634//nucleus
CL10077.Contig2_NAU-LB	1141	203	8.399	gi|297843968|ref|XP_002889865.1|	315.8	8e-85	partner of Y14-mago [Arabidopsis lyrata subsp. lyrata] >gi|297335707|gb|EFH66124.1| partner of Y14-mago [Arabidopsis lyrata subsp. lyrata]	gi|460211655|gb|GABL01051523.1|	490	1e-135	TSA: Camelina sativa comp54941_c0_seq1 transcribed RNA sequence	--	--	--	--	--	--	--	--	--	K14294	7e-86	315	aly:ARALYDRAFT_471276	partner of Y14 and mago	GO:0000278//mitotic cell cycle;GO:0006396//RNA processing;GO:0010224//response to UV-B;GO:0010628//positive regulation of gene expression;GO:0010091//trichome branching;GO:0042023//DNA endoreduplication	GO:0005515//protein binding	GO:0005730//nucleolus;GO:0005654//nucleoplasm;GO:0005737//cytoplasm
CL10078.Contig1_NAU-LB	450	246	25.8072	gi|297828638|ref|XP_002882201.1|	162.9	1e-39	hypothetical protein ARALYDRAFT_317081 [Arabidopsis lyrata subsp. lyrata] >gi|297328041|gb|EFH58460.1| hypothetical protein ARALYDRAFT_317081 [Arabidopsis lyrata subsp. lyrata]	gi|460204238|gb|GABL01057769.1|	369	2e-99	TSA: Camelina sativa comp57183_c0_seq1 transcribed RNA sequence	sp|Q38997|KIN10_ARATH	159	5e-40	SNF1-related protein kinase catalytic subunit alpha KIN10 OS=Arabidopsis thaliana GN=KIN10 PE=1 SV=2	--	--	--	--	--	K07198	1e-40	162	aly:ARALYDRAFT_317081	5'-AMP-activated protein kinase, catalytic alpha subunit [EC:2.7.11.11]	GO:0010260//organ senescence;GO:0009594//detection of nutrient;GO:0003006//developmental process involved in reproduction;GO:0006007//glucose catabolic process;GO:0010050//vegetative phase change;GO:0010182//sugar mediated signaling pathway;GO:0006468//protein phosphorylation;GO:0006486//protein glycosylation;GO:0080022//primary root development;GO:0009738//abscisic acid mediated signaling pathway	GO:0005515//protein binding;GO:0004683//calmodulin-dependent protein kinase activity;GO:0005524//ATP binding	GO:0000152//nuclear ubiquitin ligase complex
CL10079.Contig1_NAU-LB	288	18	2.9505	gi|30696817|ref|NP_200517.2|	163.7	8e-40	hydroxyproline-rich glycoprotein family protein [Arabidopsis thaliana] >gi|332009460|gb|AED96843.1| hydroxyproline-rich glycoprotein family protein [Arabidopsis thaliana]	gi|332002898|gb|CP002688.1|	147	7e-33	Arabidopsis thaliana chromosome 5, complete sequence	sp|Q7G6K7|FH3_ORYSJ	65.5	7e-12	Formin-like protein 3 OS=Oryza sativa subsp. japonica GN=FH3 PE=2 SV=2	XF0009	51.2	4e-07	COG0810	Periplasmic protein TonB, links inner and outer membranes	K15174	3e-10	61.6	rcu:RCOM_1489440	RNA polymerase II-associated factor 1	-	-	GO:0005634//nucleus
CL10079.Contig2_NAU-LB	303	32	4.9857	gi|30696817|ref|NP_200517.2|	55.8	2e-07	hydroxyproline-rich glycoprotein family protein [Arabidopsis thaliana] >gi|332009460|gb|AED96843.1| hydroxyproline-rich glycoprotein family protein [Arabidopsis thaliana]	gi|332002898|gb|CP002688.1|	141	5e-31	Arabidopsis thaliana chromosome 5, complete sequence	sp|Q9SN46|LRX5_ARATH	56.6	3e-09	Leucine-rich repeat extensin-like protein 5 OS=Arabidopsis thaliana GN=LRX5 PE=2 SV=2	--	--	--	--	--	K15174	2e-08	55.1	rcu:RCOM_1489440	RNA polymerase II-associated factor 1	-	-	GO:0005634//nucleus
CL1008.Contig1_NAU-LB	579	23	1.8753	gi|334186672|ref|NP_001119007.2|	63.5	2e-09	uncharacterized protein [Arabidopsis thaliana] >gi|332658653|gb|AEE84053.1| uncharacterized protein [Arabidopsis thaliana]	gi|199580246|gb|AC189553.2|	89.7	3e-15	Brassica rapa subsp. pekinensis clone KBrH006A08, complete sequence	sp|P16128|Y4849_ARATH	61.6	3e-10	Uncharacterized protein At4g18490 OS=Arabidopsis thaliana GN=At4g18490 PE=2 SV=3	--	--	--	--	--	--	--	--	--	--	-	-	-
CL1008.Contig2_NAU-LB	558	35	2.9611	gi|334186672|ref|NP_001119007.2|	63.5	2e-09	uncharacterized protein [Arabidopsis thaliana] >gi|332658653|gb|AEE84053.1| uncharacterized protein [Arabidopsis thaliana]	gi|199580246|gb|AC189553.2|	89.7	3e-15	Brassica rapa subsp. pekinensis clone KBrH006A08, complete sequence	sp|P16128|Y4849_ARATH	61.6	3e-10	Uncharacterized protein At4g18490 OS=Arabidopsis thaliana GN=At4g18490 PE=2 SV=3	--	--	--	--	--	--	--	--	--	--	-	-	-
CL1008.Contig3_NAU-LB	515	19	1.7417	gi|334186672|ref|NP_001119007.2|	63.5	1e-09	uncharacterized protein [Arabidopsis thaliana] >gi|332658653|gb|AEE84053.1| uncharacterized protein [Arabidopsis thaliana]	gi|199580246|gb|AC189553.2|	89.7	3e-15	Brassica rapa subsp. pekinensis clone KBrH006A08, complete sequence	sp|P16128|Y4849_ARATH	61.6	2e-10	Uncharacterized protein At4g18490 OS=Arabidopsis thaliana GN=At4g18490 PE=2 SV=3	--	--	--	--	--	--	--	--	--	--	-	-	-
CL10080.Contig1_NAU-LB	1373	8	0.2751	gi|297838137|ref|XP_002886950.1|	731.5	0	glycosyl hydrolase family 20 protein [Arabidopsis lyrata subsp. lyrata] >gi|297332791|gb|EFH63209.1| glycosyl hydrolase family 20 protein [Arabidopsis lyrata subsp. lyrata]	gi|297838136|ref|XM_002886904.1|	1296	0	Arabidopsis lyrata subsp. lyrata glycosyl hydrolase family 20 protein, mRNA	sp|Q8L7S6|HEXO3_ARATH	731	0	Beta-hexosaminidase 3 OS=Arabidopsis thaliana GN=HEXO3 PE=1 SV=1	CC0447	149	1e-35	COG3525	N-acetyl-beta-hexosaminidase	K12373	0	731	aly:ARALYDRAFT_475658	hexosaminidase [EC:3.2.1.52]	GO:0005975//carbohydrate metabolic process	GO:0004563//beta-N-acetylhexosaminidase activity;GO:0043169//cation binding	GO:0009505//plant-type cell wall;GO:0016023//cytoplasmic membrane-bounded vesicle;GO:0005886//plasma membrane
CL10080.Contig2_NAU-LB	1836	199	5.1168	gi|30697215|ref|NP_176737.2|	982.2	0	beta-hexosaminidase 3 [Arabidopsis thaliana] >gi|75154220|sp|Q8L7S6.1|HEXO3_ARATH RecName: Full=Beta-hexosaminidase 3; AltName: Full=Beta-GlcNAcase 3; AltName: Full=Beta-N-acetylhexosaminidase 3; AltName: Full=Beta-hexosaminidase 1; Short=AtHEX1; AltName: Full=N-acetyl-beta-glucosaminidase 3; Flags: Precursor >gi|22135811|gb|AAM91092.1| At1g65600/F5I14_13 [Arabidopsis thaliana] >gi|23463073|gb|AA…	gi|297838136|ref|XM_002886904.1|	1699	0	Arabidopsis lyrata subsp. lyrata glycosyl hydrolase family 20 protein, mRNA	sp|Q8L7S6|HEXO3_ARATH	982	0	Beta-hexosaminidase 3 OS=Arabidopsis thaliana GN=HEXO3 PE=1 SV=1	CC0447	184	6e-46	COG3525	N-acetyl-beta-hexosaminidase	K12373	0	982	ath:AT1G65590	hexosaminidase [EC:3.2.1.52]	GO:0005975//carbohydrate metabolic process	GO:0004563//beta-N-acetylhexosaminidase activity;GO:0043169//cation binding	GO:0009505//plant-type cell wall;GO:0016023//cytoplasmic membrane-bounded vesicle;GO:0005886//plasma membrane
CL10081.Contig1_NAU-LB	1522	739	22.9218	gi|1903034|emb|CAA64328.1|	806.2	0	amp-binding protein [Brassica napus]	gi|1903033|emb|X94625.1|	1017	0	B.napus mRNA for amp-binding protein	sp|O80658|AAE4_ARATH	774	0	Probable acyl-activating enzyme 4 OS=Arabidopsis thaliana GN=AEE4 PE=2 SV=1	DR0336	323	6e-88	COG0318	Acyl-CoA synthetases (AMP-forming)/AMP-acid ligases II	K00666	2e-119	427	sbi:SORBI_10g012080	fatty-acyl-CoA synthase [EC:6.2.1.-]	GO:0008152//metabolic process	GO:0008756//o-succinylbenzoate-CoA ligase activity	GO:0005739//mitochondrion
CL10081.Contig2_NAU-LB	1288	252	9.2364	gi|297850586|ref|XP_002893174.1|	769.6	0	hypothetical protein ARALYDRAFT_889616 [Arabidopsis lyrata subsp. lyrata] >gi|297339016|gb|EFH69433.1| hypothetical protein ARALYDRAFT_889616 [Arabidopsis lyrata subsp. lyrata]	gi|20799726|gb|AF503768.1|	1074	0	Arabidopsis thaliana adenosine monophosphate binding protein 9 AMPBP9 (AMPBP9) mRNA, complete cds	sp|Q9LPK6|AEE9_ARATH	763	0	Probable acyl-activating enzyme 9 OS=Arabidopsis thaliana GN=AEE9 PE=2 SV=1	DR0336	316	5e-86	COG0318	Acyl-CoA synthetases (AMP-forming)/AMP-acid ligases II	K00666	2e-111	400	sbi:SORBI_10g012080	fatty-acyl-CoA synthase [EC:6.2.1.-]	GO:0008152//metabolic process	GO:0008756//o-succinylbenzoate-CoA ligase activity	GO:0005777//peroxisome;GO:0005739//mitochondrion
CL10082.Contig1_NAU-LB	459	88	9.0508	gi|297799686|ref|XP_002867727.1|	181	5e-45	predicted protein [Arabidopsis lyrata subsp. lyrata] >gi|297313563|gb|EFH43986.1| predicted protein [Arabidopsis lyrata subsp. lyrata]	gi|312281740|dbj|AK352650.1|	365	3e-98	Thellungiella halophila mRNA, complete cds, clone: RTFL01-01-K15	sp|Q9ZP16|CRK11_ARATH	178	1e-45	Cysteine-rich receptor-like protein kinase 11 OS=Arabidopsis thaliana GN=CRK11 PE=2 SV=2	--	--	--	--	--	--	--	--	--	--	GO:0006979//response to oxidative stress;GO:0012501//programmed cell death;GO:0006468//protein phosphorylation;GO:0015706//nitrate transport;GO:0009611//response to wounding;GO:0009751//response to salicylic acid stimulus;GO:0009627//systemic acquired resistance;GO:0010200//response to chitin;GO:0030968//endoplasmic reticulum unfolded protein response;GO:0010167//response to nitrate;GO:0006995//c…	GO:0004674//protein serine/threonine kinase activity;GO:0005524//ATP binding	GO:0005739//mitochondrion;GO:0005576//extracellular region;GO:0005634//nucleus;GO:0005886//plasma membrane
CL10083.Contig1_NAU-LB	366	42	5.4173	gi|15217439|ref|NP_177889.1|	210.3	7e-54	putative phosphatidylinositol-4-phosphate 5-kinase [Arabidopsis thaliana] >gi|12323386|gb|AAG51667.1|AC010704_11 unknown protein; 98021-96594 [Arabidopsis thaliana] >gi|110739867|dbj|BAF01839.1| hypothetical protein [Arabidopsis thaliana] >gi|332197885|gb|AEE36006.1| putative phosphatidylinositol-4-phosphate 5-kinase [Arabidopsis thaliana]	gi|332189094|gb|CP002684.1|	198	3e-48	Arabidopsis thaliana chromosome 1, complete sequence	sp|Q56YP2|PI5K1_ARATH	49.7	4e-07	Phosphatidylinositol 4-phosphate 5-kinase 1 OS=Arabidopsis thaliana GN=PIP5K1 PE=1 SV=1	--	--	--	--	--	K03115	7e-30	126	vvi:100262569	casein kinase II subunit beta	GO:0016310//phosphorylation	GO:0016301//kinase activity	GO:0005739//mitochondrion
CL10084.Contig1_NAU-LB	1876	447	11.2485	gi|297849322|ref|XP_002892542.1|	1030	0	hypothetical protein ARALYDRAFT_888257 [Arabidopsis lyrata subsp. lyrata] >gi|297338384|gb|EFH68801.1| hypothetical protein ARALYDRAFT_888257 [Arabidopsis lyrata subsp. lyrata]	gi|186478313|ref|NM_001084032.2|	2137	0	Arabidopsis thaliana Putative serine esterase family protein (AT1G09980) mRNA, complete cds	--	--	--	--	--	--	--	--	--	--	--	--	--	--	-	-	-
CL10085.Contig1_NAU-LB	630	37	2.7726	gi|18409649|ref|NP_564995.1|	252.7	3e-66	Caleosin-related family protein [Arabidopsis thaliana] >gi|75333639|sp|Q9CAB7.1|PXG4_ARATH RecName: Full=Probable peroxygenase 4; Short=AtPXG4; AltName: Full=Caleosin-4 >gi|15810177|gb|AAL06990.1| At1g70670/F5A18_15 [Arabidopsis thaliana] >gi|23505789|gb|AAN28754.1| At1g70670/F5A18_15 [Arabidopsis thaliana] >gi|332196977|gb|AEE35098.1| Caleosin-related family protein [Arabidopsis thaliana]	gi|460230656|gb|GABL01036448.1|	371	1e-100	TSA: Camelina sativa comp48101_c0_seq1 transcribed RNA sequence	sp|Q9CAB7|PXG4_ARATH	252	1e-67	Probable peroxygenase 4 OS=Arabidopsis thaliana GN=PXG4 PE=1 SV=1	--	--	--	--	--	--	--	--	--	--	GO:0009819//drought recovery;GO:0009737//response to abscisic acid stimulus;GO:0019953//sexual reproduction	GO:0016298//lipase activity;GO:0005509//calcium ion binding	GO:0005576//extracellular region;GO:0009507//chloroplast
CL10085.Contig2_NAU-LB	491	4	0.3846	gi|18409649|ref|NP_564995.1|	126.3	1e-28	Caleosin-related family protein [Arabidopsis thaliana] >gi|75333639|sp|Q9CAB7.1|PXG4_ARATH RecName: Full=Probable peroxygenase 4; Short=AtPXG4; AltName: Full=Caleosin-4 >gi|15810177|gb|AAL06990.1| At1g70670/F5A18_15 [Arabidopsis thaliana] >gi|23505789|gb|AAN28754.1| At1g70670/F5A18_15 [Arabidopsis thaliana] >gi|332196977|gb|AEE35098.1| Caleosin-related family protein [Arabidopsis thaliana]	gi|199580185|gb|AC189492.2|	208	4e-51	Brassica rapa subsp. pekinensis clone KBrB084M08, complete sequence	sp|Q9CAB7|PXG4_ARATH	126	7e-30	Probable peroxygenase 4 OS=Arabidopsis thaliana GN=PXG4 PE=1 SV=1	--	--	--	--	--	--	--	--	--	--	GO:0009819//drought recovery;GO:0009737//response to abscisic acid stimulus	GO:0005509//calcium ion binding	GO:0005576//extracellular region;GO:0009507//chloroplast
CL10086.Contig1_NAU-LB	277	20	3.4085	gi|334186836|ref|NP_194056.2|	125.2	3e-28	cysteine-rich receptor-like protein kinase 17 [Arabidopsis thaliana] >gi|332659328|gb|AEE84728.1| cysteine-rich receptor-like protein kinase 17 [Arabidopsis thaliana]	gi|334186835|ref|NM_118454.2|	133	1e-28	Arabidopsis thaliana cysteine-rich receptor-like protein kinase 17 (EMB1290) mRNA, complete cds	sp|Q8RX80|CRK18_ARATH	118	7e-28	Cysteine-rich receptor-like protein kinase 18 OS=Arabidopsis thaliana GN=CRK18 PE=2 SV=2	--	--	--	--	--	K13416	8e-07	50.1	aly:ARALYDRAFT_491347	brassinosteroid insensitive 1-associated receptor kinase 1 [EC:2.7.10.1 2.7.11.1]	GO:0046777//protein autophosphorylation;GO:0009627//systemic acquired resistance;GO:0009737//response to abscisic acid stimulus;GO:0000023//maltose metabolic process;GO:0019252//starch biosynthetic process;GO:0002237//response to molecule of bacterial origin;GO:0009793//embryo development ending in seed dormancy;GO:0009697//salicylic acid biosynthetic process	GO:0004674//protein serine/threonine kinase activity;GO:0004713//protein tyrosine kinase activity;GO:0005524//ATP binding	GO:0005576//extracellular region;GO:0005886//plasma membrane
CL10086.Contig2_NAU-LB	662	95	6.7746	gi|152013442|sp|Q8L710.2|CRK17_ARATH	297.4	1e-79	RecName: Full=Cysteine-rich receptor-like protein kinase 17; Short=Cysteine-rich RLK17; AltName: Full=Protein EMBRYO DEFECTIVE 1290; Flags: Precursor	gi|334186835|ref|NM_118454.2|	254	1e-64	Arabidopsis thaliana cysteine-rich receptor-like protein kinase 17 (EMB1290) mRNA, complete cds	sp|Q8L710|CRK17_ARATH	297	4e-81	Cysteine-rich receptor-like protein kinase 17 OS=Arabidopsis thaliana GN=CRK17 PE=2 SV=2	--	--	--	--	--	K04733	2e-10	63.9	smo:SELMODRAFT_159261	interleukin-1 receptor-associated kinase 4 [EC:2.7.11.1]	GO:0009697//salicylic acid biosynthetic process;GO:0009793//embryo development ending in seed dormancy;GO:0019252//starch biosynthetic process;GO:0009816//defense response to bacterium, incompatible interaction;GO:0000023//maltose metabolic process;GO:0046777//protein autophosphorylation;GO:0009737//response to abscisic acid stimulus;GO:0002237//response to molecule of bacterial origin;GO:0006979…	GO:0004713//protein tyrosine kinase activity;GO:0004674//protein serine/threonine kinase activity;GO:0005524//ATP binding	GO:0005576//extracellular region;GO:0005886//plasma membrane
CL10087.Contig1_NAU-LB	720	2916	191.194	gi|312281595|dbj|BAJ33663.1|	56.2	5e-07	unnamed protein product [Thellungiella halophila]	gi|312282688|dbj|AK353124.1|	640	0	Thellungiella halophila mRNA, complete cds, clone: RTFL01-14-A17	sp|Q9XIE2|AB36G_ARATH	379	1e-105	ABC transporter G family member 36 OS=Arabidopsis thaliana GN=ABCG36 PE=1 SV=1	YDR406w_2	71.2	2e-12	COG0842	ABC-type multidrug transport system, permease component	K12843	2e-10	63.9	vvi:100248403	U4/U6 small nuclear ribonucleoprotein PRP3	GO:0042344//indole glucosinolate catabolic process;GO:0009697//salicylic acid biosynthetic process;GO:0010363//regulation of plant-type hypersensitive response;GO:0010200//response to chitin;GO:0006470//protein dephosphorylation;GO:0009749//response to glucose stimulus;GO:0030003//cellular cation homeostasis;GO:0031348//negative regulation of defense response;GO:0071366//cellular response to indo…	GO:0015416//organic phosphonate transmembrane-transporting ATPase activity;GO:0042299//lupeol synthase activity;GO:0015086//cadmium ion transmembrane transporter activity;GO:0008138//protein tyrosine/serine/threonine phosphatase activity;GO:0005524//ATP binding;GO:0004725//protein tyrosine phosphatase activity	GO:0005774//vacuolar membrane;GO:0005829//cytosol;GO:0009506//plasmodesma;GO:0009941//chloroplast envelope;GO:0005886//plasma membrane;GO:0005739//mitochondrion
CL10087.Contig2_NAU-LB	1725	1503	41.1328	gi|297849944|ref|XP_002892853.1|	143.3	1e-32	ATPDR7/PDR7 [Arabidopsis lyrata subsp. lyrata] >gi|297338695|gb|EFH69112.1| ATPDR7/PDR7 [Arabidopsis lyrata subsp. lyrata]	gi|297849943|ref|XM_002892807.1|	1600	0	Arabidopsis lyrata subsp. lyrata ATPDR7/PDR7, mRNA	sp|Q7PC86|AB35G_ARATH	1030	0	ABC transporter G family member 35 OS=Arabidopsis thaliana GN=ABCG35 PE=2 SV=1	YDR406w_3	188	2e-47	COG1131	ABC-type multidrug transport system, ATPase component	K05681	7e-48	190	cme:CMS467C	ATP-binding cassette, subfamily G (WHITE), member 2	GO:0042344//indole glucosinolate catabolic process;GO:0009697//salicylic acid biosynthetic process;GO:0010363//regulation of plant-type hypersensitive response;GO:0010200//response to chitin;GO:0006470//protein dephosphorylation;GO:0009749//response to glucose stimulus;GO:0030003//cellular cation homeostasis;GO:0031348//negative regulation of defense response;GO:0071366//cellular response to indo…	GO:0042299//lupeol synthase activity;GO:0015086//cadmium ion transmembrane transporter activity;GO:0008138//protein tyrosine/serine/threonine phosphatase activity;GO:0005524//ATP binding;GO:0004725//protein tyrosine phosphatase activity;GO:0042626//ATPase activity, coupled to transmembrane movement of substances	GO:0005774//vacuolar membrane;GO:0005829//cytosol;GO:0009506//plasmodesma;GO:0009941//chloroplast envelope;GO:0005886//plasma membrane;GO:0005739//mitochondrion
CL10087.Contig3_NAU-LB	274	32	5.5134	gi|5103820|gb|AAD39650.1|AC007591_15	189.9	1e-47	Similar to gb|Z70524 PDR5-like ABC transporter from Spirodela polyrrhiza and is a member of the PF|00005 ABC transporter family. ESTs gb|N97039 and gb|T43169 come from this gene [Arabidopsis thaliana]	gi|332189094|gb|CP002684.1|	305	1e-80	Arabidopsis thaliana chromosome 1, complete sequence	sp|Q7PC86|AB35G_ARATH	189	2e-49	ABC transporter G family member 35 OS=Arabidopsis thaliana GN=ABCG35 PE=2 SV=1	--	--	--	--	--	--	--	--	--	--	GO:0042344//indole glucosinolate catabolic process;GO:0009697//salicylic acid biosynthetic process;GO:0010363//regulation of plant-type hypersensitive response;GO:0010200//response to chitin;GO:0006470//protein dephosphorylation;GO:0009749//response to glucose stimulus;GO:0030003//cellular cation homeostasis;GO:0031348//negative regulation of defense response;GO:0071366//cellular response to indo…	GO:0015416//organic phosphonate transmembrane-transporting ATPase activity;GO:0042299//lupeol synthase activity;GO:0015086//cadmium ion transmembrane transporter activity;GO:0008138//protein tyrosine/serine/threonine phosphatase activity;GO:0005524//ATP binding;GO:0004725//protein tyrosine phosphatase activity	GO:0005774//vacuolar membrane;GO:0005829//cytosol;GO:0009506//plasmodesma;GO:0009941//chloroplast envelope;GO:0005886//plasma membrane;GO:0005739//mitochondrion
CL10088.Contig1_NAU-LB	302	19	2.9701	gi|6587823|gb|AAF18514.1|AC010924_27	114.8	4e-25	ESTs gb|T41688, gb|AI992698, gb|AA394805 come from this gene [Arabidopsis thaliana]	gi|460223763|gb|GABL01042085.1|	113	1e-22	TSA: Camelina sativa comp50953_c0_seq1 transcribed RNA sequence	--	--	--	--	--	--	--	--	--	--	--	--	--	--	-	-	GO:0005739//mitochondrion
CL10089.Contig1_NAU-LB	1672	295	8.3292	gi|30680947|ref|NP_849998.1|	855.1	0	protein kinase domain-containing protein [Arabidopsis thaliana] >gi|75330719|sp|Q8RWW0.1|ALE2_ARATH RecName: Full=Receptor-like serine/threonine-protein kinase ALE2; AltName: Full=Protein ABNORMAL LEAF SHAPE 2; Flags: Precursor >gi|110742054|dbj|BAE98959.1| protein kinase like protein [Arabidopsis thaliana] >gi|330251897|gb|AEC06991.1| protein kinase domain-containing protein [Arabidopsis thalian…	gi|110742053|dbj|AK226880.1|	1778	0	Arabidopsis thaliana mRNA for protein kinase like protein, complete cds, clone: RAFL09-09-G19	sp|Q8RWW0|ALE2_ARATH	855	0	Receptor-like serine/threonine-protein kinase ALE2 OS=Arabidopsis thaliana GN=ALE2 PE=1 SV=1	lin1934_1	105	2e-22	COG0515	Serine/threonine protein kinase	K04733	8e-124	442	smo:SELMODRAFT_33807	interleukin-1 receptor-associated kinase 4 [EC:2.7.11.1]	GO:0046777//protein autophosphorylation;GO:0042335//cuticle development;GO:0009965//leaf morphogenesis;GO:0042545//cell wall modification;GO:0010068//protoderm histogenesis;GO:0048645//organ formation;GO:0009664//plant-type cell wall organization	GO:0004674//protein serine/threonine kinase activity;GO:0005524//ATP binding;GO:0004715//non-membrane spanning protein tyrosine kinase activity	GO:0005886//plasma membrane
CL1009.Contig1_NAU-LB	879	87	4.6725	gi|15241554|ref|NP_199281.1|	290.8	1e-77	DNA-3-methyladenine glycosylase I [Arabidopsis thaliana] >gi|332007763|gb|AED95146.1| DNA-3-methyladenine glycosylase I [Arabidopsis thaliana]	gi|145358862|ref|NM_123835.3|	313	2e-82	Arabidopsis thaliana DNA-3-methyladenine glycosylase I (AT5G44680) mRNA, complete cds	--	--	--	--	--	--	--	--	--	K01246	2e-78	290	ath:AT5G44680	DNA-3-methyladenine glycosylase I [EC:3.2.2.20]	GO:0046777//protein autophosphorylation;GO:0006284//base-excision repair;GO:0009637//response to blue light;GO:0010155//regulation of proton transport	GO:0008725//DNA-3-methyladenine glycosylase activity	GO:0005634//nucleus
CL1009.Contig2_NAU-LB	446	29	3.0696	gi|462407596|gb|EMJ12930.1|	50.8	7e-06	hypothetical protein PRUPE_ppa006139mg [Prunus persica]	gi|159031241|emb|AM888359.1|	250	1e-63	Brassica oleracea var. botrytis CACTA transposon Bot1, clone Bo6L1-15	--	--	--	--	SP0180	48.5	4e-06	COG2818	3-methyladenine DNA glycosylase	K01246	8e-07	50.8	aly:ARALYDRAFT_478633	DNA-3-methyladenine glycosylase I [EC:3.2.2.20]	-	-	-
CL10090.Contig1_NAU-LB	535	71	6.265	gi|297850294|ref|XP_002893028.1|	212.6	2e-54	hypothetical protein ARALYDRAFT_889335 [Arabidopsis lyrata subsp. lyrata] >gi|297338870|gb|EFH69287.1| hypothetical protein ARALYDRAFT_889335 [Arabidopsis lyrata subsp. lyrata]	gi|460236099|gb|GABL01031858.1|	363	1e-97	TSA: Camelina sativa comp45464_c0_seq1 transcribed RNA sequence	sp|Q9ZWS7|ARR7_ARATH	191	3e-49	Two-component response regulator ARR7 OS=Arabidopsis thaliana GN=ARR7 PE=1 SV=1	HP1067	54.3	1e-07	COG0784	FOG: CheY-like receiver	K14492	2e-55	212	aly:ARALYDRAFT_889335	two-component response regulator ARR-A family	GO:0031537//regulation of anthocyanin metabolic process;GO:0048831//regulation of shoot system development;GO:0009793//embryo development ending in seed dormancy;GO:0010363//regulation of plant-type hypersensitive response;GO:0010200//response to chitin;GO:0006355//regulation of transcription, DNA-dependent;GO:0006612//protein targeting to membrane;GO:0046777//protein autophosphorylation;GO:00198…	GO:0005515//protein binding;GO:0004674//protein serine/threonine kinase activity;GO:0000156//phosphorelay response regulator activity	GO:0005737//cytoplasm;GO:0005634//nucleus
CL10090.Contig2_NAU-LB	264	43	7.6892	gi|297850294|ref|XP_002893028.1|	135.6	2e-31	hypothetical protein ARALYDRAFT_889335 [Arabidopsis lyrata subsp. lyrata] >gi|297338870|gb|EFH69287.1| hypothetical protein ARALYDRAFT_889335 [Arabidopsis lyrata subsp. lyrata]	gi|145335885|ref|NM_101763.2|	226	9e-57	Arabidopsis thaliana two-component response regulator ARR7 (ARR7) mRNA, complete cds	sp|Q9ZWS7|ARR7_ARATH	132	4e-32	Two-component response regulator ARR7 OS=Arabidopsis thaliana GN=ARR7 PE=1 SV=1	--	--	--	--	--	K14492	1e-32	135	aly:ARALYDRAFT_889335	two-component response regulator ARR-A family	GO:0031537//regulation of anthocyanin metabolic process;GO:0048831//regulation of shoot system development;GO:0009793//embryo development ending in seed dormancy;GO:0010363//regulation of plant-type hypersensitive response;GO:0010200//response to chitin;GO:0006355//regulation of transcription, DNA-dependent;GO:0006612//protein targeting to membrane;GO:0046777//protein autophosphorylation;GO:00198…	GO:0005515//protein binding;GO:0004674//protein serine/threonine kinase activity;GO:0000156//phosphorelay response regulator activity	GO:0005737//cytoplasm;GO:0005634//nucleus
CL10091.Contig1_NAU-LB	705	155	10.3791	gi|257050978|sp|Q9C585.2|UBP8_ARATH	352.4	3e-96	RecName: Full=Ubiquitin carboxyl-terminal hydrolase 8; AltName: Full=Deubiquitinating enzyme 8; Short=AtUBP8; AltName: Full=Ubiquitin thioesterase 8; AltName: Full=Ubiquitin-specific-processing protease 8	gi|110741703|dbj|AK226691.1|	674	0	Arabidopsis thaliana mRNA for ubiquitin-specific protease 8, complete cds, clone: RAFL07-56-I10	sp|Q9C585|UBP8_ARATH	352	1e-97	Ubiquitin carboxyl-terminal hydrolase 8 OS=Arabidopsis thaliana GN=UBP8 PE=1 SV=2	--	--	--	--	--	K11835	2e-87	320	aly:ARALYDRAFT_326514	ubiquitin carboxyl-terminal hydrolase 4/11/15 [EC:3.1.2.15]	GO:0006511//ubiquitin-dependent protein catabolic process	GO:0004843//ubiquitin-specific protease activity;GO:0004221//ubiquitin thiolesterase activity	GO:0005634//nucleus
CL10092.Contig1_NAU-LB	306	19	2.9312	gi|363807520|ref|NP_001242399.1|	97.8	5e-20	uncharacterized protein LOC100778883 [Glycine max]	gi|199580238|gb|AC189546.2|	262	2e-67	Brassica rapa subsp. pekinensis clone KBrH004M10, complete sequence	sp|Q9C578|RCL1_ARATH	94	2e-20	Probable RNA 3'-terminal phosphate cyclase-like protein OS=Arabidopsis thaliana GN=At5g22100 PE=2 SV=1	YOL010w	63.5	9e-11	COG0430	RNA 3'-terminal phosphate cyclase	K11108	3e-21	97.8	gmx:100778883	RNA 3'-terminal phosphate cyclase-like protein	GO:0042254//ribosome biogenesis;GO:0006396//RNA processing	GO:0003963//RNA-3'-phosphate cyclase activity	GO:0005730//nucleolus
CL10093.Contig1_NAU-LB	1486	600	19.0612	gi|15238921|ref|NP_196661.1|	672.9	0	uncharacterized protein [Arabidopsis thaliana] >gi|16323145|gb|AAL15307.1| AT5g11000/T30N20_270 [Arabidopsis thaliana] >gi|21436003|gb|AAM51579.1| AT5g11000/T30N20_270 [Arabidopsis thaliana] >gi|332004236|gb|AED91619.1| uncharacterized protein [Arabidopsis thaliana]	gi|21405331|gb|AY086621.1|	365	9e-98	Arabidopsis thaliana clone 263168 mRNA, complete sequence	sp|Q9FPQ6|GP1_CHLRE	50.1	2e-11	Vegetative cell wall protein gp1 OS=Chlamydomonas reinhardtii GN=GP1 PE=2 SV=1	Rv3876	36.6	9e-06	COG0455	ATPases involved in chromosome partitioning	K01051	4e-08	43.5	gmx:100776781	pectinesterase [EC:3.1.1.11]	GO:0048767//root hair elongation;GO:0006857//oligopeptide transport	-	GO:0005886//plasma membrane;GO:0009507//chloroplast
CL10094.Contig1_NAU-LB	469	56	5.6368	gi|15241369|ref|NP_197548.1|	196.4	1e-49	LRR receptor-like serine/threonine-protein kinase EFR [Arabidopsis thaliana] >gi|263419078|sp|C0LGT6.1|EFR_ARATH RecName: Full=LRR receptor-like serine/threonine-protein kinase EFR; AltName: Full=Elongation factor Tu receptor; Short=EF-Tu receptor; Flags: Precursor >gi|224589679|gb|ACN59371.1| leucine-rich repeat receptor-like protein kinase [Arabidopsis thaliana] >gi|332005467|gb|AED92850.1| LRR…	gi|297808114|ref|XM_002871895.1|	194	6e-47	Arabidopsis lyrata subsp. lyrata EF-TU receptor (EFR), mRNA	sp|C0LGT6|EFR_ARATH	196	5e-51	LRR receptor-like serine/threonine-protein kinase EFR OS=Arabidopsis thaliana GN=EFR PE=1 SV=1	--	--	--	--	--	K13428	1e-50	196	ath:AT5G20480	LRR receptor-like serine/threonine-protein kinase EFR [EC:2.7.11.1]	GO:0031348//negative regulation of defense response;GO:0009867//jasmonic acid mediated signaling pathway;GO:0009697//salicylic acid biosynthetic process;GO:0009862//systemic acquired resistance, salicylic acid mediated signaling pathway;GO:0010363//regulation of plant-type hypersensitive response;GO:0010310//regulation of hydrogen peroxide metabolic process;GO:0016045//detection of bacterium;GO:0…	GO:0019199//transmembrane receptor protein kinase activity;GO:0005515//protein binding;GO:0004674//protein serine/threonine kinase activity;GO:0005524//ATP binding	GO:0016021//integral to membrane;GO:0009507//chloroplast;GO:0005886//plasma membrane
CL10095.Contig1_NAU-LB	232	206	41.9177	--	--	--	--	gi|77817888|gb|DQ245207.1|	107	5e-21	Zea mays clone 13779 mRNA sequence	sp|Q9LYK9|RS263_ARATH	45.1	1e-05	40S ribosomal protein S26-3 OS=Arabidopsis thaliana GN=RPS26C PE=2 SV=1	--	--	--	--	--	K02976	5e-06	47.4	aly:ARALYDRAFT_486074	small subunit ribosomal protein S26e	-	-	-
CL10095.Contig2_NAU-LB	698	1263	85.4213	gi|297820392|ref|XP_002878079.1|	261.2	1e-68	hypothetical protein ARALYDRAFT_486074 [Arabidopsis lyrata subsp. lyrata] >gi|297323917|gb|EFH54338.1| hypothetical protein ARALYDRAFT_486074 [Arabidopsis lyrata subsp. lyrata]	gi|77817888|gb|DQ245207.1|	561	1e-157	Zea mays clone 13779 mRNA sequence	sp|Q9LYK9|RS263_ARATH	261	3e-70	40S ribosomal protein S26-3 OS=Arabidopsis thaliana GN=RPS26C PE=2 SV=1	SPAC1805.11c	158	7e-39	COG4830	Ribosomal protein S26	K02976	9e-70	261	aly:ARALYDRAFT_486074	small subunit ribosomal protein S26e	GO:0006412//translation;GO:0009165//nucleotide biosynthetic process;GO:0042545//cell wall modification;GO:0042254//ribosome biogenesis;GO:0009664//plant-type cell wall organization	GO:0003735//structural constituent of ribosome	GO:0009506//plasmodesma;GO:0022627//cytosolic small ribosomal subunit;GO:0009507//chloroplast;GO:0016020//membrane
CL10096.Contig1_NAU-LB	1187	213	8.4712	gi|32363433|sp|Q9SV31.1|PIP25_ARATH	558.1	1e-157	RecName: Full=Probable aquaporin PIP2-5; AltName: Full=Plasma membrane intrinsic protein 2-5; Short=AtPIP2;5; AltName: Full=Plasma membrane intrinsic protein 2d; Short=PIP2d >gi|4678311|emb|CAB41102.1| aquaporin/MIP-like protein [Arabidopsis thaliana] >gi|21537067|gb|AAM61408.1| aquaporin/MIP-like protein [Arabidopsis thaliana]	gi|297816775|ref|XM_002876225.1|	1078	0	Arabidopsis lyrata subsp. lyrata PIP2_5/PIP2D, mRNA	sp|Q9SV31|PIP25_ARATH	558	3e-159	Probable aquaporin PIP2-5 OS=Arabidopsis thaliana GN=PIP2-5 PE=1 SV=1	SMa0627	125	1e-28	COG0580	Glycerol uptake facilitator and related permeases (Major Intrinsic Protein Family)	K09872	8e-159	558	ath:AT3G54820	aquaporin PIP	GO:0009269//response to desiccation;GO:0010106//cellular response to iron ion starvation;GO:0006970//response to osmotic stress;GO:0009737//response to abscisic acid stimulus;GO:0006826//iron ion transport;GO:0080170//hydrogen peroxide transmembrane transport;GO:0006833//water transport	GO:0015250//water channel activity;GO:0005515//protein binding	GO:0016021//integral to membrane;GO:0009507//chloroplast;GO:0005773//vacuole;GO:0005886//plasma membrane
CL10096.Contig2_NAU-LB	1184	10	0.3987	gi|119720830|gb|ABL97985.1|	525	9e-148	water channel protein [Brassica rapa]	gi|119720829|gb|EF110941.1|	1059	0	Brassica rapa clone 489 water channel protein mRNA, complete cds	sp|Q9ZV07|PIP26_ARATH	519	1e-147	Probable aquaporin PIP2-6 OS=Arabidopsis thaliana GN=PIP2-6 PE=1 SV=1	SMa0627	122	2e-27	COG0580	Glycerol uptake facilitator and related permeases (Major Intrinsic Protein Family)	K09872	4e-147	519	ath:AT2G39010	aquaporin PIP	GO:0055085//transmembrane transport;GO:0019684//photosynthesis, light reaction;GO:0009750//response to fructose stimulus;GO:0009651//response to salt stress;GO:0042742//defense response to bacterium;GO:0009409//response to cold;GO:0010106//cellular response to iron ion starvation;GO:0006826//iron ion transport;GO:0006816//calcium ion transport;GO:0006833//water transport;GO:0007030//Golgi organiz…	GO:0015250//water channel activity;GO:0005515//protein binding	GO:0016021//integral to membrane;GO:0005886//plasma membrane
CL10096.Contig3_NAU-LB	1239	317	12.0783	gi|32363433|sp|Q9SV31.1|PIP25_ARATH	555.8	5e-157	RecName: Full=Probable aquaporin PIP2-5; AltName: Full=Plasma membrane intrinsic protein 2-5; Short=AtPIP2;5; AltName: Full=Plasma membrane intrinsic protein 2d; Short=PIP2d >gi|4678311|emb|CAB41102.1| aquaporin/MIP-like protein [Arabidopsis thaliana] >gi|21537067|gb|AAM61408.1| aquaporin/MIP-like protein [Arabidopsis thaliana]	gi|297816775|ref|XM_002876225.1|	1076	0	Arabidopsis lyrata subsp. lyrata PIP2_5/PIP2D, mRNA	sp|Q9SV31|PIP25_ARATH	555	2e-158	Probable aquaporin PIP2-5 OS=Arabidopsis thaliana GN=PIP2-5 PE=1 SV=1	SMa0627	126	9e-29	COG0580	Glycerol uptake facilitator and related permeases (Major Intrinsic Protein Family)	K09872	4e-158	555	ath:AT3G54820	aquaporin PIP	GO:0009269//response to desiccation;GO:0010106//cellular response to iron ion starvation;GO:0006970//response to osmotic stress;GO:0009737//response to abscisic acid stimulus;GO:0006826//iron ion transport;GO:0080170//hydrogen peroxide transmembrane transport;GO:0006833//water transport	GO:0015250//water channel activity;GO:0005515//protein binding	GO:0016021//integral to membrane;GO:0009507//chloroplast;GO:0005773//vacuole;GO:0005886//plasma membrane
CL10097.Contig1_NAU-LB	1639	330	9.505	gi|297846262|ref|XP_002891012.1|	622.5	6e-177	ubiquitin carboxyl-terminal hydrolase family protein [Arabidopsis lyrata subsp. lyrata] >gi|297336854|gb|EFH67271.1| ubiquitin carboxyl-terminal hydrolase family protein [Arabidopsis lyrata subsp. lyrata]	gi|297846261|ref|XM_002890966.1|	426	1e-116	Arabidopsis lyrata subsp. lyrata ubiquitin carboxyl-terminal hydrolase family protein, mRNA	sp|Q93Y01|UBP9_ARATH	584	4e-167	Ubiquitin carboxyl-terminal hydrolase 9 OS=Arabidopsis thaliana GN=UBP9 PE=2 SV=1	SPCC1494.05c	231	2e-60	COG5560	Ubiquitin C-terminal hydrolase	K11835	5e-178	622	aly:ARALYDRAFT_473468	ubiquitin carboxyl-terminal hydrolase 4/11/15 [EC:3.1.2.15]	GO:0006511//ubiquitin-dependent protein catabolic process	GO:0004221//ubiquitin thiolesterase activity;GO:0004197//cysteine-type endopeptidase activity	GO:0005634//nucleus
CL10098.Contig1_NAU-LB	249	53	10.0484	gi|297830012|ref|XP_002882888.1|	117.1	8e-26	CYP72A15 [Arabidopsis lyrata subsp. lyrata] >gi|297328728|gb|EFH59147.1| CYP72A15 [Arabidopsis lyrata subsp. lyrata]	gi|332640072|gb|CP002686.1|	151	4e-34	Arabidopsis thaliana chromosome 3, complete sequence	sp|Q9SHG5|C72C1_ARATH	70.9	2e-13	Cytochrome P450 72C1 OS=Arabidopsis thaliana GN=CYP72C1 PE=2 SV=2	--	--	--	--	--	K15638	2e-13	72	aly:ARALYDRAFT_494050	cytochrome P450, family 72, subfamily C, polypeptide 1	GO:0000041//transition metal ion transport;GO:0055114//oxidation-reduction process	GO:0009055//electron carrier activity;GO:0004497//monooxygenase activity;GO:0005506//iron ion binding;GO:0020037//heme binding;GO:0016705//oxidoreductase activity, acting on paired donors, with incorporation or reduction of molecular oxygen;GO:0019825//oxygen binding	GO:0005783//endoplasmic reticulum
CL10099.Contig1_NAU-LB	312	70	10.5916	gi|297836710|ref|XP_002886237.1|	199.5	1e-50	hypothetical protein ARALYDRAFT_480818 [Arabidopsis lyrata subsp. lyrata] >gi|297332077|gb|EFH62496.1| hypothetical protein ARALYDRAFT_480818 [Arabidopsis lyrata subsp. lyrata]	gi|460194202|gb|GABL01066220.1|	278	3e-72	TSA: Camelina sativa comp59562_c2_seq1 transcribed RNA sequence	--	--	--	--	--	--	--	--	--	--	--	--	--	--	GO:0015706//nitrate transport;GO:0010167//response to nitrate	GO:0008375//acetylglucosaminyltransferase activity	GO:0016020//membrane;GO:0005739//mitochondrion
CL101.Contig1_NAU-LB	833	297	16.8318	gi|1669389|gb|AAC49523.1|	484.6	8e-136	actin 8 [Arabidopsis thaliana]	gi|4105261|gb|AF044573.1|AF044573	954	0	Brassica oleracea actin (Act1) mRNA, complete cds	sp|Q96293|ACT8_ARATH	484	3e-137	Actin-8 OS=Arabidopsis thaliana GN=ACT8 PE=1 SV=2	SPBC32H8.12c	438	6e-123	COG5277	Actin and related proteins	K10355	7e-137	484	ath:AT1G49240	actin, other eukaryote	GO:0009750//response to fructose stimulus;GO:0007010//cytoskeleton organization;GO:0006094//gluconeogenesis;GO:0010218//response to far red light;GO:0009611//response to wounding;GO:0006833//water transport;GO:0009825//multidimensional cell growth;GO:0010114//response to red light;GO:0006007//glucose catabolic process;GO:0006816//calcium ion transport;GO:0009651//response to salt stress;GO:001049…	GO:0005515//protein binding;GO:0005507//copper ion binding;GO:0005524//ATP binding;GO:0005200//structural constituent of cytoskeleton	GO:0009941//chloroplast envelope;GO:0005773//vacuole;GO:0005618//cell wall;GO:0005730//nucleolus;GO:0005829//cytosol;GO:0009570//chloroplast stroma;GO:0005856//cytoskeleton;GO:0009506//plasmodesma;GO:0005886//plasma membrane;GO:0005739//mitochondrion
CL101.Contig2_NAU-LB	893	630	33.3048	gi|30685069|ref|NP_850611.1|	488	8e-137	actin 2 [Arabidopsis thaliana] >gi|332642626|gb|AEE76147.1| actin 2 [Arabidopsis thaliana]	gi|4105261|gb|AF044573.1|AF044573	1039	0	Brassica oleracea actin (Act1) mRNA, complete cds	sp|Q96292|ACT2_ARATH	488	3e-138	Actin-2 OS=Arabidopsis thaliana GN=ACT2 PE=1 SV=1	SPBC32H8.12c	436	3e-122	COG5277	Actin and related proteins	K10355	7e-138	488	ath:AT3G18780	actin, other eukaryote	GO:0009750//response to fructose stimulus;GO:0007010//cytoskeleton organization;GO:0006094//gluconeogenesis;GO:0010218//response to far red light;GO:0009611//response to wounding;GO:0006833//water transport;GO:0009825//multidimensional cell growth;GO:0010114//response to red light;GO:0006816//calcium ion transport;GO:0009651//response to salt stress;GO:0010498//proteasomal protein catabolic proce…	GO:0005515//protein binding;GO:0005507//copper ion binding;GO:0005524//ATP binding;GO:0005200//structural constituent of cytoskeleton	GO:0009941//chloroplast envelope;GO:0005773//vacuole;GO:0005618//cell wall;GO:0005730//nucleolus;GO:0005829//cytosol;GO:0009570//chloroplast stroma;GO:0005856//cytoskeleton;GO:0009506//plasmodesma;GO:0005886//plasma membrane;GO:0005739//mitochondrion
CL101.Contig3_NAU-LB	898	2187	114.972	gi|30685069|ref|NP_850611.1|	488	8e-137	actin 2 [Arabidopsis thaliana] >gi|332642626|gb|AEE76147.1| actin 2 [Arabidopsis thaliana]	gi|4105261|gb|AF044573.1|AF044573	1023	0	Brassica oleracea actin (Act1) mRNA, complete cds	sp|Q96292|ACT2_ARATH	488	3e-138	Actin-2 OS=Arabidopsis thaliana GN=ACT2 PE=1 SV=1	SPBC32H8.12c	436	3e-122	COG5277	Actin and related proteins	K10355	7e-138	488	ath:AT3G18780	actin, other eukaryote	GO:0009750//response to fructose stimulus;GO:0007010//cytoskeleton organization;GO:0006094//gluconeogenesis;GO:0010218//response to far red light;GO:0009611//response to wounding;GO:0006833//water transport;GO:0009825//multidimensional cell growth;GO:0010114//response to red light;GO:0006816//calcium ion transport;GO:0009651//response to salt stress;GO:0010498//proteasomal protein catabolic proce…	GO:0005515//protein binding;GO:0005507//copper ion binding;GO:0005524//ATP binding;GO:0005200//structural constituent of cytoskeleton	GO:0009941//chloroplast envelope;GO:0005773//vacuole;GO:0005618//cell wall;GO:0005730//nucleolus;GO:0005829//cytosol;GO:0009570//chloroplast stroma;GO:0005856//cytoskeleton;GO:0009506//plasmodesma;GO:0005886//plasma membrane;GO:0005739//mitochondrion
CL101.Contig4_NAU-LB	1510	2249	70.3122	gi|15222075|ref|NP_175350.1|	746.9	0	actin 8 [Arabidopsis thaliana] >gi|25452791|sp|Q96293.2|ACT8_ARATH RecName: Full=Actin-8 >gi|7770354|gb|AAF69724.1|AC016041_29 F27J15.1 [Arabidopsis thaliana] >gi|21703145|gb|AAM74512.1| At1g49240/F27J15_1 [Arabidopsis thaliana] >gi|332194287|gb|AEE32408.1| actin 8 [Arabidopsis thaliana]	gi|4105261|gb|AF044573.1|AF044573	1812	0	Brassica oleracea actin (Act1) mRNA, complete cds	sp|Q96293|ACT8_ARATH	746	0	Actin-8 OS=Arabidopsis thaliana GN=ACT8 PE=1 SV=2	SPBC32H8.12c	665	0	COG5277	Actin and related proteins	K10355	0	746	ath:AT1G49240	actin, other eukaryote	GO:0009750//response to fructose stimulus;GO:0007010//cytoskeleton organization;GO:0006094//gluconeogenesis;GO:0010218//response to far red light;GO:0006833//water transport;GO:0009825//multidimensional cell growth;GO:0010114//response to red light;GO:0006816//calcium ion transport;GO:0009651//response to salt stress;GO:0010498//proteasomal protein catabolic process;GO:0007033//vacuole organizati…	GO:0005515//protein binding;GO:0005507//copper ion binding;GO:0005524//ATP binding;GO:0005200//structural constituent of cytoskeleton	GO:0009941//chloroplast envelope;GO:0005773//vacuole;GO:0005829//cytosol;GO:0009570//chloroplast stroma;GO:0005856//cytoskeleton;GO:0009506//plasmodesma;GO:0005886//plasma membrane;GO:0005634//nucleus;GO:0005739//mitochondrion
CL101.Contig5_NAU-LB	1492	3105	98.2452	gi|15222075|ref|NP_175350.1|	746.9	0	actin 8 [Arabidopsis thaliana] >gi|25452791|sp|Q96293.2|ACT8_ARATH RecName: Full=Actin-8 >gi|7770354|gb|AAF69724.1|AC016041_29 F27J15.1 [Arabidopsis thaliana] >gi|21703145|gb|AAM74512.1| At1g49240/F27J15_1 [Arabidopsis thaliana] >gi|332194287|gb|AEE32408.1| actin 8 [Arabidopsis thaliana]	gi|241740071|gb|FJ529167.1|	1836	0	Brassica napus actin2.1 mRNA, complete cds	sp|Q96293|ACT8_ARATH	746	0	Actin-8 OS=Arabidopsis thaliana GN=ACT8 PE=1 SV=2	SPBC32H8.12c	665	0	COG5277	Actin and related proteins	K10355	0	746	ath:AT1G49240	actin, other eukaryote	GO:0009750//response to fructose stimulus;GO:0007010//cytoskeleton organization;GO:0006094//gluconeogenesis;GO:0010218//response to far red light;GO:0006833//water transport;GO:0009825//multidimensional cell growth;GO:0010114//response to red light;GO:0006816//calcium ion transport;GO:0009651//response to salt stress;GO:0010498//proteasomal protein catabolic process;GO:0007033//vacuole organizati…	GO:0005515//protein binding;GO:0005507//copper ion binding;GO:0005524//ATP binding;GO:0005200//structural constituent of cytoskeleton	GO:0009941//chloroplast envelope;GO:0005773//vacuole;GO:0005829//cytosol;GO:0009570//chloroplast stroma;GO:0005856//cytoskeleton;GO:0009506//plasmodesma;GO:0005886//plasma membrane;GO:0005634//nucleus;GO:0005739//mitochondrion
CL101.Contig6_NAU-LB	833	2778	157.437	gi|312283265|dbj|BAJ34498.1|	494.2	1e-138	unnamed protein product [Thellungiella halophila]	gi|344939557|gb|JN120480.1|	1172	0	Brassica rapa subsp. pekinensis actin 7 mRNA, complete cds	sp|P53492|ACT7_ARATH	494	3e-140	Actin-7 OS=Arabidopsis thaliana GN=ACT7 PE=1 SV=1	SPBC32H8.12c	436	2e-122	COG5277	Actin and related proteins	K10355	9e-140	494	ath:AT5G09810	actin, other eukaryote	GO:0007010//cytoskeleton organization;GO:0006094//gluconeogenesis;GO:0009611//response to wounding;GO:0006007//glucose catabolic process;GO:0010498//proteasomal protein catabolic process;GO:0051301//cell division;GO:0048767//root hair elongation;GO:0032880//regulation of protein localization;GO:0009845//seed germination;GO:0009416//response to light stimulus;GO:0009733//response to auxin stimulus	GO:0005515//protein binding;GO:0005524//ATP binding;GO:0005200//structural constituent of cytoskeleton	GO:0009941//chloroplast envelope;GO:0005618//cell wall;GO:0005730//nucleolus;GO:0005829//cytosol;GO:0009570//chloroplast stroma;GO:0005856//cytoskeleton;GO:0009506//plasmodesma;GO:0005886//plasma membrane;GO:0005739//mitochondrion
CL1010.Contig1_NAU-LB	1194	95	3.7561	gi|18398038|ref|NP_566316.1|	615.1	7e-175	galactose oxidase/kelch repeat-containing protein [Arabidopsis thaliana] >gi|11692832|gb|AAG40019.1|AF324668_1 MLP3.17 [Arabidopsis thaliana] >gi|14517448|gb|AAK62614.1| AT3g07720/F17A17_6 [Arabidopsis thaliana] >gi|23507767|gb|AAN38687.1| At3g07720/F17A17_6 [Arabidopsis thaliana] >gi|332641071|gb|AEE74592.1| galactose oxidase/kelch repeat-containing protein [Arabidopsis thaliana]	gi|199580150|gb|AC189454.2|	1041	0	Brassica rapa subsp. pekinensis clone KBrB072L17, complete sequence	sp|Q93XW5|NSP5_ARATH	385	3e-107	Nitrile-specifier protein 5 OS=Arabidopsis thaliana GN=NSP5 PE=2 SV=1	--	--	--	--	--	K15450	4e-20	97.4	mtr:MTR_4g132120	tRNA wybutosine-synthesizing protein 3 [EC:2.1.1.-]	GO:0009627//systemic acquired resistance;GO:0010043//response to zinc ion;GO:0009697//salicylic acid biosynthetic process	-	GO:0005634//nucleus;GO:0005829//cytosol
CL1010.Contig2_NAU-LB	1708	110	3.0403	gi|18398038|ref|NP_566316.1|	54.7	6e-06	galactose oxidase/kelch repeat-containing protein [Arabidopsis thaliana] >gi|11692832|gb|AAG40019.1|AF324668_1 MLP3.17 [Arabidopsis thaliana] >gi|14517448|gb|AAK62614.1| AT3g07720/F17A17_6 [Arabidopsis thaliana] >gi|23507767|gb|AAN38687.1| At3g07720/F17A17_6 [Arabidopsis thaliana] >gi|332641071|gb|AEE74592.1| galactose oxidase/kelch repeat-containing protein [Arabidopsis thaliana]	gi|199580150|gb|AC189454.2|	1041	0	Brassica rapa subsp. pekinensis clone KBrB072L17, complete sequence	sp|Q93XW5|NSP5_ARATH	375	4e-104	Nitrile-specifier protein 5 OS=Arabidopsis thaliana GN=NSP5 PE=2 SV=1	--	--	--	--	--	K00924	1e-41	169	ath:AT5G43320	[EC:2.7.1.-]	GO:0009627//systemic acquired resistance;GO:0010043//response to zinc ion;GO:0009697//salicylic acid biosynthetic process	-	GO:0005634//nucleus;GO:0005829//cytosol
CL10100.Contig1_NAU-LB	1079	611	26.7324	gi|30686091|ref|NP_194050.2|	503.8	2e-141	cysteine-rich receptor-like protein kinase 11 [Arabidopsis thaliana] >gi|152013437|sp|Q9ZP16.2|CRK11_ARATH RecName: Full=Cysteine-rich receptor-like protein kinase 11; Short=Cysteine-rich RLK11; AltName: Full=Receptor-like protein kinase 3; Flags: Precursor >gi|332659320|gb|AEE84720.1| cysteine-rich receptor-like protein kinase 11 [Arabidopsis thaliana]	gi|312281740|dbj|AK352650.1|	930	0	Thellungiella halophila mRNA, complete cds, clone: RTFL01-01-K15	sp|Q9ZP16|CRK11_ARATH	503	6e-143	Cysteine-rich receptor-like protein kinase 11 OS=Arabidopsis thaliana GN=CRK11 PE=2 SV=2	YAR019c	89	1e-17	COG0515	Serine/threonine protein kinase	K13430	2e-54	211	vvi:100254113	serine/threonine-protein kinase PBS1 [EC:2.7.11.1]	GO:0006979//response to oxidative stress;GO:0006468//protein phosphorylation;GO:0015706//nitrate transport;GO:0009626//plant-type hypersensitive response;GO:0009611//response to wounding;GO:0009751//response to salicylic acid stimulus;GO:0009627//systemic acquired resistance;GO:0010200//response to chitin;GO:0009737//response to abscisic acid stimulus;GO:0030968//endoplasmic reticulum unfolded pr…	GO:0004674//protein serine/threonine kinase activity;GO:0004713//protein tyrosine kinase activity;GO:0005524//ATP binding	GO:0005739//mitochondrion;GO:0005576//extracellular region;GO:0009507//chloroplast;GO:0005773//vacuole;GO:0005886//plasma membrane
CL10101.Contig1_NAU-LB	1036	406	18.5005	gi|297801470|ref|XP_002868619.1|	94.7	2e-18	hypothetical protein ARALYDRAFT_916116 [Arabidopsis lyrata subsp. lyrata] >gi|297314455|gb|EFH44878.1| hypothetical protein ARALYDRAFT_916116 [Arabidopsis lyrata subsp. lyrata]	gi|332002898|gb|CP002688.1|	81.8	1e-12	Arabidopsis thaliana chromosome 5, complete sequence	sp|Q1PEP5|NUCL2_ARATH	80.9	1e-15	Nucleolin 2 OS=Arabidopsis thaliana GN=NUCL2 PE=2 SV=1	SPAC140.02	80.1	6e-15	COG0724	RNA-binding proteins (RRM domain)	K03243	6e-17	86.7	sbi:SORBI_09g030590	translation initiation factor 5B	-	-	-
CL10101.Contig2_NAU-LB	248	22	4.1878	gi|297801470|ref|XP_002868619.1|	94	7e-19	hypothetical protein ARALYDRAFT_916116 [Arabidopsis lyrata subsp. lyrata] >gi|297314455|gb|EFH44878.1| hypothetical protein ARALYDRAFT_916116 [Arabidopsis lyrata subsp. lyrata]	gi|332002898|gb|CP002688.1|	73.8	7e-11	Arabidopsis thaliana chromosome 5, complete sequence	--	--	--	--	--	--	--	--	--	--	--	--	--	--	-	GO:0003700//sequence-specific DNA binding transcription factor activity;GO:0003677//DNA binding	GO:0005634//nucleus
CL10102.Contig1_NAU-LB	1093	514	22.2004	gi|334182786|ref|NP_001185070.1|	483.4	2e-135	uncharacterized protein [Arabidopsis thaliana] >gi|332192230|gb|AEE30351.1| uncharacterized protein [Arabidopsis thaliana]	gi|460197683|gb|GABL01063295.1|	561	1e-157	TSA: Camelina sativa comp58806_c0_seq9 transcribed RNA sequence	--	--	--	--	--	--	--	--	--	K09566	1e-06	52.4	aly:ARALYDRAFT_491484	peptidyl-prolyl isomerase G (cyclophilin G) [EC:5.2.1.8]	GO:0009651//response to salt stress;GO:0006098//pentose-phosphate shunt;GO:0030968//endoplasmic reticulum unfolded protein response	-	GO:0005829//cytosol;GO:0009506//plasmodesma;GO:0005774//vacuolar membrane;GO:0005783//endoplasmic reticulum;GO:0005794//Golgi apparatus;GO:0005634//nucleus;GO:0005886//plasma membrane
CL10103.Contig1_NAU-LB	376	64	8.0355	gi|18402278|ref|NP_566642.1|	210.7	5e-54	uncharacterized protein [Arabidopsis thaliana] >gi|15809986|gb|AAL06920.1| AT3g19540/T31J18_4 [Arabidopsis thaliana] >gi|22137022|gb|AAM91356.1| At3g19540/T31J18_4 [Arabidopsis thaliana] >gi|332642734|gb|AEE76255.1| uncharacterized protein [Arabidopsis thaliana]	gi|30694657|ref|NM_103871.3|	182	2e-43	Arabidopsis thaliana uncharacterized protein (AT1G49840) mRNA, complete cds	--	--	--	--	--	--	--	--	--	--	--	--	--	--	-	-	GO:0005739//mitochondrion;GO:0005886//plasma membrane
CL10103.Contig2_NAU-LB	316	22	3.2867	gi|18402278|ref|NP_566642.1|	144.8	3e-34	uncharacterized protein [Arabidopsis thaliana] >gi|15809986|gb|AAL06920.1| AT3g19540/T31J18_4 [Arabidopsis thaliana] >gi|22137022|gb|AAM91356.1| At3g19540/T31J18_4 [Arabidopsis thaliana] >gi|332642734|gb|AEE76255.1| uncharacterized protein [Arabidopsis thaliana]	gi|332189094|gb|CP002684.1|	172	1e-40	Arabidopsis thaliana chromosome 1, complete sequence	--	--	--	--	--	--	--	--	--	--	--	--	--	--	-	-	GO:0005739//mitochondrion;GO:0005886//plasma membrane
CL10104.Contig1_NAU-LB	640	82	6.0486	gi|15217874|ref|NP_174145.1|	426	2e-118	uncharacterized protein [Arabidopsis thaliana] >gi|332192814|gb|AEE30935.1| uncharacterized protein [Arabidopsis thaliana]	gi|30690283|ref|NM_102589.3|	910	0	Arabidopsis thaliana uncharacterized protein (AT1G28240) mRNA, complete cds	--	--	--	--	--	--	--	--	--	--	--	--	--	--	GO:0006672//ceramide metabolic process	GO:0016757//transferase activity, transferring glycosyl groups	GO:0016021//integral to membrane
CL10105.Contig1_NAU-LB	1247	37	1.4007	gi|18410530|ref|NP_567039.1|	482.6	5e-135	RING/U-box domain-containing protein [Arabidopsis thaliana] >gi|42572705|ref|NP_974448.1| RING/U-box domain-containing protein [Arabidopsis thaliana] >gi|79315364|ref|NP_001030874.1| RING/U-box domain-containing protein [Arabidopsis thaliana] >gi|66865932|gb|AAY57600.1| RING finger family protein [Arabidopsis thaliana] >gi|332646016|gb|AEE79537.1| RING/U-box domain-containing protein [Arabidopsis…	gi|202070607|gb|AC189456.2|	547	1e-153	Brassica rapa subsp. pekinensis clone KBrB073D09, complete sequence	sp|Q8LPN7|RNG1L_ARATH	165	6e-41	E3 ubiquitin-protein ligase RING1-like OS=Arabidopsis thaliana GN=At3g19950 PE=2 SV=1	YOL013c	50.1	8e-06	COG5243	HRD ubiquitin ligase complex, ER membrane component	K11982	5e-136	482	ath:AT3G56580	E3 ubiquitin-protein ligase RNF115/126 [EC:6.3.2.19]	GO:0009414//response to water deprivation;GO:1902006//negative regulation of proline biosynthetic process	GO:0008270//zinc ion binding;GO:0004842//ubiquitin-protein ligase activity	GO:0005618//cell wall
CL10105.Contig2_NAU-LB	1164	81	3.2851	gi|18410530|ref|NP_567039.1|	479.2	5e-134	RING/U-box domain-containing protein [Arabidopsis thaliana] >gi|42572705|ref|NP_974448.1| RING/U-box domain-containing protein [Arabidopsis thaliana] >gi|79315364|ref|NP_001030874.1| RING/U-box domain-containing protein [Arabidopsis thaliana] >gi|66865932|gb|AAY57600.1| RING finger family protein [Arabidopsis thaliana] >gi|332646016|gb|AEE79537.1| RING/U-box domain-containing protein [Arabidopsis…	gi|202070607|gb|AC189456.2|	577	1e-161	Brassica rapa subsp. pekinensis clone KBrB073D09, complete sequence	sp|Q8LPN7|RNG1L_ARATH	162	5e-40	E3 ubiquitin-protein ligase RING1-like OS=Arabidopsis thaliana GN=At3g19950 PE=2 SV=1	YOL013c	50.1	7e-06	COG5243	HRD ubiquitin ligase complex, ER membrane component	K11982	5e-135	479	ath:AT3G56580	E3 ubiquitin-protein ligase RNF115/126 [EC:6.3.2.19]	GO:0009414//response to water deprivation;GO:1902006//negative regulation of proline biosynthetic process	GO:0008270//zinc ion binding;GO:0004842//ubiquitin-protein ligase activity	GO:0005618//cell wall
CL10105.Contig3_NAU-LB	847	299	16.665	gi|18410530|ref|NP_567039.1|	425.2	6e-118	RING/U-box domain-containing protein [Arabidopsis thaliana] >gi|42572705|ref|NP_974448.1| RING/U-box domain-containing protein [Arabidopsis thaliana] >gi|79315364|ref|NP_001030874.1| RING/U-box domain-containing protein [Arabidopsis thaliana] >gi|66865932|gb|AAY57600.1| RING finger family protein [Arabidopsis thaliana] >gi|332646016|gb|AEE79537.1| RING/U-box domain-containing protein [Arabidopsis…	gi|332640072|gb|CP002686.1|	396	1e-107	Arabidopsis thaliana chromosome 3, complete sequence	sp|P0CH30|RING1_GOSHI	155	4e-38	E3 ubiquitin-protein ligase RING1 OS=Gossypium hirsutum GN=RING1 PE=2 SV=1	SPBC17D11.02c	50.1	5e-06	COG5243	HRD ubiquitin ligase complex, ER membrane component	K11982	5e-119	425	ath:AT3G56580	E3 ubiquitin-protein ligase RNF115/126 [EC:6.3.2.19]	GO:0009414//response to water deprivation;GO:1902006//negative regulation of proline biosynthetic process	GO:0008270//zinc ion binding;GO:0004842//ubiquitin-protein ligase activity	GO:0005618//cell wall
CL10106.Contig1_NAU-LB	1114	149	6.3142	gi|9294138|dbj|BAB02040.1|	563.9	1e-159	serine/threonine kinase [Arabidopsis thaliana]	gi|30684553|ref|NM_112631.2|	1015	0	Arabidopsis thaliana CBL-interacting serine/threonine-protein kinase 1 (CIPK1) mRNA, complete cds	sp|Q8RWC9|CIPK1_ARATH	563	5e-161	CBL-interacting serine/threonine-protein kinase 1 OS=Arabidopsis thaliana GN=CIPK1 PE=1 SV=2	ECU01g0630	142	1e-33	COG0515	Serine/threonine protein kinase	K00924	7e-98	355	osa:4342410	[EC:2.7.1.-]	GO:0010118//stomatal movement;GO:0006468//protein phosphorylation;GO:0009651//response to salt stress;GO:0009737//response to abscisic acid stimulus;GO:0019722//calcium-mediated signaling	GO:0004713//protein tyrosine kinase activity;GO:0005524//ATP binding;GO:0005515//protein binding;GO:0004683//calmodulin-dependent protein kinase activity	GO:0005886//plasma membrane
CL10107.Contig1_NAU-LB	226	23	4.8044	--	--	--	--	--	--	--	--	--	--	--	--	--	--	--	--	--	--	--	--	--	--	-	-	-
CL10107.Contig2_NAU-LB	560	306	25.796	gi|15229233|ref|NP_187064.1|	194.1	1e-48	ankyrin repeat-containing protein [Arabidopsis thaliana] >gi|332640521|gb|AEE74042.1| ankyrin repeat-containing protein [Arabidopsis thaliana]	gi|460239202|gb|GABL01029106.1|	321	4e-85	TSA: Camelina sativa comp43774_c0_seq1 transcribed RNA sequence	--	--	--	--	--	--	--	--	--	--	--	--	--	--	-	-	GO:0005737//cytoplasm
CL10108.Contig1_NAU-LB	388	800	97.3367	gi|2252857|gb|AAB62855.1|	113.2	1e-24	similar to acidic ribosomal protein p1 [Arabidopsis thaliana] >gi|7267420|emb|CAB80890.1| acidic ribosomal protein p1 [Arabidopsis thaliana]	gi|222423234|dbj|AK316887.1|	204	5e-50	Arabidopsis thaliana AT4G00810 mRNA, complete cds, clone: RAFL06-12-F07	sp|O23095|RLA12_ARATH	113	4e-26	60S acidic ribosomal protein P1-2 OS=Arabidopsis thaliana GN=RPP1B PE=1 SV=2	YOL039w	58.2	4e-09	COG2058	Ribosomal protein L12E/L44/L45/RPP1/RPP2	K02942	9e-26	113	ath:AT4G00810	large subunit ribosomal protein LP1	GO:0042545//cell wall modification;GO:0009664//plant-type cell wall organization;GO:0006414//translational elongation	GO:0003735//structural constituent of ribosome;GO:0005515//protein binding	GO:0022626//cytosolic ribosome;GO:0005886//plasma membrane;GO:0005634//nucleus
CL10108.Contig2_NAU-LB	647	991	72.3082	gi|18411448|ref|NP_567190.1|	218.8	5e-56	60S acidic ribosomal protein P1-2 [Arabidopsis thaliana] >gi|30678744|ref|NP_849278.1| 60S acidic ribosomal protein P1-2 [Arabidopsis thaliana] >gi|41019478|sp|O23095.2|RLA12_ARATH RecName: Full=60S acidic ribosomal protein P1-2 >gi|13605597|gb|AAK32792.1|AF361624_1 AT4g00810/A_TM018A10_9 [Arabidopsis thaliana] >gi|15777871|gb|AAL05896.1| AT4g00810/A_TM018A10_9 [Arabidopsis thaliana] >gi|21554797…	gi|145361295|ref|NM_178947.3|	430	1e-118	Arabidopsis thaliana 60S acidic ribosomal protein P1-2 (AT4G00810) mRNA, complete cds	sp|O23095|RLA12_ARATH	218	2e-57	60S acidic ribosomal protein P1-2 OS=Arabidopsis thaliana GN=RPP1B PE=1 SV=2	SPCP1E11.09c	107	2e-23	COG2058	Ribosomal protein L12E/L44/L45/RPP1/RPP2	K02942	5e-57	218	ath:AT4G00810	large subunit ribosomal protein LP1	GO:0042545//cell wall modification;GO:0009664//plant-type cell wall organization;GO:0006414//translational elongation	GO:0003735//structural constituent of ribosome;GO:0005515//protein binding	GO:0022626//cytosolic ribosome;GO:0005886//plasma membrane;GO:0005634//nucleus
CL10109.Contig1_NAU-LB	1968	16	0.3838	gi|312283431|dbj|BAJ34581.1|	494.2	3e-138	unnamed protein product [Thellungiella halophila]	gi|312283430|dbj|AK353495.1|	827	0	Thellungiella halophila mRNA, complete cds, clone: RTFL01-46-M17	sp|Q9FKP8|Y5541_ARATH	445	4e-125	ZF-HD homeobox protein At5g65410 OS=Arabidopsis thaliana GN=At5g65410 PE=1 SV=1	--	--	--	--	--	K13424	3e-110	397	aly:ARALYDRAFT_482857	WRKY transcription factor 33	GO:0031348//negative regulation of defense response;GO:0010508//positive regulation of autophagy;GO:0009595//detection of biotic stimulus;GO:0070370//cellular heat acclimation;GO:0009867//jasmonic acid mediated signaling pathway;GO:0009697//salicylic acid biosynthetic process;GO:0009862//systemic acquired resistance, salicylic acid mediated signaling pathway;GO:0009414//response to water deprivat…	GO:0005515//protein binding;GO:0008270//zinc ion binding;GO:0043565//sequence-specific DNA binding;GO:0003700//sequence-specific DNA binding transcription factor activity	GO:0005634//nucleus
CL10109.Contig2_NAU-LB	1272	327	12.1361	gi|312283431|dbj|BAJ34581.1|	523.9	2e-147	unnamed protein product [Thellungiella halophila]	gi|312283430|dbj|AK353495.1|	870	0	Thellungiella halophila mRNA, complete cds, clone: RTFL01-46-M17	sp|Q9FKP8|Y5541_ARATH	471	5e-133	ZF-HD homeobox protein At5g65410 OS=Arabidopsis thaliana GN=At5g65410 PE=1 SV=1	--	--	--	--	--	--	--	--	--	--	GO:0009793//embryo development ending in seed dormancy;GO:1901576;GO:0044238//primary metabolic process;GO:0050794//regulation of cellular process;GO:1901700;GO:0033993//response to lipid;GO:0009725//response to hormone stimulus;GO:0044249//cellular biosynthetic process	GO:0005515//protein binding;GO:0008270//zinc ion binding;GO:0003677//DNA binding;GO:0003700//sequence-specific DNA binding transcription factor activity	GO:0005634//nucleus
CL10109.Contig3_NAU-LB	1830	11	0.2838	gi|312283431|dbj|BAJ34581.1|	494.2	3e-138	unnamed protein product [Thellungiella halophila]	gi|312283430|dbj|AK353495.1|	827	0	Thellungiella halophila mRNA, complete cds, clone: RTFL01-46-M17	sp|Q9FKP8|Y5541_ARATH	445	4e-125	ZF-HD homeobox protein At5g65410 OS=Arabidopsis thaliana GN=At5g65410 PE=1 SV=1	--	--	--	--	--	K13424	2e-113	408	aly:ARALYDRAFT_482857	WRKY transcription factor 33	GO:0031348//negative regulation of defense response;GO:0010508//positive regulation of autophagy;GO:0009595//detection of biotic stimulus;GO:0070370//cellular heat acclimation;GO:0009867//jasmonic acid mediated signaling pathway;GO:0009697//salicylic acid biosynthetic process;GO:0009862//systemic acquired resistance, salicylic acid mediated signaling pathway;GO:0009414//response to water deprivat…	GO:0005515//protein binding;GO:0008270//zinc ion binding;GO:0043565//sequence-specific DNA binding;GO:0003700//sequence-specific DNA binding transcription factor activity	GO:0005634//nucleus
CL10109.Contig4_NAU-LB	1993	118	2.7951	gi|312283431|dbj|BAJ34581.1|	494.2	3e-138	unnamed protein product [Thellungiella halophila]	gi|206574970|gb|EU912403.1|	902	0	Brassica napus WRKY33-1 transcription factor (WRKY33-1) mRNA, complete cds	sp|Q9FKP8|Y5541_ARATH	445	4e-125	ZF-HD homeobox protein At5g65410 OS=Arabidopsis thaliana GN=At5g65410 PE=1 SV=1	--	--	--	--	--	K13424	2e-115	414	aly:ARALYDRAFT_482857	WRKY transcription factor 33	GO:0031348//negative regulation of defense response;GO:0010508//positive regulation of autophagy;GO:0009595//detection of biotic stimulus;GO:0070370//cellular heat acclimation;GO:0009867//jasmonic acid mediated signaling pathway;GO:0009697//salicylic acid biosynthetic process;GO:0009862//systemic acquired resistance, salicylic acid mediated signaling pathway;GO:0009414//response to water deprivat…	GO:0005515//protein binding;GO:0008270//zinc ion binding;GO:0043565//sequence-specific DNA binding;GO:0003700//sequence-specific DNA binding transcription factor activity	GO:0005634//nucleus
CL10110.Contig1_NAU-LB	2787	14	0.2371	gi|312282957|dbj|BAJ34344.1|	1537.7	0	unnamed protein product [Thellungiella halophila]	gi|312282956|dbj|AK353258.1|	2654	0	Thellungiella halophila mRNA, complete cds, clone: RTFL01-39-H09	sp|O04291|ATB14_ARATH	1524	0	Homeobox-leucine zipper protein ATHB-14 OS=Arabidopsis thaliana GN=ATHB-14 PE=1 SV=1	--	--	--	--	--	K09338	0	1528	aly:ARALYDRAFT_473277	homeobox-leucine zipper protein	GO:0009880//embryonic pattern specification;GO:0050826//response to freezing;GO:0007131//reciprocal meiotic recombination;GO:0007155//cell adhesion;GO:0009944//polarity specification of adaxial/abaxial axis;GO:0045010//actin nucleation;GO:0045132//meiotic chromosome segregation;GO:0033044//regulation of chromosome organization;GO:0006355//regulation of transcription, DNA-dependent;GO:0010075//reg…	GO:0005515//protein binding;GO:0043565//sequence-specific DNA binding;GO:0003700//sequence-specific DNA binding transcription factor activity	GO:0005634//nucleus
CL10110.Contig2_NAU-LB	2766	11	0.1877	gi|312282957|dbj|BAJ34344.1|	1622.1	0	unnamed protein product [Thellungiella halophila]	gi|312282956|dbj|AK353258.1|	3400	0	Thellungiella halophila mRNA, complete cds, clone: RTFL01-39-H09	sp|O04292|ATBH9_ARATH	1599	0	Homeobox-leucine zipper protein ATHB-9 OS=Arabidopsis thaliana GN=ATHB-9 PE=1 SV=1	--	--	--	--	--	K09338	0	1606	aly:ARALYDRAFT_473277	homeobox-leucine zipper protein	GO:0009880//embryonic pattern specification;GO:0050826//response to freezing;GO:0007131//reciprocal meiotic recombination;GO:0007155//cell adhesion;GO:0009944//polarity specification of adaxial/abaxial axis;GO:0045010//actin nucleation;GO:0045132//meiotic chromosome segregation;GO:0033044//regulation of chromosome organization;GO:0006355//regulation of transcription, DNA-dependent;GO:0010075//reg…	GO:0005515//protein binding;GO:0043565//sequence-specific DNA binding;GO:0003700//sequence-specific DNA binding transcription factor activity	GO:0005634//nucleus
CL10110.Contig3_NAU-LB	2718	8	0.139	gi|312282957|dbj|BAJ34344.1|	1632.5	0	unnamed protein product [Thellungiella halophila]	gi|312282956|dbj|AK353258.1|	3588	0	Thellungiella halophila mRNA, complete cds, clone: RTFL01-39-H09	sp|O04292|ATBH9_ARATH	1612	0	Homeobox-leucine zipper protein ATHB-9 OS=Arabidopsis thaliana GN=ATHB-9 PE=1 SV=1	--	--	--	--	--	K09338	0	1620	aly:ARALYDRAFT_473277	homeobox-leucine zipper protein	GO:0009880//embryonic pattern specification;GO:0050826//response to freezing;GO:0007131//reciprocal meiotic recombination;GO:0007155//cell adhesion;GO:0009944//polarity specification of adaxial/abaxial axis;GO:0045010//actin nucleation;GO:0045132//meiotic chromosome segregation;GO:0033044//regulation of chromosome organization;GO:0006355//regulation of transcription, DNA-dependent;GO:0010075//reg…	GO:0005515//protein binding;GO:0043565//sequence-specific DNA binding;GO:0003700//sequence-specific DNA binding transcription factor activity	GO:0005634//nucleus
CL10111.Contig1_NAU-LB	365	51	6.5962	--	--	--	--	gi|199580038|gb|AC189355.2|	73.8	1e-10	Brassica rapa subsp. pekinensis clone KBrB043M07, complete sequence	--	--	--	--	--	--	--	--	--	--	--	--	--	--	-	-	-
CL10112.Contig1_NAU-LB	2599	2841	51.604	gi|6715490|gb|AAF26434.1|	1278.1	0	arginine decarboxylase [Brassica juncea]	gi|6715489|gb|AF220097.1|	2635	0	Brassica juncea clone MADC2 arginine decarboxylase mRNA, complete cds	sp|O23141|SPE2_ARATH	1171	0	Arginine decarboxylase 2 OS=Arabidopsis thaliana GN=SPE2 PE=2 SV=1	all3401	474	3e-133	COG1166	Arginine decarboxylase (spermidine biosynthesis)	K01583	0	1197	aly:ARALYDRAFT_491183	arginine decarboxylase [EC:4.1.1.19]	GO:0009611//response to wounding;GO:0009620//response to fungus;GO:0009867//jasmonic acid mediated signaling pathway;GO:0009414//response to water deprivation;GO:0010363//regulation of plant-type hypersensitive response;GO:0080167//response to karrikin;GO:0006612//protein targeting to membrane;GO:0006527//arginine catabolic process;GO:0009446//putrescine biosynthetic process;GO:0042538//hyperosmo…	GO:0008792//arginine decarboxylase activity	GO:0005634//nucleus
CL10112.Contig2_NAU-LB	471	87	8.72	gi|38037092|gb|AAR08423.1|	46.2	4e-45	arginine decarboxylase 2 [Pringlea antiscorbutica]	gi|199580220|gb|AC189529.2|	484	1e-134	Brassica rapa subsp. pekinensis clone KBrB092P05, complete sequence	sp|O23141|SPE2_ARATH	157	1e-44	Arginine decarboxylase 2 OS=Arabidopsis thaliana GN=SPE2 PE=2 SV=1	--	--	--	--	--	K01583	4e-46	159	aly:ARALYDRAFT_491183	arginine decarboxylase [EC:4.1.1.19]	GO:0009611//response to wounding;GO:0009620//response to fungus;GO:0009867//jasmonic acid mediated signaling pathway;GO:0009414//response to water deprivation;GO:0010363//regulation of plant-type hypersensitive response;GO:0080167//response to karrikin;GO:0006612//protein targeting to membrane;GO:0006527//arginine catabolic process;GO:0009446//putrescine biosynthetic process;GO:0042538//hyperosmo…	GO:0008792//arginine decarboxylase activity	GO:0005634//nucleus
CL10113.Contig1_NAU-LB	443	83	8.8449	gi|62321535|dbj|BAD95031.1|	156.8	9e-38	3-ketoacyl-CoA thiolase [Arabidopsis thaliana]	gi|186478136|ref|NM_100351.4|	317	5e-84	Arabidopsis thaliana acetyl-CoA acyltransferase 1 (PKT4) mRNA, complete cds	sp|Q56WD9|THIK2_ARATH	156	4e-39	3-ketoacyl-CoA thiolase 2, peroxisomal OS=Arabidopsis thaliana GN=PED1 PE=1 SV=2	BS_yusK	100	7e-22	COG0183	Acetyl-CoA acetyltransferase	K07513	1e-38	156	ath:AT2G33150	acetyl-CoA acyltransferase 1 [EC:2.3.1.16]	GO:0051788//response to misfolded protein;GO:0009611//response to wounding;GO:0006635//fatty acid beta-oxidation;GO:0043161//proteasomal ubiquitin-dependent protein catabolic process;GO:0009407//toxin catabolic process;GO:0080129//proteasome core complex assembly;GO:0009695//jasmonic acid biosynthetic process;GO:0010111//glyoxysome organization;GO:0009789//positive regulation of abscisic acid med…	GO:0003988//acetyl-CoA C-acyltransferase activity	GO:0005774//vacuolar membrane;GO:0009507//chloroplast;GO:0005777//peroxisome;GO:0005730//nucleolus;GO:0005829//cytosol;GO:0005886//plasma membrane;GO:0005739//mitochondrion
CL10114.Contig1_NAU-LB	272	1101	191.089	gi|297843762|ref|XP_002889762.1|	85.1	3e-16	hypothetical protein ARALYDRAFT_471063 [Arabidopsis lyrata subsp. lyrata] >gi|297335604|gb|EFH66021.1| hypothetical protein ARALYDRAFT_471063 [Arabidopsis lyrata subsp. lyrata]	gi|199580012|gb|AC189331.2|	228	2e-57	Brassica rapa subsp. pekinensis clone KBrB037O12, complete sequence	sp|O04487|EF1G1_ARATH	78.6	8e-16	Probable elongation factor 1-gamma 1 OS=Arabidopsis thaliana GN=At1g09640 PE=2 SV=1	--	--	--	--	--	K03233	2e-17	85.1	aly:ARALYDRAFT_471063	elongation factor 1-gamma	GO:0046686//response to cadmium ion;GO:0010043//response to zinc ion;GO:0006414//translational elongation	GO:0003746//translation elongation factor activity;GO:0005507//copper ion binding	GO:0005773//vacuole;GO:0005853//eukaryotic translation elongation factor 1 complex;GO:0005794//Golgi apparatus;GO:0009506//plasmodesma;GO:0005886//plasma membrane;GO:0005618//cell wall;GO:0005829//cytosol
CL10114.Contig2_NAU-LB	499	829	78.4282	gi|297843762|ref|XP_002889762.1|	216.1	1e-55	hypothetical protein ARALYDRAFT_471063 [Arabidopsis lyrata subsp. lyrata] >gi|297335604|gb|EFH66021.1| hypothetical protein ARALYDRAFT_471063 [Arabidopsis lyrata subsp. lyrata]	gi|334182420|ref|NM_001198020.1|	313	9e-83	Arabidopsis thaliana elongation factor EF-1 gamma subunit (AT1G09640) mRNA, complete cds	sp|O04487|EF1G1_ARATH	209	7e-55	Probable elongation factor 1-gamma 1 OS=Arabidopsis thaliana GN=At1g09640 PE=2 SV=1	YPO1314	47.8	9e-06	COG0625	Glutathione S-transferase	K03233	2e-56	216	aly:ARALYDRAFT_471063	elongation factor 1-gamma	GO:0046686//response to cadmium ion;GO:0010043//response to zinc ion;GO:0006414//translational elongation	GO:0003746//translation elongation factor activity;GO:0005507//copper ion binding	GO:0005773//vacuole;GO:0005853//eukaryotic translation elongation factor 1 complex;GO:0005794//Golgi apparatus;GO:0009506//plasmodesma;GO:0005886//plasma membrane;GO:0005618//cell wall;GO:0005829//cytosol
CL10115.Contig1_NAU-LB	465	67	6.8021	gi|2894599|emb|CAA17133.1|	24.3	4e-07	putative protein [Arabidopsis thaliana] >gi|7268542|emb|CAB78792.1| putative protein [Arabidopsis thaliana]	gi|110797220|gb|AC189540.1|	87.7	9e-15	Brassica rapa subsp. pekinensis clone KBrH003N18, complete sequence	--	--	--	--	--	--	--	--	--	--	--	--	--	--	-	-	-
CL10116.Contig1_NAU-LB	330	28	4.0056	gi|42572691|ref|NP_974441.1|	125.9	1e-28	Rossmann-fold NAD(P)-binding domain-containing protein [Arabidopsis thaliana] >gi|332645845|gb|AEE79366.1| Rossmann-fold NAD(P)-binding domain-containing protein [Arabidopsis thaliana]	gi|199580234|gb|AC232540.1|	343	7e-92	Brassica rapa subsp. pekinensis clone KBrH004A02, complete sequence	--	--	--	--	--	--	--	--	--	--	--	--	--	--	GO:0046686//response to cadmium ion;GO:0055114//oxidation-reduction process	GO:0016491//oxidoreductase activity;GO:0000166//nucleotide binding	GO:0016020//membrane;GO:0005777//peroxisome
CL10117.Contig1_NAU-LB	1022	145	6.6979	gi|334182865|ref|NP_001185096.1|	509.2	4e-143	phospholipid-translocating ATPase [Arabidopsis thaliana] >gi|332192532|gb|AEE30653.1| phospholipid-translocating ATPase [Arabidopsis thaliana]	gi|460170371|gb|GABL01084916.1|	888	0	TSA: Camelina sativa comp63552_c0_seq1 transcribed RNA sequence	sp|Q9LI83|ALA10_ARATH	422	2e-118	Phospholipid-transporting ATPase 10 OS=Arabidopsis thaliana GN=ALA10 PE=1 SV=1	SPAC24B11.12c	122	8e-28	COG0474	Cation transport ATPase	K01530	4e-144	509	ath:AT1G26130	phospholipid-translocating ATPase [EC:3.6.3.1]	GO:0015914//phospholipid transport;GO:0008152//metabolic process;GO:0006812//cation transport	GO:0005516//calmodulin binding;GO:0015662//ATPase activity, coupled to transmembrane movement of ions, phosphorylative mechanism;GO:0019829//cation-transporting ATPase activity;GO:0005524//ATP binding;GO:0000287//magnesium ion binding;GO:0004012//phospholipid-translocating ATPase activity	GO:0016021//integral to membrane;GO:0009941//chloroplast envelope;GO:0005886//plasma membrane
CL10117.Contig2_NAU-LB	252	17	3.1847	gi|15221488|ref|NP_177038.1|	164.9	3e-40	phospholipid-translocating ATPase [Arabidopsis thaliana] >gi|5734708|gb|AAD49973.1|AC008075_6 Similar to gb|AF067820 ATPase II from Homo sapiens and is a member of PF|00122 E1-E2 ATPases family [Arabidopsis thaliana] >gi|332196709|gb|AEE34830.1| phospholipid-translocating ATPase [Arabidopsis thaliana]	gi|199579989|gb|AC189308.2|	379	1e-103	Brassica rapa subsp. pekinensis clone KBrB034A02, complete sequence	sp|Q9LI83|ALA10_ARATH	137	1e-33	Phospholipid-transporting ATPase 10 OS=Arabidopsis thaliana GN=ALA10 PE=1 SV=1	--	--	--	--	--	K01530	2e-41	164	ath:AT1G68710	phospholipid-translocating ATPase [EC:3.6.3.1]	GO:0015914//phospholipid transport;GO:0008152//metabolic process;GO:0006812//cation transport	GO:0005516//calmodulin binding;GO:0015662//ATPase activity, coupled to transmembrane movement of ions, phosphorylative mechanism;GO:0019829//cation-transporting ATPase activity;GO:0005524//ATP binding;GO:0000287//magnesium ion binding;GO:0004012//phospholipid-translocating ATPase activity	GO:0016021//integral to membrane;GO:0009941//chloroplast envelope;GO:0005886//plasma membrane
CL10118.Contig1_NAU-LB	2500	888	16.7684	gi|9279679|dbj|BAB01236.1|	61.6	0	unnamed protein product [Arabidopsis thaliana]	gi|222424696|dbj|AK317641.1|	733	0	Arabidopsis thaliana AT3G26890 mRNA, complete cds, clone: RAFL09-60-K15	--	--	--	--	--	--	--	--	--	--	--	--	--	--	-	-	GO:0009507//chloroplast
CL10119.Contig1_NAU-LB	240	101	19.8668	gi|297793955|ref|XP_002864862.1|	151.8	3e-36	hypothetical protein ARALYDRAFT_919664 [Arabidopsis lyrata subsp. lyrata] >gi|297310697|gb|EFH41121.1| hypothetical protein ARALYDRAFT_919664 [Arabidopsis lyrata subsp. lyrata]	gi|460191241|gb|GABL01068711.1|	210	5e-52	TSA: Camelina sativa comp60174_c2_seq1 transcribed RNA sequence	sp|O65595|KPYC_ARATH	137	1e-33	Probable pyruvate kinase, cytosolic isozyme OS=Arabidopsis thaliana GN=At4g26390 PE=3 SV=1	CAC0518	58.2	4e-09	COG0469	Pyruvate kinase	K00873	2e-37	151	aly:ARALYDRAFT_919664	pyruvate kinase [EC:2.7.1.40]	GO:0000023//maltose metabolic process;GO:0019252//starch biosynthetic process;GO:0006096//glycolysis;GO:0016310//phosphorylation;GO:0046686//response to cadmium ion;GO:0019761//glucosinolate biosynthetic process;GO:0043085//positive regulation of catalytic activity	GO:0030955//potassium ion binding;GO:0004743//pyruvate kinase activity;GO:0000287//magnesium ion binding	GO:0005829//cytosol;GO:0005886//plasma membrane
CL10119.Contig2_NAU-LB	418	24	2.7105	gi|297793955|ref|XP_002864862.1|	264.6	3e-70	hypothetical protein ARALYDRAFT_919664 [Arabidopsis lyrata subsp. lyrata] >gi|297310697|gb|EFH41121.1| hypothetical protein ARALYDRAFT_919664 [Arabidopsis lyrata subsp. lyrata]	gi|460191241|gb|GABL01068711.1|	377	1e-102	TSA: Camelina sativa comp60174_c2_seq1 transcribed RNA sequence	sp|Q42806|KPYC_SOYBN	238	7e-64	Pyruvate kinase, cytosolic isozyme OS=Glycine max PE=2 SV=1	VC0485	107	6e-24	COG0469	Pyruvate kinase	K00873	3e-71	264	aly:ARALYDRAFT_919664	pyruvate kinase [EC:2.7.1.40]	GO:0000023//maltose metabolic process;GO:0019252//starch biosynthetic process;GO:0006096//glycolysis;GO:0016310//phosphorylation;GO:0046686//response to cadmium ion;GO:0019761//glucosinolate biosynthetic process;GO:0043085//positive regulation of catalytic activity	GO:0030955//potassium ion binding;GO:0005524//ATP binding;GO:0004743//pyruvate kinase activity;GO:0000287//magnesium ion binding	GO:0005829//cytosol;GO:0005886//plasma membrane
CL10119.Contig3_NAU-LB	349	6	0.8116	gi|297806929|ref|XP_002871348.1|	222.2	1e-57	hypothetical protein ARALYDRAFT_487699 [Arabidopsis lyrata subsp. lyrata] >gi|297317185|gb|EFH47607.1| hypothetical protein ARALYDRAFT_487699 [Arabidopsis lyrata subsp. lyrata]	gi|460191241|gb|GABL01068711.1|	248	3e-63	TSA: Camelina sativa comp60174_c2_seq1 transcribed RNA sequence	sp|Q42806|KPYC_SOYBN	202	3e-53	Pyruvate kinase, cytosolic isozyme OS=Glycine max PE=2 SV=1	FN1765	85.9	2e-17	COG0469	Pyruvate kinase	K00873	1e-58	222	aly:ARALYDRAFT_487699	pyruvate kinase [EC:2.7.1.40]	GO:0000023//maltose metabolic process;GO:0019252//starch biosynthetic process;GO:0006096//glycolysis;GO:0016310//phosphorylation;GO:0046686//response to cadmium ion;GO:0019761//glucosinolate biosynthetic process;GO:0043085//positive regulation of catalytic activity	GO:0030955//potassium ion binding;GO:0004743//pyruvate kinase activity;GO:0000287//magnesium ion binding	GO:0005829//cytosol;GO:0005886//plasma membrane
CL10119.Contig4_NAU-LB	1408	183	6.1357	gi|15242313|ref|NP_196474.1|	810.8	0	pyruvate kinase [Arabidopsis thaliana] >gi|9759351|dbj|BAB10006.1| pyruvate kinase [Arabidopsis thaliana] >gi|110739085|dbj|BAF01459.1| pyruvate kinase [Arabidopsis thaliana] >gi|332003941|gb|AED91324.1| pyruvate kinase [Arabidopsis thaliana]	gi|110739084|dbj|AK229614.1|	1235	0	Arabidopsis thaliana mRNA for pyruvate kinase, complete cds, clone: RAFL19-54-F03	sp|Q42806|KPYC_SOYBN	751	0	Pyruvate kinase, cytosolic isozyme OS=Glycine max PE=2 SV=1	STM1378	380	3e-105	COG0469	Pyruvate kinase	K00873	0	810	ath:AT5G08570	pyruvate kinase [EC:2.7.1.40]	GO:0000023//maltose metabolic process;GO:0019252//starch biosynthetic process;GO:0006096//glycolysis;GO:0016310//phosphorylation;GO:0046686//response to cadmium ion;GO:0019761//glucosinolate biosynthetic process;GO:0043085//positive regulation of catalytic activity	GO:0030955//potassium ion binding;GO:0005524//ATP binding;GO:0004743//pyruvate kinase activity;GO:0000287//magnesium ion binding	GO:0005829//cytosol;GO:0005886//plasma membrane
CL10119.Contig5_NAU-LB	1424	226	7.4923	gi|297806929|ref|XP_002871348.1|	820.1	0	hypothetical protein ARALYDRAFT_487699 [Arabidopsis lyrata subsp. lyrata] >gi|297317185|gb|EFH47607.1| hypothetical protein ARALYDRAFT_487699 [Arabidopsis lyrata subsp. lyrata]	gi|110739084|dbj|AK229614.1|	1338	0	Arabidopsis thaliana mRNA for pyruvate kinase, complete cds, clone: RAFL19-54-F03	sp|Q42806|KPYC_SOYBN	756	0	Pyruvate kinase, cytosolic isozyme OS=Glycine max PE=2 SV=1	STM1378	377	2e-104	COG0469	Pyruvate kinase	K00873	0	820	aly:ARALYDRAFT_487699	pyruvate kinase [EC:2.7.1.40]	GO:0000023//maltose metabolic process;GO:0019252//starch biosynthetic process;GO:0006096//glycolysis;GO:0016310//phosphorylation;GO:0046686//response to cadmium ion;GO:0019761//glucosinolate biosynthetic process;GO:0043085//positive regulation of catalytic activity	GO:0030955//potassium ion binding;GO:0005524//ATP binding;GO:0004743//pyruvate kinase activity;GO:0000287//magnesium ion binding	GO:0005829//cytosol;GO:0005886//plasma membrane
CL10119.Contig6_NAU-LB	1460	265	8.5686	gi|297806929|ref|XP_002871348.1|	820.1	0	hypothetical protein ARALYDRAFT_487699 [Arabidopsis lyrata subsp. lyrata] >gi|297317185|gb|EFH47607.1| hypothetical protein ARALYDRAFT_487699 [Arabidopsis lyrata subsp. lyrata]	gi|110739084|dbj|AK229614.1|	1338	0	Arabidopsis thaliana mRNA for pyruvate kinase, complete cds, clone: RAFL19-54-F03	sp|Q42806|KPYC_SOYBN	756	0	Pyruvate kinase, cytosolic isozyme OS=Glycine max PE=2 SV=1	STM1378	377	2e-104	COG0469	Pyruvate kinase	K00873	0	820	aly:ARALYDRAFT_487699	pyruvate kinase [EC:2.7.1.40]	GO:0000023//maltose metabolic process;GO:0019252//starch biosynthetic process;GO:0006096//glycolysis;GO:0016310//phosphorylation;GO:0046686//response to cadmium ion;GO:0019761//glucosinolate biosynthetic process;GO:0043085//positive regulation of catalytic activity	GO:0030955//potassium ion binding;GO:0005524//ATP binding;GO:0004743//pyruvate kinase activity;GO:0000287//magnesium ion binding	GO:0005829//cytosol;GO:0005886//plasma membrane
CL1012.Contig1_NAU-LB	5423	6929	60.3183	gi|297850522|ref|XP_002893142.1|	335.5	6e-90	EMB1507 [Arabidopsis lyrata subsp. lyrata] >gi|297338984|gb|EFH69401.1| EMB1507 [Arabidopsis lyrata subsp. lyrata]	gi|199580144|gb|AC189448.2|	4181	0	Brassica rapa subsp. pekinensis clone KBrB071K22, complete sequence	sp|B9DFG3|ISE2_ARATH	64.3	7e-10	DEAD-box ATP-dependent RNA helicase ISE2, chloroplastic OS=Arabidopsis thaliana GN=ISE2 PE=1 SV=2	SPAC9.03c	1654	0	COG1204	Superfamily II helicase	K12854	0	3265	aly:ARALYDRAFT_472334	pre-mRNA-splicing helicase BRR2 [EC:3.6.4.13]	GO:0007126//meiosis;GO:0006259//DNA metabolic process;GO:0033044//regulation of chromosome organization;GO:0009165//nucleotide biosynthetic process;GO:0009793//embryo development ending in seed dormancy	GO:0003676//nucleic acid binding;GO:0008026//ATP-dependent helicase activity;GO:0005524//ATP binding	GO:0005829//cytosol;GO:0005730//nucleolus;GO:0009506//plasmodesma;GO:0030529//ribonucleoprotein complex;GO:0016020//membrane
CL1012.Contig2_NAU-LB	609	156	12.0928	gi|297850522|ref|XP_002893142.1|	277.7	8e-74	EMB1507 [Arabidopsis lyrata subsp. lyrata] >gi|297338984|gb|EFH69401.1| EMB1507 [Arabidopsis lyrata subsp. lyrata]	gi|199580144|gb|AC189448.2|	317	7e-84	Brassica rapa subsp. pekinensis clone KBrB071K22, complete sequence	--	--	--	--	SPAC9.03c	75.5	6e-14	COG1204	Superfamily II helicase	K12854	8e-75	277	aly:ARALYDRAFT_472334	pre-mRNA-splicing helicase BRR2 [EC:3.6.4.13]	GO:0007126//meiosis;GO:0006259//DNA metabolic process;GO:0033044//regulation of chromosome organization;GO:0009165//nucleotide biosynthetic process;GO:0009793//embryo development ending in seed dormancy	GO:0003676//nucleic acid binding;GO:0008026//ATP-dependent helicase activity;GO:0005524//ATP binding	GO:0005829//cytosol;GO:0005730//nucleolus;GO:0009506//plasmodesma;GO:0016020//membrane
CL1012.Contig3_NAU-LB	341	90	12.4597	gi|15218086|ref|NP_173520.1|	201.8	2e-51	putative U5 small nuclear ribonucleoprotein helicase [Arabidopsis thaliana] >gi|334182730|ref|NP_001185050.1| putative U5 small nuclear ribonucleoprotein helicase [Arabidopsis thaliana] >gi|4836892|gb|AAD30595.1|AC007369_5 Putative RNA helicase [Arabidopsis thaliana] >gi|332191925|gb|AEE30046.1| putative U5 small nuclear ribonucleoprotein helicase [Arabidopsis thaliana] >gi|332191926|gb|AEE30047.…	gi|460165047|gb|GABL01085708.1|	422	1e-115	TSA: Camelina sativa comp63678_c0_seq1 transcribed RNA sequence	--	--	--	--	SPAC9.03c	47.4	6e-06	COG1204	Superfamily II helicase	K12854	2e-52	201	ath:AT1G20960	pre-mRNA-splicing helicase BRR2 [EC:3.6.4.13]	GO:0007126//meiosis;GO:0006259//DNA metabolic process;GO:0033044//regulation of chromosome organization;GO:0009165//nucleotide biosynthetic process;GO:0009793//embryo development ending in seed dormancy	GO:0003676//nucleic acid binding;GO:0008026//ATP-dependent helicase activity;GO:0005524//ATP binding	GO:0005829//cytosol;GO:0005730//nucleolus;GO:0009506//plasmodesma;GO:0016020//membrane
CL10120.Contig1_NAU-LB	525	459	41.2735	gi|15241592|ref|NP_196447.1|	217.2	1e-55	Succinyl-CoA ligase [GDP-forming] subunit alpha-1 [Arabidopsis thaliana] >gi|57014135|sp|P68209.1|SUCA1_ARATH RecName: Full=Succinyl-CoA ligase [ADP-forming] subunit alpha-1, mitochondrial; AltName: Full=Succinyl-CoA synthetase subunit alpha-1; Short=SCS-alpha-1; Flags: Precursor >gi|3660467|emb|CAA05023.1| succinyl-CoA-ligase alpha subunit [Arabidopsis thaliana] >gi|10178272|emb|CAC08330.1| succ…	gi|186521264|ref|NM_120913.5|	377	1e-102	Arabidopsis thaliana Succinyl-CoA ligase [GDP-forming] subunit alpha-1 (AT5G08300) mRNA, complete cds	sp|P68209|SUCA1_ARATH	217	4e-57	Succinyl-CoA ligase [ADP-forming] subunit alpha-1, mitochondrial OS=Arabidopsis thaliana GN=At5g08300 PE=1 SV=1	sucD	113	2e-25	COG0074	Succinyl-CoA synthetase, alpha subunit	K01899	9e-57	217	aly:ARALYDRAFT_487662	succinyl-CoA synthetase alpha subunit [EC:6.2.1.4 6.2.1.5]	GO:0009750//response to fructose stimulus;GO:0051788//response to misfolded protein;GO:0009853//photorespiration;GO:0006094//gluconeogenesis;GO:0009749//response to glucose stimulus;GO:0009744//response to sucrose stimulus;GO:0006104//succinyl-CoA metabolic process;GO:0009220//pyrimidine ribonucleotide biosynthetic process;GO:0009651//response to salt stress;GO:0080129//proteasome core complex as…	GO:0048037//cofactor binding;GO:0000166//nucleotide binding;GO:0003878//ATP citrate synthase activity;GO:0004776//succinate-CoA ligase (GDP-forming) activity;GO:0005507//copper ion binding;GO:0004775//succinate-CoA ligase (ADP-forming) activity	GO:0005618//cell wall;GO:0005829//cytosol;GO:0005739//mitochondrion
CL10120.Contig2_NAU-LB	311	220	33.3949	gi|297808323|ref|XP_002872045.1|	179.9	1e-44	hypothetical protein ARALYDRAFT_489184 [Arabidopsis lyrata subsp. lyrata] >gi|297317882|gb|EFH48304.1| hypothetical protein ARALYDRAFT_489184 [Arabidopsis lyrata subsp. lyrata]	gi|186521264|ref|NM_120913.5|	278	3e-72	Arabidopsis thaliana Succinyl-CoA ligase [GDP-forming] subunit alpha-1 (AT5G08300) mRNA, complete cds	sp|Q8LAD2|SUCA2_ARATH	177	1e-45	Succinyl-CoA ligase [ADP-forming] subunit alpha-2, mitochondrial OS=Arabidopsis thaliana GN=At5g23250 PE=1 SV=2	sucD	114	4e-26	COG0074	Succinyl-CoA synthetase, alpha subunit	K01899	7e-46	179	aly:ARALYDRAFT_489184	succinyl-CoA synthetase alpha subunit [EC:6.2.1.4 6.2.1.5]	GO:0009750//response to fructose stimulus;GO:0051788//response to misfolded protein;GO:0009853//photorespiration;GO:0006094//gluconeogenesis;GO:0009749//response to glucose stimulus;GO:0009744//response to sucrose stimulus;GO:0006104//succinyl-CoA metabolic process;GO:0009220//pyrimidine ribonucleotide biosynthetic process;GO:0009651//response to salt stress;GO:0080129//proteasome core complex as…	GO:0048037//cofactor binding;GO:0003878//ATP citrate synthase activity;GO:0004776//succinate-CoA ligase (GDP-forming) activity;GO:0005507//copper ion binding;GO:0005524//ATP binding;GO:0004775//succinate-CoA ligase (ADP-forming) activity	GO:0005618//cell wall;GO:0005829//cytosol;GO:0005739//mitochondrion
CL10121.Contig1_NAU-LB	2110	147	3.2889	gi|15222558|ref|NP_176572.1|	939.9	0	TIR-NBS-LRR class disease resistance protein [Arabidopsis thaliana] >gi|332196042|gb|AEE34163.1| TIR-NBS-LRR class disease resistance protein [Arabidopsis thaliana]	gi|30696913|ref|NM_105062.2|	716	0	Arabidopsis thaliana TIR-NBS-LRR class disease resistance protein (AT1G63880) mRNA, complete cds	sp|O23530|SNC1_ARATH	516	2e-146	Protein SUPPRESSOR OF npr1-1, CONSTITUTIVE 1 OS=Arabidopsis thaliana GN=SNC1 PE=1 SV=3	--	--	--	--	--	K13457	2e-16	86.3	vvi:100252764	disease resistance protein RPM1	GO:0050832//defense response to fungus;GO:0007165//signal transduction	GO:0035091//phosphatidylinositol binding;GO:0043531//ADP binding;GO:0005524//ATP binding;GO:0017111//nucleoside-triphosphatase activity	GO:0009507//chloroplast;GO:0005634//nucleus
CL10121.Contig2_NAU-LB	2212	45	0.9604	gi|15222558|ref|NP_176572.1|	922.5	0	TIR-NBS-LRR class disease resistance protein [Arabidopsis thaliana] >gi|332196042|gb|AEE34163.1| TIR-NBS-LRR class disease resistance protein [Arabidopsis thaliana]	gi|30696913|ref|NM_105062.2|	716	0	Arabidopsis thaliana TIR-NBS-LRR class disease resistance protein (AT1G63880) mRNA, complete cds	sp|O23530|SNC1_ARATH	499	3e-141	Protein SUPPRESSOR OF npr1-1, CONSTITUTIVE 1 OS=Arabidopsis thaliana GN=SNC1 PE=1 SV=3	--	--	--	--	--	K13457	2e-15	82.8	vvi:100252764	disease resistance protein RPM1	GO:0050832//defense response to fungus;GO:0007165//signal transduction	GO:0035091//phosphatidylinositol binding;GO:0043168;GO:0032559;GO:0032550	GO:0009507//chloroplast;GO:0005634//nucleus
CL10122.Contig1_NAU-LB	2497	568	10.7386	gi|15234646|ref|NP_194745.1|	1410.2	0	villin 4 [Arabidopsis thaliana] >gi|25091517|sp|O65570.1|VILI4_ARATH RecName: Full=Villin-4 >gi|29029072|gb|AAO64915.1| At4g30160 [Arabidopsis thaliana] >gi|332660327|gb|AEE85727.1| villin 4 [Arabidopsis thaliana]	gi|334187020|ref|NM_119162.4|	2896	0	Arabidopsis thaliana villin 4 (VLN4) mRNA, complete cds	sp|O65570|VILI4_ARATH	1410	0	Villin-4 OS=Arabidopsis thaliana GN=VLN4 PE=1 SV=1	--	--	--	--	--	K05768	0	1235	vvi:100254775	gelsolin	GO:0030042//actin filament depolymerization;GO:0048767//root hair elongation;GO:0051014//actin filament severing;GO:0009737//response to abscisic acid stimulus;GO:0051764//actin crosslink formation;GO:0016482//cytoplasmic transport	GO:0051015//actin filament binding	GO:0005829//cytosol
CL10122.Contig2_NAU-LB	327	63	9.0952	gi|4938492|emb|CAB43851.1|	93.2	1e-18	putative villin, fragment [Arabidopsis thaliana]	gi|334187021|ref|NM_001203940.1|	200	6e-49	Arabidopsis thaliana villin 4 (VLN4) mRNA, complete cds	sp|O65570|VILI4_ARATH	93.2	3e-20	Villin-4 OS=Arabidopsis thaliana GN=VLN4 PE=1 SV=1	--	--	--	--	--	K05768	4e-18	87.8	vvi:100254775	gelsolin	GO:0030042//actin filament depolymerization;GO:0048767//root hair elongation;GO:0051014//actin filament severing;GO:0009737//response to abscisic acid stimulus;GO:0051764//actin crosslink formation;GO:0016482//cytoplasmic transport	GO:0051015//actin filament binding	GO:0005829//cytosol
CL10123.Contig1_NAU-LB	1056	32	1.4306	gi|240256381|ref|NP_568561.4|	528.9	5e-149	HXXXD-type acyl-transferase-like protein [Arabidopsis thaliana] >gi|75163973|sp|Q940Z5.1|PMAT1_ARATH RecName: Full=Phenolic glucoside malonyltransferase 1 >gi|15450469|gb|AAK96528.1| AT5g39050/MXF12_60 [Arabidopsis thaliana] >gi|25090341|gb|AAN72280.1| At5g39050/MXF12_60 [Arabidopsis thaliana] >gi|332007008|gb|AED94391.1| HXXXD-type acyl-transferase-like protein [Arabidopsis thaliana]	gi|460189601|gb|GABL01070099.1|	410	1e-111	TSA: Camelina sativa comp60492_c0_seq1 transcribed RNA sequence	sp|Q940Z5|PMAT1_ARATH	528	2e-150	Phenolic glucoside malonyltransferase 1 OS=Arabidopsis thaliana GN=PMAT1 PE=1 SV=1	--	--	--	--	--	K14329	3e-76	283	ath:AT5G61160	agmatine coumaroyltransferase [EC:2.3.1.64 2.3.1.-]	GO:0009744//response to sucrose stimulus;GO:0010224//response to UV-B;GO:0009718//anthocyanin-containing compound biosynthetic process;GO:0015824//proline transport	GO:0050736//O-malonyltransferase activity	GO:0005829//cytosol;GO:0009507//chloroplast
CL10123.Contig2_NAU-LB	1110	41	1.7437	gi|240256381|ref|NP_568561.4|	552	6e-156	HXXXD-type acyl-transferase-like protein [Arabidopsis thaliana] >gi|75163973|sp|Q940Z5.1|PMAT1_ARATH RecName: Full=Phenolic glucoside malonyltransferase 1 >gi|15450469|gb|AAK96528.1| AT5g39050/MXF12_60 [Arabidopsis thaliana] >gi|25090341|gb|AAN72280.1| At5g39050/MXF12_60 [Arabidopsis thaliana] >gi|332007008|gb|AED94391.1| HXXXD-type acyl-transferase-like protein [Arabidopsis thaliana]	gi|460189601|gb|GABL01070099.1|	410	1e-111	TSA: Camelina sativa comp60492_c0_seq1 transcribed RNA sequence	sp|Q940Z5|PMAT1_ARATH	551	2e-157	Phenolic glucoside malonyltransferase 1 OS=Arabidopsis thaliana GN=PMAT1 PE=1 SV=1	--	--	--	--	--	K14329	6e-84	309	ath:AT5G61160	agmatine coumaroyltransferase [EC:2.3.1.64 2.3.1.-]	GO:0009744//response to sucrose stimulus;GO:0010224//response to UV-B;GO:0009718//anthocyanin-containing compound biosynthetic process;GO:0015824//proline transport;GO:0019745//pentacyclic triterpenoid biosynthetic process;GO:0016126//sterol biosynthetic process	GO:0003985//acetyl-CoA C-acetyltransferase activity;GO:0050736//O-malonyltransferase activity;GO:0047634//agmatine N4-coumaroyltransferase activity	GO:0005829//cytosol;GO:0009507//chloroplast
CL10123.Contig3_NAU-LB	652	635	45.9774	gi|240256381|ref|NP_568561.4|	287.3	1e-76	HXXXD-type acyl-transferase-like protein [Arabidopsis thaliana] >gi|75163973|sp|Q940Z5.1|PMAT1_ARATH RecName: Full=Phenolic glucoside malonyltransferase 1 >gi|15450469|gb|AAK96528.1| AT5g39050/MXF12_60 [Arabidopsis thaliana] >gi|25090341|gb|AAN72280.1| At5g39050/MXF12_60 [Arabidopsis thaliana] >gi|332007008|gb|AED94391.1| HXXXD-type acyl-transferase-like protein [Arabidopsis thaliana]	gi|332002898|gb|CP002688.1|	392	1e-106	Arabidopsis thaliana chromosome 5, complete sequence	sp|Q940Z5|PMAT1_ARATH	287	4e-78	Phenolic glucoside malonyltransferase 1 OS=Arabidopsis thaliana GN=PMAT1 PE=1 SV=1	--	--	--	--	--	K14329	2e-44	177	ath:AT5G61160	agmatine coumaroyltransferase [EC:2.3.1.64 2.3.1.-]	GO:0009744//response to sucrose stimulus;GO:0010224//response to UV-B;GO:0009718//anthocyanin-containing compound biosynthetic process;GO:0015824//proline transport	GO:0050736//O-malonyltransferase activity	GO:0005829//cytosol;GO:0009507//chloroplast
CL10124.Contig1_NAU-LB	665	120	8.5188	gi|297830166|ref|XP_002882965.1|	194.5	1e-48	hypothetical protein ARALYDRAFT_897881 [Arabidopsis lyrata subsp. lyrata] >gi|297328805|gb|EFH59224.1| hypothetical protein ARALYDRAFT_897881 [Arabidopsis lyrata subsp. lyrata]	gi|30683786|ref|NM_112452.2|	172	3e-40	Arabidopsis thaliana phosphatidic acid phosphatase-related protein (ROD1) mRNA, complete cds	--	--	--	--	--	--	--	--	--	--	--	--	--	--	GO:0046470//phosphatidylcholine metabolic process	GO:0004142//diacylglycerol cholinephosphotransferase activity	-
CL10125.Contig1_NAU-LB	1554	312	9.4781	gi|297806025|ref|XP_002870896.1|	703	0	hypothetical protein ARALYDRAFT_486886 [Arabidopsis lyrata subsp. lyrata] >gi|297316733|gb|EFH47155.1| hypothetical protein ARALYDRAFT_486886 [Arabidopsis lyrata subsp. lyrata]	gi|460201749|gb|GABL01059902.1|	789	0	TSA: Camelina sativa comp57804_c1_seq1 transcribed RNA sequence	sp|Q9LZW4|CIPKE_ARATH	698	0	CBL-interacting serine/threonine-protein kinase 14 OS=Arabidopsis thaliana GN=CIPK14 PE=1 SV=1	ECU01g0630	139	1e-32	COG0515	Serine/threonine protein kinase	K00924	3e-99	360	osa:4342410	[EC:2.7.1.-]	GO:0006355//regulation of transcription, DNA-dependent;GO:0010118//stomatal movement;GO:0050832//defense response to fungus;GO:0042742//defense response to bacterium;GO:0000956//nuclear-transcribed mRNA catabolic process;GO:0006468//protein phosphorylation;GO:0010150//leaf senescence;GO:0019722//calcium-mediated signaling;GO:0000398//mRNA splicing, via spliceosome	GO:0004683//calmodulin-dependent protein kinase activity;GO:0003677//DNA binding;GO:0003723//RNA binding;GO:0005516//calmodulin binding;GO:0005524//ATP binding	GO:0035061//interchromatin granule;GO:0016607//nuclear speck;GO:0005773//vacuole;GO:0009506//plasmodesma;GO:0005886//plasma membrane
CL10126.Contig1_NAU-LB	289	72	11.7612	gi|224117644|ref|XP_002317631.1|	183.3	9e-46	predicted protein [Populus trichocarpa] >gi|222860696|gb|EEE98243.1| predicted protein [Populus trichocarpa]	gi|297802403|ref|XM_002869040.1|	272	2e-70	Arabidopsis lyrata subsp. lyrata NADPH-dependent thioredoxin reductase 1 (NTR1), mRNA	sp|Q39243|TRXB1_ARATH	181	9e-47	Thioredoxin reductase 1 OS=Arabidopsis thaliana GN=NTR1 PE=1 SV=3	RC0618	120	8e-28	COG0492	Thioredoxin reductase	K00384	6e-47	183	pop:POPTR_1094695	thioredoxin reductase (NADPH) [EC:1.8.1.9]	GO:0048316//seed development;GO:0055114//oxidation-reduction process;GO:0016049//cell growth;GO:0045454//cell redox homeostasis;GO:0042964//thioredoxin biosynthetic process;GO:0009846//pollen germination;GO:0046686//response to cadmium ion;GO:0019430//removal of superoxide radicals	GO:0050660//flavin adenine dinucleotide binding;GO:0004791//thioredoxin-disulfide reductase activity	GO:0005829//cytosol;GO:0009941//chloroplast envelope;GO:0005759//mitochondrial matrix
CL10127.Contig1_NAU-LB	403	21	2.46	gi|297848110|ref|XP_002891936.1|	212.2	1e-54	predicted protein [Arabidopsis lyrata subsp. lyrata] >gi|297337778|gb|EFH68195.1| predicted protein [Arabidopsis lyrata subsp. lyrata]	gi|332189094|gb|CP002684.1|	228	3e-57	Arabidopsis thaliana chromosome 1, complete sequence	sp|O23530|SNC1_ARATH	114	2e-26	Protein SUPPRESSOR OF npr1-1, CONSTITUTIVE 1 OS=Arabidopsis thaliana GN=SNC1 PE=1 SV=3	--	--	--	--	--	K13457	5e-06	47.8	osa:4342596	disease resistance protein RPM1	GO:0050832//defense response to fungus;GO:0007165//signal transduction	GO:0043531//ADP binding;GO:0005524//ATP binding;GO:0017111//nucleoside-triphosphatase activity	GO:0005634//nucleus
CL10128.Contig1_NAU-LB	392	54	6.5032	gi|30681215|ref|NP_850778.1|	188.7	2e-47	PRA1 family protein A2 [Arabidopsis thaliana] >gi|75150941|sp|Q8GWC3.1|PR1A2_ARATH RecName: Full=PRA1 family protein A2; Short=AtPRA1.A2 >gi|332003568|gb|AED90951.1| PRA1 family protein A2 [Arabidopsis thaliana]	gi|145361889|ref|NM_180447.2|	369	1e-99	Arabidopsis thaliana PRA1 family protein A2 (PRA1.A2) mRNA, complete cds	sp|Q8GWC3|PR1A2_ARATH	188	7e-49	PRA1 family protein A2 OS=Arabidopsis thaliana GN=PRA1A2 PE=2 SV=1	--	--	--	--	--	--	--	--	--	--	GO:0016192//vesicle-mediated transport;GO:0055114//oxidation-reduction process	GO:0047134//protein-disulfide reductase activity	GO:0016020//membrane;GO:0005783//endoplasmic reticulum;GO:0005739//mitochondrion;GO:0005634//nucleus
CL10128.Contig2_NAU-LB	365	48	6.2082	gi|30681215|ref|NP_850778.1|	188.7	2e-47	PRA1 family protein A2 [Arabidopsis thaliana] >gi|75150941|sp|Q8GWC3.1|PR1A2_ARATH RecName: Full=PRA1 family protein A2; Short=AtPRA1.A2 >gi|332003568|gb|AED90951.1| PRA1 family protein A2 [Arabidopsis thaliana]	gi|145361889|ref|NM_180447.2|	365	2e-98	Arabidopsis thaliana PRA1 family protein A2 (PRA1.A2) mRNA, complete cds	sp|Q8GWC3|PR1A2_ARATH	188	6e-49	PRA1 family protein A2 OS=Arabidopsis thaliana GN=PRA1A2 PE=2 SV=1	--	--	--	--	--	--	--	--	--	--	GO:0016192//vesicle-mediated transport;GO:0055114//oxidation-reduction process	GO:0047134//protein-disulfide reductase activity	GO:0016020//membrane;GO:0005783//endoplasmic reticulum;GO:0005739//mitochondrion;GO:0005634//nucleus
CL10128.Contig3_NAU-LB	272	82	14.2319	gi|334185254|ref|NP_001189860.1|	179.5	1e-44	cysteine/histidine-rich C1 domain-containing protein [Arabidopsis thaliana] >gi|332641518|gb|AEE75039.1| cysteine/histidine-rich C1 domain-containing protein [Arabidopsis thaliana]	gi|460208278|gb|GABL01054354.1|	369	1e-99	TSA: Camelina sativa comp55977_c1_seq1 transcribed RNA sequence	sp|Q8W115|PR1A3_ARATH	179	3e-46	PRA1 family protein A3 OS=Arabidopsis thaliana GN=PRA1A3 PE=2 SV=1	--	--	--	--	--	--	--	--	--	--	GO:0016192//vesicle-mediated transport;GO:0055114//oxidation-reduction process	GO:0047134//protein-disulfide reductase activity	GO:0016020//membrane;GO:0005783//endoplasmic reticulum;GO:0005739//mitochondrion;GO:0005634//nucleus
CL10129.Contig1_NAU-LB	1308	308	11.1163	gi|297845624|ref|XP_002890693.1|	266.5	7e-70	hypothetical protein ARALYDRAFT_313393 [Arabidopsis lyrata subsp. lyrata] >gi|297336535|gb|EFH66952.1| hypothetical protein ARALYDRAFT_313393 [Arabidopsis lyrata subsp. lyrata]	gi|199580172|gb|AC189476.2|	135	1e-28	Brassica rapa subsp. pekinensis clone KBrB080N15, complete sequence	sp|Q9C660|PEK10_ARATH	48.9	6e-06	Proline-rich receptor-like protein kinase PERK10 OS=Arabidopsis thaliana GN=PERK10 PE=1 SV=2	--	--	--	--	--	--	--	--	--	--	GO:0009693//ethylene biosynthetic process	-	-
CL10129.Contig2_NAU-LB	886	218	11.6156	gi|297845624|ref|XP_002890693.1|	232.6	6e-60	hypothetical protein ARALYDRAFT_313393 [Arabidopsis lyrata subsp. lyrata] >gi|297336535|gb|EFH66952.1| hypothetical protein ARALYDRAFT_313393 [Arabidopsis lyrata subsp. lyrata]	gi|199580172|gb|AC189476.2|	135	9e-29	Brassica rapa subsp. pekinensis clone KBrB080N15, complete sequence	--	--	--	--	--	--	--	--	--	--	--	--	--	--	-	-	-
CL1013.Contig1_NAU-LB	334	532	75.1941	gi|297820158|ref|XP_002877962.1|	149.8	1e-35	hypothetical protein ARALYDRAFT_485818 [Arabidopsis lyrata subsp. lyrata] >gi|297323800|gb|EFH54221.1| hypothetical protein ARALYDRAFT_485818 [Arabidopsis lyrata subsp. lyrata]	gi|77818236|gb|DQ245553.1|	200	6e-49	Zea mays clone 17419 mRNA sequence	sp|Q9M385|RK17_ARATH	149	3e-37	50S ribosomal protein L17, chloroplastic OS=Arabidopsis thaliana GN=RPL17 PE=2 SV=1	--	--	--	--	--	K02879	7e-37	149	aly:ARALYDRAFT_485818	large subunit ribosomal protein L17	GO:0006412//translation;GO:0019288//isopentenyl diphosphate biosynthetic process, mevalonate-independent pathway	GO:0003735//structural constituent of ribosome	GO:0005840//ribosome;GO:0009941//chloroplast envelope;GO:0009570//chloroplast stroma
CL1013.Contig2_NAU-LB	968	163	7.9493	gi|297820158|ref|XP_002877962.1|	381.7	9e-105	hypothetical protein ARALYDRAFT_485818 [Arabidopsis lyrata subsp. lyrata] >gi|297323800|gb|EFH54221.1| hypothetical protein ARALYDRAFT_485818 [Arabidopsis lyrata subsp. lyrata]	gi|77818236|gb|DQ245553.1|	702	0	Zea mays clone 17419 mRNA sequence	sp|Q9M385|RK17_ARATH	381	4e-106	50S ribosomal protein L17, chloroplastic OS=Arabidopsis thaliana GN=RPL17 PE=2 SV=1	sll1819	167	2e-41	COG0203	Ribosomal protein L17	K02879	8e-106	381	aly:ARALYDRAFT_485818	large subunit ribosomal protein L17	GO:0006412//translation;GO:0019288//isopentenyl diphosphate biosynthetic process, mevalonate-independent pathway	GO:0019843//rRNA binding;GO:0003735//structural constituent of ribosome	GO:0005840//ribosome;GO:0009941//chloroplast envelope;GO:0009570//chloroplast stroma
CL1013.Contig3_NAU-LB	892	311	16.4594	gi|297820158|ref|XP_002877962.1|	381.7	8e-105	hypothetical protein ARALYDRAFT_485818 [Arabidopsis lyrata subsp. lyrata] >gi|297323800|gb|EFH54221.1| hypothetical protein ARALYDRAFT_485818 [Arabidopsis lyrata subsp. lyrata]	gi|77818236|gb|DQ245553.1|	724	0	Zea mays clone 17419 mRNA sequence	sp|Q9M385|RK17_ARATH	381	3e-106	50S ribosomal protein L17, chloroplastic OS=Arabidopsis thaliana GN=RPL17 PE=2 SV=1	sll1819	167	2e-41	COG0203	Ribosomal protein L17	K02879	7e-106	381	aly:ARALYDRAFT_485818	large subunit ribosomal protein L17	GO:0006412//translation;GO:0019288//isopentenyl diphosphate biosynthetic process, mevalonate-independent pathway	GO:0019843//rRNA binding;GO:0003735//structural constituent of ribosome	GO:0005840//ribosome;GO:0009941//chloroplast envelope;GO:0009570//chloroplast stroma
CL10130.Contig1_NAU-LB	534	3365	297.483	gi|470141751|ref|XP_004306592.1|	187.2	1e-46	PREDICTED: actin-7-like [Fragaria vesca subsp. vesca]	gi|344939557|gb|JN120480.1|	708	0	Brassica rapa subsp. pekinensis actin 7 mRNA, complete cds	sp|Q10AZ4|ACT3_ORYSJ	186	9e-48	Actin-3 OS=Oryza sativa subsp. japonica GN=ACT3 PE=2 SV=1	YFL039c	172	2e-43	COG5277	Actin and related proteins	K05692	2e-47	186	bdi:100834364	actin beta/gamma 1	-	GO:0005524//ATP binding	GO:0005856//cytoskeleton;GO:0005737//cytoplasm
CL10130.Contig2_NAU-LB	328	1527	219.778	gi|470141751|ref|XP_004306592.1|	187.2	6e-47	PREDICTED: actin-7-like [Fragaria vesca subsp. vesca]	gi|58013196|gb|AY870652.1|	424	1e-116	Isatis tinctoria actin mRNA, complete cds	sp|Q10AZ4|ACT3_ORYSJ	186	4e-48	Actin-3 OS=Oryza sativa subsp. japonica GN=ACT3 PE=2 SV=1	YFL039c	172	1e-43	COG5277	Actin and related proteins	K05692	9e-48	186	bdi:100834364	actin beta/gamma 1	-	GO:0005524//ATP binding	GO:0005856//cytoskeleton;GO:0005737//cytoplasm
CL10131.Contig1_NAU-LB	321	44	6.4709	gi|297829836|ref|XP_002882800.1|	192.6	1e-48	histone acetyltransferase 5 [Arabidopsis lyrata subsp. lyrata] >gi|297328640|gb|EFH59059.1| histone acetyltransferase 5 [Arabidopsis lyrata subsp. lyrata]	gi|297829835|ref|XM_002882754.1|	287	3e-75	Arabidopsis lyrata subsp. lyrata histone acetyltransferase 5, mRNA	sp|Q9LE42|HAC5_ARATH	189	4e-49	Histone acetyltransferase HAC5 OS=Arabidopsis thaliana GN=HAC5 PE=2 SV=1	--	--	--	--	--	K04498	1e-49	192	aly:ARALYDRAFT_897509	E1A/CREB-binding protein [EC:2.3.1.48]	GO:0006357//regulation of transcription from RNA polymerase II promoter;GO:0009294//DNA mediated transformation;GO:0048573//photoperiodism, flowering;GO:0009908//flower development;GO:0016573//histone acetylation	GO:0003712//transcription cofactor activity;GO:0008270//zinc ion binding;GO:0004402//histone acetyltransferase activity	GO:0005634//nucleus
CL10131.Contig2_NAU-LB	2910	570	9.247	gi|15230656|ref|NP_187904.1|	1624	0	histone acetyltransferase HAC5 [Arabidopsis thaliana] >gi|75273168|sp|Q9LE42.1|HAC5_ARATH RecName: Full=Histone acetyltransferase HAC5 >gi|15795129|dbj|BAB02507.1| CREB-binding protein-like [Arabidopsis thaliana] >gi|332641749|gb|AEE75270.1| histone acetyltransferase HAC5 [Arabidopsis thaliana]	gi|297829835|ref|XM_002882754.1|	2993	0	Arabidopsis lyrata subsp. lyrata histone acetyltransferase 5, mRNA	sp|Q9LE42|HAC5_ARATH	1623	0	Histone acetyltransferase HAC5 OS=Arabidopsis thaliana GN=HAC5 PE=2 SV=1	--	--	--	--	--	K04498	0	1623	ath:AT3G12980	E1A/CREB-binding protein [EC:2.3.1.48]	GO:0009908//flower development;GO:0007155//cell adhesion;GO:0009793//embryo development ending in seed dormancy;GO:0045010//actin nucleation;GO:0006355//regulation of transcription, DNA-dependent;GO:0048573//photoperiodism, flowering;GO:0009294//DNA mediated transformation;GO:0010090//trichome morphogenesis;GO:0048765//root hair cell differentiation;GO:0016573//histone acetylation;GO:0071555//cel…	GO:0008270//zinc ion binding;GO:0004402//histone acetyltransferase activity;GO:0003712//transcription cofactor activity	GO:0005634//nucleus
CL1014.Contig1_NAU-LB	956	37	1.8271	gi|18418256|ref|NP_567929.1|	486.9	2e-136	protein EXECUTER 1 [Arabidopsis thaliana] >gi|30689758|ref|NP_849488.1| protein EXECUTER 1 [Arabidopsis thaliana] >gi|56404652|sp|Q93YW0.1|EXEC1_ARATH RecName: Full=Protein EXECUTER 1, chloroplastic; Flags: Precursor >gi|332660857|gb|AEE86257.1| protein EXECUTER 1 [Arabidopsis thaliana] >gi|332660858|gb|AEE86258.1| protein EXECUTER 1 [Arabidopsis thaliana]	gi|145361363|ref|NM_179157.2|	731	0	Arabidopsis thaliana protein EXECUTER 1 (EX1) mRNA, complete cds	sp|Q93YW0|EXEC1_ARATH	486	6e-138	Protein EXECUTER 1, chloroplastic OS=Arabidopsis thaliana GN=EX1 PE=1 SV=1	--	--	--	--	--	--	--	--	--	--	GO:0055072//iron ion homeostasis;GO:0010343//singlet oxygen-mediated programmed cell death;GO:0010039//response to iron ion	GO:0003677//DNA binding;GO:0004518//nuclease activity	GO:0042651//thylakoid membrane;GO:0009507//chloroplast
CL1014.Contig2_NAU-LB	491	60	5.7688	gi|3549665|emb|CAA20576.1|	288.5	2e-77	hypothetical protein [Arabidopsis thaliana] >gi|7270311|emb|CAB80080.1| hypothetical protein [Arabidopsis thaliana]	gi|145361363|ref|NM_179157.2|	502	1e-139	Arabidopsis thaliana protein EXECUTER 1 (EX1) mRNA, complete cds	sp|Q93YW0|EXEC1_ARATH	288	1e-78	Protein EXECUTER 1, chloroplastic OS=Arabidopsis thaliana GN=EX1 PE=1 SV=1	--	--	--	--	--	--	--	--	--	--	GO:0055072//iron ion homeostasis;GO:0010343//singlet oxygen-mediated programmed cell death;GO:0010039//response to iron ion	GO:0003677//DNA binding;GO:0004518//nuclease activity	GO:0042651//thylakoid membrane;GO:0009507//chloroplast
CL1014.Contig3_NAU-LB	865	30	1.6373	gi|18418256|ref|NP_567929.1|	440.3	1e-122	protein EXECUTER 1 [Arabidopsis thaliana] >gi|30689758|ref|NP_849488.1| protein EXECUTER 1 [Arabidopsis thaliana] >gi|56404652|sp|Q93YW0.1|EXEC1_ARATH RecName: Full=Protein EXECUTER 1, chloroplastic; Flags: Precursor >gi|332660857|gb|AEE86257.1| protein EXECUTER 1 [Arabidopsis thaliana] >gi|332660858|gb|AEE86258.1| protein EXECUTER 1 [Arabidopsis thaliana]	gi|145361363|ref|NM_179157.2|	724	0	Arabidopsis thaliana protein EXECUTER 1 (EX1) mRNA, complete cds	sp|Q93YW0|EXEC1_ARATH	440	6e-124	Protein EXECUTER 1, chloroplastic OS=Arabidopsis thaliana GN=EX1 PE=1 SV=1	--	--	--	--	--	--	--	--	--	--	GO:0055072//iron ion homeostasis;GO:0010343//singlet oxygen-mediated programmed cell death;GO:0010039//response to iron ion	GO:0003677//DNA binding;GO:0004518//nuclease activity	GO:0042651//thylakoid membrane;GO:0009507//chloroplast
CL1015.Contig1_NAU-LB	256	55	10.1424	gi|297828333|ref|XP_002882049.1|	162.2	2e-39	hypothetical protein ARALYDRAFT_322261 [Arabidopsis lyrata subsp. lyrata] >gi|297327888|gb|EFH58308.1| hypothetical protein ARALYDRAFT_322261 [Arabidopsis lyrata subsp. lyrata]	gi|460227491|gb|GABL01039045.1|	280	7e-73	TSA: Camelina sativa comp49470_c0_seq1 transcribed RNA sequence	sp|Q8GYQ5|MPK12_ARATH	161	7e-41	Mitogen-activated protein kinase 12 OS=Arabidopsis thaliana GN=MPK12 PE=1 SV=1	YBL016w	68.9	2e-12	COG0515	Serine/threonine protein kinase	K04371	1e-40	162	aly:ARALYDRAFT_322261	extracellular signal-regulated kinase 1/2 [EC:2.7.11.24]	GO:0006468//protein phosphorylation;GO:0080026//response to indolebutyric acid stimulus;GO:0000165//MAPK cascade	GO:0004707//MAP kinase activity;GO:0004713//protein tyrosine kinase activity;GO:0005524//ATP binding;GO:0005515//protein binding	GO:0005634//nucleus
CL1016.Contig1_NAU-LB	1622	15	0.4366	gi|22655058|gb|AAM98120.1|	807	0	predicted protein [Arabidopsis thaliana]	gi|199580148|gb|AC189452.2|	1310	0	Brassica rapa subsp. pekinensis clone KBrB072E02, complete sequence	sp|Q8L736|SKI11_ARATH	806	0	F-box/kelch-repeat protein SKIP11 OS=Arabidopsis thaliana GN=SKIP11 PE=1 SV=2	--	--	--	--	--	--	--	--	--	--	GO:0019375//galactolipid biosynthetic process;GO:0009610//response to symbiotic fungus;GO:0016036//cellular response to phosphate starvation;GO:0042631//cellular response to water deprivation	-	GO:0009507//chloroplast;GO:0005634//nucleus
CL1016.Contig2_NAU-LB	689	74	5.0703	gi|297849838|ref|XP_002892800.1|	320.1	1e-86	kelch repeat-containing F-box family protein [Arabidopsis lyrata subsp. lyrata] >gi|297338642|gb|EFH69059.1| kelch repeat-containing F-box family protein [Arabidopsis lyrata subsp. lyrata]	gi|332189094|gb|CP002684.1|	424	1e-116	Arabidopsis thaliana chromosome 1, complete sequence	sp|Q8L736|SKI11_ARATH	294	3e-80	F-box/kelch-repeat protein SKIP11 OS=Arabidopsis thaliana GN=SKIP11 PE=1 SV=2	--	--	--	--	--	--	--	--	--	--	GO:0019375//galactolipid biosynthetic process;GO:0009610//response to symbiotic fungus;GO:0016036//cellular response to phosphate starvation;GO:0042631//cellular response to water deprivation	-	GO:0009507//chloroplast;GO:0005634//nucleus
CL1016.Contig3_NAU-LB	1593	15	0.4445	gi|22655058|gb|AAM98120.1|	807	0	predicted protein [Arabidopsis thaliana]	gi|199580148|gb|AC189452.2|	1310	0	Brassica rapa subsp. pekinensis clone KBrB072E02, complete sequence	sp|Q8L736|SKI11_ARATH	806	0	F-box/kelch-repeat protein SKIP11 OS=Arabidopsis thaliana GN=SKIP11 PE=1 SV=2	--	--	--	--	--	--	--	--	--	--	GO:0019375//galactolipid biosynthetic process;GO:0009610//response to symbiotic fungus;GO:0016036//cellular response to phosphate starvation;GO:0042631//cellular response to water deprivation	-	GO:0009507//chloroplast;GO:0005634//nucleus
CL1016.Contig4_NAU-LB	1164	25	1.0139	gi|22655058|gb|AAM98120.1|	674.9	0	predicted protein [Arabidopsis thaliana]	gi|199580148|gb|AC189452.2|	1065	0	Brassica rapa subsp. pekinensis clone KBrB072E02, complete sequence	sp|Q8L736|SKI11_ARATH	674	0	F-box/kelch-repeat protein SKIP11 OS=Arabidopsis thaliana GN=SKIP11 PE=1 SV=2	--	--	--	--	--	--	--	--	--	--	GO:0019375//galactolipid biosynthetic process;GO:0009610//response to symbiotic fungus;GO:0016036//cellular response to phosphate starvation;GO:0042631//cellular response to water deprivation	-	GO:0009507//chloroplast;GO:0005634//nucleus
CL1016.Contig5_NAU-LB	548	96	8.2701	gi|297814588|ref|XP_002875177.1|	303.1	1e-81	kelch repeat-containing F-box family protein [Arabidopsis lyrata subsp. lyrata] >gi|297321015|gb|EFH51436.1| kelch repeat-containing F-box family protein [Arabidopsis lyrata subsp. lyrata]	gi|297814587|ref|XM_002875131.1|	454	1e-125	Arabidopsis lyrata subsp. lyrata kelch repeat-containing F-box family protein, mRNA	sp|Q8L736|SKI11_ARATH	299	8e-82	F-box/kelch-repeat protein SKIP11 OS=Arabidopsis thaliana GN=SKIP11 PE=1 SV=2	--	--	--	--	--	--	--	--	--	--	GO:0019375//galactolipid biosynthetic process;GO:0009610//response to symbiotic fungus;GO:0016036//cellular response to phosphate starvation;GO:0042631//cellular response to water deprivation	-	GO:0009507//chloroplast;GO:0005634//nucleus
CL1016.Contig6_NAU-LB	605	19	1.4826	gi|297849838|ref|XP_002892800.1|	320.1	1e-86	kelch repeat-containing F-box family protein [Arabidopsis lyrata subsp. lyrata] >gi|297338642|gb|EFH69059.1| kelch repeat-containing F-box family protein [Arabidopsis lyrata subsp. lyrata]	gi|332189094|gb|CP002684.1|	422	1e-115	Arabidopsis thaliana chromosome 1, complete sequence	sp|Q8L736|SKI11_ARATH	294	2e-80	F-box/kelch-repeat protein SKIP11 OS=Arabidopsis thaliana GN=SKIP11 PE=1 SV=2	--	--	--	--	--	--	--	--	--	--	GO:0019375//galactolipid biosynthetic process;GO:0009610//response to symbiotic fungus;GO:0016036//cellular response to phosphate starvation;GO:0042631//cellular response to water deprivation	-	GO:0009507//chloroplast;GO:0005634//nucleus
CL1016.Contig7_NAU-LB	482	66	6.4642	gi|22655058|gb|AAM98120.1|	262.3	2e-69	predicted protein [Arabidopsis thaliana]	gi|199580148|gb|AC189452.2|	490	1e-136	Brassica rapa subsp. pekinensis clone KBrB072E02, complete sequence	sp|Q8L736|SKI11_ARATH	261	1e-70	F-box/kelch-repeat protein SKIP11 OS=Arabidopsis thaliana GN=SKIP11 PE=1 SV=2	--	--	--	--	--	--	--	--	--	--	GO:0019375//galactolipid biosynthetic process;GO:0009610//response to symbiotic fungus;GO:0016036//cellular response to phosphate starvation;GO:0042631//cellular response to water deprivation	-	GO:0009507//chloroplast;GO:0005634//nucleus
CL1016.Contig8_NAU-LB	1193	29	1.1476	gi|22655058|gb|AAM98120.1|	674.9	0	predicted protein [Arabidopsis thaliana]	gi|199580148|gb|AC189452.2|	1065	0	Brassica rapa subsp. pekinensis clone KBrB072E02, complete sequence	sp|Q8L736|SKI11_ARATH	674	0	F-box/kelch-repeat protein SKIP11 OS=Arabidopsis thaliana GN=SKIP11 PE=1 SV=2	--	--	--	--	--	--	--	--	--	--	GO:0019375//galactolipid biosynthetic process;GO:0009610//response to symbiotic fungus;GO:0016036//cellular response to phosphate starvation;GO:0042631//cellular response to water deprivation	-	GO:0009507//chloroplast;GO:0005634//nucleus
CL1018.Contig1_NAU-LB	652	23152	1676.33	gi|122939101|gb|ABM69132.1|	221.1	1e-56	lipid transfer protein precursor [Brassica rapa subsp. pekinensis]	gi|391324535|gb|JQ013780.1|	892	0	Sinapis alba lipid transfer protein (LTP) mRNA, complete cds	sp|Q43304|NLTPD_BRAOT	216	1e-56	Non-specific lipid-transfer protein D OS=Brassica oleracea var. italica GN=WAX9D PE=3 SV=1	--	--	--	--	--	--	--	--	--	--	GO:0006649//phospholipid transfer to membrane;GO:0009414//response to water deprivation;GO:0012501//programmed cell death	GO:0008289//lipid binding;GO:0005516//calmodulin binding	GO:0005768//endosome;GO:0009505//plant-type cell wall;GO:0005794//Golgi apparatus;GO:0005886//plasma membrane;GO:0009534//chloroplast thylakoid;GO:0048046//apoplast;GO:0005802//trans-Golgi network
CL1018.Contig2_NAU-LB	351	7051	948.335	gi|48093506|gb|AAT40130.1|	198.7	2e-50	lipid transfer protein [Brassica rapa subsp. pekinensis]	gi|199579874|gb|AC189192.2|	537	1e-150	Brassica rapa subsp. pekinensis clone KBrB002P20, complete sequence	sp|Q42642|NLTPB_BRAOT	194	1e-50	Non-specific lipid-transfer protein B OS=Brassica oleracea var. italica GN=WAX9B PE=3 SV=1	--	--	--	--	--	--	--	--	--	--	GO:0006649//phospholipid transfer to membrane;GO:0009414//response to water deprivation;GO:0012501//programmed cell death	GO:0008289//lipid binding;GO:0005516//calmodulin binding	GO:0005768//endosome;GO:0009505//plant-type cell wall;GO:0005794//Golgi apparatus;GO:0005886//plasma membrane;GO:0009534//chloroplast thylakoid;GO:0048046//apoplast;GO:0005802//trans-Golgi network
CL1019.Contig1_NAU-LB	1251	226	8.5284	gi|18415840|ref|NP_567645.1|	671	0	alcohol dehydrogenase-like 5 [Arabidopsis thaliana] >gi|42572985|ref|NP_974589.1| alcohol dehydrogenase-like 5 [Arabidopsis thaliana] >gi|122223583|sp|Q0V7W6.1|ADHL5_ARATH RecName: Full=Alcohol dehydrogenase-like 5 >gi|111074376|gb|ABH04561.1| At4g22110 [Arabidopsis thaliana] >gi|332659151|gb|AEE84551.1| alcohol dehydrogenase-like 5 [Arabidopsis thaliana] >gi|332659152|gb|AEE84552.1| alcohol dehy…	gi|145336012|ref|NM_102093.4|	741	0	Arabidopsis thaliana alcohol dehydrogenase-like 2 (AT1G22440) mRNA, complete cds	sp|Q0V7W6|ADHL5_ARATH	671	0	Alcohol dehydrogenase-like 5 OS=Arabidopsis thaliana GN=At4g22110 PE=2 SV=1	YDL168w	306	5e-83	COG1062	Zn-dependent alcohol dehydrogenases, class III	K00121	0	671	ath:AT4G22110	S-(hydroxymethyl)glutathione dehydrogenase / alcohol dehydrogenase [EC:1.1.1.284 1.1.1.1]	GO:0016132//brassinosteroid biosynthetic process;GO:0010413//glucuronoxylan metabolic process;GO:0055114//oxidation-reduction process;GO:0015706//nitrate transport;GO:0010359//regulation of anion channel activity;GO:0010106//cellular response to iron ion starvation;GO:0006826//iron ion transport;GO:0045492//xylan biosynthetic process;GO:0010167//response to nitrate	GO:0008270//zinc ion binding;GO:0016491//oxidoreductase activity;GO:0000166//nucleotide binding	GO:0005829//cytosol
CL102.Contig1_NAU-LB	683	75	5.1839	gi|297796343|ref|XP_002866056.1|	333.6	1e-90	hypothetical protein ARALYDRAFT_495551 [Arabidopsis lyrata subsp. lyrata] >gi|297311891|gb|EFH42315.1| hypothetical protein ARALYDRAFT_495551 [Arabidopsis lyrata subsp. lyrata]	gi|460260383|gb|GABL01011707.1|	234	1e-58	TSA: Camelina sativa comp28109_c0_seq1 transcribed RNA sequence	--	--	--	--	--	--	--	--	--	--	--	--	--	--	GO:0019375//galactolipid biosynthetic process;GO:0016036//cellular response to phosphate starvation;GO:0042631//cellular response to water deprivation	-	GO:0005739//mitochondrion
CL102.Contig2_NAU-LB	1168	1	0.0404	gi|297796343|ref|XP_002866056.1|	409.5	5e-113	hypothetical protein ARALYDRAFT_495551 [Arabidopsis lyrata subsp. lyrata] >gi|297311891|gb|EFH42315.1| hypothetical protein ARALYDRAFT_495551 [Arabidopsis lyrata subsp. lyrata]	gi|110743973|gb|AC189188.1|	361	1e-96	Brassica rapa subsp. pekinensis clone KBrB001N22, complete sequence	--	--	--	--	--	--	--	--	--	--	--	--	--	--	GO:0019375//galactolipid biosynthetic process;GO:0016036//cellular response to phosphate starvation;GO:0042631//cellular response to water deprivation	-	-
CL102.Contig3_NAU-LB	2162	57	1.2446	gi|297796343|ref|XP_002866056.1|	585.5	1e-165	hypothetical protein ARALYDRAFT_495551 [Arabidopsis lyrata subsp. lyrata] >gi|297311891|gb|EFH42315.1| hypothetical protein ARALYDRAFT_495551 [Arabidopsis lyrata subsp. lyrata]	gi|110743973|gb|AC189188.1|	361	2e-96	Brassica rapa subsp. pekinensis clone KBrB001N22, complete sequence	sp|P82873|TO202_ARATH	99	1e-20	Mitochondrial import receptor subunit TOM20-2 OS=Arabidopsis thaliana GN=TOM20-2 PE=1 SV=2	--	--	--	--	--	--	--	--	--	--	GO:0019375//galactolipid biosynthetic process;GO:0016036//cellular response to phosphate starvation;GO:0042631//cellular response to water deprivation	-	GO:0005739//mitochondrion
CL102.Contig4_NAU-LB	2044	17	0.3926	gi|297796343|ref|XP_002866056.1|	585.5	1e-165	hypothetical protein ARALYDRAFT_495551 [Arabidopsis lyrata subsp. lyrata] >gi|297311891|gb|EFH42315.1| hypothetical protein ARALYDRAFT_495551 [Arabidopsis lyrata subsp. lyrata]	gi|110743973|gb|AC189188.1|	361	2e-96	Brassica rapa subsp. pekinensis clone KBrB001N22, complete sequence	sp|P82873|TO202_ARATH	99	9e-21	Mitochondrial import receptor subunit TOM20-2 OS=Arabidopsis thaliana GN=TOM20-2 PE=1 SV=2	--	--	--	--	--	--	--	--	--	--	GO:0019375//galactolipid biosynthetic process;GO:0016036//cellular response to phosphate starvation;GO:0042631//cellular response to water deprivation	-	GO:0005739//mitochondrion
CL102.Contig5_NAU-LB	1168	12	0.485	gi|297796343|ref|XP_002866056.1|	409.5	5e-113	hypothetical protein ARALYDRAFT_495551 [Arabidopsis lyrata subsp. lyrata] >gi|297311891|gb|EFH42315.1| hypothetical protein ARALYDRAFT_495551 [Arabidopsis lyrata subsp. lyrata]	gi|110743973|gb|AC189188.1|	361	1e-96	Brassica rapa subsp. pekinensis clone KBrB001N22, complete sequence	--	--	--	--	--	--	--	--	--	--	--	--	--	--	GO:0019375//galactolipid biosynthetic process;GO:0016036//cellular response to phosphate starvation;GO:0042631//cellular response to water deprivation	-	-
CL102.Contig6_NAU-LB	2044	17	0.3926	gi|297796343|ref|XP_002866056.1|	585.5	1e-165	hypothetical protein ARALYDRAFT_495551 [Arabidopsis lyrata subsp. lyrata] >gi|297311891|gb|EFH42315.1| hypothetical protein ARALYDRAFT_495551 [Arabidopsis lyrata subsp. lyrata]	gi|110743973|gb|AC189188.1|	361	2e-96	Brassica rapa subsp. pekinensis clone KBrB001N22, complete sequence	sp|P82873|TO202_ARATH	99	9e-21	Mitochondrial import receptor subunit TOM20-2 OS=Arabidopsis thaliana GN=TOM20-2 PE=1 SV=2	--	--	--	--	--	--	--	--	--	--	GO:0019375//galactolipid biosynthetic process;GO:0016036//cellular response to phosphate starvation;GO:0042631//cellular response to water deprivation	-	GO:0005739//mitochondrion
CL102.Contig7_NAU-LB	1286	0	0	gi|297796343|ref|XP_002866056.1|	409.5	6e-113	hypothetical protein ARALYDRAFT_495551 [Arabidopsis lyrata subsp. lyrata] >gi|297311891|gb|EFH42315.1| hypothetical protein ARALYDRAFT_495551 [Arabidopsis lyrata subsp. lyrata]	gi|110743973|gb|AC189188.1|	361	1e-96	Brassica rapa subsp. pekinensis clone KBrB001N22, complete sequence	--	--	--	--	--	--	--	--	--	--	--	--	--	--	GO:0019375//galactolipid biosynthetic process;GO:0016036//cellular response to phosphate starvation;GO:0042631//cellular response to water deprivation	-	-
CL1020.Contig1_NAU-LB	955	625	30.8955	gi|297831166|ref|XP_002883465.1|	412.9	3e-114	hypothetical protein ARALYDRAFT_898926 [Arabidopsis lyrata subsp. lyrata] >gi|297329305|gb|EFH59724.1| hypothetical protein ARALYDRAFT_898926 [Arabidopsis lyrata subsp. lyrata]	gi|110797163|gb|AC189483.1|	965	0	Brassica rapa subsp. pekinensis clone KBrB083F05, complete sequence	sp|Q9LIS3|GAE6_ARATH	412	1e-115	UDP-glucuronate 4-epimerase 6 OS=Arabidopsis thaliana GN=GAE6 PE=1 SV=1	BH3709	171	2e-42	COG0451	Nucleoside-diphosphate-sugar epimerases	K08679	3e-115	412	aly:ARALYDRAFT_898926	UDP-glucuronate 4-epimerase [EC:5.1.3.6]	GO:0009684//indoleacetic acid biosynthetic process;GO:0005975//carbohydrate metabolic process;GO:0006569//tryptophan catabolic process;GO:0009225//nucleotide-sugar metabolic process	GO:0050379//UDP-glucuronate 5'-epimerase activity;GO:0050378//UDP-glucuronate 4-epimerase activity;GO:0005515//protein binding;GO:0000166//nucleotide binding;GO:0050662//coenzyme binding	GO:0005768//endosome;GO:0005802//trans-Golgi network;GO:0005794//Golgi apparatus
CL1020.Contig2_NAU-LB	918	413	21.2386	gi|297831166|ref|XP_002883465.1|	420.6	1e-116	hypothetical protein ARALYDRAFT_898926 [Arabidopsis lyrata subsp. lyrata] >gi|297329305|gb|EFH59724.1| hypothetical protein ARALYDRAFT_898926 [Arabidopsis lyrata subsp. lyrata]	gi|110797163|gb|AC189483.1|	922	0	Brassica rapa subsp. pekinensis clone KBrB083F05, complete sequence	sp|Q9LIS3|GAE6_ARATH	418	3e-117	UDP-glucuronate 4-epimerase 6 OS=Arabidopsis thaliana GN=GAE6 PE=1 SV=1	BH3709	171	2e-42	COG0451	Nucleoside-diphosphate-sugar epimerases	K08679	1e-117	420	aly:ARALYDRAFT_898926	UDP-glucuronate 4-epimerase [EC:5.1.3.6]	GO:0009684//indoleacetic acid biosynthetic process;GO:0005975//carbohydrate metabolic process;GO:0006569//tryptophan catabolic process;GO:0009225//nucleotide-sugar metabolic process	GO:0050379//UDP-glucuronate 5'-epimerase activity;GO:0050378//UDP-glucuronate 4-epimerase activity;GO:0005515//protein binding;GO:0000166//nucleotide binding;GO:0050662//coenzyme binding	GO:0005768//endosome;GO:0005802//trans-Golgi network;GO:0005794//Golgi apparatus
CL1020.Contig3_NAU-LB	281	194	32.5922	gi|297831166|ref|XP_002883465.1|	192.2	2e-48	hypothetical protein ARALYDRAFT_898926 [Arabidopsis lyrata subsp. lyrata] >gi|297329305|gb|EFH59724.1| hypothetical protein ARALYDRAFT_898926 [Arabidopsis lyrata subsp. lyrata]	gi|110797163|gb|AC189483.1|	448	1e-123	Brassica rapa subsp. pekinensis clone KBrB083F05, complete sequence	sp|Q9LIS3|GAE6_ARATH	192	5e-50	UDP-glucuronate 4-epimerase 6 OS=Arabidopsis thaliana GN=GAE6 PE=1 SV=1	BH3709	97.4	6e-21	COG0451	Nucleoside-diphosphate-sugar epimerases	K08679	1e-49	192	aly:ARALYDRAFT_898926	UDP-glucuronate 4-epimerase [EC:5.1.3.6]	GO:0009684//indoleacetic acid biosynthetic process;GO:0005975//carbohydrate metabolic process;GO:0006569//tryptophan catabolic process;GO:0009225//nucleotide-sugar metabolic process	GO:0050379//UDP-glucuronate 5'-epimerase activity;GO:0050378//UDP-glucuronate 4-epimerase activity;GO:0005515//protein binding;GO:0000166//nucleotide binding;GO:0050662//coenzyme binding	GO:0005768//endosome;GO:0005802//trans-Golgi network;GO:0005794//Golgi apparatus
CL1021.Contig1_NAU-LB	1767	507	13.5453	gi|30686949|ref|NP_194292.2|	577	3e-163	hydroxyproline-rich glycoprotein family protein [Arabidopsis thaliana] >gi|28951011|gb|AAO63429.1| At4g25620 [Arabidopsis thaliana] >gi|332659684|gb|AEE85084.1| hydroxyproline-rich glycoprotein family protein [Arabidopsis thaliana]	gi|297796054|ref|XM_002865866.1|	167	5e-38	Arabidopsis lyrata subsp. lyrata hydroxyproline-rich glycoprotein family protein, mRNA	sp|Q9SRE5|Y1666_ARATH	126	5e-29	Uncharacterized protein At1g76660 OS=Arabidopsis thaliana GN=At1g76660 PE=1 SV=1	--	--	--	--	--	--	--	--	--	--	-	-	GO:0005634//nucleus;GO:0005886//plasma membrane
CL1022.Contig1_NAU-LB	686	994	68.4039	gi|297809033|ref|XP_002872400.1|	336.6	2e-91	clathrin adaptor complex small chain family protein [Arabidopsis lyrata subsp. lyrata] >gi|297318237|gb|EFH48659.1| clathrin adaptor complex small chain family protein [Arabidopsis lyrata subsp. lyrata]	gi|297809032|ref|XM_002872354.1|	815	0	Arabidopsis lyrata subsp. lyrata clathrin adaptor complex small chain family protein, mRNA	sp|Q8H1F4|COPZ3_ARATH	331	2e-91	Coatomer subunit zeta-3 OS=Arabidopsis thaliana GN=At4g08520 PE=2 SV=1	YPL010w	90.5	2e-18	COG5541	Vesicle coat complex COPI, zeta subunit	K12399	6e-07	52.4	pop:POPTR_719511	AP-3 complex subunit sigma	GO:0006886//intracellular protein transport	-	GO:0030125//clathrin vesicle coat;GO:0005886//plasma membrane
CL1022.Contig2_NAU-LB	866	1407	76.6999	gi|7259346|dbj|BAA92778.1|	359	5e-98	nonclathrin coat protein zeta1-COP [Brassica rapa]	gi|7259345|dbj|AB040039.1|	1041	0	Brassica rapa copz1 mRNA for nonclathrin coat protein zeta1-COP, complete cds	sp|Q84LG4|COPZ2_ARATH	332	1e-91	Coatomer subunit zeta-2 OS=Arabidopsis thaliana GN=At3g09800 PE=2 SV=1	SPCC576.07	92.8	7e-19	COG5541	Vesicle coat complex COPI, zeta subunit	--	--	--	--	--	GO:0006886//intracellular protein transport	-	GO:0030125//clathrin vesicle coat;GO:0005886//plasma membrane
CL1023.Contig1_NAU-LB	2470	142	2.714	gi|334182915|ref|NP_174157.4|	1313.5	0	nucleotidyl transferase domain-containing protein [Arabidopsis thaliana] >gi|332192840|gb|AEE30961.1| nucleotidyl transferase domain-containing protein [Arabidopsis thaliana]	gi|334182914|ref|NM_102601.5|	1271	0	Arabidopsis thaliana nucleotidyl transferase domain-containing protein (AT1G28350) mRNA, complete cds	--	--	--	--	APE2074	216	1e-55	COG0162	Tyrosyl-tRNA synthetase	K01866	2e-171	601	ath:AT2G33840	tyrosyl-tRNA synthetase [EC:6.1.1.1]	GO:0006437//tyrosyl-tRNA aminoacylation	GO:0004831//tyrosine-tRNA ligase activity;GO:0005524//ATP binding	GO:0005737//cytoplasm
CL1023.Contig2_NAU-LB	2443	409	7.9035	gi|334182915|ref|NP_174157.4|	1329.3	0	nucleotidyl transferase domain-containing protein [Arabidopsis thaliana] >gi|332192840|gb|AEE30961.1| nucleotidyl transferase domain-containing protein [Arabidopsis thaliana]	gi|334182914|ref|NM_102601.5|	2373	0	Arabidopsis thaliana nucleotidyl transferase domain-containing protein (AT1G28350) mRNA, complete cds	--	--	--	--	APE2074	221	5e-57	COG0162	Tyrosyl-tRNA synthetase	K01866	3e-174	610	ath:AT2G33840	tyrosyl-tRNA synthetase [EC:6.1.1.1]	GO:0006437//tyrosyl-tRNA aminoacylation	GO:0004831//tyrosine-tRNA ligase activity;GO:0005524//ATP binding	GO:0005737//cytoplasm
CL1024.Contig1_NAU-LB	1314	24	0.8623	gi|297839375|ref|XP_002887569.1|	651	0	hypothetical protein ARALYDRAFT_476640 [Arabidopsis lyrata subsp. lyrata] >gi|297333410|gb|EFH63828.1| hypothetical protein ARALYDRAFT_476640 [Arabidopsis lyrata subsp. lyrata]	gi|42572106|ref|NM_202415.1|	640	0	Arabidopsis thaliana lysocardiolipin and lysophospholipid acyltransferase (LPAT4) mRNA, complete cds	sp|Q8L4Y2|LPAT4_ARATH	646	0	Probable 1-acyl-sn-glycerol-3-phosphate acyltransferase 4 OS=Arabidopsis thaliana GN=LPAT4 PE=2 SV=1	SPBC428.14	134	3e-31	COG0204	1-acyl-sn-glycerol-3-phosphate acyltransferase	K13513	0	650	aly:ARALYDRAFT_476640	lysocardiolipin and lysophospholipid acyltransferase [EC:2.3.1.- 2.3.1.51]	GO:0009862//systemic acquired resistance, salicylic acid mediated signaling pathway;GO:0006655//phosphatidylglycerol biosynthetic process	GO:0016746//transferase activity, transferring acyl groups	-
CL1024.Contig2_NAU-LB	1299	77	2.7983	gi|297839375|ref|XP_002887569.1|	651	0	hypothetical protein ARALYDRAFT_476640 [Arabidopsis lyrata subsp. lyrata] >gi|297333410|gb|EFH63828.1| hypothetical protein ARALYDRAFT_476640 [Arabidopsis lyrata subsp. lyrata]	gi|42572106|ref|NM_202415.1|	640	0	Arabidopsis thaliana lysocardiolipin and lysophospholipid acyltransferase (LPAT4) mRNA, complete cds	sp|Q8L4Y2|LPAT4_ARATH	646	0	Probable 1-acyl-sn-glycerol-3-phosphate acyltransferase 4 OS=Arabidopsis thaliana GN=LPAT4 PE=2 SV=1	SPBC428.14	134	3e-31	COG0204	1-acyl-sn-glycerol-3-phosphate acyltransferase	K13513	0	650	aly:ARALYDRAFT_476640	lysocardiolipin and lysophospholipid acyltransferase [EC:2.3.1.- 2.3.1.51]	GO:0009862//systemic acquired resistance, salicylic acid mediated signaling pathway;GO:0006655//phosphatidylglycerol biosynthetic process	GO:0016746//transferase activity, transferring acyl groups	-
CL1024.Contig3_NAU-LB	708	14	0.9335	gi|297839375|ref|XP_002887569.1|	317.4	1e-85	hypothetical protein ARALYDRAFT_476640 [Arabidopsis lyrata subsp. lyrata] >gi|297333410|gb|EFH63828.1| hypothetical protein ARALYDRAFT_476640 [Arabidopsis lyrata subsp. lyrata]	gi|42572106|ref|NM_202415.1|	448	1e-123	Arabidopsis thaliana lysocardiolipin and lysophospholipid acyltransferase (LPAT4) mRNA, complete cds	sp|Q8L4Y2|LPAT4_ARATH	314	4e-86	Probable 1-acyl-sn-glycerol-3-phosphate acyltransferase 4 OS=Arabidopsis thaliana GN=LPAT4 PE=2 SV=1	SPBC428.14	67.4	2e-11	COG0204	1-acyl-sn-glycerol-3-phosphate acyltransferase	K13513	1e-86	317	aly:ARALYDRAFT_476640	lysocardiolipin and lysophospholipid acyltransferase [EC:2.3.1.- 2.3.1.51]	GO:0009862//systemic acquired resistance, salicylic acid mediated signaling pathway;GO:0006655//phosphatidylglycerol biosynthetic process	GO:0016746//transferase activity, transferring acyl groups	-
CL1024.Contig4_NAU-LB	218	19	4.1145	gi|297839375|ref|XP_002887569.1|	62.8	1e-09	hypothetical protein ARALYDRAFT_476640 [Arabidopsis lyrata subsp. lyrata] >gi|297333410|gb|EFH63828.1| hypothetical protein ARALYDRAFT_476640 [Arabidopsis lyrata subsp. lyrata]	gi|460217448|gb|GABL01046784.1|	81.8	3e-13	TSA: Camelina sativa comp53036_c1_seq1 transcribed RNA sequence	sp|Q8L4Y2|LPAT4_ARATH	59.7	4e-10	Probable 1-acyl-sn-glycerol-3-phosphate acyltransferase 4 OS=Arabidopsis thaliana GN=LPAT4 PE=2 SV=1	--	--	--	--	--	K13513	1e-10	62.8	aly:ARALYDRAFT_476640	lysocardiolipin and lysophospholipid acyltransferase [EC:2.3.1.- 2.3.1.51]	GO:0009862//systemic acquired resistance, salicylic acid mediated signaling pathway;GO:0006655//phosphatidylglycerol biosynthetic process	GO:0016746//transferase activity, transferring acyl groups	-
CL1025.Contig1_NAU-LB	2862	276	4.5526	gi|297834224|ref|XP_002884994.1|	1479.9	0	hypothetical protein ARALYDRAFT_478791 [Arabidopsis lyrata subsp. lyrata] >gi|297330834|gb|EFH61253.1| hypothetical protein ARALYDRAFT_478791 [Arabidopsis lyrata subsp. lyrata]	gi|30682872|ref|NM_112241.3|	3090	0	Arabidopsis thaliana Root hair defective 3 GTP-binding protein RHD3 (RHD3) mRNA, complete cds	sp|P93042|RHD3_ARATH	1464	0	Protein ROOT HAIR DEFECTIVE 3 OS=Arabidopsis thaliana GN=RHD3 PE=1 SV=1	--	--	--	--	--	--	--	--	--	--	GO:0006862//nucleotide transport;GO:0030243//cellulose metabolic process;GO:0010363//regulation of plant-type hypersensitive response;GO:0006944//cellular membrane fusion;GO:0015802//basic amino acid transport;GO:0006612//protein targeting to membrane;GO:0043069//negative regulation of programmed cell death;GO:0043090//amino acid import;GO:0030036//actin cytoskeleton organization;GO:0015696//ammo…	GO:0005525//GTP binding;GO:0016817//hydrolase activity, acting on acid anhydrides	GO:0005774//vacuolar membrane;GO:0016021//integral to membrane;GO:0005783//endoplasmic reticulum;GO:0005886//plasma membrane;GO:0005634//nucleus
CL1025.Contig2_NAU-LB	637	562	41.65	gi|42572425|ref|NP_974308.1|	185.3	6e-46	Root hair defective 3 GTP-binding protein RHD3 [Arabidopsis thaliana] >gi|332641907|gb|AEE75428.1| Root hair defective 3 GTP-binding protein RHD3 [Arabidopsis thaliana]	gi|460198875|gb|GABL01062316.1|	337	8e-90	TSA: Camelina sativa comp58546_c1_seq1 transcribed RNA sequence	sp|P93042|RHD3_ARATH	185	2e-47	Protein ROOT HAIR DEFECTIVE 3 OS=Arabidopsis thaliana GN=RHD3 PE=1 SV=1	--	--	--	--	--	--	--	--	--	--	GO:0006862//nucleotide transport;GO:0030243//cellulose metabolic process;GO:0006944//cellular membrane fusion;GO:0010363//regulation of plant-type hypersensitive response;GO:0015802//basic amino acid transport;GO:0006612//protein targeting to membrane;GO:0043069//negative regulation of programmed cell death;GO:0043090//amino acid import;GO:0030036//actin cytoskeleton organization;GO:0015696//ammo…	GO:0005525//GTP binding;GO:0016817//hydrolase activity, acting on acid anhydrides	GO:0005774//vacuolar membrane;GO:0016021//integral to membrane;GO:0005783//endoplasmic reticulum;GO:0005886//plasma membrane;GO:0005634//nucleus
CL1025.Contig3_NAU-LB	2856	308	5.0911	gi|297834224|ref|XP_002884994.1|	1476.1	0	hypothetical protein ARALYDRAFT_478791 [Arabidopsis lyrata subsp. lyrata] >gi|297330834|gb|EFH61253.1| hypothetical protein ARALYDRAFT_478791 [Arabidopsis lyrata subsp. lyrata]	gi|30682872|ref|NM_112241.3|	3037	0	Arabidopsis thaliana Root hair defective 3 GTP-binding protein RHD3 (RHD3) mRNA, complete cds	sp|P93042|RHD3_ARATH	1460	0	Protein ROOT HAIR DEFECTIVE 3 OS=Arabidopsis thaliana GN=RHD3 PE=1 SV=1	--	--	--	--	--	--	--	--	--	--	GO:0006862//nucleotide transport;GO:0030243//cellulose metabolic process;GO:0010363//regulation of plant-type hypersensitive response;GO:0006944//cellular membrane fusion;GO:0015802//basic amino acid transport;GO:0006612//protein targeting to membrane;GO:0043069//negative regulation of programmed cell death;GO:0043090//amino acid import;GO:0030036//actin cytoskeleton organization;GO:0015696//ammo…	GO:0005525//GTP binding;GO:0016817//hydrolase activity, acting on acid anhydrides	GO:0005774//vacuolar membrane;GO:0016021//integral to membrane;GO:0005783//endoplasmic reticulum;GO:0005886//plasma membrane;GO:0005634//nucleus
CL1025.Contig4_NAU-LB	325	128	18.5928	gi|42572425|ref|NP_974308.1|	202.2	2e-51	Root hair defective 3 GTP-binding protein RHD3 [Arabidopsis thaliana] >gi|332641907|gb|AEE75428.1| Root hair defective 3 GTP-binding protein RHD3 [Arabidopsis thaliana]	gi|110740459|dbj|AK230324.1|	478	1e-132	Arabidopsis thaliana mRNA for root hair defective 3, partial cds, clone: RAFL24-16-C18	sp|P93042|RHD3_ARATH	202	5e-53	Protein ROOT HAIR DEFECTIVE 3 OS=Arabidopsis thaliana GN=RHD3 PE=1 SV=1	--	--	--	--	--	--	--	--	--	--	GO:0006862//nucleotide transport;GO:0030243//cellulose metabolic process;GO:0006944//cellular membrane fusion;GO:0010363//regulation of plant-type hypersensitive response;GO:0015802//basic amino acid transport;GO:0006612//protein targeting to membrane;GO:0043069//negative regulation of programmed cell death;GO:0043090//amino acid import;GO:0030036//actin cytoskeleton organization;GO:0015696//ammo…	GO:0005525//GTP binding;GO:0016817//hydrolase activity, acting on acid anhydrides	GO:0005774//vacuolar membrane;GO:0016021//integral to membrane;GO:0005783//endoplasmic reticulum;GO:0005886//plasma membrane;GO:0005634//nucleus
CL1026.Contig1_NAU-LB	240	40	7.868	gi|15222452|ref|NP_177136.1|	146.4	1e-34	homeobox-leucine zipper protein ATHB-13 [Arabidopsis thaliana] >gi|118573191|sp|Q8LC03.2|ATB13_ARATH RecName: Full=Homeobox-leucine zipper protein ATHB-13; AltName: Full=HD-ZIP protein ATHB-13; AltName: Full=Homeodomain transcription factor ATHB-13 >gi|6644295|gb|AAF20996.1|AF208044_1 homeodomain leucine-zipper protein ATHB13 [Arabidopsis thaliana] >gi|12325190|gb|AAG52541.1|AC013289_8 homeobox g…	gi|332189094|gb|CP002684.1|	198	2e-48	Arabidopsis thaliana chromosome 1, complete sequence	sp|Q8LC03|ATB13_ARATH	146	3e-36	Homeobox-leucine zipper protein ATHB-13 OS=Arabidopsis thaliana GN=ATHB-13 PE=2 SV=2	--	--	--	--	--	K09338	8e-36	146	ath:AT1G69780	homeobox-leucine zipper protein	GO:0009744//response to sucrose stimulus;GO:0006355//regulation of transcription, DNA-dependent;GO:0009965//leaf morphogenesis;GO:0048826//cotyledon morphogenesis	GO:0003700//sequence-specific DNA binding transcription factor activity;GO:0000976//transcription regulatory region sequence-specific DNA binding	GO:0005634//nucleus
CL1026.Contig2_NAU-LB	364	86	11.1536	gi|15222452|ref|NP_177136.1|	163.3	1e-39	homeobox-leucine zipper protein ATHB-13 [Arabidopsis thaliana] >gi|118573191|sp|Q8LC03.2|ATB13_ARATH RecName: Full=Homeobox-leucine zipper protein ATHB-13; AltName: Full=HD-ZIP protein ATHB-13; AltName: Full=Homeodomain transcription factor ATHB-13 >gi|6644295|gb|AAF20996.1|AF208044_1 homeodomain leucine-zipper protein ATHB13 [Arabidopsis thaliana] >gi|12325190|gb|AAG52541.1|AC013289_8 homeobox g…	gi|312283062|dbj|AK353311.1|	254	5e-65	Thellungiella halophila mRNA, complete cds, clone: RTFL01-34-O11	sp|Q8LC03|ATB13_ARATH	163	3e-41	Homeobox-leucine zipper protein ATHB-13 OS=Arabidopsis thaliana GN=ATHB-13 PE=2 SV=2	--	--	--	--	--	K09338	7e-41	163	ath:AT1G69780	homeobox-leucine zipper protein	GO:0009739//response to gibberellin stimulus;GO:0009744//response to sucrose stimulus;GO:0006355//regulation of transcription, DNA-dependent;GO:0009965//leaf morphogenesis;GO:0048826//cotyledon morphogenesis	GO:0005515//protein binding;GO:0003700//sequence-specific DNA binding transcription factor activity;GO:0000976//transcription regulatory region sequence-specific DNA binding	GO:0005634//nucleus
CL1027.Contig10_NAU-LB	965	2	0.0978	gi|297851728|ref|XP_002893745.1|	124.4	5e-75	hypothetical protein ARALYDRAFT_336372 [Arabidopsis lyrata subsp. lyrata] >gi|297339587|gb|EFH70004.1| hypothetical protein ARALYDRAFT_336372 [Arabidopsis lyrata subsp. lyrata]	gi|11934653|gb|AF153128.1|AF153128	293	2e-76	Brassica napus p23 (p23) mRNA, complete cds	sp|P0C8Z0|Y8359_ORYSI	81.3	2e-33	Uncharacterized protein OsI_027940 OS=Oryza sativa subsp. indica GN=OsI_027940 PE=1 SV=2	--	--	--	--	--	--	--	--	--	--	-	-	-
CL1027.Contig11_NAU-LB	1067	1	0.0442	gi|297851728|ref|XP_002893745.1|	41.2	1e-74	hypothetical protein ARALYDRAFT_336372 [Arabidopsis lyrata subsp. lyrata] >gi|297339587|gb|EFH70004.1| hypothetical protein ARALYDRAFT_336372 [Arabidopsis lyrata subsp. lyrata]	gi|11934653|gb|AF153128.1|AF153128	547	1e-153	Brassica napus p23 (p23) mRNA, complete cds	sp|Q6YYB0|Y8359_ORYSJ	154	6e-38	Uncharacterized protein Os08g0359500 OS=Oryza sativa subsp. japonica GN=Os08g0359500 PE=2 SV=1	--	--	--	--	--	--	--	--	--	--	-	-	-
CL1027.Contig12_NAU-LB	976	1	0.0484	gi|297851728|ref|XP_002893745.1|	293.9	2e-78	hypothetical protein ARALYDRAFT_336372 [Arabidopsis lyrata subsp. lyrata] >gi|297339587|gb|EFH70004.1| hypothetical protein ARALYDRAFT_336372 [Arabidopsis lyrata subsp. lyrata]	gi|11934653|gb|AF153128.1|AF153128	502	1e-139	Brassica napus p23 (p23) mRNA, complete cds	sp|Q6YYB0|Y8359_ORYSJ	145	5e-35	Uncharacterized protein Os08g0359500 OS=Oryza sativa subsp. japonica GN=Os08g0359500 PE=2 SV=1	--	--	--	--	--	--	--	--	--	--	-	-	-
CL1027.Contig13_NAU-LB	886	2	0.1066	gi|297851728|ref|XP_002893745.1|	299.7	4e-80	hypothetical protein ARALYDRAFT_336372 [Arabidopsis lyrata subsp. lyrata] >gi|297339587|gb|EFH70004.1| hypothetical protein ARALYDRAFT_336372 [Arabidopsis lyrata subsp. lyrata]	gi|11934653|gb|AF153128.1|AF153128	577	1e-162	Brassica napus p23 (p23) mRNA, complete cds	sp|P0C8Z0|Y8359_ORYSI	154	5e-38	Uncharacterized protein OsI_027940 OS=Oryza sativa subsp. indica GN=OsI_027940 PE=1 SV=2	--	--	--	--	--	--	--	--	--	--	-	-	-
CL1027.Contig14_NAU-LB	919	1	0.0514	gi|297851728|ref|XP_002893745.1|	293.9	2e-78	hypothetical protein ARALYDRAFT_336372 [Arabidopsis lyrata subsp. lyrata] >gi|297339587|gb|EFH70004.1| hypothetical protein ARALYDRAFT_336372 [Arabidopsis lyrata subsp. lyrata]	gi|11934653|gb|AF153128.1|AF153128	502	1e-139	Brassica napus p23 (p23) mRNA, complete cds	sp|Q6YYB0|Y8359_ORYSJ	145	4e-35	Uncharacterized protein Os08g0359500 OS=Oryza sativa subsp. japonica GN=Os08g0359500 PE=2 SV=1	--	--	--	--	--	--	--	--	--	--	-	-	-
CL1027.Contig15_NAU-LB	1255	1	0.0376	gi|297851728|ref|XP_002893745.1|	29.6	8e-69	hypothetical protein ARALYDRAFT_336372 [Arabidopsis lyrata subsp. lyrata] >gi|297339587|gb|EFH70004.1| hypothetical protein ARALYDRAFT_336372 [Arabidopsis lyrata subsp. lyrata]	gi|11934653|gb|AF153128.1|AF153128	502	1e-139	Brassica napus p23 (p23) mRNA, complete cds	sp|Q6YYB0|Y8359_ORYSJ	145	6e-35	Uncharacterized protein Os08g0359500 OS=Oryza sativa subsp. japonica GN=Os08g0359500 PE=2 SV=1	--	--	--	--	--	--	--	--	--	--	-	-	-
CL1027.Contig16_NAU-LB	1157	6	0.2448	gi|297851728|ref|XP_002893745.1|	41.2	6e-73	hypothetical protein ARALYDRAFT_336372 [Arabidopsis lyrata subsp. lyrata] >gi|297339587|gb|EFH70004.1| hypothetical protein ARALYDRAFT_336372 [Arabidopsis lyrata subsp. lyrata]	gi|11934653|gb|AF153128.1|AF153128	502	1e-139	Brassica napus p23 (p23) mRNA, complete cds	sp|Q6YYB0|Y8359_ORYSJ	145	6e-35	Uncharacterized protein Os08g0359500 OS=Oryza sativa subsp. japonica GN=Os08g0359500 PE=2 SV=1	--	--	--	--	--	--	--	--	--	--	-	-	-
CL1027.Contig17_NAU-LB	908	3	0.156	gi|297851728|ref|XP_002893745.1|	124.4	5e-75	hypothetical protein ARALYDRAFT_336372 [Arabidopsis lyrata subsp. lyrata] >gi|297339587|gb|EFH70004.1| hypothetical protein ARALYDRAFT_336372 [Arabidopsis lyrata subsp. lyrata]	gi|11934653|gb|AF153128.1|AF153128	293	2e-76	Brassica napus p23 (p23) mRNA, complete cds	sp|P0C8Z0|Y8359_ORYSI	81.3	2e-33	Uncharacterized protein OsI_027940 OS=Oryza sativa subsp. indica GN=OsI_027940 PE=1 SV=2	--	--	--	--	--	--	--	--	--	--	-	-	-
CL1027.Contig18_NAU-LB	966	18	0.8797	gi|297851728|ref|XP_002893745.1|	41.2	1e-72	hypothetical protein ARALYDRAFT_336372 [Arabidopsis lyrata subsp. lyrata] >gi|297339587|gb|EFH70004.1| hypothetical protein ARALYDRAFT_336372 [Arabidopsis lyrata subsp. lyrata]	gi|11934653|gb|AF153128.1|AF153128	486	1e-134	Brassica napus p23 (p23) mRNA, complete cds	sp|Q6YYB0|Y8359_ORYSJ	144	6e-35	Uncharacterized protein Os08g0359500 OS=Oryza sativa subsp. japonica GN=Os08g0359500 PE=2 SV=1	--	--	--	--	--	--	--	--	--	--	-	-	-
CL1027.Contig19_NAU-LB	876	1	0.0539	gi|297851728|ref|XP_002893745.1|	41.2	2e-74	hypothetical protein ARALYDRAFT_336372 [Arabidopsis lyrata subsp. lyrata] >gi|297339587|gb|EFH70004.1| hypothetical protein ARALYDRAFT_336372 [Arabidopsis lyrata subsp. lyrata]	gi|11934653|gb|AF153128.1|AF153128	531	1e-148	Brassica napus p23 (p23) mRNA, complete cds	sp|Q6YYB0|Y8359_ORYSJ	154	6e-38	Uncharacterized protein Os08g0359500 OS=Oryza sativa subsp. japonica GN=Os08g0359500 PE=2 SV=1	--	--	--	--	--	--	--	--	--	--	-	-	-
CL1027.Contig1_NAU-LB	1198	0	0	gi|297851728|ref|XP_002893745.1|	29.6	7e-69	hypothetical protein ARALYDRAFT_336372 [Arabidopsis lyrata subsp. lyrata] >gi|297339587|gb|EFH70004.1| hypothetical protein ARALYDRAFT_336372 [Arabidopsis lyrata subsp. lyrata]	gi|11934653|gb|AF153128.1|AF153128	502	1e-139	Brassica napus p23 (p23) mRNA, complete cds	sp|Q6YYB0|Y8359_ORYSJ	145	6e-35	Uncharacterized protein Os08g0359500 OS=Oryza sativa subsp. japonica GN=Os08g0359500 PE=2 SV=1	--	--	--	--	--	--	--	--	--	--	-	-	-
CL1027.Contig20_NAU-LB	889	1	0.0531	gi|297851728|ref|XP_002893745.1|	40.4	4e-45	hypothetical protein ARALYDRAFT_336372 [Arabidopsis lyrata subsp. lyrata] >gi|297339587|gb|EFH70004.1| hypothetical protein ARALYDRAFT_336372 [Arabidopsis lyrata subsp. lyrata]	gi|11934653|gb|AF153128.1|AF153128	256	3e-65	Brassica napus p23 (p23) mRNA, complete cds	sp|Q6YYB0|Y8359_ORYSJ	81.3	7e-16	Uncharacterized protein Os08g0359500 OS=Oryza sativa subsp. japonica GN=Os08g0359500 PE=2 SV=1	--	--	--	--	--	--	--	--	--	--	-	-	-
CL1027.Contig21_NAU-LB	896	3	0.1581	gi|297851728|ref|XP_002893745.1|	40.4	2e-44	hypothetical protein ARALYDRAFT_336372 [Arabidopsis lyrata subsp. lyrata] >gi|297339587|gb|EFH70004.1| hypothetical protein ARALYDRAFT_336372 [Arabidopsis lyrata subsp. lyrata]	gi|11934653|gb|AF153128.1|AF153128	210	2e-51	Brassica napus p23 (p23) mRNA, complete cds	sp|Q6YYB0|Y8359_ORYSJ	71.6	6e-13	Uncharacterized protein Os08g0359500 OS=Oryza sativa subsp. japonica GN=Os08g0359500 PE=2 SV=1	--	--	--	--	--	--	--	--	--	--	-	-	-
CL1027.Contig22_NAU-LB	798	1	0.0592	gi|297851728|ref|XP_002893745.1|	40.4	3e-48	hypothetical protein ARALYDRAFT_336372 [Arabidopsis lyrata subsp. lyrata] >gi|297339587|gb|EFH70004.1| hypothetical protein ARALYDRAFT_336372 [Arabidopsis lyrata subsp. lyrata]	gi|11934653|gb|AF153128.1|AF153128	210	2e-51	Brassica napus p23 (p23) mRNA, complete cds	sp|Q6YYB0|Y8359_ORYSJ	71.6	5e-13	Uncharacterized protein Os08g0359500 OS=Oryza sativa subsp. japonica GN=Os08g0359500 PE=2 SV=1	--	--	--	--	--	--	--	--	--	--	-	-	-
CL1027.Contig23_NAU-LB	894	2	0.1056	gi|297851728|ref|XP_002893745.1|	299.7	4e-80	hypothetical protein ARALYDRAFT_336372 [Arabidopsis lyrata subsp. lyrata] >gi|297339587|gb|EFH70004.1| hypothetical protein ARALYDRAFT_336372 [Arabidopsis lyrata subsp. lyrata]	gi|11934653|gb|AF153128.1|AF153128	563	1e-157	Brassica napus p23 (p23) mRNA, complete cds	sp|P0C8Z0|Y8359_ORYSI	154	5e-38	Uncharacterized protein OsI_027940 OS=Oryza sativa subsp. indica GN=OsI_027940 PE=1 SV=2	--	--	--	--	--	--	--	--	--	--	-	-	-
CL1027.Contig24_NAU-LB	1139	5	0.2072	gi|297851728|ref|XP_002893745.1|	66.2	8e-74	hypothetical protein ARALYDRAFT_336372 [Arabidopsis lyrata subsp. lyrata] >gi|297339587|gb|EFH70004.1| hypothetical protein ARALYDRAFT_336372 [Arabidopsis lyrata subsp. lyrata]	gi|11934653|gb|AF153128.1|AF153128	502	1e-139	Brassica napus p23 (p23) mRNA, complete cds	sp|Q6YYB0|Y8359_ORYSJ	145	6e-35	Uncharacterized protein Os08g0359500 OS=Oryza sativa subsp. japonica GN=Os08g0359500 PE=2 SV=1	--	--	--	--	--	--	--	--	--	--	-	-	-
CL1027.Contig25_NAU-LB	914	0	0	gi|297851728|ref|XP_002893745.1|	40.4	2e-43	hypothetical protein ARALYDRAFT_336372 [Arabidopsis lyrata subsp. lyrata] >gi|297339587|gb|EFH70004.1| hypothetical protein ARALYDRAFT_336372 [Arabidopsis lyrata subsp. lyrata]	gi|11934653|gb|AF153128.1|AF153128	210	2e-51	Brassica napus p23 (p23) mRNA, complete cds	sp|Q6YYB0|Y8359_ORYSJ	71.6	6e-13	Uncharacterized protein Os08g0359500 OS=Oryza sativa subsp. japonica GN=Os08g0359500 PE=2 SV=1	--	--	--	--	--	--	--	--	--	--	-	-	-
CL1027.Contig26_NAU-LB	979	0	0	gi|297851728|ref|XP_002893745.1|	40.4	2e-43	hypothetical protein ARALYDRAFT_336372 [Arabidopsis lyrata subsp. lyrata] >gi|297339587|gb|EFH70004.1| hypothetical protein ARALYDRAFT_336372 [Arabidopsis lyrata subsp. lyrata]	gi|11934653|gb|AF153128.1|AF153128	210	2e-51	Brassica napus p23 (p23) mRNA, complete cds	sp|Q6YYB0|Y8359_ORYSJ	71.6	6e-13	Uncharacterized protein Os08g0359500 OS=Oryza sativa subsp. japonica GN=Os08g0359500 PE=2 SV=1	--	--	--	--	--	--	--	--	--	--	-	-	-
CL1027.Contig27_NAU-LB	1041	1	0.0453	gi|297851728|ref|XP_002893745.1|	293.9	3e-78	hypothetical protein ARALYDRAFT_336372 [Arabidopsis lyrata subsp. lyrata] >gi|297339587|gb|EFH70004.1| hypothetical protein ARALYDRAFT_336372 [Arabidopsis lyrata subsp. lyrata]	gi|11934653|gb|AF153128.1|AF153128	502	1e-139	Brassica napus p23 (p23) mRNA, complete cds	sp|Q6YYB0|Y8359_ORYSJ	145	5e-35	Uncharacterized protein Os08g0359500 OS=Oryza sativa subsp. japonica GN=Os08g0359500 PE=2 SV=1	--	--	--	--	--	--	--	--	--	--	-	-	-
CL1027.Contig28_NAU-LB	1030	2	0.0917	gi|297851728|ref|XP_002893745.1|	124.4	6e-75	hypothetical protein ARALYDRAFT_336372 [Arabidopsis lyrata subsp. lyrata] >gi|297339587|gb|EFH70004.1| hypothetical protein ARALYDRAFT_336372 [Arabidopsis lyrata subsp. lyrata]	gi|11934653|gb|AF153128.1|AF153128	293	2e-76	Brassica napus p23 (p23) mRNA, complete cds	sp|P0C8Z0|Y8359_ORYSI	81.3	3e-33	Uncharacterized protein OsI_027940 OS=Oryza sativa subsp. indica GN=OsI_027940 PE=1 SV=2	--	--	--	--	--	--	--	--	--	--	-	-	-
CL1027.Contig29_NAU-LB	961	1	0.0491	gi|297851728|ref|XP_002893745.1|	40.4	3e-44	hypothetical protein ARALYDRAFT_336372 [Arabidopsis lyrata subsp. lyrata] >gi|297339587|gb|EFH70004.1| hypothetical protein ARALYDRAFT_336372 [Arabidopsis lyrata subsp. lyrata]	gi|11934653|gb|AF153128.1|AF153128	210	2e-51	Brassica napus p23 (p23) mRNA, complete cds	sp|Q6YYB0|Y8359_ORYSJ	71.6	6e-13	Uncharacterized protein Os08g0359500 OS=Oryza sativa subsp. japonica GN=Os08g0359500 PE=2 SV=1	--	--	--	--	--	--	--	--	--	--	-	-	-
CL1027.Contig2_NAU-LB	984	1	0.048	gi|297851728|ref|XP_002893745.1|	293.9	2e-78	hypothetical protein ARALYDRAFT_336372 [Arabidopsis lyrata subsp. lyrata] >gi|297339587|gb|EFH70004.1| hypothetical protein ARALYDRAFT_336372 [Arabidopsis lyrata subsp. lyrata]	gi|11934653|gb|AF153128.1|AF153128	502	1e-139	Brassica napus p23 (p23) mRNA, complete cds	sp|Q6YYB0|Y8359_ORYSJ	145	5e-35	Uncharacterized protein Os08g0359500 OS=Oryza sativa subsp. japonica GN=Os08g0359500 PE=2 SV=1	--	--	--	--	--	--	--	--	--	--	-	-	-
CL1027.Contig30_NAU-LB	1063	1	0.0444	gi|297851728|ref|XP_002893745.1|	124.4	3e-73	hypothetical protein ARALYDRAFT_336372 [Arabidopsis lyrata subsp. lyrata] >gi|297339587|gb|EFH70004.1| hypothetical protein ARALYDRAFT_336372 [Arabidopsis lyrata subsp. lyrata]	gi|11934653|gb|AF153128.1|AF153128	293	2e-76	Brassica napus p23 (p23) mRNA, complete cds	sp|Q6YYB0|Y8359_ORYSJ	79.3	2e-30	Uncharacterized protein Os08g0359500 OS=Oryza sativa subsp. japonica GN=Os08g0359500 PE=2 SV=1	--	--	--	--	--	--	--	--	--	--	-	-	-
CL1027.Contig31_NAU-LB	862	9	0.4929	gi|297851728|ref|XP_002893745.1|	29.6	5e-32	hypothetical protein ARALYDRAFT_336372 [Arabidopsis lyrata subsp. lyrata] >gi|297339587|gb|EFH70004.1| hypothetical protein ARALYDRAFT_336372 [Arabidopsis lyrata subsp. lyrata]	gi|11934653|gb|AF153128.1|AF153128	198	7e-48	Brassica napus p23 (p23) mRNA, complete cds	sp|Q6YYB0|Y8359_ORYSJ	65.5	4e-11	Uncharacterized protein Os08g0359500 OS=Oryza sativa subsp. japonica GN=Os08g0359500 PE=2 SV=1	--	--	--	--	--	--	--	--	--	--	-	-	-
CL1027.Contig32_NAU-LB	973	2	0.097	gi|297851728|ref|XP_002893745.1|	124.4	5e-75	hypothetical protein ARALYDRAFT_336372 [Arabidopsis lyrata subsp. lyrata] >gi|297339587|gb|EFH70004.1| hypothetical protein ARALYDRAFT_336372 [Arabidopsis lyrata subsp. lyrata]	gi|11934653|gb|AF153128.1|AF153128	293	2e-76	Brassica napus p23 (p23) mRNA, complete cds	sp|P0C8Z0|Y8359_ORYSI	81.3	2e-33	Uncharacterized protein OsI_027940 OS=Oryza sativa subsp. indica GN=OsI_027940 PE=1 SV=2	--	--	--	--	--	--	--	--	--	--	-	-	-
CL1027.Contig33_NAU-LB	1082	1	0.0436	gi|297851728|ref|XP_002893745.1|	66.2	7e-74	hypothetical protein ARALYDRAFT_336372 [Arabidopsis lyrata subsp. lyrata] >gi|297339587|gb|EFH70004.1| hypothetical protein ARALYDRAFT_336372 [Arabidopsis lyrata subsp. lyrata]	gi|11934653|gb|AF153128.1|AF153128	502	1e-139	Brassica napus p23 (p23) mRNA, complete cds	sp|Q6YYB0|Y8359_ORYSJ	145	5e-35	Uncharacterized protein Os08g0359500 OS=Oryza sativa subsp. japonica GN=Os08g0359500 PE=2 SV=1	--	--	--	--	--	--	--	--	--	--	-	-	-
CL1027.Contig34_NAU-LB	829	2	0.1139	gi|297851728|ref|XP_002893745.1|	299.7	3e-80	hypothetical protein ARALYDRAFT_336372 [Arabidopsis lyrata subsp. lyrata] >gi|297339587|gb|EFH70004.1| hypothetical protein ARALYDRAFT_336372 [Arabidopsis lyrata subsp. lyrata]	gi|11934653|gb|AF153128.1|AF153128	577	1e-162	Brassica napus p23 (p23) mRNA, complete cds	sp|P0C8Z0|Y8359_ORYSI	154	5e-38	Uncharacterized protein OsI_027940 OS=Oryza sativa subsp. indica GN=OsI_027940 PE=1 SV=2	--	--	--	--	--	--	--	--	--	--	-	-	-
CL1027.Contig3_NAU-LB	1100	0	0	gi|297851728|ref|XP_002893745.1|	41.2	6e-73	hypothetical protein ARALYDRAFT_336372 [Arabidopsis lyrata subsp. lyrata] >gi|297339587|gb|EFH70004.1| hypothetical protein ARALYDRAFT_336372 [Arabidopsis lyrata subsp. lyrata]	gi|11934653|gb|AF153128.1|AF153128	502	1e-139	Brassica napus p23 (p23) mRNA, complete cds	sp|Q6YYB0|Y8359_ORYSJ	145	5e-35	Uncharacterized protein Os08g0359500 OS=Oryza sativa subsp. japonica GN=Os08g0359500 PE=2 SV=1	--	--	--	--	--	--	--	--	--	--	-	-	-
CL1027.Contig4_NAU-LB	951	2	0.0993	gi|297851728|ref|XP_002893745.1|	299.7	4e-80	hypothetical protein ARALYDRAFT_336372 [Arabidopsis lyrata subsp. lyrata] >gi|297339587|gb|EFH70004.1| hypothetical protein ARALYDRAFT_336372 [Arabidopsis lyrata subsp. lyrata]	gi|11934653|gb|AF153128.1|AF153128	563	1e-157	Brassica napus p23 (p23) mRNA, complete cds	sp|P0C8Z0|Y8359_ORYSI	154	6e-38	Uncharacterized protein OsI_027940 OS=Oryza sativa subsp. indica GN=OsI_027940 PE=1 SV=2	--	--	--	--	--	--	--	--	--	--	-	-	-
CL1027.Contig5_NAU-LB	948	1	0.0498	gi|297851728|ref|XP_002893745.1|	66.2	1e-73	hypothetical protein ARALYDRAFT_336372 [Arabidopsis lyrata subsp. lyrata] >gi|297339587|gb|EFH70004.1| hypothetical protein ARALYDRAFT_336372 [Arabidopsis lyrata subsp. lyrata]	gi|11934653|gb|AF153128.1|AF153128	486	1e-134	Brassica napus p23 (p23) mRNA, complete cds	sp|Q6YYB0|Y8359_ORYSJ	144	6e-35	Uncharacterized protein Os08g0359500 OS=Oryza sativa subsp. japonica GN=Os08g0359500 PE=2 SV=1	--	--	--	--	--	--	--	--	--	--	-	-	-
CL1027.Contig6_NAU-LB	1077	0	0	gi|297851728|ref|XP_002893745.1|	29.6	1e-39	hypothetical protein ARALYDRAFT_336372 [Arabidopsis lyrata subsp. lyrata] >gi|297339587|gb|EFH70004.1| hypothetical protein ARALYDRAFT_336372 [Arabidopsis lyrata subsp. lyrata]	gi|11934653|gb|AF153128.1|AF153128	210	2e-51	Brassica napus p23 (p23) mRNA, complete cds	sp|Q6YYB0|Y8359_ORYSJ	71.6	7e-13	Uncharacterized protein Os08g0359500 OS=Oryza sativa subsp. japonica GN=Os08g0359500 PE=2 SV=1	--	--	--	--	--	--	--	--	--	--	-	-	-
CL1027.Contig7_NAU-LB	1120	3	0.1265	gi|297851728|ref|XP_002893745.1|	124.4	3e-73	hypothetical protein ARALYDRAFT_336372 [Arabidopsis lyrata subsp. lyrata] >gi|297339587|gb|EFH70004.1| hypothetical protein ARALYDRAFT_336372 [Arabidopsis lyrata subsp. lyrata]	gi|11934653|gb|AF153128.1|AF153128	293	2e-76	Brassica napus p23 (p23) mRNA, complete cds	sp|Q6YYB0|Y8359_ORYSJ	79.3	2e-30	Uncharacterized protein Os08g0359500 OS=Oryza sativa subsp. japonica GN=Os08g0359500 PE=2 SV=1	--	--	--	--	--	--	--	--	--	--	-	-	-
CL1027.Contig8_NAU-LB	824	1	0.0573	gi|297851728|ref|XP_002893745.1|	40.4	3e-45	hypothetical protein ARALYDRAFT_336372 [Arabidopsis lyrata subsp. lyrata] >gi|297339587|gb|EFH70004.1| hypothetical protein ARALYDRAFT_336372 [Arabidopsis lyrata subsp. lyrata]	gi|11934653|gb|AF153128.1|AF153128	256	3e-65	Brassica napus p23 (p23) mRNA, complete cds	sp|Q6YYB0|Y8359_ORYSJ	81.3	6e-16	Uncharacterized protein Os08g0359500 OS=Oryza sativa subsp. japonica GN=Os08g0359500 PE=2 SV=1	--	--	--	--	--	--	--	--	--	--	-	-	-
CL1027.Contig9_NAU-LB	1010	1	0.0467	gi|297851728|ref|XP_002893745.1|	41.2	1e-74	hypothetical protein ARALYDRAFT_336372 [Arabidopsis lyrata subsp. lyrata] >gi|297339587|gb|EFH70004.1| hypothetical protein ARALYDRAFT_336372 [Arabidopsis lyrata subsp. lyrata]	gi|11934653|gb|AF153128.1|AF153128	547	1e-153	Brassica napus p23 (p23) mRNA, complete cds	sp|Q6YYB0|Y8359_ORYSJ	154	6e-38	Uncharacterized protein Os08g0359500 OS=Oryza sativa subsp. japonica GN=Os08g0359500 PE=2 SV=1	--	--	--	--	--	--	--	--	--	--	-	-	-
CL1028.Contig1_NAU-LB	1336	353	12.4735	gi|297847282|ref|XP_002891522.1|	708.4	0	hypothetical protein ARALYDRAFT_474093 [Arabidopsis lyrata subsp. lyrata] >gi|297337364|gb|EFH67781.1| hypothetical protein ARALYDRAFT_474093 [Arabidopsis lyrata subsp. lyrata]	gi|37202007|gb|BT010597.1|	1281	0	Arabidopsis thaliana At1g49580 gene, complete cds	sp|Q9FX86|CAMK8_ARATH	702	0	CDPK-related kinase 8 OS=Arabidopsis thaliana GN=CRK8 PE=1 SV=1	SPAC14C4.03	102	1e-21	COG0515	Serine/threonine protein kinase	K00924	2e-167	586	ath:AT3G50530	[EC:2.7.1.-]	GO:0006468//protein phosphorylation;GO:0010075//regulation of meristem growth	GO:0005509//calcium ion binding;GO:0005524//ATP binding;GO:0004683//calmodulin-dependent protein kinase activity;GO:0004723//calcium-dependent protein serine/threonine phosphatase activity	GO:0005886//plasma membrane
CL1028.Contig2_NAU-LB	1074	54	2.3736	gi|297830562|ref|XP_002883163.1|	592.4	4e-168	hypothetical protein ARALYDRAFT_898284 [Arabidopsis lyrata subsp. lyrata] >gi|297329003|gb|EFH59422.1| hypothetical protein ARALYDRAFT_898284 [Arabidopsis lyrata subsp. lyrata]	gi|460180548|gb|GABL01076850.1|	1070	0	TSA: Camelina sativa comp62043_c0_seq1 transcribed RNA sequence	sp|Q9LJL9|CAMK2_ARATH	584	3e-167	CDPK-related kinase 2 OS=Arabidopsis thaliana GN=CRK2 PE=1 SV=1	SPAC14C4.03	79	1e-14	COG0515	Serine/threonine protein kinase	K00924	2e-132	470	aly:ARALYDRAFT_485401	[EC:2.7.1.-]	GO:0006468//protein phosphorylation;GO:0010075//regulation of meristem growth	GO:0005509//calcium ion binding;GO:0005524//ATP binding;GO:0004683//calmodulin-dependent protein kinase activity;GO:0004723//calcium-dependent protein serine/threonine phosphatase activity	GO:0005886//plasma membrane
CL1028.Contig3_NAU-LB	1042	42	1.9028	gi|297830562|ref|XP_002883163.1|	592.4	4e-168	hypothetical protein ARALYDRAFT_898284 [Arabidopsis lyrata subsp. lyrata] >gi|297329003|gb|EFH59422.1| hypothetical protein ARALYDRAFT_898284 [Arabidopsis lyrata subsp. lyrata]	gi|460180548|gb|GABL01076850.1|	1138	0	TSA: Camelina sativa comp62043_c0_seq1 transcribed RNA sequence	sp|Q9LJL9|CAMK2_ARATH	585	2e-167	CDPK-related kinase 2 OS=Arabidopsis thaliana GN=CRK2 PE=1 SV=1	SPAC14C4.03	79	1e-14	COG0515	Serine/threonine protein kinase	K00924	8e-134	474	aly:ARALYDRAFT_485401	[EC:2.7.1.-]	GO:0006468//protein phosphorylation;GO:0010075//regulation of meristem growth	GO:0005509//calcium ion binding;GO:0005524//ATP binding;GO:0004683//calmodulin-dependent protein kinase activity;GO:0004723//calcium-dependent protein serine/threonine phosphatase activity	GO:0005886//plasma membrane
CL1028.Contig4_NAU-LB	216	42	9.1794	gi|297847282|ref|XP_002891522.1|	70.9	7e-12	hypothetical protein ARALYDRAFT_474093 [Arabidopsis lyrata subsp. lyrata] >gi|297337364|gb|EFH67781.1| hypothetical protein ARALYDRAFT_474093 [Arabidopsis lyrata subsp. lyrata]	gi|460140508|gb|GABL01099492.1|	85.7	2e-14	TSA: Camelina sativa comp294188_c0_seq1 transcribed RNA sequence	sp|Q9FX86|CAMK8_ARATH	70.1	3e-13	CDPK-related kinase 8 OS=Arabidopsis thaliana GN=CRK8 PE=1 SV=1	--	--	--	--	--	K00924	4e-07	51.2	aly:ARALYDRAFT_485401	[EC:2.7.1.-]	GO:0010075//regulation of meristem growth;GO:0016310//phosphorylation	GO:0004674//protein serine/threonine kinase activity;GO:0005509//calcium ion binding;GO:0000166//nucleotide binding;GO:0004723//calcium-dependent protein serine/threonine phosphatase activity	GO:0005886//plasma membrane
CL1028.Contig5_NAU-LB	3144	666	10.0002	gi|75335080|sp|Q9LJL9.1|CAMK2_ARATH	1071.6	0	RecName: Full=CDPK-related kinase 2; Short=AtCRK2; AltName: Full=Calcium/calmodulin-dependent protein kinase 2 >gi|16904216|gb|AAL30815.1|AF435447_1 calcium/calmodulin-dependent protein kinase CaMK2 [Arabidopsis thaliana] >gi|9294612|dbj|BAB02951.1| calcium-dependent protein kinase [Arabidopsis thaliana] >gi|16604466|gb|AAL24239.1| AT3g19100/MVI11_1 [Arabidopsis thaliana] >gi|18958024|gb|AAL79585…	gi|18958023|gb|AY079035.1|	1842	0	Arabidopsis thaliana AT3g19100/MVI11_1 mRNA, complete cds	sp|Q9LJL9|CAMK2_ARATH	1071	0	CDPK-related kinase 2 OS=Arabidopsis thaliana GN=CRK2 PE=1 SV=1	SPAC14C4.03	129	2e-29	COG0515	Serine/threonine protein kinase	K00924	0	797	aly:ARALYDRAFT_485401	[EC:2.7.1.-]	GO:0006468//protein phosphorylation;GO:0010075//regulation of meristem growth	GO:0005509//calcium ion binding;GO:0005524//ATP binding;GO:0004683//calmodulin-dependent protein kinase activity;GO:0004723//calcium-dependent protein serine/threonine phosphatase activity	GO:0005886//plasma membrane
CL1028.Contig6_NAU-LB	2067	43	0.9821	gi|75335080|sp|Q9LJL9.1|CAMK2_ARATH	1069.7	0	RecName: Full=CDPK-related kinase 2; Short=AtCRK2; AltName: Full=Calcium/calmodulin-dependent protein kinase 2 >gi|16904216|gb|AAL30815.1|AF435447_1 calcium/calmodulin-dependent protein kinase CaMK2 [Arabidopsis thaliana] >gi|9294612|dbj|BAB02951.1| calcium-dependent protein kinase [Arabidopsis thaliana] >gi|16604466|gb|AAL24239.1| AT3g19100/MVI11_1 [Arabidopsis thaliana] >gi|18958024|gb|AAL79585…	gi|18958023|gb|AY079035.1|	1893	0	Arabidopsis thaliana AT3g19100/MVI11_1 mRNA, complete cds	sp|Q9LJL9|CAMK2_ARATH	1069	0	CDPK-related kinase 2 OS=Arabidopsis thaliana GN=CRK2 PE=1 SV=1	SPAC14C4.03	129	1e-29	COG0515	Serine/threonine protein kinase	K00924	0	798	aly:ARALYDRAFT_485401	[EC:2.7.1.-]	GO:0006468//protein phosphorylation;GO:0010075//regulation of meristem growth	GO:0005509//calcium ion binding;GO:0005524//ATP binding;GO:0004683//calmodulin-dependent protein kinase activity;GO:0004723//calcium-dependent protein serine/threonine phosphatase activity	GO:0005886//plasma membrane
CL1028.Contig7_NAU-LB	2099	7	0.1574	gi|75335080|sp|Q9LJL9.1|CAMK2_ARATH	1069.3	0	RecName: Full=CDPK-related kinase 2; Short=AtCRK2; AltName: Full=Calcium/calmodulin-dependent protein kinase 2 >gi|16904216|gb|AAL30815.1|AF435447_1 calcium/calmodulin-dependent protein kinase CaMK2 [Arabidopsis thaliana] >gi|9294612|dbj|BAB02951.1| calcium-dependent protein kinase [Arabidopsis thaliana] >gi|16604466|gb|AAL24239.1| AT3g19100/MVI11_1 [Arabidopsis thaliana] >gi|18958024|gb|AAL79585…	gi|18958023|gb|AY079035.1|	1822	0	Arabidopsis thaliana AT3g19100/MVI11_1 mRNA, complete cds	sp|Q9LJL9|CAMK2_ARATH	1069	0	CDPK-related kinase 2 OS=Arabidopsis thaliana GN=CRK2 PE=1 SV=1	SPAC14C4.03	129	2e-29	COG0515	Serine/threonine protein kinase	K00924	0	794	aly:ARALYDRAFT_485401	[EC:2.7.1.-]	GO:0006468//protein phosphorylation;GO:0010075//regulation of meristem growth	GO:0005509//calcium ion binding;GO:0005524//ATP binding;GO:0004683//calmodulin-dependent protein kinase activity;GO:0004723//calcium-dependent protein serine/threonine phosphatase activity	GO:0005886//plasma membrane
CL1029.Contig1_NAU-LB	1401	470	15.8372	gi|145336129|ref|NP_173974.3|	650.6	0	Cobalamin biosynthesis CobW-like protein [Arabidopsis thaliana] >gi|63147374|gb|AAY34160.1| At1g26520 [Arabidopsis thaliana] >gi|332192579|gb|AEE30700.1| Cobalamin biosynthesis CobW-like protein [Arabidopsis thaliana]	gi|145336128|ref|NM_102414.3|	1187	0	Arabidopsis thaliana Cobalamin biosynthesis CobW-like protein (AT1G26520) mRNA, complete cds	--	--	--	--	all1751	241	2e-63	COG0523	Putative GTPases (G3E family)	--	--	--	--	--	-	-	GO:0005634//nucleus
CL1029.Contig2_NAU-LB	485	118	11.4857	gi|297845544|ref|XP_002890653.1|	152.9	1e-36	hypothetical protein ARALYDRAFT_472757 [Arabidopsis lyrata subsp. lyrata] >gi|297336495|gb|EFH66912.1| hypothetical protein ARALYDRAFT_472757 [Arabidopsis lyrata subsp. lyrata]	gi|460186514|gb|GABL01072621.1|	206	2e-50	TSA: Camelina sativa comp61109_c0_seq1 transcribed RNA sequence	--	--	--	--	all1751	58.2	6e-09	COG0523	Putative GTPases (G3E family)	--	--	--	--	--	-	-	GO:0005634//nucleus
CL103.Contig1_NAU-LB	1411	391	13.0818	gi|297825011|ref|XP_002880388.1|	597.8	1e-169	DNAJ heat shock N-terminal domain-containing protein [Arabidopsis lyrata subsp. lyrata] >gi|297326227|gb|EFH56647.1| DNAJ heat shock N-terminal domain-containing protein [Arabidopsis lyrata subsp. lyrata]	gi|460190660|gb|GABL01069186.1|	1144	0	TSA: Camelina sativa comp60298_c0_seq1 transcribed RNA sequence	sp|Q8GYX8|DNJ10_ARATH	343	1e-94	Chaperone protein dnaJ 10 OS=Arabidopsis thaliana GN=ATJ10 PE=2 SV=2	YER048c	143	6e-34	COG2214	DnaJ-class molecular chaperone	K09517	5e-17	87.4	ppp:PHYPADRAFT_197549	DnaJ homolog subfamily B member 11	GO:0006457//protein folding;GO:0006950//response to stress	GO:0051082//unfolded protein binding;GO:0031072//heat shock protein binding	GO:0005829//cytosol
CL103.Contig2_NAU-LB	1384	1334	45.5028	gi|15234962|ref|NP_195626.1|	602.8	4e-171	DNAJ heat shock N-terminal domain-containing protein [Arabidopsis thaliana] >gi|334187308|ref|NP_001190960.1| DNAJ heat shock N-terminal domain-containing protein [Arabidopsis thaliana] >gi|4914427|emb|CAB43630.1| dnaJ-like protein [Arabidopsis thaliana] >gi|7270898|emb|CAB80578.1| dnaJ-like protein [Arabidopsis thaliana] >gi|18086431|gb|AAL57670.1| AT4g39150/T22F8_50 [Arabidopsis thaliana] >gi|2…	gi|460190658|gb|GABL01069188.1|	983	0	TSA: Camelina sativa comp60298_c0_seq3 transcribed RNA sequence	sp|Q8GYX8|DNJ10_ARATH	365	4e-101	Chaperone protein dnaJ 10 OS=Arabidopsis thaliana GN=ATJ10 PE=2 SV=2	YER048c	147	3e-35	COG2214	DnaJ-class molecular chaperone	K03686	2e-19	95.1	pop:POPTR_752360	molecular chaperone DnaJ	GO:0006457//protein folding;GO:0006950//response to stress	GO:0051082//unfolded protein binding;GO:0031072//heat shock protein binding	GO:0005829//cytosol
CL1030.Contig1_NAU-LB	210	12	2.6976	gi|297797033|ref|XP_002866401.1|	129	2e-29	hypothetical protein ARALYDRAFT_496241 [Arabidopsis lyrata subsp. lyrata] >gi|297312236|gb|EFH42660.1| hypothetical protein ARALYDRAFT_496241 [Arabidopsis lyrata subsp. lyrata]	gi|460158212|gb|GABL01087768.1|	200	4e-49	TSA: Camelina sativa comp63958_c0_seq1 transcribed RNA sequence	sp|Q39202|RLK1_ARATH	127	1e-30	G-type lectin S-receptor-like serine/threonine-protein kinase RLK1 OS=Arabidopsis thaliana GN=RLK1 PE=2 SV=2	--	--	--	--	--	K13417	5e-14	73.9	aly:ARALYDRAFT_899604	somatic embryogenesis receptor kinase 4 [EC:2.7.10.1 2.7.11.1]	GO:0031348//negative regulation of defense response;GO:0009867//jasmonic acid mediated signaling pathway;GO:0035304//regulation of protein dephosphorylation;GO:0009862//systemic acquired resistance, salicylic acid mediated signaling pathway;GO:0010363//regulation of plant-type hypersensitive response;GO:0010310//regulation of hydrogen peroxide metabolic process;GO:0006355//regulation of transcrip…	GO:0030246//carbohydrate binding;GO:0004713//protein tyrosine kinase activity;GO:0004674//protein serine/threonine kinase activity;GO:0000156//phosphorelay response regulator activity;GO:0005524//ATP binding	GO:0005886//plasma membrane
CL1030.Contig2_NAU-LB	2225	322	6.8319	gi|313471496|sp|Q39202.2|RLK1_ARATH	902.1	0	RecName: Full=G-type lectin S-receptor-like serine/threonine-protein kinase RLK1; AltName: Full=Receptor-like protein kinase 1; Flags: Precursor	gi|199580070|gb|AC232495.1|	916	0	Brassica rapa subsp. pekinensis clone KBrB051M06, complete sequence	sp|Q39202|RLK1_ARATH	902	0	G-type lectin S-receptor-like serine/threonine-protein kinase RLK1 OS=Arabidopsis thaliana GN=RLK1 PE=2 SV=2	CAC1728_1	90.9	8e-18	COG0515	Serine/threonine protein kinase	K13416	2e-60	232	rcu:RCOM_1534760	brassinosteroid insensitive 1-associated receptor kinase 1 [EC:2.7.10.1 2.7.11.1]	GO:0009987//cellular process	GO:0016301//kinase activity	-
CL1030.Contig3_NAU-LB	266	16	2.8396	gi|166846|gb|AAA32857.1|	164.5	4e-40	receptor-like protein kinase [Arabidopsis thaliana]	gi|332002898|gb|CP002688.1|	224	3e-56	Arabidopsis thaliana chromosome 5, complete sequence	sp|Q39202|RLK1_ARATH	164	1e-41	G-type lectin S-receptor-like serine/threonine-protein kinase RLK1 OS=Arabidopsis thaliana GN=RLK1 PE=2 SV=2	--	--	--	--	--	K13416	9e-12	66.6	rcu:RCOM_1534760	brassinosteroid insensitive 1-associated receptor kinase 1 [EC:2.7.10.1 2.7.11.1]	GO:0031348//negative regulation of defense response;GO:0009867//jasmonic acid mediated signaling pathway;GO:0035304//regulation of protein dephosphorylation;GO:0009862//systemic acquired resistance, salicylic acid mediated signaling pathway;GO:0010363//regulation of plant-type hypersensitive response;GO:0010310//regulation of hydrogen peroxide metabolic process;GO:0006355//regulation of transcrip…	GO:0030246//carbohydrate binding;GO:0004715//non-membrane spanning protein tyrosine kinase activity;GO:0004674//protein serine/threonine kinase activity;GO:0005524//ATP binding	GO:0005886//plasma membrane
CL1031.Contig1_NAU-LB	1478	931	29.7368	gi|18420557|ref|NP_568074.1|	734.6	0	ubiquitin carboxyl-terminal hydrolase 3 [Arabidopsis thaliana] >gi|62901126|sp|O24454.1|UBP3_ARATH RecName: Full=Ubiquitin carboxyl-terminal hydrolase 3; AltName: Full=Deubiquitinating enzyme 3; Short=AtUBP3; AltName: Full=Ubiquitin thioesterase 3; AltName: Full=Ubiquitin-specific-processing protease 3 >gi|2347098|gb|AAB67966.1| ubiquitin-specific protease [Arabidopsis thaliana] >gi|4490742|emb|C…	gi|460158339|gb|GABL01087662.1|	1475	0	TSA: Camelina sativa comp63945_c0_seq1 transcribed RNA sequence	sp|O24454|UBP3_ARATH	734	0	Ubiquitin carboxyl-terminal hydrolase 3 OS=Arabidopsis thaliana GN=UBP3 PE=1 SV=1	SPBC18H10.08c	118	3e-26	COG5533	Ubiquitin C-terminal hydrolase	K11842	0	734	aly:ARALYDRAFT_490777	ubiquitin carboxyl-terminal hydrolase 12/46 [EC:3.1.2.15]	GO:0006007//glucose catabolic process;GO:0006511//ubiquitin-dependent protein catabolic process;GO:0009755//hormone-mediated signaling pathway;GO:0006499//N-terminal protein myristoylation	GO:0004221//ubiquitin thiolesterase activity;GO:0004843//ubiquitin-specific protease activity	GO:0005737//cytoplasm;GO:0005634//nucleus
CL1031.Contig2_NAU-LB	959	348	17.1309	gi|18420557|ref|NP_568074.1|	615.1	5e-175	ubiquitin carboxyl-terminal hydrolase 3 [Arabidopsis thaliana] >gi|62901126|sp|O24454.1|UBP3_ARATH RecName: Full=Ubiquitin carboxyl-terminal hydrolase 3; AltName: Full=Deubiquitinating enzyme 3; Short=AtUBP3; AltName: Full=Ubiquitin thioesterase 3; AltName: Full=Ubiquitin-specific-processing protease 3 >gi|2347098|gb|AAB67966.1| ubiquitin-specific protease [Arabidopsis thaliana] >gi|4490742|emb|C…	gi|460158339|gb|GABL01087662.1|	1118	0	TSA: Camelina sativa comp63945_c0_seq1 transcribed RNA sequence	sp|O24454|UBP3_ARATH	615	2e-176	Ubiquitin carboxyl-terminal hydrolase 3 OS=Arabidopsis thaliana GN=UBP3 PE=1 SV=1	SPBC18H10.08c	114	3e-25	COG5533	Ubiquitin C-terminal hydrolase	K11842	4e-176	615	aly:ARALYDRAFT_490777	ubiquitin carboxyl-terminal hydrolase 12/46 [EC:3.1.2.15]	GO:0006007//glucose catabolic process;GO:0006511//ubiquitin-dependent protein catabolic process;GO:0009755//hormone-mediated signaling pathway;GO:0006499//N-terminal protein myristoylation	GO:0004221//ubiquitin thiolesterase activity;GO:0004843//ubiquitin-specific protease activity	GO:0005737//cytoplasm;GO:0005634//nucleus
CL1032.Contig1_NAU-LB	1079	365	15.9694	gi|297849026|ref|XP_002892394.1|	396.7	3e-109	C2 domain-containing protein [Arabidopsis lyrata subsp. lyrata] >gi|297338236|gb|EFH68653.1| C2 domain-containing protein [Arabidopsis lyrata subsp. lyrata]	gi|57900800|gb|AC155338.1|	218	9e-54	Brassica rapa subsp. pekinensis clone KBrH138P04, complete sequence	sp|O48809|LRX2_ARATH	72	6e-13	Leucine-rich repeat extensin-like protein 2 OS=Arabidopsis thaliana GN=LRX2 PE=1 SV=1	--	--	--	--	--	K01115	1e-10	65.9	vcn:VOLCADRAFT_99471	phospholipase D [EC:3.1.4.4]	-	-	GO:0005634//nucleus
CL1032.Contig2_NAU-LB	1443	1354	44.2966	gi|297849026|ref|XP_002892394.1|	442.6	8e-123	C2 domain-containing protein [Arabidopsis lyrata subsp. lyrata] >gi|297338236|gb|EFH68653.1| C2 domain-containing protein [Arabidopsis lyrata subsp. lyrata]	gi|57900800|gb|AC155338.1|	486	1e-134	Brassica rapa subsp. pekinensis clone KBrH138P04, complete sequence	sp|Q9FPQ6|GP1_CHLRE	67	3e-11	Vegetative cell wall protein gp1 OS=Chlamydomonas reinhardtii GN=GP1 PE=2 SV=1	Rv3876	52.4	2e-06	COG0455	ATPases involved in chromosome partitioning	K13095	2e-12	72	sbi:SORBI_01g038690	splicing factor 1	-	-	GO:0005634//nucleus
CL1033.Contig1_NAU-LB	1029	197	9.0379	gi|297844598|ref|XP_002890180.1|	590.9	1e-167	hypothetical protein ARALYDRAFT_471863 [Arabidopsis lyrata subsp. lyrata] >gi|297336022|gb|EFH66439.1| hypothetical protein ARALYDRAFT_471863 [Arabidopsis lyrata subsp. lyrata]	gi|460187503|gb|GABL01071802.1|	906	0	TSA: Camelina sativa comp60898_c0_seq1 transcribed RNA sequence	sp|C0LGE0|Y1765_ARATH	316	1e-86	Probable LRR receptor-like serine/threonine-protein kinase At1g07650 OS=Arabidopsis thaliana GN=At1g07650 PE=1 SV=1	BH2504_1	89.4	9e-18	COG0515	Serine/threonine protein kinase	K04733	1e-54	211	smo:SELMODRAFT_33807	interleukin-1 receptor-associated kinase 4 [EC:2.7.11.1]	GO:0046777//protein autophosphorylation;GO:0031348//negative regulation of defense response;GO:0009627//systemic acquired resistance;GO:0030968//endoplasmic reticulum unfolded protein response;GO:0009863//salicylic acid mediated signaling pathway;GO:0009697//salicylic acid biosynthetic process	GO:0004674//protein serine/threonine kinase activity;GO:0005524//ATP binding;GO:0004715//non-membrane spanning protein tyrosine kinase activity	GO:0005886//plasma membrane
CL1033.Contig2_NAU-LB	1617	399	11.6488	gi|297844598|ref|XP_002890180.1|	630.9	1e-179	hypothetical protein ARALYDRAFT_471863 [Arabidopsis lyrata subsp. lyrata] >gi|297336022|gb|EFH66439.1| hypothetical protein ARALYDRAFT_471863 [Arabidopsis lyrata subsp. lyrata]	gi|460187503|gb|GABL01071802.1|	894	0	TSA: Camelina sativa comp60898_c0_seq1 transcribed RNA sequence	sp|C0LGH2|Y1561_ARATH	333	1e-91	Probable LRR receptor-like serine/threonine-protein kinase At1g56130 OS=Arabidopsis thaliana GN=At1g56130 PE=1 SV=2	BH2504_1	97.4	6e-20	COG0515	Serine/threonine protein kinase	K04733	4e-62	237	smo:SELMODRAFT_33807	interleukin-1 receptor-associated kinase 4 [EC:2.7.11.1]	GO:0046777//protein autophosphorylation;GO:0031348//negative regulation of defense response;GO:0009627//systemic acquired resistance;GO:0030968//endoplasmic reticulum unfolded protein response;GO:0009863//salicylic acid mediated signaling pathway;GO:0009697//salicylic acid biosynthetic process	GO:0004674//protein serine/threonine kinase activity;GO:0005524//ATP binding;GO:0004715//non-membrane spanning protein tyrosine kinase activity	GO:0005886//plasma membrane
CL1034.Contig1_NAU-LB	607	75	5.833	gi|297808167|ref|XP_002871967.1|	349.7	1e-95	ascorbate oxidase [Arabidopsis lyrata subsp. lyrata] >gi|297317804|gb|EFH48226.1| ascorbate oxidase [Arabidopsis lyrata subsp. lyrata]	gi|334187808|ref|NM_001203424.1|	488	1e-135	Arabidopsis thaliana L-ascorbate oxidase (AT5G21105) mRNA, complete cds	sp|P14133|ASO_CUCSA	267	3e-72	L-ascorbate oxidase OS=Cucumis sativus PE=1 SV=1	SPAC1F7.08	53.9	2e-07	COG2132	Putative multicopper oxidases	K00423	2e-96	349	aly:ARALYDRAFT_489021	L-ascorbate oxidase [EC:1.10.3.3]	GO:0046520//sphingoid biosynthetic process;GO:0016126//sterol biosynthetic process;GO:0055114//oxidation-reduction process	GO:0005507//copper ion binding;GO:0008447//L-ascorbate oxidase activity	GO:0009505//plant-type cell wall;GO:0009506//plasmodesma;GO:0005576//extracellular region
CL1034.Contig2_NAU-LB	389	40	4.8543	gi|193788025|dbj|BAG50513.1|	258.8	1e-68	ascorbic acid oxidase [Brassica rapa subsp. chinensis]	gi|199580278|gb|AC189583.2|	531	1e-148	Brassica rapa subsp. pekinensis clone KBrH012D09, complete sequence	sp|P14133|ASO_CUCSA	198	9e-52	L-ascorbate oxidase OS=Cucumis sativus PE=1 SV=1	--	--	--	--	--	K00423	1e-58	222	aly:ARALYDRAFT_489021	L-ascorbate oxidase [EC:1.10.3.3]	GO:0046520//sphingoid biosynthetic process;GO:0016126//sterol biosynthetic process;GO:0055114//oxidation-reduction process	GO:0005507//copper ion binding;GO:0008447//L-ascorbate oxidase activity	GO:0009506//plasmodesma;GO:0005618//cell wall;GO:0005576//extracellular region
CL1035.Contig1_NAU-LB	989	105	5.012	gi|297815932|ref|XP_002875849.1|	478.4	8e-134	hypothetical protein ARALYDRAFT_905987 [Arabidopsis lyrata subsp. lyrata] >gi|297321687|gb|EFH52108.1| hypothetical protein ARALYDRAFT_905987 [Arabidopsis lyrata subsp. lyrata]	gi|460180926|gb|GABL01076527.1|	660	0	TSA: Camelina sativa comp61974_c0_seq2 transcribed RNA sequence	sp|C0LGP4|Y3475_ARATH	463	8e-131	Probable LRR receptor-like serine/threonine-protein kinase At3g47570 OS=Arabidopsis thaliana GN=At3g47570 PE=1 SV=1	lin1934_1	70.1	6e-12	COG0515	Serine/threonine protein kinase	K13428	3e-96	349	ath:AT5G20480	LRR receptor-like serine/threonine-protein kinase EFR [EC:2.7.11.1]	GO:0006468//protein phosphorylation;GO:0007169//transmembrane receptor protein tyrosine kinase signaling pathway	GO:0004674//protein serine/threonine kinase activity;GO:0005524//ATP binding	GO:0016021//integral to membrane;GO:0009507//chloroplast;GO:0005886//plasma membrane
CL1035.Contig2_NAU-LB	917	87	4.4789	gi|297818964|ref|XP_002877365.1|	434.5	1e-120	predicted protein [Arabidopsis lyrata subsp. lyrata] >gi|297323203|gb|EFH53624.1| predicted protein [Arabidopsis lyrata subsp. lyrata]	gi|296841177|gb|AC240938.1|	656	0	Brassica rapa subsp. pekinensis clone KBrF153M15, complete sequence	sp|C0LGP4|Y3475_ARATH	426	9e-120	Probable LRR receptor-like serine/threonine-protein kinase At3g47570 OS=Arabidopsis thaliana GN=At3g47570 PE=1 SV=1	CAC1728_1	72.8	8e-13	COG0515	Serine/threonine protein kinase	K13428	1e-85	314	aly:ARALYDRAFT_488953	LRR receptor-like serine/threonine-protein kinase EFR [EC:2.7.11.1]	GO:0006468//protein phosphorylation;GO:0007169//transmembrane receptor protein tyrosine kinase signaling pathway	GO:0004674//protein serine/threonine kinase activity;GO:0005524//ATP binding	GO:0016021//integral to membrane;GO:0009507//chloroplast;GO:0005886//plasma membrane
CL1035.Contig3_NAU-LB	662	101	7.2025	gi|297815932|ref|XP_002875849.1|	341.7	5e-93	hypothetical protein ARALYDRAFT_905987 [Arabidopsis lyrata subsp. lyrata] >gi|297321687|gb|EFH52108.1| hypothetical protein ARALYDRAFT_905987 [Arabidopsis lyrata subsp. lyrata]	gi|199579980|gb|AC189299.2|	581	1e-163	Brassica rapa subsp. pekinensis clone KBrB028K05, complete sequence	sp|C0LGP4|Y3475_ARATH	323	4e-89	Probable LRR receptor-like serine/threonine-protein kinase At3g47570 OS=Arabidopsis thaliana GN=At3g47570 PE=1 SV=1	CAC1728_1	75.1	9e-14	COG0515	Serine/threonine protein kinase	K13428	8e-65	244	ath:AT5G20480	LRR receptor-like serine/threonine-protein kinase EFR [EC:2.7.11.1]	GO:0031348//negative regulation of defense response;GO:0009867//jasmonic acid mediated signaling pathway;GO:0009697//salicylic acid biosynthetic process;GO:0009862//systemic acquired resistance, salicylic acid mediated signaling pathway;GO:0010363//regulation of plant-type hypersensitive response;GO:0010310//regulation of hydrogen peroxide metabolic process;GO:0016045//detection of bacterium;GO:0…	GO:0019199//transmembrane receptor protein kinase activity;GO:0005515//protein binding;GO:0004674//protein serine/threonine kinase activity;GO:0005524//ATP binding	GO:0016021//integral to membrane;GO:0009507//chloroplast;GO:0005886//plasma membrane
CL1036.Contig1_NAU-LB	1030	3426	157.025	gi|312282401|dbj|BAJ34066.1|	510.8	1e-143	unnamed protein product [Thellungiella halophila]	gi|312282400|dbj|AK352980.1|	1068	0	Thellungiella halophila mRNA, complete cds, clone: RTFL01-19-E08	sp|Q570B4|KCS10_ARATH	500	6e-142	3-ketoacyl-CoA synthase 10 OS=Arabidopsis thaliana GN=FDH PE=1 SV=2	DRA0326	57.4	4e-08	COG3424	Predicted naringenin-chalcone synthase	K15397	2e-141	500	ath:AT2G26250	3-ketoacyl-CoA synthase [EC:2.3.1.-]	GO:0006633//fatty acid biosynthetic process;GO:0009409//response to cold;GO:0000038//very long-chain fatty acid metabolic process;GO:0042335//cuticle development;GO:0009416//response to light stimulus;GO:0080167//response to karrikin;GO:0009913//epidermal cell differentiation	GO:0016747//transferase activity, transferring acyl groups other than amino-acyl groups	GO:0016020//membrane;GO:0005634//nucleus;GO:0005783//endoplasmic reticulum
CL1036.Contig2_NAU-LB	658	391	28.0523	gi|312282401|dbj|BAJ34066.1|	283.9	1e-75	unnamed protein product [Thellungiella halophila]	gi|312282400|dbj|AK352980.1|	563	1e-158	Thellungiella halophila mRNA, complete cds, clone: RTFL01-19-E08	sp|Q570B4|KCS10_ARATH	275	2e-74	3-ketoacyl-CoA synthase 10 OS=Arabidopsis thaliana GN=FDH PE=1 SV=2	DRA0326	61.6	1e-09	COG3424	Predicted naringenin-chalcone synthase	K15397	4e-74	275	ath:AT2G26250	3-ketoacyl-CoA synthase [EC:2.3.1.-]	GO:0006633//fatty acid biosynthetic process;GO:0009409//response to cold;GO:0000038//very long-chain fatty acid metabolic process;GO:0042335//cuticle development;GO:0009416//response to light stimulus;GO:0080167//response to karrikin;GO:0009913//epidermal cell differentiation	GO:0016747//transferase activity, transferring acyl groups other than amino-acyl groups	GO:0016020//membrane;GO:0005634//nucleus;GO:0005783//endoplasmic reticulum
CL1037.Contig1_NAU-LB	1722	36	0.9869	gi|312283507|dbj|BAJ34619.1|	781.2	0	unnamed protein product [Thellungiella halophila]	gi|312283506|dbj|AK353533.1|	1072	0	Thellungiella halophila mRNA, complete cds, clone: RTFL01-50-C17	sp|O49397|ARR10_ARATH	722	0	Two-component response regulator ARR10 OS=Arabidopsis thaliana GN=ARR10 PE=1 SV=1	all3822	76.3	2e-13	COG0745	Response regulators consisting of a CheY-like receiver domain and a winged-helix DNA-binding domain	K14491	0	726	aly:ARALYDRAFT_656852	two-component response regulator ARR-B family	GO:0031537//regulation of anthocyanin metabolic process;GO:0048831//regulation of shoot system development;GO:0006355//regulation of transcription, DNA-dependent;GO:0080022//primary root development;GO:0010029//regulation of seed germination;GO:0000160//two-component signal transduction system (phosphorelay);GO:0009736//cytokinin mediated signaling pathway;GO:0010380//regulation of chlorophyll bi…	GO:0003677//DNA binding;GO:0003700//sequence-specific DNA binding transcription factor activity;GO:0003682//chromatin binding;GO:0000156//phosphorelay response regulator activity	GO:0005634//nucleus
CL1037.Contig2_NAU-LB	1777	94	2.4972	gi|312283507|dbj|BAJ34619.1|	781.2	0	unnamed protein product [Thellungiella halophila]	gi|312283506|dbj|AK353533.1|	1057	0	Thellungiella halophila mRNA, complete cds, clone: RTFL01-50-C17	sp|O49397|ARR10_ARATH	720	0	Two-component response regulator ARR10 OS=Arabidopsis thaliana GN=ARR10 PE=1 SV=1	all3822	76.6	1e-13	COG0745	Response regulators consisting of a CheY-like receiver domain and a winged-helix DNA-binding domain	K14491	0	726	aly:ARALYDRAFT_656852	two-component response regulator ARR-B family	GO:0031537//regulation of anthocyanin metabolic process;GO:0048831//regulation of shoot system development;GO:0006355//regulation of transcription, DNA-dependent;GO:0080022//primary root development;GO:0010029//regulation of seed germination;GO:0000160//two-component signal transduction system (phosphorelay);GO:0009736//cytokinin mediated signaling pathway;GO:0010380//regulation of chlorophyll bi…	GO:0003677//DNA binding;GO:0003700//sequence-specific DNA binding transcription factor activity;GO:0003682//chromatin binding;GO:0000156//phosphorelay response regulator activity	GO:0005634//nucleus
CL1038.Contig1_NAU-LB	2515	2080	39.043	gi|297799088|ref|XP_002867428.1|	1309.7	0	hypothetical protein ARALYDRAFT_491857 [Arabidopsis lyrata subsp. lyrata] >gi|297313264|gb|EFH43687.1| hypothetical protein ARALYDRAFT_491857 [Arabidopsis lyrata subsp. lyrata]	gi|16648890|gb|AY059815.1|	2577	0	Arabidopsis thaliana AIM1 protein (At4g29010; F19B15.40) mRNA, complete cds	sp|Q9ZPI6|AIM1_ARATH	1305	0	Peroxisomal fatty acid beta-oxidation multifunctional protein AIM1 OS=Arabidopsis thaliana GN=AIM1 PE=1 SV=1	RSc1759_2	274	6e-73	COG1250	3-hydroxyacyl-CoA dehydrogenase	K10527	0	1309	aly:ARALYDRAFT_491857	enoyl-CoA hydratase/3-hydroxyacyl-CoA dehydrogenase [EC:4.2.1.17 1.1.1.35 1.1.1.211]	GO:0009845//seed germination;GO:0009695//jasmonic acid biosynthetic process;GO:0009908//flower development;GO:0006635//fatty acid beta-oxidation	GO:0008017//microtubule binding;GO:0003729//mRNA binding;GO:0008692//3-hydroxybutyryl-CoA epimerase activity;GO:0004165//dodecenoyl-CoA delta-isomerase activity;GO:0003857//3-hydroxyacyl-CoA dehydrogenase activity;GO:0000166//nucleotide binding;GO:0050662//coenzyme binding;GO:0004300//enoyl-CoA hydratase activity;GO:0018812	GO:0005618//cell wall;GO:0005777//peroxisome;GO:0005874//microtubule;GO:0009506//plasmodesma;GO:0009507//chloroplast
CL1038.Contig2_NAU-LB	1463	509	16.4245	gi|297799088|ref|XP_002867428.1|	811.2	0	hypothetical protein ARALYDRAFT_491857 [Arabidopsis lyrata subsp. lyrata] >gi|297313264|gb|EFH43687.1| hypothetical protein ARALYDRAFT_491857 [Arabidopsis lyrata subsp. lyrata]	gi|186514575|ref|NM_119045.4|	1437	0	Arabidopsis thaliana enoyl-CoA hydratase/3-hydroxyacyl-CoA dehydrogenase (AIM1) mRNA, complete cds	sp|Q9ZPI6|AIM1_ARATH	803	0	Peroxisomal fatty acid beta-oxidation multifunctional protein AIM1 OS=Arabidopsis thaliana GN=AIM1 PE=1 SV=1	RSc1759_1	203	5e-52	COG1024	Enoyl-CoA hydratase/carnithine racemase	K10527	0	811	aly:ARALYDRAFT_491857	enoyl-CoA hydratase/3-hydroxyacyl-CoA dehydrogenase [EC:4.2.1.17 1.1.1.35 1.1.1.211]	GO:0009845//seed germination;GO:0009695//jasmonic acid biosynthetic process;GO:0009908//flower development;GO:0006635//fatty acid beta-oxidation	GO:0008017//microtubule binding;GO:0003729//mRNA binding;GO:0008692//3-hydroxybutyryl-CoA epimerase activity;GO:0004165//dodecenoyl-CoA delta-isomerase activity;GO:0003857//3-hydroxyacyl-CoA dehydrogenase activity;GO:0000166//nucleotide binding;GO:0050662//coenzyme binding;GO:0004300//enoyl-CoA hydratase activity;GO:0018812	GO:0005618//cell wall;GO:0005777//peroxisome;GO:0005874//microtubule;GO:0009506//plasmodesma;GO:0009507//chloroplast
CL1039.Contig1_NAU-LB	817	230	13.29	--	--	--	--	--	--	--	--	--	--	--	--	--	--	--	--	--	--	--	--	--	--	-	-	-
CL104.Contig1_NAU-LB	685	178	12.2673	gi|297814259|ref|XP_002875013.1|	219.6	3e-56	IQ-domain 17 [Arabidopsis lyrata subsp. lyrata] >gi|297320850|gb|EFH51272.1| IQ-domain 17 [Arabidopsis lyrata subsp. lyrata]	gi|297814258|ref|XM_002874967.1|	194	8e-47	Arabidopsis lyrata subsp. lyrata IQ-domain 17 (IQD17), mRNA	--	--	--	--	--	--	--	--	--	--	--	--	--	--	-	GO:0005516//calmodulin binding	GO:0005634//nucleus
CL1040.Contig1_NAU-LB	490	54	5.2025	gi|297844430|ref|XP_002890096.1|	205.7	2e-52	hypothetical protein ARALYDRAFT_471720 [Arabidopsis lyrata subsp. lyrata] >gi|297335938|gb|EFH66355.1| hypothetical protein ARALYDRAFT_471720 [Arabidopsis lyrata subsp. lyrata]	gi|332189094|gb|CP002684.1|	170	9e-40	Arabidopsis thaliana chromosome 1, complete sequence	--	--	--	--	--	--	--	--	--	K11273	3e-10	62.4	mtr:MTR_4g012900	chromosome transmission fidelity protein 1 [EC:3.6.4.13]	GO:0032508//DNA duplex unwinding	GO:0003677//DNA binding;GO:0004003//ATP-dependent DNA helicase activity;GO:0005524//ATP binding	GO:0005634//nucleus
CL1040.Contig2_NAU-LB	858	326	17.937	gi|297844430|ref|XP_002890096.1|	261.9	9e-69	hypothetical protein ARALYDRAFT_471720 [Arabidopsis lyrata subsp. lyrata] >gi|297335938|gb|EFH66355.1| hypothetical protein ARALYDRAFT_471720 [Arabidopsis lyrata subsp. lyrata]	gi|332189094|gb|CP002684.1|	230	2e-57	Arabidopsis thaliana chromosome 1, complete sequence	--	--	--	--	--	--	--	--	--	K11273	2e-15	81.3	mtr:MTR_4g012900	chromosome transmission fidelity protein 1 [EC:3.6.4.13]	-	GO:0016787//hydrolase activity	-
CL1041.Contig1_NAU-LB	2379	514	10.1997	gi|297808717|ref|XP_002872242.1|	71.6	7e-11	hypothetical protein ARALYDRAFT_489519 [Arabidopsis lyrata subsp. lyrata] >gi|297318079|gb|EFH48501.1| hypothetical protein ARALYDRAFT_489519 [Arabidopsis lyrata subsp. lyrata]	gi|79522089|ref|NM_122568.3|	2389	0	Arabidopsis thaliana lon protease 1 (LON1) mRNA, complete cds	sp|P93655|LONM1_ARATH	1168	0	Lon protease homolog 1, mitochondrial OS=Arabidopsis thaliana GN=LON1 PE=1 SV=2	SPAC22F3.06c	538	2e-152	COG0466	ATP-dependent Lon protease, bacterial type	K08675	0	1202	ath:AT5G26860	Lon-like ATP-dependent protease [EC:3.4.21.-]	GO:0000741//karyogamy;GO:0051131//chaperone-mediated protein complex assembly;GO:0070407//oxidation-dependent protein catabolic process;GO:0009560//embryo sac egg cell differentiation;GO:0006515//misfolded or incompletely synthesized protein catabolic process;GO:0001666//response to hypoxia;GO:0007005//mitochondrion organization;GO:0051260//protein homooligomerization;GO:0006200//ATP catabolic pr…	GO:0005515//protein binding;GO:0004252//serine-type endopeptidase activity;GO:0004176//ATP-dependent peptidase activity;GO:0070361//mitochondrial light strand promoter anti-sense binding;GO:0003697//single-stranded DNA binding;GO:0003727//single-stranded RNA binding;GO:0005524//ATP binding	GO:0009507//chloroplast;GO:0042645//mitochondrial nucleoid;GO:0005829//cytosol
CL1041.Contig2_NAU-LB	214	26	5.7356	gi|1848291|gb|AAB48000.1|	137.1	8e-32	LON protease homolog [Arabidopsis thaliana]	gi|460175684|gb|GABL01080954.1|	281	1e-73	TSA: Camelina sativa comp62897_c0_seq1 transcribed RNA sequence	sp|P93655|LONM1_ARATH	137	2e-33	Lon protease homolog 1, mitochondrial OS=Arabidopsis thaliana GN=LON1 PE=1 SV=2	SPAC22F3.06c	85.9	2e-17	COG0466	ATP-dependent Lon protease, bacterial type	K08675	5e-33	137	aly:ARALYDRAFT_489519	Lon-like ATP-dependent protease [EC:3.4.21.-]	GO:0000741//karyogamy;GO:0051131//chaperone-mediated protein complex assembly;GO:0070407//oxidation-dependent protein catabolic process;GO:0009560//embryo sac egg cell differentiation;GO:0006515//misfolded or incompletely synthesized protein catabolic process;GO:0001666//response to hypoxia;GO:0007005//mitochondrion organization;GO:0051260//protein homooligomerization;GO:0006200//ATP catabolic pr…	GO:0005515//protein binding;GO:0004252//serine-type endopeptidase activity;GO:0004176//ATP-dependent peptidase activity;GO:0070361//mitochondrial light strand promoter anti-sense binding;GO:0003697//single-stranded DNA binding;GO:0003727//single-stranded RNA binding;GO:0005524//ATP binding	GO:0009507//chloroplast;GO:0042645//mitochondrial nucleoid;GO:0005829//cytosol
CL1041.Contig3_NAU-LB	615	53	4.0684	gi|297833304|ref|XP_002884534.1|	335.9	2e-91	hypothetical protein ARALYDRAFT_477873 [Arabidopsis lyrata subsp. lyrata] >gi|297330374|gb|EFH60793.1| hypothetical protein ARALYDRAFT_477873 [Arabidopsis lyrata subsp. lyrata]	gi|18397362|ref|NM_111452.1|	315	3e-83	Arabidopsis thaliana lon protease 3 (LON3) mRNA, complete cds	sp|Q9M9L7|LONM4_ARATH	324	3e-89	Lon protease homolog 4, chloroplastic/mitochondrial OS=Arabidopsis thaliana GN=LON4 PE=3 SV=1	CT344	118	6e-27	COG0466	ATP-dependent Lon protease, bacterial type	K08675	2e-92	335	aly:ARALYDRAFT_477873	Lon-like ATP-dependent protease [EC:3.4.21.-]	GO:0000741//karyogamy;GO:0051131//chaperone-mediated protein complex assembly;GO:0070407//oxidation-dependent protein catabolic process;GO:0009560//embryo sac egg cell differentiation;GO:0006515//misfolded or incompletely synthesized protein catabolic process;GO:0001666//response to hypoxia;GO:0007005//mitochondrion organization;GO:0051260//protein homooligomerization;GO:0006200//ATP catabolic pr…	GO:0005515//protein binding;GO:0004252//serine-type endopeptidase activity;GO:0004176//ATP-dependent peptidase activity;GO:0070361//mitochondrial light strand promoter anti-sense binding;GO:0003697//single-stranded DNA binding;GO:0003727//single-stranded RNA binding;GO:0005524//ATP binding	GO:0009507//chloroplast;GO:0042645//mitochondrial nucleoid;GO:0005829//cytosol
CL1042.Contig1_NAU-LB	1604	826	24.3105	gi|15229677|ref|NP_188490.1|	874	0	DEAD-box ATP-dependent RNA helicase 51 [Arabidopsis thaliana] >gi|75335038|sp|Q9LIH9.1|RH51_ARATH RecName: Full=DEAD-box ATP-dependent RNA helicase 51 >gi|9294321|dbj|BAB02218.1| DEAD-box ATP-dependent RNA helicase [Arabidopsis thaliana] >gi|332642600|gb|AEE76121.1| DEAD-box ATP-dependent RNA helicase 51 [Arabidopsis thaliana]	gi|145338676|ref|NM_112746.5|	1493	0	Arabidopsis thaliana DEAD-box ATP-dependent RNA helicase 51 (AT3G18600) mRNA, complete cds	sp|Q9LIH9|RH51_ARATH	874	0	DEAD-box ATP-dependent RNA helicase 51 OS=Arabidopsis thaliana GN=RH51 PE=2 SV=1	SPAC1F7.02c	551	9e-157	COG0513	Superfamily II DNA and RNA helicases	K13179	0	874	ath:AT3G18600	ATP-dependent RNA helicase DDX18/HAS1 [EC:3.6.4.13]	GO:0009220//pyrimidine ribonucleotide biosynthetic process;GO:0001510//RNA methylation;GO:0009909//regulation of flower development;GO:0034968//histone lysine methylation	GO:0008026//ATP-dependent helicase activity;GO:0003723//RNA binding;GO:0005524//ATP binding	GO:0005730//nucleolus;GO:0005829//cytosol
CL1042.Contig2_NAU-LB	214	32	7.0592	gi|297834766|ref|XP_002885265.1|	114.4	5e-25	hypothetical protein ARALYDRAFT_479365 [Arabidopsis lyrata subsp. lyrata] >gi|297331105|gb|EFH61524.1| hypothetical protein ARALYDRAFT_479365 [Arabidopsis lyrata subsp. lyrata]	gi|460173283|gb|GABL01082939.1|	202	1e-49	TSA: Camelina sativa comp63240_c0_seq1 transcribed RNA sequence	sp|Q9LIH9|RH51_ARATH	110	2e-25	DEAD-box ATP-dependent RNA helicase 51 OS=Arabidopsis thaliana GN=RH51 PE=2 SV=1	SPAC1F7.02c	70.1	9e-13	COG0513	Superfamily II DNA and RNA helicases	K13179	3e-26	114	aly:ARALYDRAFT_479365	ATP-dependent RNA helicase DDX18/HAS1 [EC:3.6.4.13]	GO:0009220//pyrimidine ribonucleotide biosynthetic process;GO:0001510//RNA methylation;GO:0009909//regulation of flower development;GO:0034968//histone lysine methylation	GO:0008026//ATP-dependent helicase activity;GO:0003723//RNA binding;GO:0005524//ATP binding	GO:0005730//nucleolus;GO:0005829//cytosol
CL1043.Contig1_NAU-LB	442	39	4.1654	gi|17065206|gb|AAL32757.1|	261.5	2e-69	similar to dihydroxyacetone kinase [Arabidopsis thaliana] >gi|27311955|gb|AAO00943.1| similar to dihydroxyacetone kinase [Arabidopsis thaliana]	gi|227204160|dbj|AK318817.1|	476	1e-131	Arabidopsis thaliana AT1G48430 mRNA, complete cds, clone: RAFL16-67-I08	sp|O04059|DHBK_SOLLC	235	9e-63	Putative 3,4-dihydroxy-2-butanone kinase OS=Solanum lycopersicum GN=DHBK PE=2 SV=1	AGl2580	88.6	4e-18	COG2376	Dihydroxyacetone kinase	K00863	1e-66	249	aly:ARALYDRAFT_898129	dihydroxyacetone kinase [EC:2.7.1.29]	GO:0006071//glycerol metabolic process;GO:0009610//response to symbiotic fungus;GO:0019375//galactolipid biosynthetic process;GO:0042631//cellular response to water deprivation;GO:0016310//phosphorylation;GO:0016036//cellular response to phosphate starvation	GO:0005524//ATP binding;GO:0004371//glycerone kinase activity	GO:0005737//cytoplasm
CL1043.Contig2_NAU-LB	1627	836	24.257	gi|15229519|ref|NP_188404.1|	835.1	0	Dihydroxyacetone kinase [Arabidopsis thaliana] >gi|71143068|gb|AAZ23925.1| At3g17770 [Arabidopsis thaliana] >gi|332642484|gb|AEE76005.1| Dihydroxyacetone kinase [Arabidopsis thaliana]	gi|297834693|ref|XM_002885183.1|	1758	0	Arabidopsis lyrata subsp. lyrata dihydroxyacetone kinase family protein, mRNA	sp|O04059|DHBK_SOLLC	709	0	Putative 3,4-dihydroxy-2-butanone kinase OS=Solanum lycopersicum GN=DHBK PE=2 SV=1	AGl2580	258	2e-68	COG2376	Dihydroxyacetone kinase	K00863	0	832	aly:ARALYDRAFT_898129	dihydroxyacetone kinase [EC:2.7.1.29]	GO:0006071//glycerol metabolic process;GO:0009610//response to symbiotic fungus;GO:0019375//galactolipid biosynthetic process;GO:0042631//cellular response to water deprivation;GO:0016310//phosphorylation;GO:0016036//cellular response to phosphate starvation	GO:0005524//ATP binding;GO:0004371//glycerone kinase activity	GO:0005737//cytoplasm
CL1044.Contig1_NAU-LB	1001	191	9.0078	gi|75223212|sp|O80632.1|MTP11_ARATH	579.3	3e-164	RecName: Full=Metal tolerance protein 11; Short=AtMTP11 >gi|30725628|gb|AAP37836.1| At2g39450 [Arabidopsis thaliana]	gi|226881393|gb|FJ858915.1|	1126	0	Brassica juncea cultivar 211000 metal tolerance protein 11.1 mRNA, partial cds	sp|O80632|MTP11_ARATH	579	1e-165	Metal tolerance protein 11 OS=Arabidopsis thaliana GN=MTP11 PE=2 SV=1	PAB0462	99	1e-20	COG0053	Predicted Co/Zn/Cd cation transporters	K14709	4e-09	60.5	mtr:MTR_3g082050	solute carrier family 39 (zinc transporter), member 1/2/3	GO:0030026//cellular manganese ion homeostasis;GO:0010264//myo-inositol hexakisphosphate biosynthetic process;GO:0046688//response to copper ion;GO:0071421//manganese ion transmembrane transport;GO:0010042//response to manganese ion	GO:0010486//manganese:hydrogen antiporter activity	GO:0016021//integral to membrane;GO:0005770//late endosome;GO:0005794//Golgi apparatus;GO:0005634//nucleus
CL1044.Contig2_NAU-LB	1074	371	16.3075	gi|75223212|sp|O80632.1|MTP11_ARATH	574.3	1e-162	RecName: Full=Metal tolerance protein 11; Short=AtMTP11 >gi|30725628|gb|AAP37836.1| At2g39450 [Arabidopsis thaliana]	gi|226881393|gb|FJ858915.1|	1152	0	Brassica juncea cultivar 211000 metal tolerance protein 11.1 mRNA, partial cds	sp|O80632|MTP11_ARATH	574	3e-164	Metal tolerance protein 11 OS=Arabidopsis thaliana GN=MTP11 PE=2 SV=1	PAB0462	100	6e-21	COG0053	Predicted Co/Zn/Cd cation transporters	K14709	5e-09	60.5	mtr:MTR_3g082050	solute carrier family 39 (zinc transporter), member 1/2/3	GO:0030026//cellular manganese ion homeostasis;GO:0010264//myo-inositol hexakisphosphate biosynthetic process;GO:0046688//response to copper ion;GO:0071421//manganese ion transmembrane transport;GO:0010042//response to manganese ion	GO:0010486//manganese:hydrogen antiporter activity	GO:0016021//integral to membrane;GO:0005770//late endosome;GO:0005794//Golgi apparatus;GO:0005634//nucleus
CL1044.Contig3_NAU-LB	337	91	12.7476	gi|226881394|gb|ACO90095.1|	218	3e-56	metal tolerance protein 11.1 [Brassica juncea]	gi|460199681|gb|GABL01061639.1|	478	1e-132	TSA: Camelina sativa comp58339_c0_seq1 transcribed RNA sequence	sp|O80632|MTP11_ARATH	214	7e-57	Metal tolerance protein 11 OS=Arabidopsis thaliana GN=MTP11 PE=2 SV=1	--	--	--	--	--	K14709	6e-07	50.4	mtr:MTR_3g082050	solute carrier family 39 (zinc transporter), member 1/2/3	GO:0055085//transmembrane transport;GO:0030026//cellular manganese ion homeostasis;GO:0010264//myo-inositol hexakisphosphate biosynthetic process;GO:0046688//response to copper ion;GO:0006812//cation transport;GO:0010042//response to manganese ion	GO:0010486//manganese:hydrogen antiporter activity	GO:0016021//integral to membrane;GO:0005770//late endosome;GO:0005794//Golgi apparatus;GO:0005634//nucleus
CL1045.Contig1_NAU-LB	1686	448	12.5441	gi|30678524|ref|NP_186877.2|	907.9	0	flavodoxin-like protein [Arabidopsis thaliana] >gi|75127133|sp|Q6NPS8.1|ATR3_ARATH RecName: Full=NADPH-dependent diflavin oxidoreductase ATR3; AltName: Full=NADPH-dependent FMN and FAD-containing oxidoreductase >gi|38564260|gb|AAR23709.1| At3g02280 [Arabidopsis thaliana] >gi|332640266|gb|AEE73787.1| flavodoxin-like protein [Arabidopsis thaliana]	gi|145338012|ref|NM_111095.4|	1655	0	Arabidopsis thaliana flavodoxin-like protein (AT3G02280) mRNA, complete cds	sp|Q6NPS8|ATR3_ARATH	907	0	NADPH-dependent diflavin oxidoreductase ATR3 OS=Arabidopsis thaliana GN=ATR3 PE=1 SV=1	SPAC1296.06	223	6e-58	COG0369	Sulfite reductase, alpha subunit (flavoprotein)	K00327	9e-64	243	osa:4345047	NADPH-ferrihemoprotein reductase [EC:1.6.2.4]	GO:0009793//embryo development ending in seed dormancy;GO:0016579//protein deubiquitination;GO:0016571//histone methylation;GO:0000724//double-strand break repair via homologous recombination;GO:0010388//cullin deneddylation;GO:0009640//photomorphogenesis;GO:0016567//protein ubiquitination;GO:0010212//response to ionizing radiation;GO:0055114//oxidation-reduction process;GO:0045893//positive regu…	GO:0005515//protein binding;GO:0003958//NADPH-hemoprotein reductase activity;GO:0005506//iron ion binding;GO:0010181//FMN binding	GO:0005737//cytoplasm;GO:0005634//nucleus
CL1046.Contig1_NAU-LB	1918	818	20.1337	gi|297799780|ref|XP_002867774.1|	920.6	0	ubiquitin carboxyl-terminal hydrolase family protein [Arabidopsis lyrata subsp. lyrata] >gi|297313610|gb|EFH44033.1| ubiquitin carboxyl-terminal hydrolase family protein [Arabidopsis lyrata subsp. lyrata]	gi|199580253|gb|AC189558.2|	1814	0	Brassica rapa subsp. pekinensis clone KBrH006P24, complete sequence	sp|Q9FPS4|UBP23_ARATH	68.9	1e-11	Ubiquitin carboxyl-terminal hydrolase 23 OS=Arabidopsis thaliana GN=UBP23 PE=2 SV=2	YJL197w	58.2	5e-08	COG5560	Ubiquitin C-terminal hydrolase	K12847	0	920	aly:ARALYDRAFT_492629	U4/U6.U5 tri-snRNP-associated protein 2	GO:0006511//ubiquitin-dependent protein catabolic process	GO:0008233//peptidase activity;GO:0004221//ubiquitin thiolesterase activity;GO:0008270//zinc ion binding	GO:0005634//nucleus;GO:0005829//cytosol
CL1046.Contig2_NAU-LB	917	256	13.1792	gi|297799780|ref|XP_002867774.1|	460.3	2e-128	ubiquitin carboxyl-terminal hydrolase family protein [Arabidopsis lyrata subsp. lyrata] >gi|297313610|gb|EFH44033.1| ubiquitin carboxyl-terminal hydrolase family protein [Arabidopsis lyrata subsp. lyrata]	gi|460207425|gb|GABL01055066.1|	991	0	TSA: Camelina sativa comp56216_c0_seq1 transcribed RNA sequence	sp|Q9ZSB5|UBP10_ARATH	59.7	2e-09	Ubiquitin carboxyl-terminal hydrolase 10 OS=Arabidopsis thaliana GN=UBP10 PE=2 SV=2	YJL197w	57	4e-08	COG5560	Ubiquitin C-terminal hydrolase	K12847	2e-129	460	aly:ARALYDRAFT_492629	U4/U6.U5 tri-snRNP-associated protein 2	GO:0006511//ubiquitin-dependent protein catabolic process	GO:0008233//peptidase activity;GO:0004221//ubiquitin thiolesterase activity;GO:0008270//zinc ion binding	GO:0005634//nucleus;GO:0005829//cytosol
CL1047.Contig1_NAU-LB	291	655	106.259	gi|21554036|gb|AAM63117.1|	108.6	3e-23	unknown [Arabidopsis thaliana]	gi|98960870|gb|BT025501.1|	204	4e-50	Arabidopsis thaliana At5g52750 mRNA, complete cds	--	--	--	--	--	--	--	--	--	--	--	--	--	--	GO:0031348//negative regulation of defense response;GO:0009595//detection of biotic stimulus;GO:0009867//jasmonic acid mediated signaling pathway;GO:0009697//salicylic acid biosynthetic process;GO:0035304//regulation of protein dephosphorylation;GO:0009862//systemic acquired resistance, salicylic acid mediated signaling pathway;GO:0030001//metal ion transport;GO:0010363//regulation of plant-type …	GO:0046872//metal ion binding	GO:0005634//nucleus
CL1047.Contig2_NAU-LB	1240	149	5.6726	gi|119720816|gb|ABL97978.1|	260.4	4e-68	metal ion binding [Brassica rapa]	gi|119720815|gb|EF110934.1|	646	0	Brassica rapa clone 403 metal ion binding mRNA, complete cds	--	--	--	--	--	--	--	--	--	--	--	--	--	--	GO:0031348//negative regulation of defense response;GO:0009595//detection of biotic stimulus;GO:0009867//jasmonic acid mediated signaling pathway;GO:0009697//salicylic acid biosynthetic process;GO:0035304//regulation of protein dephosphorylation;GO:0009862//systemic acquired resistance, salicylic acid mediated signaling pathway;GO:0030001//metal ion transport;GO:0010363//regulation of plant-type …	GO:0046872//metal ion binding	GO:0005634//nucleus
CL1047.Contig3_NAU-LB	1668	148	4.1887	gi|119720816|gb|ABL97978.1|	260.4	7e-68	metal ion binding [Brassica rapa]	gi|119720815|gb|EF110934.1|	646	0	Brassica rapa clone 403 metal ion binding mRNA, complete cds	--	--	--	--	--	--	--	--	--	--	--	--	--	--	GO:0031348//negative regulation of defense response;GO:0009595//detection of biotic stimulus;GO:0009867//jasmonic acid mediated signaling pathway;GO:0009697//salicylic acid biosynthetic process;GO:0035304//regulation of protein dephosphorylation;GO:0009862//systemic acquired resistance, salicylic acid mediated signaling pathway;GO:0030001//metal ion transport;GO:0010363//regulation of plant-type …	GO:0046872//metal ion binding	GO:0005634//nucleus
CL1047.Contig4_NAU-LB	333	139	19.7056	gi|119720816|gb|ABL97978.1|	87.4	7e-17	metal ion binding [Brassica rapa]	gi|332002898|gb|CP002688.1|	119	2e-24	Arabidopsis thaliana chromosome 5, complete sequence	--	--	--	--	--	--	--	--	--	--	--	--	--	--	GO:0031348//negative regulation of defense response;GO:0009595//detection of biotic stimulus;GO:0009867//jasmonic acid mediated signaling pathway;GO:0009697//salicylic acid biosynthetic process;GO:0035304//regulation of protein dephosphorylation;GO:0009862//systemic acquired resistance, salicylic acid mediated signaling pathway;GO:0010363//regulation of plant-type hypersensitive response;GO:00103…	-	GO:0005634//nucleus
CL1048.Contig1_NAU-LB	1631	598	17.3087	gi|297833516|ref|XP_002884640.1|	744.6	0	eukaryotic translation initiation factor 2B family protein [Arabidopsis lyrata subsp. lyrata] >gi|297330480|gb|EFH60899.1| eukaryotic translation initiation factor 2B family protein [Arabidopsis lyrata subsp. lyrata]	gi|297833515|ref|XM_002884594.1|	1356	0	Arabidopsis lyrata subsp. lyrata eukaryotic translation initiation factor 2B family protein, mRNA	sp|B9HCR2|MTNA_POPTR	74.7	1e-13	Methylthioribose-1-phosphate isomerase OS=Populus trichocarpa GN=POPTRDRAFT_832064 PE=3 SV=1	SPAC343.14c	242	1e-63	COG1184	Translation initiation factor 2B subunit, eIF-2B alpha/beta/delta family	K03754	0	744	aly:ARALYDRAFT_478051	translation initiation factor eIF-2B subunit beta	GO:0006446//regulation of translational initiation;GO:0050790//regulation of catalytic activity	GO:0003743//translation initiation factor activity;GO:0005085//guanyl-nucleotide exchange factor activity;GO:0005525//GTP binding	GO:0005851//eukaryotic translation initiation factor 2B complex;GO:0005634//nucleus
CL1048.Contig2_NAU-LB	256	25	4.6102	gi|297833516|ref|XP_002884640.1|	110.9	6e-24	eukaryotic translation initiation factor 2B family protein [Arabidopsis lyrata subsp. lyrata] >gi|297330480|gb|EFH60899.1| eukaryotic translation initiation factor 2B family protein [Arabidopsis lyrata subsp. lyrata]	gi|297833515|ref|XM_002884594.1|	200	5e-49	Arabidopsis lyrata subsp. lyrata eukaryotic translation initiation factor 2B family protein, mRNA	--	--	--	--	--	--	--	--	--	K03754	4e-25	110	aly:ARALYDRAFT_478051	translation initiation factor eIF-2B subunit beta	GO:0006446//regulation of translational initiation;GO:0050790//regulation of catalytic activity	GO:0003743//translation initiation factor activity;GO:0005085//guanyl-nucleotide exchange factor activity;GO:0005525//GTP binding	GO:0005851//eukaryotic translation initiation factor 2B complex;GO:0005634//nucleus
CL1049.Contig1_NAU-LB	722	15	0.9808	gi|297810099|ref|XP_002872933.1|	162.9	4e-39	hypothetical protein ARALYDRAFT_490498 [Arabidopsis lyrata subsp. lyrata] >gi|297318770|gb|EFH49192.1| hypothetical protein ARALYDRAFT_490498 [Arabidopsis lyrata subsp. lyrata]	gi|199580262|gb|AC189568.2|	323	1e-85	Brassica rapa subsp. pekinensis clone KBrH009I04, complete sequence	sp|Q96287|KSG8_ARATH	158	3e-39	Shaggy-related protein kinase theta OS=Arabidopsis thaliana GN=ASK8 PE=2 SV=3	--	--	--	--	--	K00924	4e-40	162	aly:ARALYDRAFT_490498	[EC:2.7.1.-]	GO:0046777//protein autophosphorylation;GO:0009741//response to brassinosteroid stimulus	GO:0004674//protein serine/threonine kinase activity;GO:0000166//nucleotide binding	GO:0005829//cytosol;GO:0009506//plasmodesma;GO:0005576//extracellular region;GO:0005634//nucleus
CL1049.Contig2_NAU-LB	1377	70	2.3998	gi|297827789|ref|XP_002881777.1|	131	5e-29	hypothetical protein ARALYDRAFT_483224 [Arabidopsis lyrata subsp. lyrata] >gi|297327616|gb|EFH58036.1| hypothetical protein ARALYDRAFT_483224 [Arabidopsis lyrata subsp. lyrata]	gi|199580262|gb|AC189568.2|	323	3e-85	Brassica rapa subsp. pekinensis clone KBrH009I04, complete sequence	sp|O04160|KSGT_BRANA	42	4e-10	Shaggy-related protein kinase theta OS=Brassica napus PE=2 SV=2	--	--	--	--	--	K07151	1e-09	53.1	sbi:SORBI_09g025920	dolichyl-diphosphooligosaccharide--protein glycosyltransferase [EC:2.4.1.119]	-	-	GO:0009506//plasmodesma;GO:0005576//extracellular region
CL1049.Contig3_NAU-LB	1100	532	22.8317	gi|11132756|sp|O04160.2|KSGT_BRANA	506.5	3e-142	RecName: Full=Shaggy-related protein kinase theta; AltName: Full=ASK-theta >gi|2569950|emb|CAA73214.1| shaggy-like protein kinase tetha [Brassica napus]	gi|2569949|emb|Y12674.1|	1074	0	B.napus mRNA for shaggy-like kinase tetha	sp|O04160|KSGT_BRANA	506	9e-144	Shaggy-related protein kinase theta OS=Brassica napus PE=2 SV=2	SPAC1687.15	187	3e-47	COG0515	Serine/threonine protein kinase	K00924	2e-131	467	aly:ARALYDRAFT_490498	[EC:2.7.1.-]	GO:0046777//protein autophosphorylation;GO:0009741//response to brassinosteroid stimulus	GO:0004713//protein tyrosine kinase activity;GO:0005524//ATP binding;GO:0004674//protein serine/threonine kinase activity	GO:0005634//nucleus;GO:0005829//cytosol
CL1049.Contig4_NAU-LB	1284	48	1.7648	gi|297827789|ref|XP_002881777.1|	131	4e-29	hypothetical protein ARALYDRAFT_483224 [Arabidopsis lyrata subsp. lyrata] >gi|297327616|gb|EFH58036.1| hypothetical protein ARALYDRAFT_483224 [Arabidopsis lyrata subsp. lyrata]	gi|199580262|gb|AC189568.2|	323	3e-85	Brassica rapa subsp. pekinensis clone KBrH009I04, complete sequence	sp|O04160|KSGT_BRANA	42	4e-10	Shaggy-related protein kinase theta OS=Brassica napus PE=2 SV=2	--	--	--	--	--	K07151	1e-08	49.3	sbi:SORBI_09g025920	dolichyl-diphosphooligosaccharide--protein glycosyltransferase [EC:2.4.1.119]	-	-	GO:0005576//extracellular region;GO:0009506//plasmodesma
CL105.Contig1_NAU-LB	2135	42	0.9287	gi|312282957|dbj|BAJ34344.1|	1183.3	0	unnamed protein product [Thellungiella halophila]	gi|312282956|dbj|AK353258.1|	1782	0	Thellungiella halophila mRNA, complete cds, clone: RTFL01-39-H09	sp|O04292|ATBH9_ARATH	1171	0	Homeobox-leucine zipper protein ATHB-9 OS=Arabidopsis thaliana GN=ATHB-9 PE=1 SV=1	--	--	--	--	--	K09338	0	1173	aly:ARALYDRAFT_473277	homeobox-leucine zipper protein	GO:0009880//embryonic pattern specification;GO:0050826//response to freezing;GO:0007131//reciprocal meiotic recombination;GO:0007155//cell adhesion;GO:0009944//polarity specification of adaxial/abaxial axis;GO:0045010//actin nucleation;GO:0045132//meiotic chromosome segregation;GO:0033044//regulation of chromosome organization;GO:0006355//regulation of transcription, DNA-dependent;GO:0010075//reg…	GO:0005515//protein binding;GO:0043565//sequence-specific DNA binding;GO:0003700//sequence-specific DNA binding transcription factor activity	GO:0005634//nucleus
CL105.Contig2_NAU-LB	2156	44	0.9634	gi|15226808|ref|NP_181018.1|	1231.5	0	homeobox-leucine zipper protein ATHB-14 [Arabidopsis thaliana] >gi|75096986|sp|O04291.1|ATB14_ARATH RecName: Full=Homeobox-leucine zipper protein ATHB-14; AltName: Full=HD-ZIP protein ATHB-14; AltName: Full=Homeodomain transcription factor ATHB-14; AltName: Full=Protein PHABULOSA >gi|2145356|emb|CAA72007.1| HD-Zip protein [Arabidopsis thaliana] >gi|3132474|gb|AAC16263.1| homeodomain transcription…	gi|145360618|ref|NM_129025.3|	2403	0	Arabidopsis thaliana homeobox-leucine zipper protein ATHB-14 (PHB) mRNA, complete cds	sp|O04291|ATB14_ARATH	1231	0	Homeobox-leucine zipper protein ATHB-14 OS=Arabidopsis thaliana GN=ATHB-14 PE=1 SV=1	--	--	--	--	--	K09338	0	1231	ath:AT2G34710	homeobox-leucine zipper protein	GO:0009880//embryonic pattern specification;GO:0050826//response to freezing;GO:0007131//reciprocal meiotic recombination;GO:0007155//cell adhesion;GO:0009944//polarity specification of adaxial/abaxial axis;GO:0045010//actin nucleation;GO:0045132//meiotic chromosome segregation;GO:0033044//regulation of chromosome organization;GO:0006355//regulation of transcription, DNA-dependent;GO:0010075//reg…	GO:0005515//protein binding;GO:0043565//sequence-specific DNA binding;GO:0003700//sequence-specific DNA binding transcription factor activity	GO:0005634//nucleus
CL105.Contig3_NAU-LB	2087	15	0.3393	gi|312282957|dbj|BAJ34344.1|	1193.7	0	unnamed protein product [Thellungiella halophila]	gi|312282956|dbj|AK353258.1|	1970	0	Thellungiella halophila mRNA, complete cds, clone: RTFL01-39-H09	sp|O04292|ATBH9_ARATH	1184	0	Homeobox-leucine zipper protein ATHB-9 OS=Arabidopsis thaliana GN=ATHB-9 PE=1 SV=1	--	--	--	--	--	K09338	0	1187	aly:ARALYDRAFT_473277	homeobox-leucine zipper protein	GO:0009880//embryonic pattern specification;GO:0050826//response to freezing;GO:0007131//reciprocal meiotic recombination;GO:0007155//cell adhesion;GO:0009944//polarity specification of adaxial/abaxial axis;GO:0045010//actin nucleation;GO:0045132//meiotic chromosome segregation;GO:0033044//regulation of chromosome organization;GO:0006355//regulation of transcription, DNA-dependent;GO:0010075//reg…	GO:0005515//protein binding;GO:0043565//sequence-specific DNA binding;GO:0003700//sequence-specific DNA binding transcription factor activity	GO:0005634//nucleus
CL1050.Contig1_NAU-LB	253	38	7.0906	gi|297839615|ref|XP_002887689.1|	132.1	2e-30	O-methyltransferase family 2 protein [Arabidopsis lyrata subsp. lyrata] >gi|297333530|gb|EFH63948.1| O-methyltransferase family 2 protein [Arabidopsis lyrata subsp. lyrata]	gi|332189094|gb|CP002684.1|	196	7e-48	Arabidopsis thaliana chromosome 1, complete sequence	sp|Q8GU25|COMT1_ROSCH	53.5	3e-08	Caffeic acid 3-O-methyltransferase OS=Rosa chinensis GN=COMT1 PE=2 SV=1	--	--	--	--	--	K05279	4e-07	51.2	rcu:RCOM_0596300	flavonol 3-O-methyltransferase [EC:2.1.1.76]	GO:0042343//indole glucosinolate metabolic process;GO:0009809//lignin biosynthetic process;GO:0032259//methylation	GO:0046983//protein dimerization activity;GO:0008171//O-methyltransferase activity	GO:0005634//nucleus;GO:0005829//cytosol
CL1050.Contig2_NAU-LB	1307	0	0	gi|297839615|ref|XP_002887689.1|	591.3	1e-167	O-methyltransferase family 2 protein [Arabidopsis lyrata subsp. lyrata] >gi|297333530|gb|EFH63948.1| O-methyltransferase family 2 protein [Arabidopsis lyrata subsp. lyrata]	gi|42563288|ref|NM_106401.3|	698	0	Arabidopsis thaliana O-methyltransferase family protein (AT1G77520) mRNA, complete cds	sp|Q43609|COMT1_PRUDU	323	1e-88	Caffeic acid 3-O-methyltransferase OS=Prunus dulcis GN=COMT1 PE=2 SV=1	Rv0567	67	7e-11	COG0500	SAM-dependent methyltransferases	K05279	7e-87	319	ath:AT5G54160	flavonol 3-O-methyltransferase [EC:2.1.1.76]	GO:0042343//indole glucosinolate metabolic process;GO:0009809//lignin biosynthetic process;GO:0032259//methylation	GO:0046983//protein dimerization activity;GO:0008171//O-methyltransferase activity	GO:0005634//nucleus;GO:0005829//cytosol
CL1050.Contig3_NAU-LB	1163	51	2.0702	gi|297839615|ref|XP_002887689.1|	646.4	0	O-methyltransferase family 2 protein [Arabidopsis lyrata subsp. lyrata] >gi|297333530|gb|EFH63948.1| O-methyltransferase family 2 protein [Arabidopsis lyrata subsp. lyrata]	gi|297839614|ref|XM_002887643.1|	971	0	Arabidopsis lyrata subsp. lyrata O-methyltransferase family 2 protein, mRNA	sp|O23760|COMT1_CLABR	339	2e-93	Caffeic acid 3-O-methyltransferase OS=Clarkia breweri GN=COMT PE=1 SV=1	Rv0567	69.7	9e-12	COG0500	SAM-dependent methyltransferases	K05279	2e-92	337	pop:POPTR_834247	flavonol 3-O-methyltransferase [EC:2.1.1.76]	GO:0042343//indole glucosinolate metabolic process;GO:0009809//lignin biosynthetic process;GO:0032259//methylation	GO:0046983//protein dimerization activity;GO:0008171//O-methyltransferase activity	GO:0005634//nucleus;GO:0005829//cytosol
CL1050.Contig4_NAU-LB	912	49	2.5364	gi|297839615|ref|XP_002887689.1|	359	6e-98	O-methyltransferase family 2 protein [Arabidopsis lyrata subsp. lyrata] >gi|297333530|gb|EFH63948.1| O-methyltransferase family 2 protein [Arabidopsis lyrata subsp. lyrata]	gi|199580056|gb|AC189370.2|	174	1e-40	Brassica rapa subsp. pekinensis clone KBrB047M06, complete sequence	sp|Q9FK25|OMT1_ARATH	254	5e-68	Flavone 3'-O-methyltransferase 1 OS=Arabidopsis thaliana GN=OMT1 PE=1 SV=1	Rv0567	66.6	5e-11	COG0500	SAM-dependent methyltransferases	K05279	1e-67	254	ath:AT5G54160	flavonol 3-O-methyltransferase [EC:2.1.1.76]	GO:0042343//indole glucosinolate metabolic process;GO:0009809//lignin biosynthetic process;GO:0032259//methylation	GO:0046983//protein dimerization activity;GO:0008171//O-methyltransferase activity	GO:0005634//nucleus;GO:0005829//cytosol
CL1051.Contig1_NAU-LB	2164	11	0.24	gi|297811803|ref|XP_002873785.1|	470.7	4e-131	glycosyl hydrolase family 1 protein [Arabidopsis lyrata subsp. lyrata] >gi|297319622|gb|EFH50044.1| glycosyl hydrolase family 1 protein [Arabidopsis lyrata subsp. lyrata]	gi|460175130|gb|GABL01081404.1|	731	0	TSA: Camelina sativa comp62976_c0_seq6 transcribed RNA sequence	sp|O65458|BGL03_ARATH	452	4e-127	Beta-glucosidase 3 OS=Arabidopsis thaliana GN=BGLU3 PE=3 SV=2	BS_yckE	204	5e-52	COG2723	Beta-glucosidase/6-phospho-beta-glucosidase/beta-galactosidase	K01188	1e-107	389	osa:4338560	beta-glucosidase [EC:3.2.1.21]	GO:0009610//response to symbiotic fungus;GO:0046283//anthocyanin-containing compound metabolic process;GO:0080167//response to karrikin	GO:0004553//hydrolase activity, hydrolyzing O-glycosyl compounds	GO:0005773//vacuole;GO:0005777//peroxisome;GO:0005576//extracellular region
CL1051.Contig2_NAU-LB	2317	477	9.7188	gi|297811803|ref|XP_002873785.1|	577.8	2e-163	glycosyl hydrolase family 1 protein [Arabidopsis lyrata subsp. lyrata] >gi|297319622|gb|EFH50044.1| glycosyl hydrolase family 1 protein [Arabidopsis lyrata subsp. lyrata]	gi|460175130|gb|GABL01081404.1|	904	0	TSA: Camelina sativa comp62976_c0_seq6 transcribed RNA sequence	sp|O65458|BGL03_ARATH	563	2e-160	Beta-glucosidase 3 OS=Arabidopsis thaliana GN=BGLU3 PE=3 SV=2	lin0297	234	4e-61	COG2723	Beta-glucosidase/6-phospho-beta-glucosidase/beta-galactosidase	K01188	3e-127	454	osa:4338560	beta-glucosidase [EC:3.2.1.21]	GO:0009610//response to symbiotic fungus;GO:0046283//anthocyanin-containing compound metabolic process;GO:0080167//response to karrikin	GO:0004553//hydrolase activity, hydrolyzing O-glycosyl compounds	GO:0005773//vacuole;GO:0005777//peroxisome;GO:0005576//extracellular region
CL1051.Contig3_NAU-LB	1247	376	14.2344	gi|312282339|dbj|BAJ34035.1|	541.6	1e-152	unnamed protein product [Thellungiella halophila]	gi|460175130|gb|GABL01081404.1|	888	0	TSA: Camelina sativa comp62976_c0_seq6 transcribed RNA sequence	sp|Q9STP4|BGL09_ARATH	528	3e-150	Beta-glucosidase 9 OS=Arabidopsis thaliana GN=BGLU9 PE=2 SV=2	CAC0385	219	1e-56	COG2723	Beta-glucosidase/6-phospho-beta-glucosidase/beta-galactosidase	K01188	3e-120	430	osa:4338560	beta-glucosidase [EC:3.2.1.21]	GO:0009610//response to symbiotic fungus;GO:0046283//anthocyanin-containing compound metabolic process;GO:0080167//response to karrikin	GO:0004553//hydrolase activity, hydrolyzing O-glycosyl compounds	GO:0005773//vacuole;GO:0005777//peroxisome;GO:0005576//extracellular region
CL1051.Contig4_NAU-LB	1094	6	0.2589	gi|297817612|ref|XP_002876689.1|	422.6	6e-117	hydrolase, hydrolyzing O-glycosyl compounds [Arabidopsis lyrata subsp. lyrata] >gi|297322527|gb|EFH52948.1| hydrolase, hydrolyzing O-glycosyl compounds [Arabidopsis lyrata subsp. lyrata]	gi|460175130|gb|GABL01081404.1|	716	0	TSA: Camelina sativa comp62976_c0_seq6 transcribed RNA sequence	sp|Q9STP4|BGL09_ARATH	409	1e-114	Beta-glucosidase 9 OS=Arabidopsis thaliana GN=BGLU9 PE=2 SV=2	BS_yckE	188	2e-47	COG2723	Beta-glucosidase/6-phospho-beta-glucosidase/beta-galactosidase	K01188	1e-100	364	osa:4338560	beta-glucosidase [EC:3.2.1.21]	GO:0009610//response to symbiotic fungus;GO:0046283//anthocyanin-containing compound metabolic process;GO:0080167//response to karrikin	GO:0004553//hydrolase activity, hydrolyzing O-glycosyl compounds	GO:0005773//vacuole;GO:0005777//peroxisome;GO:0005576//extracellular region
CL1052.Contig1_NAU-LB	247	333	63.6452	gi|297813805|ref|XP_002874786.1|	148.7	2e-35	hypothetical protein ARALYDRAFT_911661 [Arabidopsis lyrata subsp. lyrata] >gi|297320623|gb|EFH51045.1| hypothetical protein ARALYDRAFT_911661 [Arabidopsis lyrata subsp. lyrata]	gi|460212730|gb|GABL01050636.1|	220	5e-55	TSA: Camelina sativa comp54590_c0_seq1 transcribed RNA sequence	--	--	--	--	--	--	--	--	--	--	--	--	--	--	GO:0048193//Golgi vesicle transport;GO:0000902//cell morphogenesis;GO:0016049//cell growth	-	GO:0016021//integral to membrane;GO:0005783//endoplasmic reticulum;GO:0005739//mitochondrion
CL1052.Contig2_NAU-LB	1010	1054	49.2649	gi|297803884|ref|XP_002869826.1|	474.2	1e-132	hypothetical protein ARALYDRAFT_914375 [Arabidopsis lyrata subsp. lyrata] >gi|297315662|gb|EFH46085.1| hypothetical protein ARALYDRAFT_914375 [Arabidopsis lyrata subsp. lyrata]	gi|30682171|ref|NM_117329.2|	722	0	Arabidopsis thaliana uncharacterized protein (AT4G12590) mRNA, complete cds	--	--	--	--	--	--	--	--	--	--	--	--	--	--	GO:0048193//Golgi vesicle transport;GO:0000902//cell morphogenesis;GO:0016049//cell growth	-	GO:0016021//integral to membrane;GO:0005783//endoplasmic reticulum;GO:0005739//mitochondrion
CL1052.Contig3_NAU-LB	1076	398	17.4618	gi|297803884|ref|XP_002869826.1|	477.6	1e-133	hypothetical protein ARALYDRAFT_914375 [Arabidopsis lyrata subsp. lyrata] >gi|297315662|gb|EFH46085.1| hypothetical protein ARALYDRAFT_914375 [Arabidopsis lyrata subsp. lyrata]	gi|30682171|ref|NM_117329.2|	906	0	Arabidopsis thaliana uncharacterized protein (AT4G12590) mRNA, complete cds	--	--	--	--	--	--	--	--	--	--	--	--	--	--	GO:0048193//Golgi vesicle transport;GO:0000902//cell morphogenesis;GO:0016049//cell growth	-	GO:0016021//integral to membrane;GO:0005783//endoplasmic reticulum;GO:0005739//mitochondrion
CL1053.Contig1_NAU-LB	861	344	18.8614	gi|297797920|ref|XP_002866844.1|	458.4	6e-128	predicted protein [Arabidopsis lyrata subsp. lyrata] >gi|297312680|gb|EFH43103.1| predicted protein [Arabidopsis lyrata subsp. lyrata]	gi|297821380|ref|XM_002878527.1|	472	1e-130	Arabidopsis lyrata subsp. lyrata R1/RIBONUCLEOTIDE REDUCTASE, reductase protein R1, mRNA	sp|Q9SJ20|RIR1_ARATH	443	7e-125	Ribonucleoside-diphosphate reductase large subunit OS=Arabidopsis thaliana GN=RNR1 PE=1 SV=1	SPAC1F7.05	338	7e-93	COG0209	Ribonucleotide reductase, alpha subunit	K10807	7e-126	447	vvi:100261117	ribonucleoside-diphosphate reductase subunit M1 [EC:1.17.4.1]	GO:0007010//cytoskeleton organization;GO:0006399//tRNA metabolic process;GO:0006094//gluconeogenesis;GO:0006261//DNA-dependent DNA replication;GO:0009793//embryo development ending in seed dormancy;GO:0009902//chloroplast relocation;GO:0010498//proteasomal protein catabolic process;GO:0009202//deoxyribonucleoside triphosphate biosynthetic process;GO:0046686//response to cadmium ion;GO:0055114//ox…	GO:0004748//ribonucleoside-diphosphate reductase activity, thioredoxin disulfide as acceptor;GO:0003723//RNA binding;GO:0005524//ATP binding;GO:0000175//3'-5'-exoribonuclease activity	GO:0005971//ribonucleoside-diphosphate reductase complex;GO:0009507//chloroplast;GO:0005739//mitochondrion
CL1054.Contig1_NAU-LB	817	297	17.1614	gi|297835320|ref|XP_002885542.1|	291.6	1e-77	indoleacetic acid-induced protein 2 [Arabidopsis lyrata subsp. lyrata] >gi|297331382|gb|EFH61801.1| indoleacetic acid-induced protein 2 [Arabidopsis lyrata subsp. lyrata]	gi|297835319|ref|XM_002885496.1|	442	1e-121	Arabidopsis lyrata subsp. lyrata indoleacetic acid-induced protein 2 (IAA2), mRNA	sp|P49678|IAA2_ARATH	289	2e-78	Auxin-responsive protein IAA2 OS=Arabidopsis thaliana GN=IAA2 PE=1 SV=3	--	--	--	--	--	K14484	3e-56	216	aly:ARALYDRAFT_887587	auxin-responsive protein IAA	GO:0006355//regulation of transcription, DNA-dependent;GO:0009741//response to brassinosteroid stimulus;GO:0010583//response to cyclopentenone;GO:0048527//lateral root development;GO:0009734//auxin mediated signaling pathway	GO:0042802//identical protein binding;GO:0046983//protein dimerization activity;GO:0003700//sequence-specific DNA binding transcription factor activity	GO:0005634//nucleus
CL1054.Contig2_NAU-LB	358	72	9.4944	gi|297835320|ref|XP_002885542.1|	140.2	9e-33	indoleacetic acid-induced protein 2 [Arabidopsis lyrata subsp. lyrata] >gi|297331382|gb|EFH61801.1| indoleacetic acid-induced protein 2 [Arabidopsis lyrata subsp. lyrata]	gi|297835319|ref|XM_002885496.1|	216	1e-53	Arabidopsis lyrata subsp. lyrata indoleacetic acid-induced protein 2 (IAA2), mRNA	sp|P49678|IAA2_ARATH	135	4e-33	Auxin-responsive protein IAA2 OS=Arabidopsis thaliana GN=IAA2 PE=1 SV=3	--	--	--	--	--	K14484	8e-20	93.2	aly:ARALYDRAFT_887587	auxin-responsive protein IAA	GO:0006355//regulation of transcription, DNA-dependent;GO:0009741//response to brassinosteroid stimulus;GO:0048527//lateral root development;GO:0010583//response to cyclopentenone;GO:0009734//auxin mediated signaling pathway	GO:0042802//identical protein binding;GO:0046983//protein dimerization activity;GO:0003700//sequence-specific DNA binding transcription factor activity	GO:0005634//nucleus
CL1054.Contig3_NAU-LB	895	185	9.7581	gi|297835320|ref|XP_002885542.1|	293.9	2e-78	indoleacetic acid-induced protein 2 [Arabidopsis lyrata subsp. lyrata] >gi|297331382|gb|EFH61801.1| indoleacetic acid-induced protein 2 [Arabidopsis lyrata subsp. lyrata]	gi|297835319|ref|XM_002885496.1|	454	1e-125	Arabidopsis lyrata subsp. lyrata indoleacetic acid-induced protein 2 (IAA2), mRNA	sp|P49678|IAA2_ARATH	291	3e-79	Auxin-responsive protein IAA2 OS=Arabidopsis thaliana GN=IAA2 PE=1 SV=3	--	--	--	--	--	K14484	5e-56	216	aly:ARALYDRAFT_887587	auxin-responsive protein IAA	GO:0006355//regulation of transcription, DNA-dependent;GO:0009741//response to brassinosteroid stimulus;GO:0010583//response to cyclopentenone;GO:0048527//lateral root development;GO:0009734//auxin mediated signaling pathway	GO:0042802//identical protein binding;GO:0046983//protein dimerization activity;GO:0003700//sequence-specific DNA binding transcription factor activity	GO:0005634//nucleus
CL1055.Contig1_NAU-LB	674	108	7.5645	gi|42568267|ref|NP_199048.2|	228.8	5e-59	uncharacterized protein [Arabidopsis thaliana] >gi|48958483|gb|AAT47794.1| At5g42330 [Arabidopsis thaliana] >gi|51536556|gb|AAU05516.1| At5g42330 [Arabidopsis thaliana] >gi|332007414|gb|AED94797.1| uncharacterized protein [Arabidopsis thaliana]	gi|199579879|gb|AC189197.2|	724	0	Brassica rapa subsp. pekinensis clone KBrB004L02, complete sequence	--	--	--	--	--	--	--	--	--	--	--	--	--	--	-	-	GO:0005739//mitochondrion
CL1056.Contig1_NAU-LB	662	463	33.0173	gi|312283113|dbj|BAJ34422.1|	295.8	3e-79	unnamed protein product [Thellungiella halophila]	gi|312283112|dbj|AK353336.1|	618	1e-174	Thellungiella halophila mRNA, complete cds, clone: RTFL01-40-N13	sp|F4K5T2|CGL_ARATH	275	2e-74	Bifunctional cystathionine gamma-lyase/cysteine synthase OS=Arabidopsis thaliana GN=DES1 PE=1 SV=1	NMB0763	182	4e-46	COG0031	Cysteine synthase	K01738	5e-76	281	aly:ARALYDRAFT_489636	cysteine synthase A [EC:2.5.1.47]	GO:0042545//cell wall modification;GO:0006535//cysteine biosynthetic process from serine	GO:0030170//pyridoxal phosphate binding;GO:0004124//cysteine synthase activity;GO:0016740//transferase activity	GO:0005739//mitochondrion
CL1056.Contig2_NAU-LB	476	170	16.8601	gi|79328905|ref|NP_001031958.1|	130.2	1e-29	cysteine synthase D2 [Arabidopsis thaliana] >gi|332006380|gb|AED93763.1| cysteine synthase D2 [Arabidopsis thaliana]	gi|222424428|dbj|AK317505.1|	289	1e-75	Arabidopsis thaliana AT5G28020 mRNA, complete cds, clone: RAFL25-45-M12	sp|F4K5T2|CGL_ARATH	122	1e-28	Bifunctional cystathionine gamma-lyase/cysteine synthase OS=Arabidopsis thaliana GN=DES1 PE=1 SV=1	Rv2334	81.6	5e-16	COG0031	Cysteine synthase	K01738	1e-30	130	ath:AT5G28020	cysteine synthase A [EC:2.5.1.47]	GO:0042545//cell wall modification;GO:0006535//cysteine biosynthetic process from serine	GO:0030170//pyridoxal phosphate binding;GO:0004124//cysteine synthase activity;GO:0016740//transferase activity	GO:0005739//mitochondrion
CL1056.Contig3_NAU-LB	405	90	10.4907	gi|79328905|ref|NP_001031958.1|	244.6	3e-64	cysteine synthase D2 [Arabidopsis thaliana] >gi|332006380|gb|AED93763.1| cysteine synthase D2 [Arabidopsis thaliana]	gi|405132019|gb|JX422008.1|	502	1e-139	Brassica napus L-cysteine desulfhydrase (DES1) mRNA, complete cds	sp|F4K5T2|CGL_ARATH	228	9e-61	Bifunctional cystathionine gamma-lyase/cysteine synthase OS=Arabidopsis thaliana GN=DES1 PE=1 SV=1	CAC2235	169	2e-42	COG0031	Cysteine synthase	K01738	3e-65	244	ath:AT5G28020	cysteine synthase A [EC:2.5.1.47]	GO:0006535//cysteine biosynthetic process from serine	GO:0030170//pyridoxal phosphate binding;GO:0004124//cysteine synthase activity;GO:0047458	GO:0005739//mitochondrion
CL1057.Contig1_NAU-LB	584	49	3.961	gi|297851268|ref|XP_002893515.1|	229.6	2e-59	binding protein [Arabidopsis lyrata subsp. lyrata] >gi|297339357|gb|EFH69774.1| binding protein [Arabidopsis lyrata subsp. lyrata]	gi|297851267|ref|XM_002893469.1|	331	5e-88	Arabidopsis lyrata subsp. lyrata binding protein, mRNA	--	--	--	--	--	--	--	--	--	K14409	2e-10	63.9	ppp:PHYPADRAFT_96795	protein SMG7	-	-	GO:0005634//nucleus
CL1057.Contig2_NAU-LB	301	20	3.1368	gi|297851268|ref|XP_002893515.1|	162.5	1e-39	binding protein [Arabidopsis lyrata subsp. lyrata] >gi|297339357|gb|EFH69774.1| binding protein [Arabidopsis lyrata subsp. lyrata]	gi|297851267|ref|XM_002893469.1|	202	1e-49	Arabidopsis lyrata subsp. lyrata binding protein, mRNA	--	--	--	--	--	--	--	--	--	K14409	2e-10	62.4	ppp:PHYPADRAFT_96795	protein SMG7	-	-	GO:0005634//nucleus
CL1058.Contig1_NAU-LB	1016	1713	79.5943	--	--	--	--	--	--	--	--	--	--	--	--	--	--	--	--	--	--	--	--	--	--	-	-	-
CL1058.Contig2_NAU-LB	903	471	24.6236	--	--	--	--	--	--	--	--	--	--	--	--	--	--	--	--	--	--	--	--	--	--	-	-	-
CL1059.Contig1_NAU-LB	3628	364	4.7364	gi|334187710|ref|NP_197132.2|	1948.7	0	uncharacterized protein [Arabidopsis thaliana] >gi|332004885|gb|AED92268.1| uncharacterized protein [Arabidopsis thaliana]	gi|334187709|ref|NM_121633.4|	3828	0	Arabidopsis thaliana uncharacterized protein (AT5G16280) mRNA, complete cds	--	--	--	--	--	--	--	--	--	K11268	7e-09	62	gmx:100811441	N-acetyltransferase [EC:2.3.1.-]	GO:0016926//protein desumoylation;GO:0050665//hydrogen peroxide biosynthetic process;GO:0010228//vegetative to reproductive phase transition of meristem	-	GO:0005794//Golgi apparatus;GO:0009536//plastid
CL1059.Contig2_NAU-LB	1734	44	1.1979	gi|297811763|ref|XP_002873765.1|	737.6	0	binding protein [Arabidopsis lyrata subsp. lyrata] >gi|297319602|gb|EFH50024.1| binding protein [Arabidopsis lyrata subsp. lyrata]	gi|297811762|ref|XM_002873719.1|	1354	0	Arabidopsis lyrata subsp. lyrata binding protein, mRNA	--	--	--	--	--	--	--	--	--	--	--	--	--	--	GO:0016926//protein desumoylation;GO:0050665//hydrogen peroxide biosynthetic process;GO:0010228//vegetative to reproductive phase transition of meristem	-	GO:0005794//Golgi apparatus
CL106.Contig1_NAU-LB	1283	41	1.5086	gi|297793791|ref|XP_002864780.1|	597.8	1e-169	hypothetical protein ARALYDRAFT_496402 [Arabidopsis lyrata subsp. lyrata] >gi|297310615|gb|EFH41039.1| hypothetical protein ARALYDRAFT_496402 [Arabidopsis lyrata subsp. lyrata]	gi|334188571|ref|NM_125621.3|	807	0	Arabidopsis thaliana uncharacterized protein (AT5G62270) mRNA, complete cds	--	--	--	--	--	--	--	--	--	--	--	--	--	--	-	GO:0003677//DNA binding	GO:0005739//mitochondrion;GO:0009507//chloroplast
CL106.Contig2_NAU-LB	1138	4	0.1659	gi|42568705|ref|NP_201033.2|	130.2	6e-29	uncharacterized protein [Arabidopsis thaliana] >gi|332010205|gb|AED97588.1| uncharacterized protein [Arabidopsis thaliana]	gi|460223947|gb|GABL01041911.1|	250	3e-63	TSA: Camelina sativa comp50865_c0_seq1 transcribed RNA sequence	--	--	--	--	--	--	--	--	--	--	--	--	--	--	-	GO:0003677//DNA binding	GO:0009507//chloroplast
CL106.Contig3_NAU-LB	1482	11	0.3504	gi|42568705|ref|NP_201033.2|	625.5	7e-178	uncharacterized protein [Arabidopsis thaliana] >gi|332010205|gb|AED97588.1| uncharacterized protein [Arabidopsis thaliana]	gi|334188571|ref|NM_125621.3|	833	0	Arabidopsis thaliana uncharacterized protein (AT5G62270) mRNA, complete cds	--	--	--	--	--	--	--	--	--	--	--	--	--	--	-	GO:0003677//DNA binding	GO:0005739//mitochondrion;GO:0009507//chloroplast
CL106.Contig4_NAU-LB	1112	4	0.1698	gi|42568705|ref|NP_201033.2|	130.2	6e-29	uncharacterized protein [Arabidopsis thaliana] >gi|332010205|gb|AED97588.1| uncharacterized protein [Arabidopsis thaliana]	gi|460223947|gb|GABL01041911.1|	250	3e-63	TSA: Camelina sativa comp50865_c0_seq1 transcribed RNA sequence	--	--	--	--	--	--	--	--	--	--	--	--	--	--	-	GO:0003677//DNA binding	GO:0009507//chloroplast
CL106.Contig5_NAU-LB	939	22	1.1061	gi|297793791|ref|XP_002864780.1|	132.5	1e-29	hypothetical protein ARALYDRAFT_496402 [Arabidopsis lyrata subsp. lyrata] >gi|297310615|gb|EFH41039.1| hypothetical protein ARALYDRAFT_496402 [Arabidopsis lyrata subsp. lyrata]	gi|460223947|gb|GABL01041911.1|	250	2e-63	TSA: Camelina sativa comp50865_c0_seq1 transcribed RNA sequence	--	--	--	--	--	--	--	--	--	--	--	--	--	--	-	GO:0003677//DNA binding	GO:0009507//chloroplast
CL106.Contig6_NAU-LB	1456	1	0.0324	gi|42568705|ref|NP_201033.2|	625.5	6e-178	uncharacterized protein [Arabidopsis thaliana] >gi|332010205|gb|AED97588.1| uncharacterized protein [Arabidopsis thaliana]	gi|334188571|ref|NM_125621.3|	833	0	Arabidopsis thaliana uncharacterized protein (AT5G62270) mRNA, complete cds	--	--	--	--	--	--	--	--	--	--	--	--	--	--	-	GO:0003677//DNA binding	GO:0005739//mitochondrion;GO:0009507//chloroplast
CL1060.Contig1_NAU-LB	624	30	2.2696	gi|15228405|ref|NP_190428.1|	241.5	7e-63	nuclear transcription factor Y subunit C-1 [Arabidopsis thaliana] >gi|75266105|sp|Q9SMP0.1|NFYC1_ARATH RecName: Full=Nuclear transcription factor Y subunit C-1; Short=AtNF-YC-1; AltName: Full=Transcriptional activator HAP5A >gi|6523090|emb|CAB62348.1| transcription factor Hap5a [Arabidopsis thaliana] >gi|20260196|gb|AAM12996.1| transcription factor Hap5a [Arabidopsis thaliana] >gi|21554251|gb|AAM…	gi|460224117|gb|GABL01041782.1|	303	1e-79	TSA: Camelina sativa comp50800_c0_seq2 transcribed RNA sequence	sp|Q9SMP0|NFYC1_ARATH	241	2e-64	Nuclear transcription factor Y subunit C-1 OS=Arabidopsis thaliana GN=NFYC1 PE=1 SV=1	SPBC3B8.02	76.3	4e-14	COG5208	CCAAT-binding factor, subunit C	--	--	--	--	--	GO:0009738//abscisic acid mediated signaling pathway;GO:0045893//positive regulation of transcription, DNA-dependent	GO:0043565//sequence-specific DNA binding;GO:0003700//sequence-specific DNA binding transcription factor activity;GO:0046982//protein heterodimerization activity	GO:0016602//CCAAT-binding factor complex
CL1060.Contig2_NAU-LB	1130	1990	83.1367	gi|312281861|dbj|BAJ33796.1|	442.2	7e-123	unnamed protein product [Thellungiella halophila]	gi|356508814|ref|XM_003523101.1|	486	1e-134	PREDICTED: Glycine max uncharacterized protein LOC100784214 (LOC100784214), mRNA	sp|Q9FMV5|NFYC4_ARATH	435	2e-122	Nuclear transcription factor Y subunit C-4 OS=Arabidopsis thaliana GN=NFYC4 PE=2 SV=1	YOR358w	135	2e-31	COG5208	CCAAT-binding factor, subunit C	K01115	1e-10	57.4	vcn:VOLCADRAFT_99471	phospholipase D [EC:3.1.4.4]	GO:0009738//abscisic acid mediated signaling pathway;GO:0045893//positive regulation of transcription, DNA-dependent	GO:0043565//sequence-specific DNA binding;GO:0003700//sequence-specific DNA binding transcription factor activity;GO:0046982//protein heterodimerization activity	GO:0016602//CCAAT-binding factor complex
CL1062.Contig1_NAU-LB	1049	327	14.716	gi|297817422|ref|XP_002876594.1|	589.7	2e-167	GAUT1/LGT1 [Arabidopsis lyrata subsp. lyrata] >gi|297322432|gb|EFH52853.1| GAUT1/LGT1 [Arabidopsis lyrata subsp. lyrata]	gi|460198863|gb|GABL01062326.1|	1082	0	TSA: Camelina sativa comp58551_c0_seq1 transcribed RNA sequence	sp|Q9LE59|GAUT1_ARATH	581	2e-166	Polygalacturonate 4-alpha-galacturonosyltransferase OS=Arabidopsis thaliana GN=GAUT1 PE=1 SV=1	--	--	--	--	--	K13648	2e-168	589	aly:ARALYDRAFT_486584	alpha-1,4-galacturonosyltransferase [EC:2.4.1.43]	GO:0010075//regulation of meristem growth;GO:0010289//homogalacturonan biosynthetic process	GO:0047262//polygalacturonate 4-alpha-galacturonosyltransferase activity	GO:0005768//endosome;GO:0005802//trans-Golgi network;GO:0005794//Golgi apparatus
CL1062.Contig2_NAU-LB	1155	448	18.3111	gi|297817422|ref|XP_002876594.1|	604.4	1e-171	GAUT1/LGT1 [Arabidopsis lyrata subsp. lyrata] >gi|297322432|gb|EFH52853.1| GAUT1/LGT1 [Arabidopsis lyrata subsp. lyrata]	gi|460198863|gb|GABL01062326.1|	819	0	TSA: Camelina sativa comp58551_c0_seq1 transcribed RNA sequence	sp|Q9LE59|GAUT1_ARATH	593	5e-170	Polygalacturonate 4-alpha-galacturonosyltransferase OS=Arabidopsis thaliana GN=GAUT1 PE=1 SV=1	--	--	--	--	--	K13648	9e-173	604	aly:ARALYDRAFT_486584	alpha-1,4-galacturonosyltransferase [EC:2.4.1.43]	GO:0010075//regulation of meristem growth;GO:0010289//homogalacturonan biosynthetic process	GO:0047262//polygalacturonate 4-alpha-galacturonosyltransferase activity	GO:0005768//endosome;GO:0005802//trans-Golgi network;GO:0005794//Golgi apparatus
CL1063.Contig1_NAU-LB	732	285	18.3803	gi|297800480|ref|XP_002868124.1|	252.3	5e-66	hypothetical protein ARALYDRAFT_355102 [Arabidopsis lyrata subsp. lyrata] >gi|297804530|ref|XP_002870149.1| predicted protein [Arabidopsis lyrata subsp. lyrata] >gi|297313960|gb|EFH44383.1| hypothetical protein ARALYDRAFT_355102 [Arabidopsis lyrata subsp. lyrata] >gi|297315985|gb|EFH46408.1| predicted protein [Arabidopsis lyrata subsp. lyrata]	gi|460206678|gb|GABL01055730.1|	281	5e-73	TSA: Camelina sativa comp56452_c0_seq1 transcribed RNA sequence	--	--	--	--	--	--	--	--	--	--	--	--	--	--	-	-	-
CL1064.Contig1_NAU-LB	258	17	3.1106	gi|297809887|ref|XP_002872827.1|	169.1	1e-41	hypothetical protein ARALYDRAFT_490292 [Arabidopsis lyrata subsp. lyrata] >gi|297318664|gb|EFH49086.1| hypothetical protein ARALYDRAFT_490292 [Arabidopsis lyrata subsp. lyrata]	gi|334186322|ref|NM_116500.3|	325	1e-86	Arabidopsis thaliana Beige/BEACH and WD40 domain-containing protein (AT4G02660) mRNA, complete cds	sp|B7FNU7|LIS1_PHATC	47.8	1e-06	Lissencephaly-1 homolog OS=Phaeodactylum tricornutum (strain CCAP 1055/1) GN=PHATRDRAFT_17300 PE=3 SV=1	--	--	--	--	--	K14963	9e-08	53.1	osa:4333964	COMPASS component SWD3	GO:0009737//response to abscisic acid stimulus;GO:0007165//signal transduction;GO:0009825//multidimensional cell growth;GO:0010090//trichome morphogenesis;GO:0007033//vacuole organization	-	GO:0009507//chloroplast;GO:0005634//nucleus
CL1064.Contig2_NAU-LB	4377	309	3.3327	gi|297848530|ref|XP_002892146.1|	2569.7	0	hypothetical protein ARALYDRAFT_311407 [Arabidopsis lyrata subsp. lyrata] >gi|297337988|gb|EFH68405.1| hypothetical protein ARALYDRAFT_311407 [Arabidopsis lyrata subsp. lyrata]	gi|199580206|gb|AC232533.1|	3443	0	Brassica rapa subsp. pekinensis clone KBrB090K20, complete sequence	sp|P49026|GBLP_TOBAC	53.9	8e-07	Guanine nucleotide-binding protein subunit beta-like protein OS=Nicotiana tabacum GN=ARCA PE=2 SV=1	all0283_3	55.8	6e-07	COG2319	FOG: WD40 repeat	K14963	6e-09	62.4	osa:4333964	COMPASS component SWD3	GO:0009737//response to abscisic acid stimulus;GO:0007165//signal transduction;GO:0009825//multidimensional cell growth;GO:0010090//trichome morphogenesis;GO:0007033//vacuole organization	-	GO:0009507//chloroplast;GO:0005634//nucleus
CL1064.Contig3_NAU-LB	4392	303	3.2569	gi|297848530|ref|XP_002892146.1|	2568.9	0	hypothetical protein ARALYDRAFT_311407 [Arabidopsis lyrata subsp. lyrata] >gi|297337988|gb|EFH68405.1| hypothetical protein ARALYDRAFT_311407 [Arabidopsis lyrata subsp. lyrata]	gi|199580206|gb|AC232533.1|	3279	0	Brassica rapa subsp. pekinensis clone KBrB090K20, complete sequence	sp|P49026|GBLP_TOBAC	53.9	8e-07	Guanine nucleotide-binding protein subunit beta-like protein OS=Nicotiana tabacum GN=ARCA PE=2 SV=1	all0283_3	55.8	6e-07	COG2319	FOG: WD40 repeat	K14963	6e-09	62.4	osa:4333964	COMPASS component SWD3	GO:0009737//response to abscisic acid stimulus;GO:0007165//signal transduction;GO:0009825//multidimensional cell growth;GO:0010090//trichome morphogenesis;GO:0007033//vacuole organization	-	GO:0009507//chloroplast;GO:0005634//nucleus
CL1065.Contig1_NAU-LB	680	73	5.0679	gi|387942480|sp|P0DI17.1|DRL11_ARATH	59.3	6e-08	RecName: Full=Probable disease resistance protein RF9 >gi|387942482|sp|P0DI18.1|DRL45_ARATH RecName: Full=Probable disease resistance protein RDL6 >gi|18265372|dbj|BAB84014.1| disease resistance protein [Arabidopsis thaliana]	gi|227438194|gb|FJ842806.1|	151	1e-33	Brassica rapa subsp. pekinensis isolate BrCNL16 disease resistance protein gene, complete cds	sp|P0DI18|DRL45_ARATH	123	8e-29	Probable disease resistance protein RDL6 OS=Arabidopsis thaliana GN=RDL6 PE=2 SV=1	--	--	--	--	--	K13457	1e-09	61.6	vvi:100252764	disease resistance protein RPM1	GO:0006952//defense response	GO:0043531//ADP binding	GO:0005634//nucleus
CL1066.Contig1_NAU-LB	1124	245	10.2901	gi|30678282|ref|NP_186759.2|	591.3	1e-167	uncharacterized protein [Arabidopsis thaliana] >gi|30725512|gb|AAP37778.1| At3g01100 [Arabidopsis thaliana] >gi|332640089|gb|AEE73610.1| uncharacterized protein [Arabidopsis thaliana]	gi|186509643|ref|NM_110975.4|	1213	0	Arabidopsis thaliana uncharacterized protein (HYP1) mRNA, complete cds	--	--	--	--	SPAC2G11.09	105	1e-22	COG5594	Uncharacterized integral membrane protein	--	--	--	--	--	GO:0009416//response to light stimulus;GO:0009725//response to hormone stimulus	-	GO:0009507//chloroplast;GO:0005886//plasma membrane
CL1067.Contig1_NAU-LB	1251	339	12.7927	gi|22330746|ref|NP_565216.2|	622.5	4e-177	putative DNA repair protein RAD23-1 [Arabidopsis thaliana] >gi|14334442|gb|AAK59419.1| putative DNA repair protein RAD23 [Arabidopsis thaliana] >gi|17104777|gb|AAL34277.1| putative DNA repair protein RAD23 [Arabidopsis thaliana] >gi|332198158|gb|AEE36279.1| putative DNA repair protein RAD23-1 [Arabidopsis thaliana]	gi|42473696|emb|BX816837.1|	609	1e-171	Arabidopsis thaliana Full-length cDNA Complete sequence from clone GSLTPGH70ZG03 of Hormone Treated Callus of strain col-0 of Arabidopsis thaliana (thale cress)	sp|Q40742|RAD23_ORYSJ	342	2e-94	Probable DNA repair protein RAD23 OS=Oryza sativa subsp. japonica GN=RAD23 PE=1 SV=2	SPBC2D10.12	204	2e-52	COG5272	Ubiquitin	K10839	4e-178	622	ath:AT1G79650	UV excision repair protein RAD23	GO:0043161//proteasomal ubiquitin-dependent protein catabolic process;GO:0006289//nucleotide-excision repair;GO:0007126//meiosis;GO:0033044//regulation of chromosome organization;GO:0006284//base-excision repair	GO:0003684//damaged DNA binding;GO:0043130//ubiquitin binding;GO:0070628//proteasome binding	GO:0005634//nucleus
CL1067.Contig2_NAU-LB	1290	212	7.7583	gi|15221013|ref|NP_173070.1|	602.8	4e-171	putative DNA repair protein RAD23-2 [Arabidopsis thaliana] >gi|73620992|sp|Q84L32.2|RD23B_ARATH RecName: Full=Putative DNA repair protein RAD23-2; AltName: Full=RAD23-like protein 2; Short=AtRAD23-2 >gi|332191297|gb|AEE29418.1| putative DNA repair protein RAD23-2 [Arabidopsis thaliana]	gi|42407143|emb|BX842511.1|	1063	0	Arabidopsis thaliana Full-length cDNA Complete sequence from clone GSLTFB57ZF02 of Flowers and buds of strain col-0 of Arabidopsis thaliana (thale cress)	sp|Q40742|RAD23_ORYSJ	351	5e-97	Probable DNA repair protein RAD23 OS=Oryza sativa subsp. japonica GN=RAD23 PE=1 SV=2	SPBC2D10.12	200	5e-51	COG5272	Ubiquitin	K10839	3e-172	602	ath:AT1G16190	UV excision repair protein RAD23	GO:0043161//proteasomal ubiquitin-dependent protein catabolic process;GO:0006289//nucleotide-excision repair;GO:0007126//meiosis;GO:0033044//regulation of chromosome organization;GO:0006284//base-excision repair	GO:0003684//damaged DNA binding;GO:0043130//ubiquitin binding;GO:0070628//proteasome binding	GO:0005634//nucleus
CL1067.Contig3_NAU-LB	1164	286	11.5993	gi|15221013|ref|NP_173070.1|	611.7	7e-174	putative DNA repair protein RAD23-2 [Arabidopsis thaliana] >gi|73620992|sp|Q84L32.2|RD23B_ARATH RecName: Full=Putative DNA repair protein RAD23-2; AltName: Full=RAD23-like protein 2; Short=AtRAD23-2 >gi|332191297|gb|AEE29418.1| putative DNA repair protein RAD23-2 [Arabidopsis thaliana]	gi|42407143|emb|BX842511.1|	1120	0	Arabidopsis thaliana Full-length cDNA Complete sequence from clone GSLTFB57ZF02 of Flowers and buds of strain col-0 of Arabidopsis thaliana (thale cress)	sp|Q40742|RAD23_ORYSJ	347	8e-96	Probable DNA repair protein RAD23 OS=Oryza sativa subsp. japonica GN=RAD23 PE=1 SV=2	SPBC2D10.12	201	2e-51	COG5272	Ubiquitin	K10839	6e-175	611	ath:AT1G16190	UV excision repair protein RAD23	GO:0043161//proteasomal ubiquitin-dependent protein catabolic process;GO:0006289//nucleotide-excision repair;GO:0007126//meiosis;GO:0033044//regulation of chromosome organization;GO:0006284//base-excision repair	GO:0003684//damaged DNA binding;GO:0043130//ubiquitin binding;GO:0070628//proteasome binding	GO:0005634//nucleus
CL1067.Contig4_NAU-LB	335	74	10.4281	gi|6587822|gb|AAF18513.1|AC010924_26	157.9	4e-38	Contains similarity to gb|Y12014 RAD23 protein isoform II from Daucus carota and is a member of the Ubiquitin PF|00240 family containing a UBA PF|00627 domain. EST gb|H37284 comes from this gene [Arabidopsis thaliana]	gi|42407143|emb|BX842511.1|	313	6e-83	Arabidopsis thaliana Full-length cDNA Complete sequence from clone GSLTFB57ZF02 of Flowers and buds of strain col-0 of Arabidopsis thaliana (thale cress)	sp|Q40742|RAD23_ORYSJ	84.3	1e-17	Probable DNA repair protein RAD23 OS=Oryza sativa subsp. japonica GN=RAD23 PE=1 SV=2	SPBC2D10.12	52	3e-07	COG5272	Ubiquitin	K10839	3e-39	157	ath:AT1G16190	UV excision repair protein RAD23	GO:0043161//proteasomal ubiquitin-dependent protein catabolic process;GO:0006289//nucleotide-excision repair;GO:0007126//meiosis;GO:0033044//regulation of chromosome organization;GO:0006284//base-excision repair	GO:0003684//damaged DNA binding;GO:0043130//ubiquitin binding;GO:0070628//proteasome binding	GO:0005634//nucleus
CL1068.Contig1_NAU-LB	2025	104	2.4245	gi|30686199|ref|NP_850236.1|	893.6	0	RNA polymerase I specific transcription initiation factor RRN3 protein [Arabidopsis thaliana] >gi|330253924|gb|AEC09018.1| RNA polymerase I specific transcription initiation factor RRN3 protein [Arabidopsis thaliana]	gi|186505356|ref|NM_179905.3|	1239	0	Arabidopsis thaliana RNA polymerase I specific transcription initiation factor RRN3 protein (AT2G34750) mRNA, complete cds	--	--	--	--	--	--	--	--	--	K15216	0	893	ath:AT2G34750	RNA polymerase I-specific transcription initiation factor RRN3	GO:0006413//translational initiation;GO:0006360//transcription from RNA polymerase I promoter	GO:0003743//translation initiation factor activity	GO:0005634//nucleus
CL1068.Contig2_NAU-LB	2040	42	0.9719	gi|30686199|ref|NP_850236.1|	893.3	0	RNA polymerase I specific transcription initiation factor RRN3 protein [Arabidopsis thaliana] >gi|330253924|gb|AEC09018.1| RNA polymerase I specific transcription initiation factor RRN3 protein [Arabidopsis thaliana]	gi|186505356|ref|NM_179905.3|	1275	0	Arabidopsis thaliana RNA polymerase I specific transcription initiation factor RRN3 protein (AT2G34750) mRNA, complete cds	--	--	--	--	--	--	--	--	--	K15216	0	893	ath:AT2G34750	RNA polymerase I-specific transcription initiation factor RRN3	GO:0006413//translational initiation;GO:0006360//transcription from RNA polymerase I promoter	GO:0003743//translation initiation factor activity	GO:0005634//nucleus
CL1068.Contig3_NAU-LB	428	105	11.5815	gi|297826945|ref|XP_002881355.1|	263.5	7e-70	RNA polymerase I specific transcription initiation factor RRN3 family protein [Arabidopsis lyrata subsp. lyrata] >gi|297327194|gb|EFH57614.1| RNA polymerase I specific transcription initiation factor RRN3 family protein [Arabidopsis lyrata subsp. lyrata]	gi|186505356|ref|NM_179905.3|	531	1e-148	Arabidopsis thaliana RNA polymerase I specific transcription initiation factor RRN3 protein (AT2G34750) mRNA, complete cds	--	--	--	--	--	--	--	--	--	K15216	7e-71	263	aly:ARALYDRAFT_482439	RNA polymerase I-specific transcription initiation factor RRN3	GO:0006413//translational initiation;GO:0006360//transcription from RNA polymerase I promoter	GO:0003743//translation initiation factor activity	GO:0005634//nucleus
CL1069.Contig1_NAU-LB	1226	301	11.5903	gi|297816094|ref|XP_002875930.1|	596.3	3e-169	F-box family protein [Arabidopsis lyrata subsp. lyrata] >gi|297321768|gb|EFH52189.1| F-box family protein [Arabidopsis lyrata subsp. lyrata]	gi|297816093|ref|XM_002875884.1|	1039	0	Arabidopsis lyrata subsp. lyrata F-box family protein, mRNA	sp|Q9M2Z5|FBL53_ARATH	590	4e-169	F-box/LRR-repeat protein At3g48880 OS=Arabidopsis thaliana GN=At3g48880 PE=2 SV=1	--	--	--	--	--	--	--	--	--	--	-	-	GO:0005634//nucleus
CL107.Contig1_NAU-LB	909	18	0.9348	gi|297852884|ref|XP_002894323.1|	457.2	1e-127	FMN binding protein [Arabidopsis lyrata subsp. lyrata] >gi|297340165|gb|EFH70582.1| FMN binding protein [Arabidopsis lyrata subsp. lyrata]	gi|297852883|ref|XM_002894277.1|	745	0	Arabidopsis lyrata subsp. lyrata FMN binding protein, mRNA	--	--	--	--	PA4388	52.8	8e-07	COG0748	Putative heme iron utilization protein	--	--	--	--	--	GO:0055114//oxidation-reduction process	GO:0004733//pyridoxamine-phosphate oxidase activity;GO:0010181//FMN binding	GO:0009507//chloroplast;GO:0005634//nucleus
CL107.Contig2_NAU-LB	925	8	0.4083	gi|297852884|ref|XP_002894323.1|	402.9	3e-111	FMN binding protein [Arabidopsis lyrata subsp. lyrata] >gi|297340165|gb|EFH70582.1| FMN binding protein [Arabidopsis lyrata subsp. lyrata]	gi|297852883|ref|XM_002894277.1|	668	0	Arabidopsis lyrata subsp. lyrata FMN binding protein, mRNA	--	--	--	--	PA4388	50.8	3e-06	COG0748	Putative heme iron utilization protein	--	--	--	--	--	GO:0055114//oxidation-reduction process	GO:0004733//pyridoxamine-phosphate oxidase activity;GO:0010181//FMN binding	GO:0009507//chloroplast;GO:0005634//nucleus
CL1071.Contig1_NAU-LB	462	45	4.5982	gi|297796681|ref|XP_002866225.1|	194.1	6e-49	hypothetical protein ARALYDRAFT_332063 [Arabidopsis lyrata subsp. lyrata] >gi|297312060|gb|EFH42484.1| hypothetical protein ARALYDRAFT_332063 [Arabidopsis lyrata subsp. lyrata]	gi|332002898|gb|CP002688.1|	79.8	2e-12	Arabidopsis thaliana chromosome 5, complete sequence	sp|Q9FHH1|Y5772_ARATH	177	2e-45	B3 domain-containing protein At5g57720 OS=Arabidopsis thaliana GN=At5g57720 PE=2 SV=1	--	--	--	--	--	--	--	--	--	--	GO:0009886//post-embryonic morphogenesis;GO:0048646//anatomical structure formation involved in morphogenesis;GO:0006355//regulation of transcription, DNA-dependent;GO:0009908//flower development;GO:0009887//organ morphogenesis;GO:0007389//pattern specification process	GO:0003677//DNA binding;GO:0003700//sequence-specific DNA binding transcription factor activity	GO:0005634//nucleus
CL1072.Contig1_NAU-LB	645	132	9.6612	gi|297821461|ref|XP_002878613.1|	285.4	4e-76	DNAJ heat shock family protein [Arabidopsis lyrata subsp. lyrata] >gi|297324452|gb|EFH54872.1| DNAJ heat shock family protein [Arabidopsis lyrata subsp. lyrata]	gi|297821460|ref|XM_002878567.1|	561	1e-157	Arabidopsis lyrata subsp. lyrata DNAJ heat shock family protein, mRNA	sp|P42824|DNJH2_ALLPO	92	2e-19	DnaJ protein homolog 2 OS=Allium porrum GN=LDJ2 PE=2 SV=1	SA1408	116	3e-26	COG0484	DnaJ-class molecular chaperone with C-terminal Zn finger domain	K03686	4e-77	285	aly:ARALYDRAFT_481099	molecular chaperone DnaJ	GO:0006457//protein folding;GO:0009408//response to heat	GO:0031072//heat shock protein binding;GO:0046872//metal ion binding;GO:0005524//ATP binding;GO:0051082//unfolded protein binding	GO:0005739//mitochondrion;GO:0009941//chloroplast envelope;GO:0009535//chloroplast thylakoid membrane
CL1072.Contig2_NAU-LB	671	43	3.0253	gi|297821461|ref|XP_002878613.1|	285.4	5e-76	DNAJ heat shock family protein [Arabidopsis lyrata subsp. lyrata] >gi|297324452|gb|EFH54872.1| DNAJ heat shock family protein [Arabidopsis lyrata subsp. lyrata]	gi|297821460|ref|XM_002878567.1|	561	1e-157	Arabidopsis lyrata subsp. lyrata DNAJ heat shock family protein, mRNA	sp|P42824|DNJH2_ALLPO	92	3e-19	DnaJ protein homolog 2 OS=Allium porrum GN=LDJ2 PE=2 SV=1	SA1408	116	3e-26	COG0484	DnaJ-class molecular chaperone with C-terminal Zn finger domain	K03686	4e-77	285	aly:ARALYDRAFT_481099	molecular chaperone DnaJ	GO:0006457//protein folding;GO:0009408//response to heat	GO:0031072//heat shock protein binding;GO:0046872//metal ion binding;GO:0005524//ATP binding;GO:0051082//unfolded protein binding	GO:0005739//mitochondrion;GO:0009941//chloroplast envelope;GO:0009535//chloroplast thylakoid membrane
CL1073.Contig1_NAU-LB	1190	229	9.0846	gi|297799992|ref|XP_002867880.1|	445.7	7e-124	hypothetical protein ARALYDRAFT_492815 [Arabidopsis lyrata subsp. lyrata] >gi|297313716|gb|EFH44139.1| hypothetical protein ARALYDRAFT_492815 [Arabidopsis lyrata subsp. lyrata]	gi|332656411|gb|CP002687.1|	333	2e-88	Arabidopsis thaliana chromosome 4, complete sequence	sp|Q9FLQ7|FH20_ARATH	102	6e-22	Formin-like protein 20 OS=Arabidopsis thaliana GN=FH20 PE=2 SV=3	SPAC26A3.08	129	1e-29	COG1958	Small nuclear ribonucleoprotein (snRNP) homolog	K11086	6e-125	445	aly:ARALYDRAFT_492815	small nuclear ribonucleoprotein B and B'	GO:0001510//RNA methylation;GO:0003002//regionalization;GO:0010455//positive regulation of cell fate commitment;GO:0006355//regulation of transcription, DNA-dependent;GO:0000398//mRNA splicing, via spliceosome;GO:0009834//secondary cell wall biogenesis;GO:0048829//root cap development	GO:0003723//RNA binding;GO:0003677//DNA binding;GO:0003700//sequence-specific DNA binding transcription factor activity	GO:0005829//cytosol;GO:0015030//Cajal body;GO:0005730//nucleolus;GO:0005732//small nucleolar ribonucleoprotein complex
CL1073.Contig2_NAU-LB	1075	72	3.1619	gi|297799992|ref|XP_002867880.1|	438.7	7e-122	hypothetical protein ARALYDRAFT_492815 [Arabidopsis lyrata subsp. lyrata] >gi|297313716|gb|EFH44139.1| hypothetical protein ARALYDRAFT_492815 [Arabidopsis lyrata subsp. lyrata]	gi|460208790|gb|GABL01053942.1|	254	2e-64	TSA: Camelina sativa comp55834_c0_seq1 transcribed RNA sequence	sp|Q9FLQ7|FH20_ARATH	95.9	4e-20	Formin-like protein 20 OS=Arabidopsis thaliana GN=FH20 PE=2 SV=3	SPAC26A3.08	123	6e-28	COG1958	Small nuclear ribonucleoprotein (snRNP) homolog	K11086	6e-123	438	aly:ARALYDRAFT_492815	small nuclear ribonucleoprotein B and B'	GO:0001510//RNA methylation;GO:0003002//regionalization;GO:0010455//positive regulation of cell fate commitment;GO:0006355//regulation of transcription, DNA-dependent;GO:0000398//mRNA splicing, via spliceosome;GO:0009834//secondary cell wall biogenesis;GO:0048829//root cap development	GO:0003723//RNA binding;GO:0003677//DNA binding;GO:0003700//sequence-specific DNA binding transcription factor activity	GO:0005829//cytosol;GO:0015030//Cajal body;GO:0005730//nucleolus;GO:0005732//small nucleolar ribonucleoprotein complex
CL1073.Contig3_NAU-LB	1058	1649	73.5789	gi|297799992|ref|XP_002867880.1|	471.5	1e-131	hypothetical protein ARALYDRAFT_492815 [Arabidopsis lyrata subsp. lyrata] >gi|297313716|gb|EFH44139.1| hypothetical protein ARALYDRAFT_492815 [Arabidopsis lyrata subsp. lyrata]	gi|332656411|gb|CP002687.1|	361	1e-96	Arabidopsis thaliana chromosome 4, complete sequence	sp|Q9FLQ7|FH20_ARATH	102	4e-22	Formin-like protein 20 OS=Arabidopsis thaliana GN=FH20 PE=2 SV=3	SPAC26A3.08	127	3e-29	COG1958	Small nuclear ribonucleoprotein (snRNP) homolog	K11086	9e-133	471	aly:ARALYDRAFT_492815	small nuclear ribonucleoprotein B and B'	GO:0001510//RNA methylation;GO:0003002//regionalization;GO:0010455//positive regulation of cell fate commitment;GO:0006355//regulation of transcription, DNA-dependent;GO:0000398//mRNA splicing, via spliceosome;GO:0009834//secondary cell wall biogenesis;GO:0048829//root cap development	GO:0003723//RNA binding;GO:0003677//DNA binding;GO:0003700//sequence-specific DNA binding transcription factor activity	GO:0005829//cytosol;GO:0015030//Cajal body;GO:0005730//nucleolus;GO:0005732//small nucleolar ribonucleoprotein complex
CL1073.Contig4_NAU-LB	1238	43	1.6397	gi|297799992|ref|XP_002867880.1|	423.3	4e-117	hypothetical protein ARALYDRAFT_492815 [Arabidopsis lyrata subsp. lyrata] >gi|297313716|gb|EFH44139.1| hypothetical protein ARALYDRAFT_492815 [Arabidopsis lyrata subsp. lyrata]	gi|460208790|gb|GABL01053942.1|	254	2e-64	TSA: Camelina sativa comp55834_c0_seq1 transcribed RNA sequence	sp|Q84ZL0|FH5_ORYSJ	95.5	6e-20	Formin-like protein 5 OS=Oryza sativa subsp. japonica GN=FH5 PE=2 SV=2	SPAC26A3.08	123	8e-28	COG1958	Small nuclear ribonucleoprotein (snRNP) homolog	K11086	3e-118	423	aly:ARALYDRAFT_492815	small nuclear ribonucleoprotein B and B'	GO:0001510//RNA methylation;GO:0003002//regionalization;GO:0010455//positive regulation of cell fate commitment;GO:0006355//regulation of transcription, DNA-dependent;GO:0000398//mRNA splicing, via spliceosome;GO:0009834//secondary cell wall biogenesis;GO:0048829//root cap development	GO:0003723//RNA binding;GO:0003677//DNA binding;GO:0003700//sequence-specific DNA binding transcription factor activity	GO:0005829//cytosol;GO:0015030//Cajal body;GO:0005730//nucleolus;GO:0005732//small nucleolar ribonucleoprotein complex
CL1073.Contig5_NAU-LB	1211	186	7.2508	gi|297799992|ref|XP_002867880.1|	420.6	2e-116	hypothetical protein ARALYDRAFT_492815 [Arabidopsis lyrata subsp. lyrata] >gi|297313716|gb|EFH44139.1| hypothetical protein ARALYDRAFT_492815 [Arabidopsis lyrata subsp. lyrata]	gi|460208790|gb|GABL01053942.1|	258	1e-65	TSA: Camelina sativa comp55834_c0_seq1 transcribed RNA sequence	sp|Q9FLQ7|FH20_ARATH	101	1e-21	Formin-like protein 20 OS=Arabidopsis thaliana GN=FH20 PE=2 SV=3	SPAC26A3.08	127	5e-29	COG1958	Small nuclear ribonucleoprotein (snRNP) homolog	K11086	2e-117	420	aly:ARALYDRAFT_492815	small nuclear ribonucleoprotein B and B'	GO:0001510//RNA methylation;GO:0003002//regionalization;GO:0010455//positive regulation of cell fate commitment;GO:0006355//regulation of transcription, DNA-dependent;GO:0000398//mRNA splicing, via spliceosome;GO:0009834//secondary cell wall biogenesis;GO:0048829//root cap development	GO:0003723//RNA binding;GO:0003677//DNA binding;GO:0003700//sequence-specific DNA binding transcription factor activity	GO:0005829//cytosol;GO:0015030//Cajal body;GO:0005730//nucleolus;GO:0005732//small nucleolar ribonucleoprotein complex
CL1074.Contig1_NAU-LB	227	8	1.6637	gi|297828680|ref|XP_002882222.1|	159.5	1e-38	RNA binding protein [Arabidopsis lyrata subsp. lyrata] >gi|297328062|gb|EFH58481.1| RNA binding protein [Arabidopsis lyrata subsp. lyrata]	gi|297828679|ref|XM_002882176.1|	305	1e-80	Arabidopsis lyrata subsp. lyrata RNA binding protein, mRNA	sp|Q9SRU7|TRM2_ARATH	158	8e-40	Probable tRNA (guanine(26)-N(2))-dimethyltransferase 2 OS=Arabidopsis thaliana GN=At3g02320 PE=2 SV=3	SPBC25D12.05	63.9	7e-11	COG1867	N2,N2-dimethylguanosine tRNA methyltransferase	K00555	3e-37	150	aly:ARALYDRAFT_488427	tRNA (guanine26-N2/guanine27-N2)-dimethyltransferase [EC:2.1.1.215 2.1.1.216]	GO:0006606//protein import into nucleus;GO:0008033//tRNA processing;GO:0032259//methylation;GO:0006406//mRNA export from nucleus	GO:0003723//RNA binding;GO:0004809//tRNA (guanine-N2-)-methyltransferase activity	GO:0009507//chloroplast
CL1074.Contig2_NAU-LB	2074	957	21.7832	gi|30685545|ref|NP_197085.2|	1084.7	0	N2,N2-dimethylguanosine tRNA methyltransferase [Arabidopsis thaliana] >gi|332004827|gb|AED92210.1| N2,N2-dimethylguanosine tRNA methyltransferase [Arabidopsis thaliana]	gi|30685544|ref|NM_121586.2|	1889	0	Arabidopsis thaliana N2,N2-dimethylguanosine tRNA methyltransferase (AT5G15810) mRNA, complete cds	sp|Q9LFU5|TRM1_ARATH	1079	0	Probable tRNA (guanine(26)-N(2))-dimethyltransferase 1 OS=Arabidopsis thaliana GN=At5g15810 PE=2 SV=3	SPBC25D12.05	323	7e-88	COG1867	N2,N2-dimethylguanosine tRNA methyltransferase	K00555	0	1084	ath:AT5G15810	tRNA (guanine26-N2/guanine27-N2)-dimethyltransferase [EC:2.1.1.215 2.1.1.216]	GO:0006606//protein import into nucleus;GO:0008033//tRNA processing;GO:0006406//mRNA export from nucleus	GO:0003723//RNA binding;GO:0004809//tRNA (guanine-N2-)-methyltransferase activity	GO:0009507//chloroplast
CL1074.Contig3_NAU-LB	797	194	11.4911	gi|30685545|ref|NP_197085.2|	519.2	2e-146	N2,N2-dimethylguanosine tRNA methyltransferase [Arabidopsis thaliana] >gi|332004827|gb|AED92210.1| N2,N2-dimethylguanosine tRNA methyltransferase [Arabidopsis thaliana]	gi|30685544|ref|NM_121586.2|	684	0	Arabidopsis thaliana N2,N2-dimethylguanosine tRNA methyltransferase (AT5G15810) mRNA, complete cds	sp|Q9LFU5|TRM1_ARATH	519	9e-148	Probable tRNA (guanine(26)-N(2))-dimethyltransferase 1 OS=Arabidopsis thaliana GN=At5g15810 PE=2 SV=3	SPBC25D12.05	169	4e-42	COG1867	N2,N2-dimethylguanosine tRNA methyltransferase	K00555	2e-147	519	ath:AT5G15810	tRNA (guanine26-N2/guanine27-N2)-dimethyltransferase [EC:2.1.1.215 2.1.1.216]	GO:0006606//protein import into nucleus;GO:0008033//tRNA processing;GO:0006406//mRNA export from nucleus	GO:0003723//RNA binding;GO:0004809//tRNA (guanine-N2-)-methyltransferase activity	GO:0009507//chloroplast
CL1075.Contig10_NAU-LB	3933	4	0.048	gi|334182944|ref|NP_564335.3|	173.7	2e-41	Leucine-rich repeat transmembrane protein kinase [Arabidopsis thaliana] >gi|325511374|sp|Q9ASQ6.3|Y1972_ARATH RecName: Full=Probable LRR receptor-like serine/threonine-protein kinase At1g29720; Flags: Precursor >gi|332193000|gb|AEE31121.1| Leucine-rich repeat transmembrane protein kinase [Arabidopsis thaliana]	gi|460156959|gb|GABL01088803.1|	1306	0	TSA: Camelina sativa comp64119_c0_seq1 transcribed RNA sequence	sp|Q9ASQ6|Y1972_ARATH	950	0	Probable LRR receptor-like serine/threonine-protein kinase At1g29720 OS=Arabidopsis thaliana GN=RFK1 PE=2 SV=3	YAR019c	94.7	1e-18	COG0515	Serine/threonine protein kinase	K05658	2e-66	253	vvi:100262734	ATP-binding cassette, subfamily B (MDR/TAP), member 1	GO:0006468//protein phosphorylation	GO:0004713//protein tyrosine kinase activity;GO:0005524//ATP binding;GO:0004674//protein serine/threonine kinase activity	GO:0005886//plasma membrane
CL1075.Contig11_NAU-LB	3868	132	1.611	gi|334182944|ref|NP_564335.3|	173.7	2e-41	Leucine-rich repeat transmembrane protein kinase [Arabidopsis thaliana] >gi|325511374|sp|Q9ASQ6.3|Y1972_ARATH RecName: Full=Probable LRR receptor-like serine/threonine-protein kinase At1g29720; Flags: Precursor >gi|332193000|gb|AEE31121.1| Leucine-rich repeat transmembrane protein kinase [Arabidopsis thaliana]	gi|460156631|gb|GABL01089053.1|	1943	0	TSA: Camelina sativa comp64155_c1_seq1 transcribed RNA sequence	sp|Q9ASQ6|Y1972_ARATH	1390	0	Probable LRR receptor-like serine/threonine-protein kinase At1g29720 OS=Arabidopsis thaliana GN=RFK1 PE=2 SV=3	YAR019c	94.7	1e-18	COG0515	Serine/threonine protein kinase	K08286	1e-80	300	aly:ARALYDRAFT_491919	protein-serine/threonine kinase [EC:2.7.11.-]	GO:0006468//protein phosphorylation	GO:0004713//protein tyrosine kinase activity;GO:0005524//ATP binding;GO:0004674//protein serine/threonine kinase activity	GO:0005886//plasma membrane
CL1075.Contig12_NAU-LB	938	16	0.8053	gi|334182944|ref|NP_564335.3|	468.4	7e-131	Leucine-rich repeat transmembrane protein kinase [Arabidopsis thaliana] >gi|325511374|sp|Q9ASQ6.3|Y1972_ARATH RecName: Full=Probable LRR receptor-like serine/threonine-protein kinase At1g29720; Flags: Precursor >gi|332193000|gb|AEE31121.1| Leucine-rich repeat transmembrane protein kinase [Arabidopsis thaliana]	gi|460156959|gb|GABL01088803.1|	735	0	TSA: Camelina sativa comp64119_c0_seq1 transcribed RNA sequence	sp|Q9ASQ6|Y1972_ARATH	468	2e-132	Probable LRR receptor-like serine/threonine-protein kinase At1g29720 OS=Arabidopsis thaliana GN=RFK1 PE=2 SV=3	--	--	--	--	--	K10406	2e-06	51.2	pop:POPTR_569144	kinesin family member C2/C3	GO:0006468//protein phosphorylation	GO:0004713//protein tyrosine kinase activity;GO:0005524//ATP binding;GO:0004674//protein serine/threonine kinase activity	GO:0005886//plasma membrane
CL1075.Contig13_NAU-LB	3608	4	0.0523	gi|334182944|ref|NP_564335.3|	450.3	0	Leucine-rich repeat transmembrane protein kinase [Arabidopsis thaliana] >gi|325511374|sp|Q9ASQ6.3|Y1972_ARATH RecName: Full=Probable LRR receptor-like serine/threonine-protein kinase At1g29720; Flags: Precursor >gi|332193000|gb|AEE31121.1| Leucine-rich repeat transmembrane protein kinase [Arabidopsis thaliana]	gi|334182943|ref|NM_102712.3|	1558	0	Arabidopsis thaliana Leucine-rich repeat transmembrane protein kinase (AT1G29720) mRNA, complete cds	sp|Q9ASQ6|Y1972_ARATH	1045	0	Probable LRR receptor-like serine/threonine-protein kinase At1g29720 OS=Arabidopsis thaliana GN=RFK1 PE=2 SV=3	YAR019c	94.7	1e-18	COG0515	Serine/threonine protein kinase	K05658	1e-64	246	vvi:100262734	ATP-binding cassette, subfamily B (MDR/TAP), member 1	GO:0006468//protein phosphorylation	GO:0004713//protein tyrosine kinase activity;GO:0005524//ATP binding;GO:0004674//protein serine/threonine kinase activity	GO:0005886//plasma membrane
CL1075.Contig14_NAU-LB	218	64	13.8593	gi|12321407|gb|AAG50772.1|AC079288_1	117.1	8e-26	receptor-like serine/threonine kinase (RFK1), putative [Arabidopsis thaliana]	gi|334182943|ref|NM_102712.3|	196	6e-48	Arabidopsis thaliana Leucine-rich repeat transmembrane protein kinase (AT1G29720) mRNA, complete cds	sp|Q9ASQ6|Y1972_ARATH	117	2e-27	Probable LRR receptor-like serine/threonine-protein kinase At1g29720 OS=Arabidopsis thaliana GN=RFK1 PE=2 SV=3	--	--	--	--	--	--	--	--	--	--	GO:0006468//protein phosphorylation	GO:0004713//protein tyrosine kinase activity;GO:0005524//ATP binding;GO:0004674//protein serine/threonine kinase activity	GO:0005886//plasma membrane
CL1075.Contig15_NAU-LB	3285	4	0.0575	gi|334182944|ref|NP_564335.3|	450.3	0	Leucine-rich repeat transmembrane protein kinase [Arabidopsis thaliana] >gi|325511374|sp|Q9ASQ6.3|Y1972_ARATH RecName: Full=Probable LRR receptor-like serine/threonine-protein kinase At1g29720; Flags: Precursor >gi|332193000|gb|AEE31121.1| Leucine-rich repeat transmembrane protein kinase [Arabidopsis thaliana]	gi|460156959|gb|GABL01088803.1|	1314	0	TSA: Camelina sativa comp64119_c0_seq1 transcribed RNA sequence	sp|Q9ASQ6|Y1972_ARATH	952	0	Probable LRR receptor-like serine/threonine-protein kinase At1g29720 OS=Arabidopsis thaliana GN=RFK1 PE=2 SV=3	YAR019c	94.7	9e-19	COG0515	Serine/threonine protein kinase	K05658	2e-66	253	vvi:100262734	ATP-binding cassette, subfamily B (MDR/TAP), member 1	GO:0006468//protein phosphorylation	GO:0004713//protein tyrosine kinase activity;GO:0005524//ATP binding;GO:0004674//protein serine/threonine kinase activity	GO:0005886//plasma membrane
CL1075.Contig16_NAU-LB	3259	11	0.1593	gi|334182944|ref|NP_564335.3|	22.7	2e-11	Leucine-rich repeat transmembrane protein kinase [Arabidopsis thaliana] >gi|325511374|sp|Q9ASQ6.3|Y1972_ARATH RecName: Full=Probable LRR receptor-like serine/threonine-protein kinase At1g29720; Flags: Precursor >gi|332193000|gb|AEE31121.1| Leucine-rich repeat transmembrane protein kinase [Arabidopsis thaliana]	gi|460156959|gb|GABL01088803.1|	1314	0	TSA: Camelina sativa comp64119_c0_seq1 transcribed RNA sequence	sp|Q9ASQ6|Y1972_ARATH	952	0	Probable LRR receptor-like serine/threonine-protein kinase At1g29720 OS=Arabidopsis thaliana GN=RFK1 PE=2 SV=3	YAR019c	94.7	9e-19	COG0515	Serine/threonine protein kinase	K05658	2e-66	253	vvi:100262734	ATP-binding cassette, subfamily B (MDR/TAP), member 1	GO:0006468//protein phosphorylation	GO:0004713//protein tyrosine kinase activity;GO:0005524//ATP binding;GO:0004674//protein serine/threonine kinase activity	GO:0005886//plasma membrane
CL1075.Contig17_NAU-LB	3194	4	0.0591	gi|334182944|ref|NP_564335.3|	22.7	2e-11	Leucine-rich repeat transmembrane protein kinase [Arabidopsis thaliana] >gi|325511374|sp|Q9ASQ6.3|Y1972_ARATH RecName: Full=Probable LRR receptor-like serine/threonine-protein kinase At1g29720; Flags: Precursor >gi|332193000|gb|AEE31121.1| Leucine-rich repeat transmembrane protein kinase [Arabidopsis thaliana]	gi|460156631|gb|GABL01089053.1|	1919	0	TSA: Camelina sativa comp64155_c1_seq1 transcribed RNA sequence	sp|Q9ASQ6|Y1972_ARATH	1317	0	Probable LRR receptor-like serine/threonine-protein kinase At1g29720 OS=Arabidopsis thaliana GN=RFK1 PE=2 SV=3	YAR019c	94.7	9e-19	COG0515	Serine/threonine protein kinase	K08286	5e-79	294	aly:ARALYDRAFT_491919	protein-serine/threonine kinase [EC:2.7.11.-]	GO:0006468//protein phosphorylation	GO:0004713//protein tyrosine kinase activity;GO:0005524//ATP binding;GO:0004674//protein serine/threonine kinase activity	GO:0005886//plasma membrane
CL1075.Contig18_NAU-LB	3220	14	0.2053	gi|334182944|ref|NP_564335.3|	1393.2	0	Leucine-rich repeat transmembrane protein kinase [Arabidopsis thaliana] >gi|325511374|sp|Q9ASQ6.3|Y1972_ARATH RecName: Full=Probable LRR receptor-like serine/threonine-protein kinase At1g29720; Flags: Precursor >gi|332193000|gb|AEE31121.1| Leucine-rich repeat transmembrane protein kinase [Arabidopsis thaliana]	gi|460156631|gb|GABL01089053.1|	1951	0	TSA: Camelina sativa comp64155_c1_seq1 transcribed RNA sequence	sp|Q9ASQ6|Y1972_ARATH	1393	0	Probable LRR receptor-like serine/threonine-protein kinase At1g29720 OS=Arabidopsis thaliana GN=RFK1 PE=2 SV=3	YAR019c	94.7	9e-19	COG0515	Serine/threonine protein kinase	K08286	2e-80	299	aly:ARALYDRAFT_491919	protein-serine/threonine kinase [EC:2.7.11.-]	GO:0006468//protein phosphorylation	GO:0004713//protein tyrosine kinase activity;GO:0005524//ATP binding;GO:0004674//protein serine/threonine kinase activity	GO:0005886//plasma membrane
[truncated: 53,159 more rows]
