# Supplementary material for: De novo transcriptome analysis in radish (Raphanus sativus L.) and identification of critical genes involved in bolting and flowering
Source: BMC Genomics. 2016 May 23;17:389. doi: 10.1186/s12864-016-2633-2 (PMC4877741; doi:10.1186/s12864-016-2633-2)
Supplement: Additional file 2: — KEGG pathways of the assembled unigenes in radish. (XLSX 130 kb) [file 12864_2016_2633_MOESM2_ESM.xlsx]

## Sheet: Sheet1
Additional file 2 KEGG pathways of the assembled unigenes in radish.
Pathways	Count (25973)	Pathway ID	Genes	KOs
Metabolic pathways	5522	ko01100	CL10002.Contig1_NAU-LB, CL10005.Contig2_NAU-LB, CL10025.Contig1_NAU-LB, CL10028.Contig1_NAU-LB, CL1003.Contig1_NAU-LB, CL1003.Contig2_NAU-LB, CL10040.Contig1_NAU-LB, CL10042.Contig1_NAU-LB, CL10042.Contig2_NAU-LB, CL10049.Contig1_NAU-LB, CL10052.Contig1_NAU-LB, CL10052.Contig2_NAU-LB, CL10061.Contig1_NAU-LB, CL10061.Contig2_NAU-LB, CL10061.Contig3_NAU-LB, CL10076.Contig2_NAU-LB, CL10077.Contig1_N…	-
Biosynthesis of secondary metabolites	2573	ko01110	CL10025.Contig1_NAU-LB, CL10042.Contig1_NAU-LB, CL10042.Contig2_NAU-LB, CL10048.Contig1_NAU-LB, CL10052.Contig1_NAU-LB, CL10052.Contig2_NAU-LB, CL10076.Contig2_NAU-LB, CL10080.Contig1_NAU-LB, CL10080.Contig2_NAU-LB, CL10081.Contig1_NAU-LB, CL10081.Contig2_NAU-LB, CL10087.Contig1_NAU-LB, CL10087.Contig2_NAU-LB, CL10113.Contig1_NAU-LB, CL10119.Contig1_NAU-LB, CL10119.Contig2_NAU-LB, CL10119.Contig3…	-
Plant hormone signal transduction	1495	ko04075	CL1000.Contig1_NAU-LB;CL10030.Contig1_NAU-LB;CL10035.Contig1_NAU-LB;CL10037.Contig1_NAU-LB;CL10037.Contig2_NAU-LB;CL10037.Contig3_NAU-LB;CL10037.Contig4_NAU-LB;CL10037.Contig5_NAU-LB;CL1005.Contig1_NAU-LB;CL1005.Contig3_NAU-LB;CL10086.Contig1_NAU-LB;CL10086.Contig2_NAU-LB;CL10090.Contig1_NAU-LB;CL10090.Contig2_NAU-LB;CL10094.Contig1_NAU-LB;CL1030.Contig1_NAU-LB;CL1030.Contig2_NAU-LB;CL1030.Contig…	K14484+K14492+K13422+K14504+K14489+K13416+K13415+K14491+K14431+K14510+K14497+K14493+K14500+K14432+K14494+K14498+K14487+K13464+K14515+K14486+K14505+K14503+K13946+K14517+K13463+K14488+K14496+K14499+K14509+K13449+K14485+K14512+K14501+K14502+K14506+K14508+K14490+K14514+K14513+K14516+K14495
Plant-pathogen interaction	1436	ko04626	CL100.Contig1_NAU-LB;CL100.Contig2_NAU-LB;CL100.Contig3_NAU-LB;CL100.Contig4_NAU-LB;CL100.Contig5_NAU-LB;CL100.Contig6_NAU-LB;CL100.Contig7_NAU-LB;CL100.Contig8_NAU-LB;CL10035.Contig1_NAU-LB;CL1006.Contig1_NAU-LB;CL10086.Contig1_NAU-LB;CL10086.Contig2_NAU-LB;CL10089.Contig1_NAU-LB;CL10094.Contig1_NAU-LB;CL10100.Contig1_NAU-LB;CL10109.Contig1_NAU-LB;CL10109.Contig3_NAU-LB;CL10109.Contig4_NAU-LB;CL…	K13412+K13422+K13457+K13416+K13429+K13430+K13428+K13424+K13460+K04371+K13417+K13420+K13425+K13426+K02183+K13413+K13414+K13464+K13448+K05391+K13423+K13463+K13462+K09487+K13447+K12795+K04079+K13449+K02358+K14512+K13459+K13473+K00864+K04368+K13458+K13456+K13427
RNA transport	1088	ko03013	CL10023.Contig1_NAU-LB;CL10023.Contig2_NAU-LB;CL10023.Contig3_NAU-LB;CL10023.Contig4_NAU-LB;CL10023.Contig5_NAU-LB;CL10023.Contig6_NAU-LB;CL10053.Contig2_NAU-LB;CL10077.Contig2_NAU-LB;CL10101.Contig1_NAU-LB;CL1048.Contig1_NAU-LB;CL1048.Contig2_NAU-LB;CL1123.Contig2_NAU-LB;CL1129.Contig1_NAU-LB;CL1129.Contig2_NAU-LB;CL1154.Contig2_NAU-LB;CL116.Contig1_NAU-LB;CL116.Contig2_NAU-LB;CL116.Contig3_NAU-…	K07936+K13171+K14294+K03243+K03754+K09291+K03259+K07562+K03239+K14306+K05019+K14325+K13126+K12160+K03246+K03260+K14297+K03254+K03245+K13137+K14298+K02516+K03249+K10577+K03237+K03248+K13025+K03257+K03253+K14324+K00784+K14321+K14290+K14328+K14319+K03113+K03539+K12812+K14004+K14320+K12876+K03242+K03238+K14327+K03262+K03247+K14293+K14318+K03241+K13130+K03236+K14525+K12877+K14301+K03231+K14289+K14312+…
Spliceosome	938	ko03040	CL10076.Contig1_NAU-LB;CL10076.Contig2_NAU-LB;CL10087.Contig1_NAU-LB;CL10087.Contig2_NAU-LB;CL1012.Contig1_NAU-LB;CL1012.Contig2_NAU-LB;CL1012.Contig3_NAU-LB;CL1046.Contig1_NAU-LB;CL1046.Contig2_NAU-LB;CL1073.Contig1_NAU-LB;CL1073.Contig2_NAU-LB;CL1073.Contig3_NAU-LB;CL1073.Contig4_NAU-LB;CL1073.Contig5_NAU-LB;CL1114.Contig1_NAU-LB;CL1114.Contig2_NAU-LB;CL1128.Contig1_NAU-LB;CL1128.Contig2_NAU-LB…	K12843+K12854+K12847+K11086+K12828+K12855+K12821+K12897+K12733+K12813+K12818+K12856+K12871+K03283+K12811+K11984+K12857+K12886+K12827+K12741+K12825+K13025+K12831+K12823+K12829+K12872+K10599+K12890+K11088+K12822+K09567+K12815+K12626+K12896+K12662+K12837+K11087+K12621+K12820+K12834+K12812+K12891+K12876+K12863+K11092+K12817+K12858+K11099+K12862+K12819+K11093+K12900+K12865+K12839+K12850+K12849+K11096+…
Endocytosis	848	ko04144	CL10001.Contig1_NAU-LB;CL10001.Contig2_NAU-LB;CL10002.Contig1_NAU-LB;CL10028.Contig1_NAU-LB;CL10061.Contig1_NAU-LB;CL10061.Contig2_NAU-LB;CL10061.Contig3_NAU-LB;CL10079.Contig2_NAU-LB;CL10083.Contig1_NAU-LB;CL10093.Contig1_NAU-LB;CL1032.Contig1_NAU-LB;CL1060.Contig2_NAU-LB;CL1104.Contig1_NAU-LB;CL1104.Contig2_NAU-LB;CL1104.Contig3_NAU-LB;CL1131.Contig1_NAU-LB;CL1131.Contig2_NAU-LB;CL1144.Contig1_…	K12183+K00889+K01115+K01528+K04646+K12479+K03283+K12489+K12194+K12199+K12192+K11826+K12492+K12184+K12196+K07897+K07887+K11866+K12486+K12200+K12190+K12493+K12197+K11247+K12195+K12471+K10591+K12189+K12198+K12193+K15053+K11827+K12188+K12191+K07888+K11839+K11824+K12185+K07904
Glycerophospholipid metabolism	776	ko00564	CL10028.Contig1_NAU-LB;CL10061.Contig1_NAU-LB;CL10061.Contig2_NAU-LB;CL10061.Contig3_NAU-LB;CL10079.Contig2_NAU-LB;CL10093.Contig1_NAU-LB;CL1024.Contig1_NAU-LB;CL1024.Contig2_NAU-LB;CL1024.Contig3_NAU-LB;CL1024.Contig4_NAU-LB;CL1032.Contig1_NAU-LB;CL1060.Contig2_NAU-LB;CL111.Contig1_NAU-LB;CL111.Contig2_NAU-LB;CL1131.Contig1_NAU-LB;CL1131.Contig2_NAU-LB;CL1144.Contig1_NAU-LB;CL1264.Contig1_NAU-LB…	K01115+K13513+K06129+K06130+K01047+K14156+K00006+K13508+K00630+K01058+K05929+K00901+K13523+K13506+K00995+K01114+K08730+K01126+K00993+K00967+K13510+K15728+K14674+K01613+K13519+K00981+K13535+K00111+K00999+K13511+K01517+K00894+K00968+K08744+K00655
Protein processing in endoplasmic reticulum	734	ko04141	CL10038.Contig1_NAU-LB;CL10049.Contig1_NAU-LB;CL103.Contig1_NAU-LB;CL103.Contig2_NAU-LB;CL1049.Contig2_NAU-LB;CL1049.Contig4_NAU-LB;CL1067.Contig1_NAU-LB;CL1067.Contig2_NAU-LB;CL1067.Contig3_NAU-LB;CL1067.Contig4_NAU-LB;CL1081.Contig1_NAU-LB;CL1081.Contig2_NAU-LB;CL1084.Contig1_NAU-LB;CL1084.Contig2_NAU-LB;CL1192.Contig1_NAU-LB;CL1218.Contig1_NAU-LB;CL1218.Contig2_NAU-LB;CL1218.Contig3_NAU-LB;CL1…	K13249+K07151+K09517+K09503+K10839+K09562+K08852+K10661+K10088+K13989+K13993+K09486+K09490+K03283+K06689+K11718+K14005+K09540+K13250+K14011+K03237+K09487+K09518+K10666+K13525+K09481+K11863+K14007+K03347+K10082+K04079+K10597+K08054+K09561+K12666+K10601+K07342+K14018+K14004+K14006+K14009+K09580+K14003+K08288+K14016+K09584+K08057+K12669+K08653+K10575+K10636+K03094+K12275+K14012+K07953+K09523+K01230+…
Starch and sucrose metabolism	665	ko00500	CL10015.Contig1_NAU-LB;CL10040.Contig1_NAU-LB;CL10093.Contig1_NAU-LB;CL1020.Contig1_NAU-LB;CL1020.Contig2_NAU-LB;CL1020.Contig3_NAU-LB;CL1051.Contig1_NAU-LB;CL1051.Contig2_NAU-LB;CL1051.Contig3_NAU-LB;CL1051.Contig4_NAU-LB;CL1062.Contig1_NAU-LB;CL1062.Contig2_NAU-LB;CL1098.Contig3_NAU-LB;CL1200.Contig1_NAU-LB;CL1200.Contig2_NAU-LB;CL1200.Contig3_NAU-LB;CL1325.Contig1_NAU-LB;CL1325.Contig2_NAU-LB;…	K16055+K08679+K01051+K01188+K13648+K00688+K00975+K00012+K01193+K01179+K01177+K01187+K01087+K15920+K00847+K01835+K01184+K00844+K00700+K05349+K01213+K00696+K00770+K05350+K00703+K00695+K00963+K00705+K01176+K01810+K01194
Ribosome	647	ko03010	CL10095.Contig1_NAU-LB;CL10095.Contig2_NAU-LB;CL10108.Contig1_NAU-LB;CL10108.Contig2_NAU-LB;CL1013.Contig1_NAU-LB;CL1013.Contig2_NAU-LB;CL1013.Contig3_NAU-LB;CL1080.Contig1_NAU-LB;CL1080.Contig2_NAU-LB;CL1080.Contig3_NAU-LB;CL1080.Contig4_NAU-LB;CL1080.Contig5_NAU-LB;CL1080.Contig6_NAU-LB;CL1080.Contig7_NAU-LB;CL1150.Contig1_NAU-LB;CL1183.Contig2_NAU-LB;CL1190.Contig1_NAU-LB;CL1190.Contig2_NAU-LB…	K02976+K02942+K02879+K02918+K02956+K02882+K02957+K02998+K02947+K02919+K02938+K02866+K02966+K02896+K02928+K02897+K02934+K02943+K02981+K02875+K02880+K02865+K02872+K02886+K02984+K02983+K02907+K02894+K02960+K02965+K02901+K02871+K02913+K02953+K02958+K02955+K02906+K02900+K02908+K02993+K02962+K02940+K02936+K02925+K02883+K02891+K02949+K02863+K02973+K02920+K02952+K02887+K02935+K02974+K02987+K02996+K02997+…
mRNA surveillance pathway	632	ko03015	CL10.Contig1_NAU-LB;CL10.Contig2_NAU-LB;CL10.Contig3_NAU-LB;CL10.Contig4_NAU-LB;CL10.Contig5_NAU-LB;CL10.Contig6_NAU-LB;CL10.Contig7_NAU-LB;CL10036.Contig1_NAU-LB;CL10036.Contig2_NAU-LB;CL10053.Contig2_NAU-LB;CL10077.Contig2_NAU-LB;CL1057.Contig1_NAU-LB;CL1057.Contig2_NAU-LB;CL1120.Contig1_NAU-LB;CL1417.Contig2_NAU-LB;CL1420.Contig1_NAU-LB;CL1420.Contig2_NAU-LB;CL1420.Contig3_NAU-LB;CL1420.Contig…	K06269+K11584+K13171+K14294+K14409+K14325+K13126+K14400+K14411+K13917+K04382+K03265+K03456+K13025+K14324+K06100+K15542+K14328+K04354+K14401+K06965+K12812+K14397+K12876+K14396+K14327+K03267+K15541+K11583+K14404+K12877+K14416+K14407+K14405+K14376+K13114+K12881+K12875+K00565+K14326+K14408+K14406+K14402+K14399+K15544+K14962+K08873+K12882+K14403+K12883
Ether lipid metabolism	589	ko00565	CL10028.Contig1_NAU-LB;CL10061.Contig1_NAU-LB;CL10061.Contig2_NAU-LB;CL10061.Contig3_NAU-LB;CL10079.Contig2_NAU-LB;CL10093.Contig1_NAU-LB;CL1032.Contig1_NAU-LB;CL1060.Contig2_NAU-LB;CL1131.Contig1_NAU-LB;CL1131.Contig2_NAU-LB;CL1144.Contig1_NAU-LB;CL1278.Contig4_NAU-LB;CL1336.Contig3_NAU-LB;CL1358.Contig1_NAU-LB;CL1358.Contig2_NAU-LB;CL159.Contig1_NAU-LB;CL159.Contig2_NAU-LB;CL1629.Contig2_NAU-LB…	K01115+K01047+K01114+K00993+K13510+K14674+K13519
Purine metabolism	539	ko00230	CL10119.Contig1_NAU-LB;CL10119.Contig2_NAU-LB;CL10119.Contig3_NAU-LB;CL10119.Contig4_NAU-LB;CL10119.Contig5_NAU-LB;CL10119.Contig6_NAU-LB;CL1053.Contig1_NAU-LB;CL1100.Contig1_NAU-LB;CL1144.Contig1_NAU-LB;CL1202.Contig1_NAU-LB;CL1202.Contig2_NAU-LB;CL1202.Contig3_NAU-LB;CL1202.Contig4_NAU-LB;CL1204.Contig1_NAU-LB;CL1232.Contig1_NAU-LB;CL1232.Contig2_NAU-LB;CL1232.Contig3_NAU-LB;CL1254.Contig1_NAU-…	K00873+K10807+K03004+K03006+K14641+K01522+K02685+K03013+K00106+K03027+K02999+K03010+K01951+K03023+K01510+K03021+K14977+K03015+K01835+K01509+K00856+K00962+K01939+K03026+K00759+K11808+K00088+K01945+K00948+K00602+K13811+K03018+K00939+K02327+K02335+K03009+K01933+K00860+K01488+K00764+K02320+K02326+K03019+K03012+K00940+K03025+K03787+K03007+K00942+K10808+K01490+K03000+K03008+K03002+K02684+K02324+K14721+…
Ubiquitin mediated proteolysis	533	ko04120	CL10017.Contig1_NAU-LB;CL10017.Contig2_NAU-LB;CL10060.Contig1_NAU-LB;CL10060.Contig2_NAU-LB;CL10060.Contig3_NAU-LB;CL10060.Contig4_NAU-LB;CL1118.Contig1_NAU-LB;CL1118.Contig2_NAU-LB;CL1178.Contig1_NAU-LB;CL1178.Contig2_NAU-LB;CL12.Contig1_NAU-LB;CL1212.Contig1_NAU-LB;CL1212.Contig2_NAU-LB;CL1237.Contig10_NAU-LB;CL1237.Contig13_NAU-LB;CL1237.Contig14_NAU-LB;CL1237.Contig15_NAU-LB;CL1237.Contig16_N…	K04506+K10581+K10571+K03869+K10576+K10573+K10592+K10615+K10590+K10143+K10598+K06689+K10577+K10140+K04706+K06688+K10599+K10610+K03347+K10688+K10597+K09561+K10601+K03358+K10589+K10144+K10686+K10583+K10580+K10575+K10609+K03873+K03875+K03348+K03364+K03363+K03094+K10591+K03178+K10684+K10579+K10685+K03355+K03349+K10578+K10588+K03351+K03353+K03872+K03352+K12456+K10570+K03868+K03354+K03357+K10606+K03350+…
Ribosome biogenesis in eukaryotes	520	ko03008	CL10002.Contig1_NAU-LB;CL10023.Contig1_NAU-LB;CL10023.Contig2_NAU-LB;CL10023.Contig3_NAU-LB;CL10023.Contig4_NAU-LB;CL10023.Contig5_NAU-LB;CL10023.Contig6_NAU-LB;CL10083.Contig1_NAU-LB;CL10092.Contig1_NAU-LB;CL1121.Contig1_NAU-LB;CL1121.Contig2_NAU-LB;CL1154.Contig2_NAU-LB;CL1198.Contig1_NAU-LB;CL1198.Contig2_NAU-LB;CL1198.Contig3_NAU-LB;CL1198.Contig4_NAU-LB;CL1210.Contig1_NAU-LB;CL1227.Contig1_N…	K03115+K07936+K11108+K14555+K14556+K07562+K14564+K12619+K03097+K11883+K14558+K14565+K14559+K14538+K14573+K03264+K14536+K11131+K06943+K14572+K14548+K14550+K14539+K14290+K14537+K14571+K03539+K14574+K14521+K14563+K11129+K14570+K14525+K14546+K11130+K14544+K14575+K14549+K07179+K14566+K14554+K14535+K11128+K14545+K14567+K14557+K14560+K03538+K12845+K14553+K14561+K14569+K13288+K01164+K14568+K07178+K14552
Pyrimidine metabolism	474	ko00240	CL10126.Contig1_NAU-LB;CL1053.Contig1_NAU-LB;CL1100.Contig1_NAU-LB;CL1144.Contig1_NAU-LB;CL1162.Contig1_NAU-LB;CL1202.Contig1_NAU-LB;CL1202.Contig2_NAU-LB;CL1202.Contig3_NAU-LB;CL1202.Contig4_NAU-LB;CL1223.Contig2_NAU-LB;CL1223.Contig3_NAU-LB;CL1232.Contig1_NAU-LB;CL1232.Contig2_NAU-LB;CL1232.Contig3_NAU-LB;CL1254.Contig1_NAU-LB;CL1254.Contig2_NAU-LB;CL1254.Contig3_NAU-LB;CL1254.Contig4_NAU-LB;CL…	K00384+K10807+K03004+K03006+K00876+K14641+K02685+K03013+K03027+K02999+K03010+K01955+K01240+K03023+K01510+K03021+K13421+K09903+K03015+K00962+K03026+K01937+K01465+K00254+K03018+K02327+K02335+K03009+K13800+K02320+K01489+K00761+K00857+K02326+K00207+K01431+K03019+K03012+K00940+K03025+K03787+K03007+K01956+K10808+K13998+K03000+K03008+K03002+K02684+K00943+K02324+K14721+K03505+K03014+K03506+K02325+K03005+…
RNA degradation	424	ko03018	CL10022.Contig1_NAU-LB;CL10061.Contig1_NAU-LB;CL1138.Contig1_NAU-LB;CL1138.Contig2_NAU-LB;CL1227.Contig1_NAU-LB;CL1431.Contig1_NAU-LB;CL1431.Contig2_NAU-LB;CL1431.Contig3_NAU-LB;CL1456.Contig1_NAU-LB;CL1456.Contig2_NAU-LB;CL1456.Contig3_NAU-LB;CL1523.Contig1_NAU-LB;CL1523.Contig2_NAU-LB;CL1523.Contig3_NAU-LB;CL1523.Contig4_NAU-LB;CL1523.Contig5_NAU-LB;CL1523.Contig6_NAU-LB;CL1616.Contig1_NAU-LB;C…	K14442+K04077+K12619+K12614+K13126+K12616+K12613+K12620+K12598+K03514+K12580+K12592+K12581+K12602+K00962+K04043+K12626+K12590+K10643+K12611+K12603+K12621+K12593+K12617+K08311+K12622+K12605+K12585+K12606+K01689+K12608+K03678+K12589+K12591+K11600+K12600+K12607+K12625+K12599+K03679+K12623+K12572+K12604+K03681+K01148+K07573+K12627+K12586
Oxidative phosphorylation	380	ko00190	CL10005.Contig2_NAU-LB;CL1110.Contig1_NAU-LB;CL1110.Contig2_NAU-LB;CL1441.Contig1_NAU-LB;CL1441.Contig2_NAU-LB;CL1441.Contig3_NAU-LB;CL1441.Contig4_NAU-LB;CL1441.Contig5_NAU-LB;CL1446.Contig1_NAU-LB;CL1446.Contig2_NAU-LB;CL1446.Contig3_NAU-LB;CL152.Contig1_NAU-LB;CL152.Contig2_NAU-LB;CL152.Contig3_NAU-LB;CL1954.Contig1_NAU-LB;CL1954.Contig2_NAU-LB;CL1954.Contig3_NAU-LB;CL1954.Contig4_NAU-LB;CL196…	K02154+K02134+K02146+K02148+K11353+K02153+K02150+K00416+K03885+K03955+K02145+K03661+K02147+K00411+K03953+K03950+K03941+K00413+K01535+K03943+K01507+K03946+K02133+K03938+K03879+K03942+K02135+K00234+K02113+K03949+K03940+K02144+K02265+K02267+K02152+K11352+K03966+K00417+K03952+K02138+K00236+K02155+K02266+K02137+K02256+K02136+K02115+K02140+K00419+K02149+K02111+K02110+K02258+K05573+K00235+K03878+K05581+…
Amino sugar and nucleotide sugar metabolism	340	ko00520	CL10040.Contig1_NAU-LB;CL10080.Contig1_NAU-LB;CL10080.Contig2_NAU-LB;CL1020.Contig1_NAU-LB;CL1020.Contig2_NAU-LB;CL1020.Contig3_NAU-LB;CL1062.Contig1_NAU-LB;CL1062.Contig2_NAU-LB;CL1371.Contig1_NAU-LB;CL1371.Contig2_NAU-LB;CL1371.Contig3_NAU-LB;CL1392.Contig1_NAU-LB;CL1392.Contig2_NAU-LB;CL1578.Contig1_NAU-LB;CL1578.Contig2_NAU-LB;CL1811.Contig1_NAU-LB;CL1811.Contig2_NAU-LB;CL2255.Contig1_NAU-LB;…	K08679+K12373+K13648+K00975+K00012+K06118+K00966+K01784+K15920+K00847+K01835+K00849+K00326+K01209+K00844+K10046+K12449+K01183+K01836+K05305+K12450+K00770+K01711+K01809+K00820+K01840+K12448+K12451+K02377+K00621+K12447+K00972+K00963+K12446+K01810+K01097+K00965
Phenylpropanoid biosynthesis	326	ko00940	CL10052.Contig1_NAU-LB;CL10052.Contig2_NAU-LB;CL10081.Contig1_NAU-LB;CL10081.Contig2_NAU-LB;CL10123.Contig1_NAU-LB;CL10123.Contig2_NAU-LB;CL10123.Contig3_NAU-LB;CL1050.Contig1_NAU-LB;CL1050.Contig2_NAU-LB;CL1050.Contig3_NAU-LB;CL1050.Contig4_NAU-LB;CL1051.Contig1_NAU-LB;CL1051.Contig2_NAU-LB;CL1051.Contig3_NAU-LB;CL1051.Contig4_NAU-LB;CL1098.Contig1_NAU-LB;CL1098.Contig2_NAU-LB;CL1098.Contig4_NAU…	K13066+K01904+K13065+K01188+K10775+K00487+K09753+K00430+K00083+K05349+K09754+K12356+K13068+K00588+K13067+K09755+K05350+K09757+K09756+K15506+K12355
Pentose and glucuronate interconversions	316	ko00040	CL10093.Contig1_NAU-LB;CL1098.Contig3_NAU-LB;CL1200.Contig1_NAU-LB;CL1200.Contig2_NAU-LB;CL1200.Contig3_NAU-LB;CL1326.Contig1_NAU-LB;CL1392.Contig1_NAU-LB;CL1392.Contig2_NAU-LB;CL1432.Contig1_NAU-LB;CL1561.Contig1_NAU-LB;CL1561.Contig2_NAU-LB;CL1565.Contig1_NAU-LB;CL1931.Contig1_NAU-LB;CL1931.Contig2_NAU-LB;CL1931.Contig3_NAU-LB;CL2254.Contig2_NAU-LB;CL2289.Contig1_NAU-LB;CL2289.Contig2_NAU-LB;CL…	K01051+K00128+K00012+K01728+K01184+K01213+K00875+K00011+K00963+K01783+K01805+K00854+K00065
Glycolysis / Gluconeogenesis	305	ko00010	CL10119.Contig1_NAU-LB;CL10119.Contig2_NAU-LB;CL10119.Contig3_NAU-LB;CL10119.Contig4_NAU-LB;CL10119.Contig5_NAU-LB;CL10119.Contig6_NAU-LB;CL1019.Contig1_NAU-LB;CL1326.Contig1_NAU-LB;CL1637.Contig1_NAU-LB;CL1637.Contig2_NAU-LB;CL1668.Contig1_NAU-LB;CL1668.Contig2_NAU-LB;CL1668.Contig3_NAU-LB;CL1668.Contig4_NAU-LB;CL1869.Contig1_NAU-LB;CL1869.Contig2_NAU-LB;CL1869.Contig3_NAU-LB;CL1869.Contig4_NAU-…	K00873+K00121+K00128+K01623+K03841+K01803+K00134+K00850+K01835+K01792+K00844+K15633+K00161+K00382+K01895+K01785+K00627+K00001+K00927+K00162+K01610+K01689+K01834+K01568+K00002+K15634+K00016+K14085+K01810+K00131
Phagosome	296	ko04145	CL10005.Contig2_NAU-LB;CL101.Contig1_NAU-LB;CL101.Contig2_NAU-LB;CL101.Contig3_NAU-LB;CL101.Contig4_NAU-LB;CL101.Contig5_NAU-LB;CL101.Contig6_NAU-LB;CL10130.Contig1_NAU-LB;CL10130.Contig2_NAU-LB;CL1441.Contig1_NAU-LB;CL1441.Contig2_NAU-LB;CL1441.Contig3_NAU-LB;CL1441.Contig4_NAU-LB;CL1441.Contig5_NAU-LB;CL1446.Contig1_NAU-LB;CL1446.Contig2_NAU-LB;CL1446.Contig3_NAU-LB;CL1534.Contig10_NAU-LB;CL153…	K02154+K05692+K02146+K02148+K07375+K07374+K02153+K02150+K08517+K02145+K03661+K02147+K09481+K08492+K08488+K07897+K08054+K00921+K01365+K07342+K07887+K00914+K04392+K08057+K02144+K02152+K02155+K10956+K02149+K02151+K07888
ABC transporters	276	ko02010	CL10059.Contig1_NAU-LB;CL10076.Contig1_NAU-LB;CL10076.Contig2_NAU-LB;CL10087.Contig1_NAU-LB;CL10087.Contig2_NAU-LB;CL1075.Contig10_NAU-LB;CL1075.Contig13_NAU-LB;CL1075.Contig15_NAU-LB;CL1075.Contig16_NAU-LB;CL1359.Contig2_NAU-LB;CL1415.Contig1_NAU-LB;CL1415.Contig2_NAU-LB;CL1415.Contig3_NAU-LB;CL1421.Contig1_NAU-LB;CL1426.Contig1_NAU-LB;CL1426.Contig2_NAU-LB;CL1484.Contig1_NAU-LB;CL1484.Contig2_N…	K05658+K05681+K05643+K05666+K05663+K05677+K15628+K05656+K05641+K05657
Circadian rhythm - plant	249	ko04712	CL10002.Contig1_NAU-LB;CL10083.Contig1_NAU-LB;CL1179.Contig1_NAU-LB;CL1179.Contig2_NAU-LB;CL1315.Contig1_NAU-LB;CL1320.Contig1_NAU-LB;CL1320.Contig2_NAU-LB;CL1436.Contig1_NAU-LB;CL1436.Contig2_NAU-LB;CL166.Contig2_NAU-LB;CL1800.Contig1_NAU-LB;CL1838.Contig1_NAU-LB;CL1838.Contig2_NAU-LB;CL1838.Contig3_NAU-LB;CL1838.Contig4_NAU-LB;CL200.Contig1_NAU-LB;CL200.Contig2_NAU-LB;CL2000.Contig2_NAU-LB;CL22…	K03115+K12132+K12129+K12130+K03097+K12128+K12135+K12133+K12134+K12125+K12127+K12126+K00660+K12131+K12117+K12115+K12121+K12122+K12120+K12123+K12116+K12119+K12124+K12118
RNA polymerase	249	ko03020	CL1100.Contig1_NAU-LB;CL1144.Contig1_NAU-LB;CL1254.Contig1_NAU-LB;CL1254.Contig2_NAU-LB;CL1254.Contig3_NAU-LB;CL1254.Contig4_NAU-LB;CL1309.Contig1_NAU-LB;CL1309.Contig2_NAU-LB;CL1309.Contig3_NAU-LB;CL131.Contig1_NAU-LB;CL1329.Contig1_NAU-LB;CL1329.Contig2_NAU-LB;CL1498.Contig1_NAU-LB;CL1498.Contig2_NAU-LB;CL1558.Contig1_NAU-LB;CL1558.Contig2_NAU-LB;CL1629.Contig2_NAU-LB;CL1711.Contig3_NAU-LB;CL17…	K03004+K03006+K03013+K03027+K02999+K03010+K03023+K03021+K03015+K03026+K03018+K03009+K03019+K03012+K03025+K03007+K03000+K03008+K03002+K14721+K03014+K03005+K03046+K03040+K03011+K03017+K03020+K03043+K03024+K03016+K03022
Nucleotide excision repair	247	ko03420	CL1067.Contig1_NAU-LB;CL1067.Contig2_NAU-LB;CL1067.Contig3_NAU-LB;CL1067.Contig4_NAU-LB;CL1426.Contig1_NAU-LB;CL1663.Contig1_NAU-LB;CL1665.Contig2_NAU-LB;CL1665.Contig3_NAU-LB;CL1665.Contig4_NAU-LB;CL179.Contig1_NAU-LB;CL179.Contig2_NAU-LB;CL1814.Contig1_NAU-LB;CL1814.Contig2_NAU-LB;CL1814.Contig3_NAU-LB;CL1814.Contig4_NAU-LB;CL1857.Contig1_NAU-LB;CL1857.Contig2_NAU-LB;CL1857.Contig3_NAU-LB;CL185…	K10839+K10838+K10754+K03144+K07466+K10140+K03143+K10756+K10844+K10610+K10747+K10848+K10755+K10841+K03142+K02327+K02335+K10609+K02326+K04802+K03141+K06634+K02324+K03657+K03505+K03506+K02325+K10849+K02202+K10570+K03868+K10843+K10740+K10846+K10842+K02328+K10739+K03504+K10845
Pyruvate metabolism	229	ko00620	CL10064.Contig1_NAU-LB;CL10119.Contig1_NAU-LB;CL10119.Contig2_NAU-LB;CL10119.Contig3_NAU-LB;CL10119.Contig4_NAU-LB;CL10119.Contig5_NAU-LB;CL10119.Contig6_NAU-LB;CL1183.Contig1_NAU-LB;CL1235.Contig2_NAU-LB;CL1326.Contig1_NAU-LB;CL1374.Contig1_NAU-LB;CL1374.Contig2_NAU-LB;CL1374.Contig3_NAU-LB;CL1374.Contig4_NAU-LB;CL1572.Contig1_NAU-LB;CL1572.Contig2_NAU-LB;CL1572.Contig3_NAU-LB;CL1607.Contig1_NAU…	K01069+K00873+K01962+K00128+K00626+K00026+K01649+K01006+K02160+K00025+K11262+K00161+K00382+K01595+K01895+K00627+K01759+K00051+K00029+K00162+K01610+K00028+K01961+K00011+K00016+K14085+K00102+K01512+K01963
Homologous recombination	225	ko03440	CL1442.Contig1_NAU-LB;CL1680.Contig1_NAU-LB;CL1680.Contig2_NAU-LB;CL179.Contig1_NAU-LB;CL179.Contig2_NAU-LB;CL1814.Contig1_NAU-LB;CL1814.Contig2_NAU-LB;CL1814.Contig3_NAU-LB;CL1814.Contig4_NAU-LB;CL1857.Contig1_NAU-LB;CL1857.Contig2_NAU-LB;CL1857.Contig3_NAU-LB;CL1857.Contig4_NAU-LB;CL211.Contig1_NAU-LB;CL2338.Contig1_NAU-LB;CL2338.Contig2_NAU-LB;CL2406.Contig1_NAU-LB;CL2544.Contig1_NAU-LB;CL2544…	K03165+K03111+K07466+K08775+K10901+K10866+K03553+K03655+K08991+K02327+K02335+K04482+K10881+K10879+K10875+K03505+K10882+K10865+K10740+K10869+K10870+K10880+K10871+K10867+K02328+K10739+K10877+K03504
Peroxisome	206	ko04146	CL10113.Contig1_NAU-LB;CL1259.Contig1_NAU-LB;CL1259.Contig2_NAU-LB;CL1259.Contig3_NAU-LB;CL1390.Contig1_NAU-LB;CL1390.Contig2_NAU-LB;CL1390.Contig3_NAU-LB;CL1656.Contig1_NAU-LB;CL1656.Contig2_NAU-LB;CL1656.Contig3_NAU-LB;CL1656.Contig4_NAU-LB;CL1656.Contig5_NAU-LB;CL1822.Contig1_NAU-LB;CL1993.Contig1_NAU-LB;CL1993.Contig2_NAU-LB;CL212.Contig1_NAU-LB;CL212.Contig2_NAU-LB;CL2364.Contig1_NAU-LB;CL27…	K07513+K00106+K01897+K13356+K04564+K05677+K15628+K13354+K03781+K13346+K13336+K00031+K00830+K11187+K11517+K13335+K13348+K00232+K12663+K13343+K03426+K11147+K13237+K13347+K01640+K06664+K13341+K13339+K00869+K13342+K13337+K04565+K13345+K01578+K13338+K00306+K12261
Cysteine and methionine metabolism	205	ko00270	CL10042.Contig1_NAU-LB;CL10042.Contig2_NAU-LB;CL10077.Contig1_NAU-LB;CL1056.Contig1_NAU-LB;CL1056.Contig2_NAU-LB;CL1056.Contig3_NAU-LB;CL1096.Contig1_NAU-LB;CL1225.Contig1_NAU-LB;CL1225.Contig2_NAU-LB;CL1225.Contig3_NAU-LB;CL1253.Contig1_NAU-LB;CL1253.Contig2_NAU-LB;CL1468.Contig1_NAU-LB;CL1468.Contig2_NAU-LB;CL1468.Contig3_NAU-LB;CL1468.Contig4_NAU-LB;CL1779.Contig3_NAU-LB;CL1910.Contig1_NAU-LB;…	K00549+K00558+K01738+K05933+K00811+K01611+K16054+K00789+K00133+K01251+K14454+K01244+K00640+K00815+K01739+K00928+K01762+K01011+K14455+K00899+K12524+K00797+K00547+K08967+K00016+K13034+K01761+K01760+K08963
Phosphatidylinositol signaling system	203	ko04070	CL10002.Contig1_NAU-LB;CL10083.Contig1_NAU-LB;CL1310.Contig1_NAU-LB;CL1310.Contig2_NAU-LB;CL1315.Contig1_NAU-LB;CL1517.Contig1_NAU-LB;CL1719.Contig1_NAU-LB;CL1729.Contig1_NAU-LB;CL1729.Contig2_NAU-LB;CL1776.Contig1_NAU-LB;CL1776.Contig2_NAU-LB;CL1776.Contig3_NAU-LB;CL1776.Contig4_NAU-LB;CL1776.Contig5_NAU-LB;CL1776.Contig6_NAU-LB;CL1776.Contig7_NAU-LB;CL1776.Contig8_NAU-LB;CL1963.Contig1_NAU-LB;C…	K00889+K02183+K05857+K01099+K00888+K15422+K01110+K00901+K10047+K00921+K00913+K00914+K00915+K00981+K01092+K00999+K10572
Arginine and proline metabolism	196	ko00330	CL10112.Contig1_NAU-LB;CL10112.Contig2_NAU-LB;CL10123.Contig1_NAU-LB;CL10123.Contig2_NAU-LB;CL10123.Contig3_NAU-LB;CL1098.Contig1_NAU-LB;CL1098.Contig2_NAU-LB;CL1098.Contig3_NAU-LB;CL1098.Contig4_NAU-LB;CL1098.Contig5_NAU-LB;CL1098.Contig6_NAU-LB;CL1125.Contig1_NAU-LB;CL1225.Contig1_NAU-LB;CL1225.Contig2_NAU-LB;CL1225.Contig3_NAU-LB;CL1326.Contig1_NAU-LB;CL1465.Contig1_NAU-LB;CL1468.Contig1_NAU-L…	K01583+K14329+K01940+K00811+K00128+K14677+K01611+K00318+K00472+K12657+K14682+K00930+K00261+K01915+K14454+K00620+K00818+K00819+K01438+K01259+K14455+K10536+K00286+K00797+K00294+K01476+K14085+K13427+K12251+K00145+K01755+K01427+K00262+K00611
Carbon fixation in photosynthetic organisms	194	ko00710	CL10119.Contig1_NAU-LB;CL10119.Contig2_NAU-LB;CL10119.Contig3_NAU-LB;CL10119.Contig4_NAU-LB;CL10119.Contig5_NAU-LB;CL10119.Contig6_NAU-LB;CL1090.Contig1_NAU-LB;CL1090.Contig2_NAU-LB;CL1090.Contig3_NAU-LB;CL1090.Contig4_NAU-LB;CL1090.Contig5_NAU-LB;CL1090.Contig6_NAU-LB;CL1150.Contig1_NAU-LB;CL1572.Contig1_NAU-LB;CL1572.Contig2_NAU-LB;CL1572.Contig3_NAU-LB;CL1637.Contig1_NAU-LB;CL1637.Contig2_NAU-…	K00873+K01807+K01601+K00026+K01623+K03841+K01006+K01803+K14272+K00615+K00025+K14454+K01595+K00927+K05298+K00051+K00029+K01610+K01602+K00855+K14455+K00028+K00814+K01783+K01100
Stilbenoid, diarylheptanoid and gingerol biosynthesis	180	ko00945	CL10123.Contig1_NAU-LB;CL10123.Contig2_NAU-LB;CL10123.Contig3_NAU-LB;CL1098.Contig1_NAU-LB;CL1098.Contig2_NAU-LB;CL1098.Contig4_NAU-LB;CL1098.Contig5_NAU-LB;CL1159.Contig1_NAU-LB;CL1159.Contig2_NAU-LB;CL1159.Contig3_NAU-LB;CL1159.Contig4_NAU-LB;CL1402.Contig1_NAU-LB;CL1402.Contig2_NAU-LB;CL1402.Contig3_NAU-LB;CL1402.Contig4_NAU-LB;CL2161.Contig1_NAU-LB;CL2161.Contig2_NAU-LB;CL2215.Contig1_NAU-LB;…	K13065+K00517+K00487+K13232+K09754+K00588
Inositol phosphate metabolism	179	ko00562	CL10002.Contig1_NAU-LB;CL10083.Contig1_NAU-LB;CL1315.Contig1_NAU-LB;CL1719.Contig1_NAU-LB;CL1729.Contig1_NAU-LB;CL1729.Contig2_NAU-LB;CL1963.Contig1_NAU-LB;CL1963.Contig2_NAU-LB;CL1963.Contig3_NAU-LB;CL2071.Contig1_NAU-LB;CL2071.Contig2_NAU-LB;CL2223.Contig1_NAU-LB;CL2223.Contig2_NAU-LB;CL2223.Contig3_NAU-LB;CL2243.Contig1_NAU-LB;CL2243.Contig2_NAU-LB;CL2322.Contig1_NAU-LB;CL2322.Contig2_NAU-LB;C…	K00889+K05857+K01099+K00888+K01803+K15422+K00469+K01858+K01110+K10047+K00921+K01114+K00913+K00914+K03103+K00915+K01092+K00999+K00010+K10572+K00140
Flavonoid biosynthesis	176	ko00941	CL10123.Contig1_NAU-LB;CL10123.Contig2_NAU-LB;CL10123.Contig3_NAU-LB;CL1096.Contig1_NAU-LB;CL1098.Contig1_NAU-LB;CL1098.Contig2_NAU-LB;CL1098.Contig4_NAU-LB;CL1098.Contig5_NAU-LB;CL1226.Contig1_NAU-LB;CL1226.Contig2_NAU-LB;CL1226.Contig3_NAU-LB;CL1402.Contig1_NAU-LB;CL1402.Contig2_NAU-LB;CL1402.Contig3_NAU-LB;CL1402.Contig4_NAU-LB;CL1658.Contig1_NAU-LB;CL1779.Contig1_NAU-LB;CL1779.Contig2_NAU-LB;…	K13065+K05278+K01859+K00487+K05277+K00475+K13082+K08695+K00660+K13081+K09754+K00588+K13083+K05280+K08243
Fructose and mannose metabolism	167	ko00051	CL1272.Contig1_NAU-LB;CL1637.Contig1_NAU-LB;CL1637.Contig2_NAU-LB;CL1668.Contig1_NAU-LB;CL1668.Contig2_NAU-LB;CL1668.Contig3_NAU-LB;CL1668.Contig4_NAU-LB;CL1977.Contig1_NAU-LB;CL1977.Contig2_NAU-LB;CL2017.Contig1_NAU-LB;CL2017.Contig2_NAU-LB;CL2071.Contig1_NAU-LB;CL2071.Contig2_NAU-LB;CL2313.Contig1_NAU-LB;CL2313.Contig2_NAU-LB;CL2394.Contig1_NAU-LB;CL2394.Contig2_NAU-LB;CL2394.Contig3_NAU-LB;CL2…	K00100+K01623+K03841+K00895+K01803+K00966+K00850+K00847+K00844+K05305+K01711+K01809+K01840+K01103+K02377+K00011+K01805+K00008
Cyanoamino acid metabolism	167	ko00460	CL1051.Contig1_NAU-LB;CL1051.Contig2_NAU-LB;CL1051.Contig3_NAU-LB;CL1051.Contig4_NAU-LB;CL1185.Contig1_NAU-LB;CL1324.Contig1_NAU-LB;CL169.Contig2_NAU-LB;CL2097.Contig1_NAU-LB;CL2097.Contig2_NAU-LB;CL2525.Contig1_NAU-LB;CL2623.Contig1_NAU-LB;CL2623.Contig2_NAU-LB;CL2677.Contig1_NAU-LB;CL2677.Contig2_NAU-LB;CL2677.Contig4_NAU-LB;CL2677.Contig5_NAU-LB;CL2677.Contig6_NAU-LB;CL2986.Contig1_NAU-LB;CL29…	K01188+K00600+K13030+K01501+K08249+K05349+K05350+K00681+K13027+K08248+K13034+K13035
Basal transcription factors	166	ko03022	CL1665.Contig2_NAU-LB;CL1665.Contig3_NAU-LB;CL1665.Contig4_NAU-LB;CL1866.Contig1_NAU-LB;CL1866.Contig2_NAU-LB;CL1866.Contig3_NAU-LB;CL1932.Contig1_NAU-LB;CL1938.Contig1_NAU-LB;CL1938.Contig2_NAU-LB;CL1938.Contig3_NAU-LB;CL1938.Contig4_NAU-LB;CL2055.Contig2_NAU-LB;CL2055.Contig3_NAU-LB;CL2055.Contig4_NAU-LB;CL2055.Contig5_NAU-LB;CL2281.Contig2_NAU-LB;CL2461.Contig1_NAU-LB;CL2461.Contig3_NAU-LB;CL3…	K03144+K03131+K03126+K03143+K03125+K10844+K03124+K03130+K03128+K03132+K03122+K03142+K03138+K03133+K03134+K03120+K03139+K03123+K03141+K14535+K06634+K03127+K14649+K02202+K03137+K03136+K10843+K03135+K10842+K10845
Carotenoid biosynthesis	166	ko00906	CL10025.Contig1_NAU-LB;CL1076.Contig1_NAU-LB;CL1076.Contig2_NAU-LB;CL1140.Contig2_NAU-LB;CL1241.Contig1_NAU-LB;CL1630.Contig1_NAU-LB;CL1630.Contig2_NAU-LB;CL1630.Contig3_NAU-LB;CL1752.Contig1_NAU-LB;CL1752.Contig2_NAU-LB;CL176.Contig1_NAU-LB;CL176.Contig2_NAU-LB;CL1780.Contig1_NAU-LB;CL1939.Contig1_NAU-LB;CL1939.Contig2_NAU-LB;CL1939.Contig3_NAU-LB;CL1939.Contig4_NAU-LB;CL2004.Contig1_NAU-LB;CL20…	K00514+K09842+K09838+K09841+K02293+K09840+K09843+K15748+K02291+K06443+K06444+K15747+K09839+K14606+K15746+K09835+K09837+K15744
Aminoacyl-tRNA biosynthesis	166	ko00970	CL1023.Contig1_NAU-LB;CL1023.Contig2_NAU-LB;CL114.Contig1_NAU-LB;CL114.Contig2_NAU-LB;CL114.Contig3_NAU-LB;CL114.Contig4_NAU-LB;CL114.Contig5_NAU-LB;CL1242.Contig1_NAU-LB;CL1242.Contig2_NAU-LB;CL1784.Contig1_NAU-LB;CL1784.Contig2_NAU-LB;CL1798.Contig2_NAU-LB;CL1831.Contig2_NAU-LB;CL1831.Contig3_NAU-LB;CL259.Contig1_NAU-LB;CL259.Contig2_NAU-LB;CL2726.Contig1_NAU-LB;CL2726.Contig2_NAU-LB;CL2726.Con…	K01866+K01872+K02433+K01869+K01881+K01874+K01873+K01889+K01876+K01880+K04567+K01867+K01870+K01893+K00604+K01887+K01892+K01885+K01868+K01886+K02435+K01883+K14164+K01875+K01890+K02434
DNA replication	162	ko03030	CL1232.Contig1_NAU-LB;CL1232.Contig2_NAU-LB;CL1232.Contig3_NAU-LB;CL1541.Contig1_NAU-LB;CL1541.Contig2_NAU-LB;CL1663.Contig1_NAU-LB;CL1680.Contig1_NAU-LB;CL1680.Contig2_NAU-LB;CL179.Contig1_NAU-LB;CL179.Contig2_NAU-LB;CL1814.Contig1_NAU-LB;CL1814.Contig2_NAU-LB;CL1814.Contig3_NAU-LB;CL1814.Contig4_NAU-LB;CL1857.Contig1_NAU-LB;CL1857.Contig2_NAU-LB;CL1857.Contig3_NAU-LB;CL1857.Contig4_NAU-LB;CL209…	K02685+K02542+K10754+K03111+K07466+K10756+K10747+K02210+K10755+K02327+K02335+K10744+K02320+K02326+K04802+K02541+K02684+K10745+K02324+K03505+K03506+K02325+K02540+K04799+K02212+K02209+K10740+K10742+K10743+K02328+K10739+K02321+K03504
Tryptophan metabolism	159	ko00380	CL1241.Contig1_NAU-LB;CL1326.Contig1_NAU-LB;CL1374.Contig1_NAU-LB;CL1374.Contig2_NAU-LB;CL1374.Contig3_NAU-LB;CL1374.Contig4_NAU-LB;CL1482.Contig1_NAU-LB;CL1482.Contig2_NAU-LB;CL1482.Contig3_NAU-LB;CL16.Contig1_NAU-LB;CL16.Contig2_NAU-LB;CL1630.Contig1_NAU-LB;CL1630.Contig2_NAU-LB;CL1630.Contig3_NAU-LB;CL1931.Contig1_NAU-LB;CL1931.Contig2_NAU-LB;CL1931.Contig3_NAU-LB;CL1939.Contig1_NAU-LB;CL1939.…	K11817+K00128+K00626+K00164+K11821+K01501+K01237+K03781+K11816+K11819+K11812+K11813+K11820+K07511+K14085+K11818+K11868
Natural killer cell mediated cytotoxicity	157	ko04650	CL1015.Contig1_NAU-LB;CL1201.Contig1_NAU-LB;CL1201.Contig2_NAU-LB;CL1201.Contig3_NAU-LB;CL1929.Contig10_NAU-LB;CL1929.Contig11_NAU-LB;CL1929.Contig12_NAU-LB;CL1929.Contig1_NAU-LB;CL1929.Contig2_NAU-LB;CL1929.Contig3_NAU-LB;CL1929.Contig4_NAU-LB;CL1929.Contig5_NAU-LB;CL1929.Contig6_NAU-LB;CL1929.Contig7_NAU-LB;CL1929.Contig8_NAU-LB;CL1929.Contig9_NAU-LB;CL219.Contig1_NAU-LB;CL219.Contig2_NAU-LB;CL…	K04371+K06268+K04392+K04368
Glycine, serine and threonine metabolism	156	ko00260	CL1185.Contig1_NAU-LB;CL1324.Contig1_NAU-LB;CL139.Contig1_NAU-LB;CL139.Contig2_NAU-LB;CL1410.Contig1_NAU-LB;CL1410.Contig2_NAU-LB;CL1410.Contig3_NAU-LB;CL1410.Contig4_NAU-LB;CL1770.Contig1_NAU-LB;CL1918.Contig1_NAU-LB;CL1918.Contig2_NAU-LB;CL2097.Contig1_NAU-LB;CL2097.Contig2_NAU-LB;CL2249.Contig1_NAU-LB;CL2249.Contig2_NAU-LB;CL2364.Contig1_NAU-LB;CL260.Contig3_NAU-LB;CL3366.Contig1_NAU-LB;CL3366…	K00600+K15918+K00827+K00872+K01620+K14272+K00133+K15919+K15893+K15633+K00830+K00382+K01754+K00605+K06001+K00058+K00276+K00928+K01696+K12235+K00831+K01834+K12524+K01079+K01733+K15634+K14085+K01695+K00130+K00281+K00306
Glycerolipid metabolism	155	ko00561	CL1024.Contig1_NAU-LB;CL1024.Contig2_NAU-LB;CL1024.Contig3_NAU-LB;CL1024.Contig4_NAU-LB;CL1043.Contig1_NAU-LB;CL1043.Contig2_NAU-LB;CL111.Contig1_NAU-LB;CL111.Contig2_NAU-LB;CL1326.Contig1_NAU-LB;CL139.Contig1_NAU-LB;CL139.Contig2_NAU-LB;CL1578.Contig1_NAU-LB;CL1578.Contig2_NAU-LB;CL1717.Contig1_NAU-LB;CL1753.Contig1_NAU-LB;CL1753.Contig2_NAU-LB;CL1753.Contig3_NAU-LB;CL1778.Contig1_NAU-LB;CL1778.…	K13513+K00863+K00679+K00128+K15918+K06118+K11155+K13508+K00630+K00901+K13523+K13506+K03715+K07407+K00864+K15728+K14674+K06119+K13519+K00011+K00002+K14085+K09480+K00655
Galactose metabolism	153	ko00052	CL1003.Contig1_NAU-LB;CL1003.Contig2_NAU-LB;CL1124.Contig1_NAU-LB;CL1412.Contig1_NAU-LB;CL1802.Contig1_NAU-LB;CL2044.Contig2_NAU-LB;CL2044.Contig5_NAU-LB;CL2327.Contig1_NAU-LB;CL2327.Contig2_NAU-LB;CL2327.Contig3_NAU-LB;CL2394.Contig1_NAU-LB;CL2394.Contig2_NAU-LB;CL2394.Contig3_NAU-LB;CL2428.Contig1_NAU-LB;CL2428.Contig2_NAU-LB;CL2564.Contig1_NAU-LB;CL2564.Contig2_NAU-LB;CL2655.Contig1_NAU-LB;CL2…	K12309+K01193+K01187+K01784+K00850+K01835+K00849+K01190+K00844+K06617+K07407+K01229+K00011+K00963+K01684+K00965
Base excision repair	153	ko03410	CL1009.Contig1_NAU-LB;CL1009.Contig2_NAU-LB;CL149.Contig10_NAU-LB;CL149.Contig11_NAU-LB;CL149.Contig12_NAU-LB;CL149.Contig13_NAU-LB;CL149.Contig14_NAU-LB;CL149.Contig15_NAU-LB;CL149.Contig16_NAU-LB;CL149.Contig17_NAU-LB;CL149.Contig18_NAU-LB;CL149.Contig19_NAU-LB;CL149.Contig1_NAU-LB;CL149.Contig20_NAU-LB;CL149.Contig21_NAU-LB;CL149.Contig22_NAU-LB;CL149.Contig23_NAU-LB;CL149.Contig24_NAU-LB;CL14…	K01246+K10798+K10802+K10747+K10569+K01142+K10803+K10772+K02327+K02335+K10563+K02326+K04802+K03575+K03512+K02330+K02324+K10773+K03505+K03506+K01247+K02325+K04799+K03660+K03648+K02328+K10801+K03504
Limonene and pinene degradation	152	ko00903	CL1159.Contig1_NAU-LB;CL1159.Contig2_NAU-LB;CL1159.Contig3_NAU-LB;CL1159.Contig4_NAU-LB;CL1326.Contig1_NAU-LB;CL1931.Contig1_NAU-LB;CL1931.Contig2_NAU-LB;CL1931.Contig3_NAU-LB;CL2354.Contig1_NAU-LB;CL2886.Contig1_NAU-LB;CL2886.Contig2_NAU-LB;CL3475.Contig1_NAU-LB;CL3895.Contig1_NAU-LB;CL391.Contig1_NAU-LB;CL391.Contig2_NAU-LB;CL391.Contig3_NAU-LB;CL391.Contig4_NAU-LB;CL391.Contig5_NAU-LB;CL391.Co…	K00517+K00128+K01076+K00120
Glutathione metabolism	151	ko00480	CL1053.Contig1_NAU-LB;CL147.Contig1_NAU-LB;CL1529.Contig1_NAU-LB;CL1529.Contig2_NAU-LB;CL1876.Contig1_NAU-LB;CL1876.Contig2_NAU-LB;CL1876.Contig3_NAU-LB;CL2325.Contig1_NAU-LB;CL2325.Contig2_NAU-LB;CL2365.Contig1_NAU-LB;CL2766.Contig1_NAU-LB;CL2766.Contig2_NAU-LB;CL2927.Contig1_NAU-LB;CL2958.Contig1_NAU-LB;CL2958.Contig2_NAU-LB;CL3395.Contig1_NAU-LB;CL3395.Contig2_NAU-LB;CL3496.Contig1_NAU-LB;CL34…	K10807+K00799+K00432+K00036+K00031+K01919+K00681+K01920+K00383+K01255+K00434+K10808+K00033+K00797+K01469+K01256
Glyoxylate and dicarboxylate metabolism	151	ko00630	CL1150.Contig1_NAU-LB;CL1185.Contig1_NAU-LB;CL1324.Contig1_NAU-LB;CL1374.Contig1_NAU-LB;CL1374.Contig2_NAU-LB;CL1374.Contig3_NAU-LB;CL1374.Contig4_NAU-LB;CL139.Contig1_NAU-LB;CL139.Contig2_NAU-LB;CL1467.Contig1_NAU-LB;CL1467.Contig2_NAU-LB;CL1572.Contig1_NAU-LB;CL1572.Contig2_NAU-LB;CL1572.Contig3_NAU-LB;CL1585.Contig1_NAU-LB;CL1585.Contig2_NAU-LB;CL1585.Contig3_NAU-LB;CL1585.Contig4_NAU-LB;CL209…	K01601+K00600+K00626+K15918+K01433+K00026+K00284+K14272+K15919+K15893+K01681+K03781+K02437+K01915+K00025+K00830+K11517+K01455+K00122+K01602+K01647+K01091+K01637
Zeatin biosynthesis	148	ko00908	CL1283.Contig3_NAU-LB;CL1597.Contig1_NAU-LB;CL1664.Contig1_NAU-LB;CL1664.Contig2_NAU-LB;CL169.Contig2_NAU-LB;CL2080.Contig1_NAU-LB;CL2080.Contig2_NAU-LB;CL2080.Contig3_NAU-LB;CL2080.Contig4_NAU-LB;CL2080.Contig5_NAU-LB;CL2932.Contig1_NAU-LB;CL2932.Contig2_NAU-LB;CL3074.Contig1_NAU-LB;CL3074.Contig2_NAU-LB;CL3690.Contig1_NAU-LB;CL429.Contig3_NAU-LB;CL4320.Contig1_NAU-LB;CL4627.Contig1_NAU-LB;CL507…	K13495+K10717+K13496+K13493+K00791+K00279+K10760
Nitrogen metabolism	148	ko00910	CL1250.Contig1_NAU-LB;CL1250.Contig2_NAU-LB;CL1250.Contig3_NAU-LB;CL14.Contig1_NAU-LB;CL14.Contig2_NAU-LB;CL1585.Contig1_NAU-LB;CL1585.Contig2_NAU-LB;CL1585.Contig3_NAU-LB;CL1585.Contig4_NAU-LB;CL1970.Contig2_NAU-LB;CL1970.Contig3_NAU-LB;CL2393.Contig1_NAU-LB;CL2393.Contig2_NAU-LB;CL2423.Contig1_NAU-LB;CL2423.Contig2_NAU-LB;CL2423.Contig3_NAU-LB;CL2525.Contig1_NAU-LB;CL2661.Contig10_NAU-LB;CL2661…	K01673+K00366+K00284+K00360+K00411+K01501+K00413+K01953+K00261+K01915+K01455+K00605+K00264+K00412+K01725+K01674+K00262+K03521+K03522
Mismatch repair	146	ko03430	CL1663.Contig1_NAU-LB;CL1680.Contig1_NAU-LB;CL1680.Contig2_NAU-LB;CL179.Contig1_NAU-LB;CL179.Contig2_NAU-LB;CL1814.Contig1_NAU-LB;CL1814.Contig2_NAU-LB;CL1814.Contig3_NAU-LB;CL1814.Contig4_NAU-LB;CL1857.Contig1_NAU-LB;CL1857.Contig2_NAU-LB;CL1857.Contig3_NAU-LB;CL1857.Contig4_NAU-LB;CL2337.Contig1_NAU-LB;CL2337.Contig2_NAU-LB;CL2337.Contig3_NAU-LB;CL2515.Contig1_NAU-LB;CL2614.Contig1_NAU-LB;CL267…	K10754+K03111+K07466+K10756+K08737+K10747+K10755+K02327+K10858+K10746+K04802+K08739+K03657+K03505+K10740+K08735+K07456+K08736+K08734+K02328+K10739+K03504
Regulation of autophagy	142	ko04140	CL10078.Contig1_NAU-LB;CL10106.Contig1_NAU-LB;CL10125.Contig1_NAU-LB;CL1186.Contig1_NAU-LB;CL1186.Contig2_NAU-LB;CL1327.Contig1_NAU-LB;CL1327.Contig3_NAU-LB;CL1445.Contig1_NAU-LB;CL168.Contig1_NAU-LB;CL168.Contig2_NAU-LB;CL168.Contig3_NAU-LB;CL168.Contig4_NAU-LB;CL168.Contig5_NAU-LB;CL168.Contig6_NAU-LB;CL168.Contig7_NAU-LB;CL17.Contig1_NAU-LB;CL1961.Contig1_NAU-LB;CL2052.Contig1_NAU-LB;CL2052.Co…	K07198+K08332+K08269+K08334+K00914+K08342+K08339+K08341+K08333+K08343+K08336+K08337
Terpenoid backbone biosynthesis	142	ko00900	CL1173.Contig1_NAU-LB;CL1173.Contig2_NAU-LB;CL1173.Contig3_NAU-LB;CL1374.Contig1_NAU-LB;CL1374.Contig2_NAU-LB;CL1374.Contig3_NAU-LB;CL1374.Contig4_NAU-LB;CL1414.Contig1_NAU-LB;CL1414.Contig2_NAU-LB;CL1924.Contig1_NAU-LB;CL1924.Contig2_NAU-LB;CL1944.Contig1_NAU-LB;CL1944.Contig2_NAU-LB;CL1997.Contig1_NAU-LB;CL1997.Contig2_NAU-LB;CL2026.Contig1_NAU-LB;CL2026.Contig2_NAU-LB;CL2026.Contig3_NAU-LB;CL2…	K11778+K00626+K00587+K01641+K00787+K14066+K01823+K05955+K00021+K06013+K13789+K05356+K00991+K01597+K15889+K15892+K10960+K01770+K01662+K00099+K00869+K00919+K15891+K03527+K05906+K08658+K03526+K05954+K00938
Citrate cycle (TCA cycle)	142	ko00020	CL10120.Contig1_NAU-LB;CL10120.Contig2_NAU-LB;CL1453.Contig1_NAU-LB;CL1482.Contig1_NAU-LB;CL1482.Contig2_NAU-LB;CL1482.Contig3_NAU-LB;CL1572.Contig1_NAU-LB;CL1572.Contig2_NAU-LB;CL1572.Contig3_NAU-LB;CL1594.Contig1_NAU-LB;CL1594.Contig2_NAU-LB;CL1594.Contig3_NAU-LB;CL2012.Contig1_NAU-LB;CL2012.Contig2_NAU-LB;CL2656.Contig1_NAU-LB;CL2656.Contig2_NAU-LB;CL2656.Contig3_NAU-LB;CL2656.Contig4_NAU-LB;C…	K01899+K00164+K00026+K01648+K00030+K01681+K00658+K00031+K00025+K00161+K00382+K00234+K00627+K00162+K01900+K01610+K01679+K01647+K00236+K00235
Phenylalanine metabolism	141	ko00360	CL10081.Contig1_NAU-LB;CL10081.Contig2_NAU-LB;CL1225.Contig1_NAU-LB;CL1225.Contig2_NAU-LB;CL1225.Contig3_NAU-LB;CL1397.Contig1_NAU-LB;CL1397.Contig2_NAU-LB;CL1397.Contig3_NAU-LB;CL1397.Contig4_NAU-LB;CL1397.Contig5_NAU-LB;CL1397.Contig6_NAU-LB;CL1402.Contig1_NAU-LB;CL1402.Contig2_NAU-LB;CL1402.Contig3_NAU-LB;CL1402.Contig4_NAU-LB;CL1742.Contig1_NAU-LB;CL1742.Contig2_NAU-LB;CL2640.Contig1_NAU-LB;C…	K01904+K00811+K10775+K00487+K00430+K07253+K14454+K00588+K00815+K15849+K00276+K14455+K00457+K00817+K00074
Photosynthesis	137	ko00195	CL1079.Contig1_NAU-LB;CL1079.Contig2_NAU-LB;CL1385.Contig1_NAU-LB;CL1385.Contig2_NAU-LB;CL1385.Contig3_NAU-LB;CL1385.Contig4_NAU-LB;CL1385.Contig5_NAU-LB;CL1608.Contig1_NAU-LB;CL1608.Contig2_NAU-LB;CL1608.Contig3_NAU-LB;CL1608.Contig4_NAU-LB;CL1608.Contig5_NAU-LB;CL1609.Contig1_NAU-LB;CL1609.Contig2_NAU-LB;CL1609.Contig3_NAU-LB;CL1745.Contig1_NAU-LB;CL1745.Contig2_NAU-LB;CL1745.Contig3_NAU-LB;CL1…	K02641+K02639+K08905+K02723+K02695+K02717+K02638+K02698+K02694+K02113+K02692+K03542+K02701+K02699+K02716+K02115+K08903+K02111+K02110+K08902+K03541+K02690+K02689+K02714+K03689+K02710+K02712+K02636+K08901+K02109+K02721+K02693+K14332+K02108+K08906+K02703+K02704+K02696+K02634+K02112+K02705+K02697+K02707
Glycosylphosphatidylinositol(GPI)-anchor biosynthesis	135	ko00563	CL1337.Contig1_NAU-LB;CL1337.Contig2_NAU-LB;CL1337.Contig3_NAU-LB;CL1444.Contig1_NAU-LB;CL1708.Contig1_NAU-LB;CL1708.Contig2_NAU-LB;CL1708.Contig3_NAU-LB;CL1708.Contig4_NAU-LB;CL1708.Contig5_NAU-LB;CL1812.Contig1_NAU-LB;CL1812.Contig2_NAU-LB;CL1812.Contig3_NAU-LB;CL1812.Contig4_NAU-LB;CL1812.Contig5_NAU-LB;CL1812.Contig6_NAU-LB;CL2094.Contig2_NAU-LB;CL213.Contig1_NAU-LB;CL213.Contig2_NAU-LB;CL228…	K05283+K07542+K09658+K05290+K05287+K03857+K05289+K03434+K05286+K05284+K03859+K05288+K05285+K05293+K05292+K05291+K05310+K03860+K03858+K07541+K03861
Proteasome	135	ko03050	CL1146.Contig1_NAU-LB;CL162.Contig1_NAU-LB;CL2008.Contig1_NAU-LB;CL2008.Contig2_NAU-LB;CL2377.Contig1_NAU-LB;CL2377.Contig2_NAU-LB;CL2440.Contig1_NAU-LB;CL272.Contig2_NAU-LB;CL272.Contig3_NAU-LB;CL2847.Contig1_NAU-LB;CL2847.Contig3_NAU-LB;CL304.Contig1_NAU-LB;CL304.Contig2_NAU-LB;CL304.Contig3_NAU-LB;CL304.Contig4_NAU-LB;CL3087.Contig1_NAU-LB;CL3087.Contig2_NAU-LB;CL3174.Contig1_NAU-LB;CL3174.Con…	K03032+K02725+K03037+K02726+K03033+K03065+K02734+K03028+K02732+K02739+K03035+K02731+K03064+K03066+K03038+K02729+K10881+K11599+K03061+K03031+K03030+K02728+K02738+K02737+K06700+K02736+K03036+K03039+K02727+K02735+K03029+K03063+K03062+K06699+K02730
Pentose phosphate pathway	133	ko00030	CL1090.Contig1_NAU-LB;CL1090.Contig2_NAU-LB;CL1090.Contig3_NAU-LB;CL1090.Contig4_NAU-LB;CL1090.Contig5_NAU-LB;CL1090.Contig6_NAU-LB;CL1637.Contig1_NAU-LB;CL1637.Contig2_NAU-LB;CL1668.Contig1_NAU-LB;CL1668.Contig2_NAU-LB;CL1668.Contig3_NAU-LB;CL1668.Contig4_NAU-LB;CL1977.Contig1_NAU-LB;CL1977.Contig2_NAU-LB;CL2394.Contig1_NAU-LB;CL2394.Contig2_NAU-LB;CL2394.Contig3_NAU-LB;CL2428.Contig1_NAU-LB;CL2…	K01807+K01623+K03841+K00850+K01835+K00615+K00616+K00036+K00948+K00852+K01057+K00033+K01783+K01810+K00851
Cutin, suberine and wax biosynthesis	130	ko00073	CL1098.Contig5_NAU-LB;CL1159.Contig1_NAU-LB;CL1159.Contig2_NAU-LB;CL1159.Contig3_NAU-LB;CL1159.Contig4_NAU-LB;CL1234.Contig1_NAU-LB;CL1234.Contig2_NAU-LB;CL1234.Contig3_NAU-LB;CL1234.Contig4_NAU-LB;CL1656.Contig1_NAU-LB;CL1656.Contig2_NAU-LB;CL1656.Contig3_NAU-LB;CL1656.Contig4_NAU-LB;CL1656.Contig5_NAU-LB;CL2179.Contig1_NAU-LB;CL2179.Contig2_NAU-LB;CL2212.Contig1_NAU-LB;CL2212.Contig2_NAU-LB;CL2…	K15400+K15399+K15403+K13356+K15398+K15402+K15406+K15404+K13407+K15405
Ascorbate and aldarate metabolism	124	ko00053	CL1034.Contig1_NAU-LB;CL1034.Contig2_NAU-LB;CL1088.Contig1_NAU-LB;CL1088.Contig2_NAU-LB;CL1088.Contig3_NAU-LB;CL1326.Contig1_NAU-LB;CL1392.Contig1_NAU-LB;CL1392.Contig2_NAU-LB;CL1931.Contig1_NAU-LB;CL1931.Contig2_NAU-LB;CL1931.Contig3_NAU-LB;CL2243.Contig1_NAU-LB;CL2243.Contig2_NAU-LB;CL2634.Contig1_NAU-LB;CL2634.Contig2_NAU-LB;CL2634.Contig3_NAU-LB;CL2855.Contig1_NAU-LB;CL2855.Contig2_NAU-LB;CL2…	K00423+K00128+K00012+K00469+K00064+K10047+K10046+K14190+K00225+K00434+K08232+K14085
SNARE interactions in vesicular transport	124	ko04130	CL1082.Contig1_NAU-LB;CL151.Contig1_NAU-LB;CL151.Contig2_NAU-LB;CL151.Contig3_NAU-LB;CL151.Contig4_NAU-LB;CL151.Contig5_NAU-LB;CL1699.Contig1_NAU-LB;CL1699.Contig2_NAU-LB;CL1699.Contig3_NAU-LB;CL1912.Contig1_NAU-LB;CL1912.Contig2_NAU-LB;CL2128.Contig1_NAU-LB;CL2128.Contig2_NAU-LB;CL2418.Contig1_NAU-LB;CL2418.Contig2_NAU-LB;CL2601.Contig1_NAU-LB;CL2862.Contig1_NAU-LB;CL2862.Contig3_NAU-LB;CL3083.C…	K08486+K08515+K08493+K08517+K08516+K08492+K08488+K08489+K08490+K08503+K08505+K08504+K08509+K08506+K08498+K08500+K08495+K08507+K08497+K08496
alpha-Linolenic acid metabolism	122	ko00592	CL10081.Contig1_NAU-LB;CL10081.Contig2_NAU-LB;CL10113.Contig1_NAU-LB;CL1038.Contig1_NAU-LB;CL1038.Contig2_NAU-LB;CL1358.Contig1_NAU-LB;CL1358.Contig2_NAU-LB;CL1615.Contig1_NAU-LB;CL1615.Contig2_NAU-LB;CL1686.Contig1_NAU-LB;CL1686.Contig2_NAU-LB;CL1686.Contig3_NAU-LB;CL1686.Contig4_NAU-LB;CL1686.Contig5_NAU-LB;CL1686.Contig6_NAU-LB;CL1686.Contig7_NAU-LB;CL1686.Contig8_NAU-LB;CL1957.Contig1_NAU-LB;…	K10526+K07513+K10527+K01047+K00454+K01058+K10525+K00232+K10529+K08241+K14674+K05894+K01723+K10528
Ubiquinone and other terpenoid-quinone biosynthesis	121	ko00130	CL10081.Contig1_NAU-LB;CL10081.Contig2_NAU-LB;CL1177.Contig1_NAU-LB;CL1284.Contig2_NAU-LB;CL1284.Contig3_NAU-LB;CL1638.Contig11_NAU-LB;CL1638.Contig12_NAU-LB;CL1638.Contig14_NAU-LB;CL1638.Contig1_NAU-LB;CL1638.Contig2_NAU-LB;CL1638.Contig3_NAU-LB;CL1638.Contig4_NAU-LB;CL1638.Contig5_NAU-LB;CL1638.Contig6_NAU-LB;CL1638.Contig7_NAU-LB;CL1638.Contig8_NAU-LB;CL1870.Contig1_NAU-LB;CL1870.Contig2_NAU-L…	K01904+K03183+K06127+K02552+K05928+K14759+K00815+K12501+K00457+K09833+K14760+K00591+K06126+K12502+K01661+K09834+K06125+K02548
Protein export	120	ko03060	CL1121.Contig2_NAU-LB;CL1302.Contig1_NAU-LB;CL1302.Contig2_NAU-LB;CL1583.Contig1_NAU-LB;CL1583.Contig2_NAU-LB;CL1755.Contig1_NAU-LB;CL1755.Contig2_NAU-LB;CL1755.Contig3_NAU-LB;CL1755.Contig4_NAU-LB;CL1890.Contig1_NAU-LB;CL1890.Contig2_NAU-LB;CL1890.Contig3_NAU-LB;CL1988.Contig1_NAU-LB;CL1988.Contig2_NAU-LB;CL1988.Contig3_NAU-LB;CL1988.Contig4_NAU-LB;CL1988.Contig5_NAU-LB;CL2401.Contig1_NAU-LB;CL2…	K03070+K12947+K09490+K12948+K03108+K09540+K09481+K12272+K07342+K03118+K03217+K03106+K03100+K12275+K13280+K03107+K10956+K03116+K13431+K03104+K09648+K03105+K03109+K12946+K03110+K09647
Other glycan degradation	120	ko00511	CL10025.Contig1_NAU-LB;CL1003.Contig1_NAU-LB;CL1003.Contig2_NAU-LB;CL10072.Contig1_NAU-LB;CL10072.Contig2_NAU-LB;CL10080.Contig1_NAU-LB;CL10080.Contig2_NAU-LB;CL1076.Contig1_NAU-LB;CL1076.Contig2_NAU-LB;CL1124.Contig1_NAU-LB;CL1140.Contig1_NAU-LB;CL1140.Contig2_NAU-LB;CL1140.Contig3_NAU-LB;CL1780.Contig1_NAU-LB;CL190.Contig1_NAU-LB;CL2117.Contig1_NAU-LB;CL2655.Contig1_NAU-LB;CL2655.Contig2_NAU-LB…	K01206+K12309+K01227+K12373+K01192+K01190+K15923+K01191+K01444+K12311
Alanine, aspartate and glutamate metabolism	120	ko00250	CL1125.Contig1_NAU-LB;CL1225.Contig1_NAU-LB;CL1225.Contig2_NAU-LB;CL1225.Contig3_NAU-LB;CL1342.Contig1_NAU-LB;CL1342.Contig2_NAU-LB;CL1410.Contig1_NAU-LB;CL1410.Contig2_NAU-LB;CL1410.Contig3_NAU-LB;CL1410.Contig4_NAU-LB;CL1560.Contig1_NAU-LB;CL1560.Contig2_NAU-LB;CL2249.Contig1_NAU-LB;CL2249.Contig2_NAU-LB;CL2274.Contig1_NAU-LB;CL2274.Contig2_NAU-LB;CL2274.Contig3_NAU-LB;CL273.Contig1_NAU-LB;CL27…	K01940+K00811+K01955+K00827+K01580+K14272+K01939+K01953+K00261+K01915+K00830+K14454+K00820+K00764+K00264+K14455+K01956+K00814+K00278+K00294+K01756+K01755+K00609+K00262+K13566+K00135
N-Glycan biosynthesis	116	ko00510	CL10049.Contig1_NAU-LB;CL1049.Contig2_NAU-LB;CL1049.Contig4_NAU-LB;CL1689.Contig1_NAU-LB;CL1689.Contig2_NAU-LB;CL1807.Contig1_NAU-LB;CL213.Contig1_NAU-LB;CL213.Contig2_NAU-LB;CL22.Contig1_NAU-LB;CL22.Contig2_NAU-LB;CL22.Contig3_NAU-LB;CL22.Contig4_NAU-LB;CL22.Contig5_NAU-LB;CL22.Contig6_NAU-LB;CL2485.Contig1_NAU-LB;CL2485.Contig2_NAU-LB;CL2922.Contig1_NAU-LB;CL2922.Contig2_NAU-LB;CL3196.Contig1_N…	K07151+K03847+K09659+K09658+K07441+K03846+K00902+K12666+K03843+K07252+K01231+K12669+K00737+K06316+K03842+K01001+K00729+K01230+K00736+K00726+K12668+K01228+K03848+K03850+K12670+K03845+K12667+K03844+K00721+K07432+K03849+K05546
Propanoate metabolism	114	ko00640	CL10120.Contig1_NAU-LB;CL10120.Contig2_NAU-LB;CL1235.Contig2_NAU-LB;CL1326.Contig1_NAU-LB;CL1374.Contig1_NAU-LB;CL1374.Contig2_NAU-LB;CL1374.Contig3_NAU-LB;CL1374.Contig4_NAU-LB;CL1453.Contig1_NAU-LB;CL1931.Contig1_NAU-LB;CL1931.Contig2_NAU-LB;CL1931.Contig3_NAU-LB;CL2226.Contig1_NAU-LB;CL2226.Contig2_NAU-LB;CL274.Contig1_NAU-LB;CL274.Contig2_NAU-LB;CL274.Contig3_NAU-LB;CL2786.Contig1_NAU-LB;CL27…	K01899+K01962+K00128+K00626+K01505+K00224+K02160+K05605+K11262+K01895+K01900+K01961+K01908+K07511+K00016+K14085+K00249+K01963+K01578+K00140
Fatty acid metabolism	112	ko00071	CL10113.Contig1_NAU-LB;CL1019.Contig1_NAU-LB;CL1038.Contig1_NAU-LB;CL1038.Contig2_NAU-LB;CL1326.Contig1_NAU-LB;CL1374.Contig1_NAU-LB;CL1374.Contig2_NAU-LB;CL1374.Contig3_NAU-LB;CL1374.Contig4_NAU-LB;CL1390.Contig1_NAU-LB;CL1390.Contig2_NAU-LB;CL1390.Contig3_NAU-LB;CL1615.Contig1_NAU-LB;CL1615.Contig2_NAU-LB;CL1931.Contig1_NAU-LB;CL1931.Contig2_NAU-LB;CL1931.Contig3_NAU-LB;CL2812.Contig1_NAU-LB;CL…	K07513+K00121+K10527+K00128+K00626+K01897+K00232+K13238+K00001+K07511+K14085+K00249
Porphyrin and chlorophyll metabolism	110	ko00860	CL10062.Contig1_NAU-LB;CL1272.Contig1_NAU-LB;CL1531.Contig2_NAU-LB;CL1631.Contig1_NAU-LB;CL1631.Contig2_NAU-LB;CL1681.Contig1_NAU-LB;CL1681.Contig2_NAU-LB;CL1681.Contig3_NAU-LB;CL1904.Contig1_NAU-LB;CL1904.Contig2_NAU-LB;CL1996.Contig2_NAU-LB;CL2019.Contig1_NAU-LB;CL2019.Contig2_NAU-LB;CL2019.Contig3_NAU-LB;CL2825.Contig1_NAU-LB;CL2825.Contig2_NAU-LB;CL2870.Contig1_NAU-LB;CL2870.Contig2_NAU-LB;CL…	K00522+K00218+K04035+K13544+K13606+K02492+K01772+K00231+K13600+K10960+K01749+K04040+K01845+K03404+K01885+K02259+K02257+K00510+K00228+K01599+K03403+K13071+K08099+K01698+K02495+K13545+K03405+K01719+K08101+K03428
Tyrosine metabolism	106	ko00350	CL10076.Contig2_NAU-LB;CL10087.Contig1_NAU-LB;CL10087.Contig2_NAU-LB;CL1019.Contig1_NAU-LB;CL1225.Contig1_NAU-LB;CL1225.Contig2_NAU-LB;CL1225.Contig3_NAU-LB;CL1359.Contig1_NAU-LB;CL1359.Contig2_NAU-LB;CL1816.Contig1_NAU-LB;CL183.Contig1_NAU-LB;CL183.Contig2_NAU-LB;CL183.Contig3_NAU-LB;CL2982.Contig1_NAU-LB;CL2982.Contig2_NAU-LB;CL3049.Contig1_NAU-LB;CL3049.Contig2_NAU-LB;CL3049.Contig3_NAU-LB;CL3…	K01592+K00121+K00811+K01555+K01800+K07253+K14454+K00001+K00815+K01557+K15849+K00276+K00599+K14455+K00457+K00817+K00135+K00451
Valine, leucine and isoleucine degradation	102	ko00280	CL10113.Contig1_NAU-LB;CL1326.Contig1_NAU-LB;CL1374.Contig1_NAU-LB;CL1374.Contig2_NAU-LB;CL1374.Contig3_NAU-LB;CL1374.Contig4_NAU-LB;CL1406.Contig1_NAU-LB;CL1479.Contig1_NAU-LB;CL1479.Contig2_NAU-LB;CL1479.Contig3_NAU-LB;CL1924.Contig1_NAU-LB;CL1924.Contig2_NAU-LB;CL1931.Contig1_NAU-LB;CL1931.Contig2_NAU-LB;CL1931.Contig3_NAU-LB;CL2091.Contig3_NAU-LB;CL2504.Contig1_NAU-LB;CL2504.Contig2_NAU-LB;CL…	K07513+K00128+K00626+K00166+K00826+K01641+K05607+K05605+K00020+K01969+K00382+K00253+K01640+K07511+K14085+K00249+K09699+K01968+K00167+K00140
Phenylalanine, tyrosine and tryptophan biosynthesis	101	ko00400	CL1145.Contig1_NAU-LB;CL1225.Contig1_NAU-LB;CL1225.Contig2_NAU-LB;CL1225.Contig3_NAU-LB;CL159.Contig1_NAU-LB;CL159.Contig2_NAU-LB;CL2167.Contig1_NAU-LB;CL2167.Contig2_NAU-LB;CL2382.Contig1_NAU-LB;CL2382.Contig2_NAU-LB;CL2447.Contig1_NAU-LB;CL2447.Contig2_NAU-LB;CL2780.Contig2_NAU-LB;CL2780.Contig3_NAU-LB;CL3128.Contig1_NAU-LB;CL3216.Contig1_NAU-LB;CL3871.Contig1_NAU-LB;CL3871.Contig2_NAU-LB;CL387…	K01657+K00811+K13832+K01626+K05359+K00766+K00891+K01658+K14454+K06001+K00815+K15849+K01696+K15227+K14455+K01609+K01850+K00817+K01736+K01695+K00800+K01817+K01735
Steroid biosynthesis	92	ko00100	CL1284.Contig2_NAU-LB;CL1284.Contig3_NAU-LB;CL1289.Contig1_NAU-LB;CL1289.Contig2_NAU-LB;CL135.Contig1_NAU-LB;CL135.Contig2_NAU-LB;CL144.Contig1_NAU-LB;CL144.Contig2_NAU-LB;CL1539.Contig2_NAU-LB;CL2199.Contig2_NAU-LB;CL2199.Contig3_NAU-LB;CL2199.Contig4_NAU-LB;CL2234.Contig2_NAU-LB;CL2248.Contig1_NAU-LB;CL2248.Contig2_NAU-LB;CL3255.Contig1_NAU-LB;CL3255.Contig2_NAU-LB;CL3255.Contig3_NAU-LB;CL3255.…	K00559+K14423+K07748+K00213+K05917+K08242+K14424+K09828+K14674+K00227+K00222+K08246+K01853+K01824
Biosynthesis of unsaturated fatty acids	89	ko01040	CL10113.Contig1_NAU-LB;CL1953.Contig1_NAU-LB;CL2231.Contig1_NAU-LB;CL2231.Contig2_NAU-LB;CL2750.Contig1_NAU-LB;CL2812.Contig1_NAU-LB;CL2812.Contig2_NAU-LB;CL2905.Contig1_NAU-LB;CL2905.Contig2_NAU-LB;CL3338.Contig1_NAU-LB;CL3338.Contig2_NAU-LB;CL3338.Contig3_NAU-LB;CL391.Contig1_NAU-LB;CL391.Contig2_NAU-LB;CL391.Contig3_NAU-LB;CL391.Contig4_NAU-LB;CL391.Contig5_NAU-LB;CL391.Contig6_NAU-LB;CL3930.C…	K07513+K00059+K10257+K03921+K01076+K01068+K10256+K00232+K10244+K10251+K10258+K10255+K00507+K10703
Sulfur metabolism	89	ko00920	CL1056.Contig1_NAU-LB;CL1056.Contig2_NAU-LB;CL1056.Contig3_NAU-LB;CL1089.Contig1_NAU-LB;CL1253.Contig1_NAU-LB;CL1253.Contig2_NAU-LB;CL16.Contig1_NAU-LB;CL16.Contig2_NAU-LB;CL2223.Contig1_NAU-LB;CL2223.Contig2_NAU-LB;CL2223.Contig3_NAU-LB;CL2321.Contig1_NAU-LB;CL2321.Contig2_NAU-LB;CL2321.Contig3_NAU-LB;CL2682.Contig1_NAU-LB;CL2787.Contig1_NAU-LB;CL2787.Contig4_NAU-LB;CL2799.Contig1_NAU-LB;CL2799.…	K01738+K01082+K01014+K15422+K00387+K13811+K00640+K00392+K01739+K00860+K13034+K01760
Fatty acid biosynthesis	87	ko00061	CL1235.Contig2_NAU-LB;CL1809.Contig1_NAU-LB;CL1809.Contig2_NAU-LB;CL1953.Contig1_NAU-LB;CL2786.Contig1_NAU-LB;CL2786.Contig2_NAU-LB;CL2905.Contig1_NAU-LB;CL2905.Contig2_NAU-LB;CL3338.Contig1_NAU-LB;CL3338.Contig2_NAU-LB;CL3338.Contig3_NAU-LB;CL3425.Contig2_NAU-LB;CL3638.Contig1_NAU-LB;CL4171.Contig1_NAU-LB;CL4171.Contig2_NAU-LB;CL4171.Contig3_NAU-LB;CL4308.Contig1_NAU-LB;CL4308.Contig2_NAU-LB;CL5…	K01962+K09458+K00059+K02160+K03921+K11262+K10782+K00645+K10781+K01961+K02372+K00208+K00648+K01963
Valine, leucine and isoleucine biosynthesis	86	ko00290	CL1476.Contig1_NAU-LB;CL1476.Contig2_NAU-LB;CL1476.Contig3_NAU-LB;CL1479.Contig1_NAU-LB;CL1479.Contig2_NAU-LB;CL1479.Contig3_NAU-LB;CL1607.Contig1_NAU-LB;CL1607.Contig2_NAU-LB;CL161.Contig1_NAU-LB;CL161.Contig2_NAU-LB;CL161.Contig4_NAU-LB;CL2504.Contig1_NAU-LB;CL2504.Contig2_NAU-LB;CL2504.Contig3_NAU-LB;CL2645.Contig1_NAU-LB;CL2645.Contig2_NAU-LB;CL2645.Contig3_NAU-LB;CL2645.Contig4_NAU-LB;CL2672…	K00053+K00826+K01649+K01704+K01653+K00161+K01687+K01754+K00162+K01703+K00052+K01652
Sphingolipid metabolism	83	ko00600	CL1003.Contig1_NAU-LB;CL1003.Contig2_NAU-LB;CL1124.Contig1_NAU-LB;CL1538.Contig1_NAU-LB;CL1610.Contig1_NAU-LB;CL1610.Contig2_NAU-LB;CL2655.Contig1_NAU-LB;CL2655.Contig2_NAU-LB;CL2655.Contig3_NAU-LB;CL3193.Contig1_NAU-LB;CL3193.Contig2_NAU-LB;CL3785.Contig1_NAU-LB;CL3785.Contig2_NAU-LB;CL3800.Contig1_NAU-LB;CL3800.Contig2_NAU-LB;CL4167.Contig1_NAU-LB;CL4395.Contig2_NAU-LB;CL4554.Contig1_NAU-LB;CL4…	K12309+K12349+K00654+K01190+K04713+K04710+K04711+K07407+K01634+K04708+K04718+K04715
Lysine degradation	83	ko00310	CL1078.Contig1_NAU-LB;CL1326.Contig1_NAU-LB;CL1374.Contig1_NAU-LB;CL1374.Contig2_NAU-LB;CL1374.Contig3_NAU-LB;CL1374.Contig4_NAU-LB;CL1482.Contig1_NAU-LB;CL1482.Contig2_NAU-LB;CL1482.Contig3_NAU-LB;CL1643.Contig3_NAU-LB;CL1643.Contig4_NAU-LB;CL1693.Contig2_NAU-LB;CL1693.Contig3_NAU-LB;CL1931.Contig1_NAU-LB;CL1931.Contig2_NAU-LB;CL1931.Contig3_NAU-LB;CL2696.Contig1_NAU-LB;CL2975.Contig1_NAU-LB;CL2…	K11420+K11422+K11423+K00128+K00626+K00164+K00658+K09188+K07511+K14157+K14085+K00306
Flavone and flavonol biosynthesis	83	ko00944	CL10052.Contig1_NAU-LB;CL10052.Contig2_NAU-LB;CL1050.Contig1_NAU-LB;CL1050.Contig2_NAU-LB;CL1050.Contig3_NAU-LB;CL1050.Contig4_NAU-LB;CL1664.Contig1_NAU-LB;CL1664.Contig2_NAU-LB;CL1974.Contig1_NAU-LB;CL1974.Contig2_NAU-LB;CL1974.Contig3_NAU-LB;CL1974.Contig4_NAU-LB;CL1974.Contig5_NAU-LB;CL2080.Contig1_NAU-LB;CL2080.Contig2_NAU-LB;CL2080.Contig3_NAU-LB;CL2080.Contig4_NAU-LB;CL2080.Contig5_NAU-LB;C…	K05279+K13496+K13083+K05280+K10757+K15787
Pantothenate and CoA biosynthesis	70	ko00770	CL1476.Contig1_NAU-LB;CL1476.Contig2_NAU-LB;CL1476.Contig3_NAU-LB;CL1479.Contig1_NAU-LB;CL1479.Contig2_NAU-LB;CL1479.Contig3_NAU-LB;CL193.Contig1_NAU-LB;CL193.Contig2_NAU-LB;CL193.Contig3_NAU-LB;CL2504.Contig1_NAU-LB;CL2504.Contig2_NAU-LB;CL2504.Contig3_NAU-LB;CL2672.Contig1_NAU-LB;CL2672.Contig2_NAU-LB;CL2672.Contig3_NAU-LB;CL2880.Contig1_NAU-LB;CL2880.Contig2_NAU-LB;CL3000.Contig1_NAU-LB;CL3000…	K00053+K00826+K09680+K01653+K02201+K01687+K00606+K00207+K01431+K01598+K06133+K01652+K00859+K01922+K01464+K01918
beta-Alanine metabolism	67	ko00410	CL1326.Contig1_NAU-LB;CL1560.Contig1_NAU-LB;CL1560.Contig2_NAU-LB;CL1931.Contig1_NAU-LB;CL1931.Contig2_NAU-LB;CL1931.Contig3_NAU-LB;CL2840.Contig1_NAU-LB;CL2840.Contig2_NAU-LB;CL5542.Contig1_NAU-LB;CL5542.Contig2_NAU-LB;CL5618.Contig1_NAU-LB;CL732.Contig1_NAU-LB;CL7599.Contig1_NAU-LB;CL7599.Contig2_NAU-LB;CL7652.Contig1_NAU-LB;CL7652.Contig2_NAU-LB;CL7697.Contig1_NAU-LB;CL7697.Contig2_NAU-LB;CL78…	K00128+K01580+K05605+K00276+K13367+K00207+K01431+K00797+K07511+K14085+K00249+K01578+K01464+K01918+K00140
Fatty acid elongation	67	ko00062	CL10048.Contig1_NAU-LB;CL1036.Contig1_NAU-LB;CL1036.Contig2_NAU-LB;CL1304.Contig1_NAU-LB;CL1304.Contig2_NAU-LB;CL1383.Contig1_NAU-LB;CL1383.Contig2_NAU-LB;CL1383.Contig3_NAU-LB;CL1383.Contig4_NAU-LB;CL1383.Contig5_NAU-LB;CL142.Contig1_NAU-LB;CL142.Contig2_NAU-LB;CL142.Contig3_NAU-LB;CL142.Contig4_NAU-LB;CL1829.Contig1_NAU-LB;CL1829.Contig2_NAU-LB;CL3857.Contig1_NAU-LB;CL3857.Contig2_NAU-LB;CL391.…	K15397+K01074+K01068+K10249+K10244+K10251+K10258+K10703+K07511+K07512
Circadian rhythm - mammal	65	ko04710	CL1010.Contig2_NAU-LB;CL2775.Contig1_NAU-LB;CL3271.Contig1_NAU-LB;CL3271.Contig2_NAU-LB;CL338.Contig1_NAU-LB;CL338.Contig2_NAU-LB;CL338.Contig3_NAU-LB;CL338.Contig4_NAU-LB;CL5714.Contig1_NAU-LB;CL5714.Contig2_NAU-LB;CL5982.Contig1_NAU-LB;CL5982.Contig2_NAU-LB;CL5982.Contig3_NAU-LB;CL7155.Contig1_NAU-LB;CL7155.Contig2_NAU-LB;CL7176.Contig1_NAU-LB;CL7563.Contig1_NAU-LB;CL7563.Contig2_NAU-LB;CL8656.…	K08960+K03347+K03094+K02295+K03868
Glucosinolate biosynthesis	63	ko00966	CL1479.Contig1_NAU-LB;CL1479.Contig2_NAU-LB;CL1479.Contig3_NAU-LB;CL16.Contig1_NAU-LB;CL16.Contig2_NAU-LB;CL2321.Contig1_NAU-LB;CL2321.Contig2_NAU-LB;CL2321.Contig3_NAU-LB;CL2504.Contig1_NAU-LB;CL2504.Contig2_NAU-LB;CL2504.Contig3_NAU-LB;CL2880.Contig1_NAU-LB;CL2880.Contig2_NAU-LB;CL4026.Contig1_NAU-LB;CL4026.Contig2_NAU-LB;CL4643.Contig1_NAU-LB;CL4643.Contig2_NAU-LB;CL5119.Contig1_NAU-LB;CL6083.…	K00826+K11821+K15741+K15742+K11819+K11812+K11813+K11820+K12153+K11818+K12156+K12154+K12155
Butanoate metabolism	63	ko00650	CL1272.Contig1_NAU-LB;CL1374.Contig1_NAU-LB;CL1374.Contig2_NAU-LB;CL1374.Contig3_NAU-LB;CL1374.Contig4_NAU-LB;CL1560.Contig1_NAU-LB;CL1560.Contig2_NAU-LB;CL1924.Contig1_NAU-LB;CL1924.Contig2_NAU-LB;CL2672.Contig1_NAU-LB;CL2672.Contig2_NAU-LB;CL2672.Contig3_NAU-LB;CL2825.Contig1_NAU-LB;CL3684.Contig1_NAU-LB;CL3684.Contig2_NAU-LB;CL3684.Contig3_NAU-LB;CL4288.Contig1_NAU-LB;CL5254.Contig1_NAU-LB;CL5…	K00100+K00626+K01580+K01641+K01653+K00161+K00162+K01640+K07511+K01652+K00109+K00074+K00135
Brassinosteroid biosynthesis	58	ko00905	CL1597.Contig1_NAU-LB;CL5083.Contig1_NAU-LB;CL5083.Contig2_NAU-LB;CL6016.Contig1_NAU-LB;CL6016.Contig2_NAU-LB;CL6146.Contig1_NAU-LB;CL6146.Contig2_NAU-LB;CL6234.Contig1_NAU-LB;CL629.Contig11_NAU-LB;CL629.Contig12_NAU-LB;CL629.Contig14_NAU-LB;CL629.Contig15_NAU-LB;CL629.Contig16_NAU-LB;CL629.Contig17_NAU-LB;CL629.Contig18_NAU-LB;CL629.Contig19_NAU-LB;CL629.Contig1_NAU-LB;CL629.Contig20_NAU-LB;CL62…	K15639+K12638+K09589+K09591+K12640+K09590+K12637+K09587+K12639+K09588
Selenocompound metabolism	52	ko00450	CL10042.Contig1_NAU-LB;CL10042.Contig2_NAU-LB;CL10126.Contig1_NAU-LB;CL259.Contig1_NAU-LB;CL259.Contig2_NAU-LB;CL3051.Contig1_NAU-LB;CL3051.Contig2_NAU-LB;CL3133.Contig1_NAU-LB;CL3133.Contig2_NAU-LB;CL3133.Contig3_NAU-LB;CL434.Contig1_NAU-LB;CL434.Contig2_NAU-LB;CL5180.Contig1_NAU-LB;CL525.Contig1_NAU-LB;CL525.Contig2_NAU-LB;CL525.Contig3_NAU-LB;CL525.Contig4_NAU-LB;CL5782.Contig1_NAU-LB;CL5782.C…	K00549+K00384+K01874+K13811+K01739+K11717+K01761+K01008+K01760+K08247
One carbon pool by folate	51	ko00670	CL1185.Contig1_NAU-LB;CL1324.Contig1_NAU-LB;CL1467.Contig1_NAU-LB;CL1467.Contig2_NAU-LB;CL2097.Contig1_NAU-LB;CL2097.Contig2_NAU-LB;CL2792.Contig1_NAU-LB;CL3669.Contig1_NAU-LB;CL3983.Contig1_NAU-LB;CL3983.Contig2_NAU-LB;CL3983.Contig3_NAU-LB;CL3983.Contig4_NAU-LB;CL4309.Contig1_NAU-LB;CL4309.Contig2_NAU-LB;CL4522.Contig1_NAU-LB;CL4522.Contig2_NAU-LB;CL8012.Contig1_NAU-LB;CL8012.Contig2_NAU-LB;CL8…	K00600+K01433+K01938+K00297+K00602+K00605+K00604+K13998+K01934+K00601
Histidine metabolism	50	ko00340	CL1326.Contig1_NAU-LB;CL1931.Contig1_NAU-LB;CL1931.Contig2_NAU-LB;CL1931.Contig3_NAU-LB;CL2192.Contig1_NAU-LB;CL2192.Contig2_NAU-LB;CL2192.Contig3_NAU-LB;CL2192.Contig4_NAU-LB;CL2858.Contig1_NAU-LB;CL2858.Contig2_NAU-LB;CL2858.Contig3_NAU-LB;CL2858.Contig4_NAU-LB;CL5558.Contig1_NAU-LB;CL5558.Contig2_NAU-LB;CL5618.Contig1_NAU-LB;CL7420.Contig1_NAU-LB;CL7420.Contig2_NAU-LB;CL7823.Contig1_NAU-LB;CL7…	K00128+K00765+K01814+K00013+K00599+K11755+K00817+K14085+K01693+K01590+K01663
Tropane, piperidine and pyridine alkaloid biosynthesis	50	ko00960	CL1225.Contig1_NAU-LB;CL1225.Contig2_NAU-LB;CL1225.Contig3_NAU-LB;CL2160.Contig1_NAU-LB;CL2160.Contig2_NAU-LB;CL3871.Contig1_NAU-LB;CL3871.Contig2_NAU-LB;CL3871.Contig3_NAU-LB;CL4819.Contig1_NAU-LB;CL4819.Contig2_NAU-LB;CL4819.Contig3_NAU-LB;CL4819.Contig4_NAU-LB;CL5217.Contig1_NAU-LB;CL5516.Contig1_NAU-LB;CL5516.Contig2_NAU-LB;CL5516.Contig3_NAU-LB;CL5542.Contig1_NAU-LB;CL5542.Contig2_NAU-LB;CL6…	K00811+K08081+K14454+K00815+K15849+K00276+K14455+K00817
Lysine biosynthesis	47	ko00300	CL2364.Contig1_NAU-LB;CL3114.Contig1_NAU-LB;CL3114.Contig2_NAU-LB;CL3114.Contig3_NAU-LB;CL3114.Contig4_NAU-LB;CL3114.Contig5_NAU-LB;CL3114.Contig6_NAU-LB;CL423.Contig1_NAU-LB;CL423.Contig2_NAU-LB;CL423.Contig3_NAU-LB;CL423.Contig4_NAU-LB;CL423.Contig5_NAU-LB;CL423.Contig6_NAU-LB;CL423.Contig7_NAU-LB;CL423.Contig8_NAU-LB;CL4540.Contig1_NAU-LB;CL4965.Contig1_NAU-LB;CL4965.Contig2_NAU-LB;CL584.Conti…	K00133+K00215+K01714+K01778+K00928+K01586+K10206+K12524+K14085
Folate biosynthesis	47	ko00790	CL1488.Contig1_NAU-LB;CL1488.Contig2_NAU-LB;CL1530.Contig1_NAU-LB;CL1530.Contig2_NAU-LB;CL1858.Contig1_NAU-LB;CL1858.Contig2_NAU-LB;CL2710.Contig1_NAU-LB;CL2710.Contig2_NAU-LB;CL4791.Contig1_NAU-LB;CL5072.Contig1_NAU-LB;CL5970.Contig1_NAU-LB;CL9418.Contig1_NAU-LB;CL9418.Contig2_NAU-LB;CL9418.Contig3_NAU-LB;Unigene107_NAU-LB;Unigene10888_NAU-LB;Unigene10889_NAU-LB;Unigene11234_NAU-LB;Unigene11235_…	K01307+K03635+K01633+K01495+K01930+K13998+K13941+K03639+K13950+K01113
Glycosaminoglycan degradation	46	ko00531	CL1003.Contig1_NAU-LB;CL1003.Contig2_NAU-LB;CL10080.Contig1_NAU-LB;CL10080.Contig2_NAU-LB;CL1124.Contig1_NAU-LB;CL2655.Contig1_NAU-LB;CL2655.Contig2_NAU-LB;CL2655.Contig3_NAU-LB;CL3240.Contig1_NAU-LB;CL3240.Contig2_NAU-LB;CL346.Contig1_NAU-LB;CL346.Contig2_NAU-LB;CL346.Contig3_NAU-LB;CL3963.Contig1_NAU-LB;CL3963.Contig2_NAU-LB;CL4167.Contig1_NAU-LB;CL5268.Contig1_NAU-LB;CL5627.Contig1_NAU-LB;CL56…	K12309+K12373+K07964+K10532+K01205
Isoquinoline alkaloid biosynthesis	44	ko00950	CL10076.Contig2_NAU-LB;CL10087.Contig1_NAU-LB;CL10087.Contig2_NAU-LB;CL1225.Contig1_NAU-LB;CL1225.Contig2_NAU-LB;CL1225.Contig3_NAU-LB;CL1359.Contig1_NAU-LB;CL1359.Contig2_NAU-LB;CL3871.Contig1_NAU-LB;CL3871.Contig2_NAU-LB;CL3871.Contig3_NAU-LB;CL3952.Contig1_NAU-LB;CL3952.Contig2_NAU-LB;CL4188.Contig2_NAU-LB;CL4819.Contig1_NAU-LB;CL4819.Contig2_NAU-LB;CL4819.Contig3_NAU-LB;CL4819.Contig4_NAU-LB;…	K01592+K00811+K14454+K00815+K15849+K00276+K14455
Riboflavin metabolism	44	ko00740	CL2037.Contig1_NAU-LB;CL2942.Contig1_NAU-LB;CL2942.Contig2_NAU-LB;CL2942.Contig3_NAU-LB;CL4346.Contig1_NAU-LB;CL4517.Contig1_NAU-LB;CL4517.Contig2_NAU-LB;CL5207.Contig1_NAU-LB;CL5836.Contig1_NAU-LB;CL5836.Contig2_NAU-LB;CL6393.Contig1_NAU-LB;CL7277.Contig1_NAU-LB;CL7277.Contig2_NAU-LB;CL7512.Contig1_NAU-LB;CL7512.Contig2_NAU-LB;CL7512.Contig3_NAU-LB;CL9245.Contig1_NAU-LB;CL9245.Contig2_NAU-LB;CL9…	K00861+K00953+K01078+K14652+K00793+K00794+K11752
Benzoxazinoid biosynthesis	43	ko00402	CL169.Contig2_NAU-LB;CL1834.Contig1_NAU-LB;CL1834.Contig3_NAU-LB;CL3714.Contig1_NAU-LB;CL3714.Contig2_NAU-LB;CL3751.Contig1_NAU-LB;CL3751.Contig2_NAU-LB;CL3751.Contig3_NAU-LB;CL429.Contig2_NAU-LB;CL429.Contig3_NAU-LB;CL5075.Contig2_NAU-LB;CL5208.Contig1_NAU-LB;CL5545.Contig1_NAU-LB;CL5545.Contig2_NAU-LB;CL5545.Contig3_NAU-LB;CL5892.Contig1_NAU-LB;CL5892.Contig2_NAU-LB;CL6107.Contig1_NAU-LB;CL7766…	K13228+K13227+K13229
Nicotinate and nicotinamide metabolism	41	ko00760	CL3436.Contig1_NAU-LB;CL3681.Contig1_NAU-LB;CL3987.Contig1_NAU-LB;CL5354.Contig1_NAU-LB;CL5354.Contig2_NAU-LB;CL6030.Contig1_NAU-LB;CL6030.Contig2_NAU-LB;CL6381.Contig1_NAU-LB;CL6381.Contig2_NAU-LB;CL6381.Contig3_NAU-LB;CL753.Contig1_NAU-LB;CL753.Contig2_NAU-LB;CL753.Contig3_NAU-LB;CL753.Contig4_NAU-LB;CL753.Contig5_NAU-LB;CL8170.Contig1_NAU-LB;CL8170.Contig2_NAU-LB;CL8170.Contig3_NAU-LB;CL855.Co…	K06210+K01950+K03517+K03426+K00763+K03787+K00767+K00278+K00858
Photosynthesis - antenna proteins	40	ko00196	CL121.Contig1_NAU-LB;CL121.Contig2_NAU-LB;CL121.Contig3_NAU-LB;CL121.Contig4_NAU-LB;CL121.Contig5_NAU-LB;CL121.Contig6_NAU-LB;CL1922.Contig1_NAU-LB;CL1922.Contig2_NAU-LB;CL3734.Contig1_NAU-LB;CL3734.Contig2_NAU-LB;CL3886.Contig1_NAU-LB;CL5928.Contig1_NAU-LB;CL5928.Contig2_NAU-LB;CL6433.Contig1_NAU-LB;CL6433.Contig2_NAU-LB;CL7097.Contig1_NAU-LB;CL7097.Contig2_NAU-LB;CL7097.Contig3_NAU-LB;CL7097.Co…	K08912+K08914+K08915+K08909+K08917+K08907+K08916+K08908+K08911+K08913+K08910+K14172
Glycosphingolipid biosynthesis - ganglio series	38	ko00604	CL1003.Contig1_NAU-LB;CL1003.Contig2_NAU-LB;CL10080.Contig1_NAU-LB;CL10080.Contig2_NAU-LB;CL1124.Contig1_NAU-LB;CL2655.Contig1_NAU-LB;CL2655.Contig2_NAU-LB;CL2655.Contig3_NAU-LB;CL346.Contig1_NAU-LB;CL346.Contig2_NAU-LB;CL346.Contig3_NAU-LB;CL4167.Contig1_NAU-LB;CL5268.Contig1_NAU-LB;CL5627.Contig1_NAU-LB;CL5627.Contig2_NAU-LB;CL9136.Contig1_NAU-LB;CL9136.Contig2_NAU-LB;CL9560.Contig1_NAU-LB;CL95…	K12309+K12373
Linoleic acid metabolism	37	ko00591	CL1272.Contig1_NAU-LB;CL1358.Contig1_NAU-LB;CL1358.Contig2_NAU-LB;CL1686.Contig1_NAU-LB;CL1686.Contig2_NAU-LB;CL1686.Contig3_NAU-LB;CL1686.Contig4_NAU-LB;CL1686.Contig5_NAU-LB;CL1686.Contig6_NAU-LB;CL1686.Contig7_NAU-LB;CL1686.Contig8_NAU-LB;CL2825.Contig1_NAU-LB;CL3108.Contig1_NAU-LB;CL4288.Contig1_NAU-LB;CL5287.Contig1_NAU-LB;CL5287.Contig2_NAU-LB;CL5964.Contig1_NAU-LB;CL5964.Contig2_NAU-LB;CL6…	K00100+K01047+K00454+K14674+K15718
Non-homologous end-joining	37	ko03450	CL3058.Contig2_NAU-LB;CL3155.Contig1_NAU-LB;CL3155.Contig2_NAU-LB;CL3256.Contig1_NAU-LB;CL481.Contig2_NAU-LB;CL481.Contig3_NAU-LB;CL7218.Contig1_NAU-LB;CL7995.Contig2_NAU-LB;CL8504.Contig1_NAU-LB;CL904.Contig4_NAU-LB;CL9057.Contig1_NAU-LB;CL9057.Contig2_NAU-LB;CL9350.Contig1_NAU-LB;CL9350.Contig2_NAU-LB;CL9596.Contig1_NAU-LB;CL9596.Contig2_NAU-LB;Unigene1077_NAU-LB;Unigene11909_NAU-LB;Unigene1421…	K10866+K10777+K10885+K03512+K10865+K04799+K10884+K10886
Isoflavonoid biosynthesis	35	ko00943	CL1211.Contig1_NAU-LB;CL1211.Contig2_NAU-LB;CL324.Contig1_NAU-LB;CL324.Contig2_NAU-LB;CL3525.Contig1_NAU-LB;CL469.Contig2_NAU-LB;CL5563.Contig1_NAU-LB;CL5710.Contig1_NAU-LB;CL5710.Contig2_NAU-LB;CL6700.Contig6_NAU-LB;CL9180.Contig1_NAU-LB;CL9180.Contig2_NAU-LB;CL9180.Contig3_NAU-LB;Unigene10617_NAU-LB;Unigene11123_NAU-LB;Unigene11124_NAU-LB;Unigene11136_NAU-LB;Unigene11137_NAU-LB;Unigene12327_NAU…	K13258+K13263+K13261+K13267+K13257
Diterpenoid biosynthesis	35	ko00904	CL1096.Contig1_NAU-LB;CL2537.Contig1_NAU-LB;CL2537.Contig2_NAU-LB;CL3751.Contig3_NAU-LB;CL4613.Contig1_NAU-LB;CL4613.Contig2_NAU-LB;CL4888.Contig1_NAU-LB;CL5990.Contig1_NAU-LB;CL6700.Contig6_NAU-LB;CL690.Contig1_NAU-LB;CL7640.Contig1_NAU-LB;CL7681.Contig1_NAU-LB;CL7758.Contig1_NAU-LB;CL7758.Contig2_NAU-LB;CL8659.Contig1_NAU-LB;CL8912.Contig1_NAU-LB;CL8912.Contig2_NAU-LB;CL9786.Contig1_NAU-LB;CL97…	K04124+K04121+K04120+K14043+K04125+K16084+K16083+K05282+K13070+K04123+K04122
Sulfur relay system	31	ko04122	CL1530.Contig1_NAU-LB;CL1530.Contig2_NAU-LB;CL2710.Contig1_NAU-LB;CL2710.Contig2_NAU-LB;CL4030.Contig1_NAU-LB;CL4030.Contig2_NAU-LB;CL4030.Contig3_NAU-LB;CL4030.Contig4_NAU-LB;CL5072.Contig1_NAU-LB;CL743.Contig1_NAU-LB;CL7762.Contig1_NAU-LB;CL7762.Contig2_NAU-LB;CL7926.Contig1_NAU-LB;CL7926.Contig2_NAU-LB;CL8265.Contig1_NAU-LB;CL8265.Contig2_NAU-LB;Unigene11890_NAU-LB;Unigene15754_NAU-LB;Unigene1…	K03635+K14168+K01011+K12161+K04487+K00566+K03639+K11996+K14169
Other types of O-glycan biosynthesis	31	ko00514	CL10018.Contig1_NAU-LB;CL1667.Contig1_NAU-LB;CL1667.Contig2_NAU-LB;CL2307.Contig1_NAU-LB;CL2307.Contig2_NAU-LB;CL2307.Contig3_NAU-LB;CL2307.Contig4_NAU-LB;CL2307.Contig5_NAU-LB;CL2549.Contig1_NAU-LB;CL2549.Contig2_NAU-LB;CL4123.Contig1_NAU-LB;CL4756.Contig1_NAU-LB;CL4756.Contig2_NAU-LB;CL5356.Contig3_NAU-LB;CL5356.Contig5_NAU-LB;CL617.Contig1_NAU-LB;CL8195.Contig1_NAU-LB;CL8195.Contig2_NAU-LB;CL8…	K09667+K03691+K13667
Sesquiterpenoid and triterpenoid biosynthesis	30	ko00909	CL3169.Contig1_NAU-LB;CL4231.Contig1_NAU-LB;CL4590.Contig1_NAU-LB;CL4590.Contig2_NAU-LB;CL4976.Contig1_NAU-LB;CL4976.Contig2_NAU-LB;CL4976.Contig3_NAU-LB;CL4976.Contig4_NAU-LB;CL4976.Contig5_NAU-LB;CL7507.Contig1_NAU-LB;CL7507.Contig2_NAU-LB;CL7507.Contig3_NAU-LB;CL7507.Contig4_NAU-LB;CL7507.Contig6_NAU-LB;Unigene10617_NAU-LB;Unigene17753_NAU-LB;Unigene18001_NAU-LB;Unigene18038_NAU-LB;Unigene1806…	K00801+K00511+K15815+K15816+K15822+K15814+K15891+K15813
Indole alkaloid biosynthesis	30	ko00901	CL1631.Contig1_NAU-LB;CL1996.Contig2_NAU-LB;CL2342.Contig1_NAU-LB;CL2473.Contig2_NAU-LB;CL2473.Contig3_NAU-LB;CL2974.Contig1_NAU-LB;CL2974.Contig2_NAU-LB;CL5445.Contig1_NAU-LB;CL553.Contig1_NAU-LB;CL8148.Contig1_NAU-LB;CL8148.Contig2_NAU-LB;Unigene12928_NAU-LB;Unigene12929_NAU-LB;Unigene12930_NAU-LB;Unigene13100_NAU-LB;Unigene13375_NAU-LB;Unigene14423_NAU-LB;Unigene16407_NAU-LB;Unigene16989_NAU-L…	K08233+K01757
Vitamin B6 metabolism	30	ko00750	CL2634.Contig1_NAU-LB;CL2634.Contig2_NAU-LB;CL2634.Contig3_NAU-LB;CL6810.Contig1_NAU-LB;CL6810.Contig2_NAU-LB;CL6810.Contig3_NAU-LB;CL6810.Contig4_NAU-LB;CL7114.Contig1_NAU-LB;CL7114.Contig2_NAU-LB;CL8024.Contig1_NAU-LB;CL8024.Contig2_NAU-LB;CL8613.Contig1_NAU-LB;CL8613.Contig2_NAU-LB;CL9989.Contig10_NAU-LB;CL9989.Contig1_NAU-LB;CL9989.Contig2_NAU-LB;CL9989.Contig4_NAU-LB;CL9989.Contig5_NAU-LB;Un…	K05275+K13248+K06215+K00831+K08681+K01733+K00868
Glycosphingolipid biosynthesis - globo series	28	ko00603	CL10080.Contig1_NAU-LB;CL10080.Contig2_NAU-LB;CL1985.Contig1_NAU-LB;CL346.Contig1_NAU-LB;CL346.Contig2_NAU-LB;CL346.Contig3_NAU-LB;CL4554.Contig1_NAU-LB;CL4554.Contig2_NAU-LB;CL5745.Contig2_NAU-LB;CL7231.Contig1_NAU-LB;CL8855.Contig1_NAU-LB;CL8855.Contig2_NAU-LB;CL8855.Contig3_NAU-LB;CL9289.Contig1_NAU-LB;Unigene10804_NAU-LB;Unigene14666_NAU-LB;Unigene14667_NAU-LB;Unigene22678_NAU-LB;Unigene26133…	K12373+K01988+K07407
Arachidonic acid metabolism	28	ko00590	CL1358.Contig1_NAU-LB;CL1358.Contig2_NAU-LB;CL2365.Contig1_NAU-LB;CL5435.Contig1_NAU-LB;CL5435.Contig2_NAU-LB;CL5964.Contig1_NAU-LB;CL5964.Contig2_NAU-LB;CL8125.Contig1_NAU-LB;CL8125.Contig2_NAU-LB;CL8125.Contig3_NAU-LB;CL8125.Contig4_NAU-LB;CL8247.Contig2_NAU-LB;CL9109.Contig1_NAU-LB;CL9109.Contig2_NAU-LB;CL9399.Contig1_NAU-LB;CL9399.Contig2_NAU-LB;CL9702.Contig1_NAU-LB;CL9702.Contig2_NAU-LB;Uni…	K01047+K00432+K00681+K14674+K01254+K01832+K00079+K05309
C5-Branched dibasic acid metabolism	23	ko00660	CL161.Contig1_NAU-LB;CL161.Contig2_NAU-LB;CL161.Contig4_NAU-LB;CL2645.Contig1_NAU-LB;CL2645.Contig2_NAU-LB;CL2645.Contig3_NAU-LB;CL2645.Contig4_NAU-LB;CL2672.Contig1_NAU-LB;CL2672.Contig2_NAU-LB;CL2672.Contig3_NAU-LB;CL5319.Contig1_NAU-LB;CL5319.Contig2_NAU-LB;CL6966.Contig1_NAU-LB;CL6966.Contig2_NAU-LB;CL8014.Contig1_NAU-LB;Unigene1470_NAU-LB;Unigene15100_NAU-LB;Unigene15700_NAU-LB;Unigene17282_…	K01704+K01653+K01703+K01652
Monoterpenoid biosynthesis	23	ko00902	CL1464.Contig1_NAU-LB;CL1464.Contig2_NAU-LB;CL176.Contig2_NAU-LB;CL2204.Contig1_NAU-LB;CL2204.Contig2_NAU-LB;CL3497.Contig1_NAU-LB;CL3497.Contig2_NAU-LB;CL401.Contig1_NAU-LB;CL401.Contig2_NAU-LB;CL615.Contig1_NAU-LB;CL615.Contig2_NAU-LB;CL6987.Contig1_NAU-LB;CL6987.Contig2_NAU-LB;CL6987.Contig3_NAU-LB;CL6987.Contig4_NAU-LB;CL7560.Contig1_NAU-LB;CL7560.Contig2_NAU-LB;CL7758.Contig1_NAU-LB;Unigene1…	K12467+K07385+K15095+K15086
Taurine and hypotaurine metabolism	17	ko00430	CL1560.Contig1_NAU-LB;CL1560.Contig2_NAU-LB;CL5435.Contig1_NAU-LB;CL5435.Contig2_NAU-LB;CL6636.Contig1_NAU-LB;CL8212.Contig1_NAU-LB;CL8212.Contig2_NAU-LB;CL9702.Contig1_NAU-LB;CL9702.Contig2_NAU-LB;Unigene15951_NAU-LB;Unigene17049_NAU-LB;Unigene18282_NAU-LB;Unigene20594_NAU-LB;Unigene20916_NAU-LB;Unigene24247_NAU-LB;Unigene3669_NAU-LB;Unigene7044_NAU-LB	K01580+K00681+K10712
Synthesis and degradation of ketone bodies	16	ko00072	CL1374.Contig1_NAU-LB;CL1374.Contig2_NAU-LB;CL1374.Contig3_NAU-LB;CL1374.Contig4_NAU-LB;CL1924.Contig1_NAU-LB;CL1924.Contig2_NAU-LB;CL5254.Contig1_NAU-LB;CL5254.Contig2_NAU-LB;CL5254.Contig3_NAU-LB;CL5254.Contig4_NAU-LB;CL5254.Contig5_NAU-LB;CL6501.Contig1_NAU-LB;CL6501.Contig2_NAU-LB;CL7799.Contig1_NAU-LB;CL7799.Contig2_NAU-LB;Unigene695_NAU-LB	K00626+K01641+K01640
Anthocyanin biosynthesis	14	ko00942	CL1283.Contig1_NAU-LB;CL1283.Contig2_NAU-LB;CL5214.Contig1_NAU-LB;CL5214.Contig2_NAU-LB;CL5214.Contig3_NAU-LB;CL5584.Contig1_NAU-LB;CL5584.Contig2_NAU-LB;Unigene15958_NAU-LB;Unigene24744_NAU-LB;Unigene28914_NAU-LB;Unigene30912_NAU-LB;Unigene4973_NAU-LB;Unigene612_NAU-LB;Unigene9374_NAU-LB	K12338+K12930
Thiamine metabolism	14	ko00730	CL1434.Contig1_NAU-LB;CL1434.Contig2_NAU-LB;CL1434.Contig3_NAU-LB;CL1942.Contig1_NAU-LB;CL7464.Contig1_NAU-LB;CL7926.Contig1_NAU-LB;CL7926.Contig2_NAU-LB;CL7982.Contig1_NAU-LB;Unigene11647_NAU-LB;Unigene15831_NAU-LB;Unigene16115_NAU-LB;Unigene16116_NAU-LB;Unigene19900_NAU-LB;Unigene7466_NAU-LB	K00949+K03147+K14153+K04487+K11717+K00878+K03707
Caffeine metabolism	10	ko00232	CL1259.Contig1_NAU-LB;CL1259.Contig2_NAU-LB;CL1259.Contig3_NAU-LB;Unigene1170_NAU-LB;Unigene19470_NAU-LB;Unigene19748_NAU-LB;Unigene21729_NAU-LB;Unigene23329_NAU-LB;Unigene28751_NAU-LB;Unigene4181_NAU-LB	K00106+K00365
Lipoic acid metabolism	8	ko00785	CL6461.Contig1_NAU-LB;CL6461.Contig2_NAU-LB;CL8585.Contig1_NAU-LB;CL8585.Contig2_NAU-LB;Unigene19353_NAU-LB;Unigene19405_NAU-LB;Unigene19553_NAU-LB;Unigene27669_NAU-LB	K03801+K03644
Biotin metabolism	8	ko00780	CL9168.Contig1_NAU-LB;Unigene13214_NAU-LB;Unigene17184_NAU-LB;Unigene17185_NAU-LB;Unigene2013_NAU-LB;Unigene27485_NAU-LB;Unigene2975_NAU-LB;Unigene4278_NAU-LB	K01012+K00652+K00833
Betalain biosynthesis	3	ko00965	CL9739.Contig1_NAU-LB;CL9739.Contig2_NAU-LB;Unigene13755_NAU-LB	K15777
