# Supplementary material for: De novo transcriptome analysis in radish (Raphanus sativus L.) and identification of critical genes involved in bolting and flowering
Source: BMC Genomics. 2016 May 23;17:389. doi: 10.1186/s12864-016-2633-2 (PMC4877741; doi:10.1186/s12864-016-2633-2)
Supplement: Additional file 3: — Candidate genes involved in circadian rhythm of radish. (XLSX 107 kb) [file 12864_2016_2633_MOESM3_ESM.xlsx]

## Sheet: Sheet1
Additional file 3 Candidate genes involved in circadian rhythm of radish.
Gene	Ko	geneID	geneLength	NAU-LB_rawfragments	NAU-LB_FPKM	Nr-ID	Nr-Score	Nr-Evalue	Nr-annotation	Nt-ID	Nt-Score	Nt-Evalue	Nt-annotation	Swissprot-ID	Swissprot-Score	Swissprot-Evalue	Swissprot-annotation	COG-Protein-or-Domain	COG-Score	COG-Evalue	COG-ID	COG-Function-Description	KO_id	KEGG-Evalue	KEGG-Score	KEGG-Gene	ko_definition	GO-BiologicalProcess	GO-MolecularFunction	Go-CellularComponent
ZTL	K12115	CL3318.Contig1_NAU-LB	2060	291	6.6687	gi|297832606|ref|XP_002884185.1|	1130.5	0	hypothetical protein ARALYDRAFT_343571 [Arabidopsis lyrata subsp. lyrata] >gi|297330025|gb|EFH60444.1| hypothetical protein ARALYDRAFT_343571 [Arabidopsis lyrata subsp. lyrata]	gi|30680519|ref|NM_179652.1|	1584	0	Arabidopsis thaliana LOV KELCH protein 2 (LKP2) mRNA, complete cds	sp|Q8W420|ADO2_ARATH	1127	0	Adagio protein 2 OS=Arabidopsis thaliana GN=ADO2 PE=1 SV=1	CC0285_1	87.4	8e-17	COG2202	FOG: PAS/PAC domain	K12117	0	1130	aly:ARALYDRAFT_343571	LOV kelch protein 2	GO:0009908//flower development;GO:0006869//lipid transport;GO:0010114//response to red light;GO:0006355//regulation of transcription, DNA-dependent;GO:0010498//proteasomal protein catabolic process;GO:0006511//ubiquitin-dependent protein catabolic process;GO:0043153//entrainment of circadian clock by photoperiod;GO:0048574//long-day photoperiodism, flowering;GO:0009785//blue light signaling pathw…	GO:0009882//blue light photoreceptor activity;GO:0005515//protein binding;GO:0005044//scavenger receptor activity;GO:0004842//ubiquitin-protein ligase activity
		CL3318.Contig2_NAU-LB	239	23	4.5431	gi|13487070|gb|AAK27434.1|AF252295_1	162.2	2e-39	Adagio 2 [Arabidopsis thaliana] >gi|20197042|gb|AAM14891.1| F-box protein LKP2/ADO2, AtFBX2c [Arabidopsis thaliana]	gi|460223050|gb|GABL01042677.1|	244	3e-62	TSA: Camelina sativa comp51197_c1_seq1 transcribed RNA sequence	sp|Q8W420|ADO2_ARATH	162	6e-41	Adagio protein 2 OS=Arabidopsis thaliana GN=ADO2 PE=1 SV=1	--	--	--	--	--	K12117	1e-40	162	ath:AT2G18915	LOV kelch protein 2	GO:0006511//ubiquitin-dependent protein catabolic process;GO:0042752//regulation of circadian rhythm;GO:0006355//regulation of transcription, DNA-dependent;GO:0006869//lipid transport;GO:0048574//long-day photoperiodism, flowering;GO:0007165//signal transduction;GO:0009639//response to red or far red light	GO:0004871//signal transducer activity;GO:0004842//ubiquitin-protein ligase activity;GO:0005515//protein binding;GO:0005044//scavenger receptor activity
FKF1	K12116	CL7726.Contig1_NAU-LB	379	57	7.0999	gi|12323816|gb|AAG51875.1|AC079678_5	152.9	1e-36	hypothetical protein; 26726-23758 [Arabidopsis thaliana]	gi|199580092|gb|AC189400.2|	178	3e-42	Brassica rapa subsp. pekinensis clone KBrB056L15, complete sequence	sp|Q8W420|ADO2_ARATH	50.4	3e-07	Adagio protein 2 OS=Arabidopsis thaliana GN=ADO2 PE=1 SV=1	--	--	--	--	--	K12117	7e-07	50.4	aly:ARALYDRAFT_343571	LOV kelch protein 2	GO:0006869//lipid transport	-
		Unigene24552_NAU-LB	1034	94	4.2917	gi|18403574|ref|NP_564592.1|	488	1e-136	F-box/kelch-repeat protein [Arabidopsis thaliana] >gi|75169531|sp|Q9C8K7.1|FBK21_ARATH RecName: Full=F-box/kelch-repeat protein At1g51550 >gi|115646730|gb|ABJ17097.1| At1g51550 [Arabidopsis thaliana] >gi|332194561|gb|AEE32682.1| F-box/kelch-repeat protein [Arabidopsis thaliana]	gi|332189094|gb|CP002684.1|	127	2e-26	Arabidopsis thaliana chromosome 1, complete sequence	sp|Q9C8K7|FBK21_ARATH	488	3e-138	F-box/kelch-repeat protein At1g51550 OS=Arabidopsis thaliana GN=At1g51550 PE=2 SV=1	--	--	--	--	--	K12116	1e-21	102	rcu:RCOM_0053590	flavin-binding kelch repeat F-box protein 1	GO:0006511//ubiquitin-dependent protein catabolic process;GO:0045892//negative regulation of transcription, DNA-dependent	GO:0004842//ubiquitin-protein ligase activity	GO:0005634//nucleus
LKP2	K12117	CL3318.Contig1_NAU-LB	2060	291	6.6687	gi|297832606|ref|XP_002884185.1|	1130.5	0	hypothetical protein ARALYDRAFT_343571 [Arabidopsis lyrata subsp. lyrata] >gi|297330025|gb|EFH60444.1| hypothetical protein ARALYDRAFT_343571 [Arabidopsis lyrata subsp. lyrata]	gi|30680519|ref|NM_179652.1|	1584	0	Arabidopsis thaliana LOV KELCH protein 2 (LKP2) mRNA, complete cds	sp|Q8W420|ADO2_ARATH	1127	0	Adagio protein 2 OS=Arabidopsis thaliana GN=ADO2 PE=1 SV=1	CC0285_1	87.4	8e-17	COG2202	FOG: PAS/PAC domain	K12117	0	1130	aly:ARALYDRAFT_343571	LOV kelch protein 2	GO:0009908//flower development;GO:0006869//lipid transport;GO:0010114//response to red light;GO:0006355//regulation of transcription, DNA-dependent;GO:0010498//proteasomal protein catabolic process;GO:0006511//ubiquitin-dependent protein catabolic process;GO:0043153//entrainment of circadian clock by photoperiod;GO:0048574//long-day photoperiodism, flowering;GO:0009785//blue light signaling pathw…	GO:0009882//blue light photoreceptor activity;GO:0005515//protein binding;GO:0005044//scavenger receptor activity;GO:0004842//ubiquitin-protein ligase activity	GO:0015030//Cajal body;GO:0016020//membrane;GO:0005829//cytosol;GO:0019005//SCF ubiquitin ligase complex
		CL3318.Contig2_NAU-LB	239	23	4.5431	gi|13487070|gb|AAK27434.1|AF252295_1	162.2	2e-39	Adagio 2 [Arabidopsis thaliana] >gi|20197042|gb|AAM14891.1| F-box protein LKP2/ADO2, AtFBX2c [Arabidopsis thaliana]	gi|460223050|gb|GABL01042677.1|	244	3e-62	TSA: Camelina sativa comp51197_c1_seq1 transcribed RNA sequence	sp|Q8W420|ADO2_ARATH	162	6e-41	Adagio protein 2 OS=Arabidopsis thaliana GN=ADO2 PE=1 SV=1	--	--	--	--	--	K12117	1e-40	162	ath:AT2G18915	LOV kelch protein 2	GO:0006511//ubiquitin-dependent protein catabolic process;GO:0042752//regulation of circadian rhythm;GO:0006355//regulation of transcription, DNA-dependent;GO:0006869//lipid transport;GO:0048574//long-day photoperiodism, flowering;GO:0007165//signal transduction;GO:0009639//response to red or far red light	GO:0004871//signal transducer activity;GO:0004842//ubiquitin-protein ligase activity;GO:0005515//protein binding;GO:0005044//scavenger receptor activity	GO:0005829//cytosol;GO:0015030//Cajal body;GO:0016020//membrane
		CL7726.Contig1_NAU-LB	379	57	7.0999	gi|12323816|gb|AAG51875.1|AC079678_5	152.9	1e-36	hypothetical protein; 26726-23758 [Arabidopsis thaliana]	gi|199580092|gb|AC189400.2|	178	3e-42	Brassica rapa subsp. pekinensis clone KBrB056L15, complete sequence	sp|Q8W420|ADO2_ARATH	50.4	3e-07	Adagio protein 2 OS=Arabidopsis thaliana GN=ADO2 PE=1 SV=1	--	--	--	--	--	K12117	7e-07	50.4	aly:ARALYDRAFT_343571	LOV kelch protein 2	GO:0006869//lipid transport	-	GO:0005737//cytoplasm;GO:0005634//nucleus
		Unigene24552_NAU-LB	1034	94	4.2917	gi|18403574|ref|NP_564592.1|	488	1e-136	F-box/kelch-repeat protein [Arabidopsis thaliana] >gi|75169531|sp|Q9C8K7.1|FBK21_ARATH RecName: Full=F-box/kelch-repeat protein At1g51550 >gi|115646730|gb|ABJ17097.1| At1g51550 [Arabidopsis thaliana] >gi|332194561|gb|AEE32682.1| F-box/kelch-repeat protein [Arabidopsis thaliana]	gi|332189094|gb|CP002684.1|	127	2e-26	Arabidopsis thaliana chromosome 1, complete sequence	sp|Q9C8K7|FBK21_ARATH	488	3e-138	F-box/kelch-repeat protein At1g51550 OS=Arabidopsis thaliana GN=At1g51550 PE=2 SV=1	--	--	--	--	--	K12116	1e-21	102	rcu:RCOM_0053590	flavin-binding kelch repeat F-box protein 1	GO:0006511//ubiquitin-dependent protein catabolic process;GO:0045892//negative regulation of transcription, DNA-dependent	GO:0004842//ubiquitin-protein ligase activity	GO:0005634//nucleus
CRY1	K12118	Unigene19505_NAU-LB	2470	2382	45.5264	gi|94965681|emb|CAG28805.1|	1363.2	0	cryptochrome1 [Brassica napus] >gi|95140047|emb|CAC87903.2| cryptochrome 1 [Brassica napus]	gi|94965680|emb|AJ704628.1|	3481	0	Brassica napus mRNA for cryptochrome1 (cry1 gene)	sp|Q43125|CRY1_ARATH	1320	0	Cryptochrome-1 OS=Arabidopsis thaliana GN=CRY1 PE=1 SV=2	AGc2249	322	1e-87	COG0415	Deoxyribodipyrimidine photolyase	K12118	0	1320	ath:AT4G08920	cryptochrome 1	GO:0010155//regulation of proton transport;GO:0009583//detection of light stimulus;GO:0009414//response to water deprivation;GO:0010075//regulation of meristem growth;GO:0010617//circadian regulation of calcium ion oscillation;GO:0010118//stomatal movement;GO:0051510//regulation of unidimensional cell growth;GO:0009640//photomorphogenesis;GO:0046777//protein autophosphorylation;GO:0046283//anthoc…	GO:0009882//blue light photoreceptor activity;GO:0004672//protein kinase activity;GO:0003913//DNA photolyase activity;GO:0042803//protein homodimerization activity;GO:0005524//ATP binding	GO:0005737//cytoplasm;GO:0005634//nucleus
CRY2	K12119	CL7994.Contig1_NAU-LB	2204	22	0.4712	gi|315439454|gb|ADU19845.1|	71.2	8e-11	cryptochrome 2b [Brassica napus] >gi|327082233|gb|AEA29691.1| cryptochrome 2b [Brassica napus]	gi|327082232|gb|JF303655.1|	2272	0	Brassica napus cryptochrome 2b mRNA, complete cds	sp|Q96524|CRY2_ARATH	1015	0	Cryptochrome-2 OS=Arabidopsis thaliana GN=CRY2 PE=1 SV=2	mll8094	322	2e-87	COG0415	Deoxyribodipyrimidine photolyase	K12119	0	1020	aly:ARALYDRAFT_470417	cryptochrome 2	GO:0042744//hydrogen peroxide catabolic process;GO:0009414//response to water deprivation;GO:0009911//positive regulation of flower development;GO:0010075//regulation of meristem growth;GO:0010617//circadian regulation of calcium ion oscillation;GO:0010118//stomatal movement;GO:0009638//phototropism;GO:0006338//chromatin remodeling;GO:0006281//DNA repair	GO:0009882//blue light photoreceptor activity;GO:0003913//DNA photolyase activity;GO:0042803//protein homodimerization activity	GO:0005773//vacuole;GO:0005634//nucleus
		CL7994.Contig2_NAU-LB	2226	1228	26.043	gi|304650441|gb|ADM47404.1|	1247.3	0	cryptochrome 2 [Brassica juncea]	gi|133921973|emb|AJ889779.1|	3031	0	Brassica napus mRNA for cryptochrome 2 (cry2 gene)	sp|Q96524|CRY2_ARATH	1157	0	Cryptochrome-2 OS=Arabidopsis thaliana GN=CRY2 PE=1 SV=2	CC1428	320	6e-87	COG0415	Deoxyribodipyrimidine photolyase	K12119	0	1157	ath:AT1G04400	cryptochrome 2	GO:0042744//hydrogen peroxide catabolic process;GO:0009414//response to water deprivation;GO:0009911//positive regulation of flower development;GO:0010075//regulation of meristem growth;GO:0010617//circadian regulation of calcium ion oscillation;GO:0010118//stomatal movement;GO:0009638//phototropism;GO:0006338//chromatin remodeling;GO:0006281//DNA repair	GO:0009882//blue light photoreceptor activity;GO:0003913//DNA photolyase activity;GO:0042803//protein homodimerization activity	GO:0005773//vacuole;GO:0005634//nucleus
		CL7994.Contig3_NAU-LB	1778	11	0.2921	gi|315439454|gb|ADU19845.1|	71.2	6e-11	cryptochrome 2b [Brassica napus] >gi|327082233|gb|AEA29691.1| cryptochrome 2b [Brassica napus]	gi|327082232|gb|JF303655.1|	1832	0	Brassica napus cryptochrome 2b mRNA, complete cds	sp|Q96524|CRY2_ARATH	827	0	Cryptochrome-2 OS=Arabidopsis thaliana GN=CRY2 PE=1 SV=2	mll8094	259	1e-68	COG0415	Deoxyribodipyrimidine photolyase	K12119	0	827	ath:AT1G04400	cryptochrome 2	GO:0042744//hydrogen peroxide catabolic process;GO:0009414//response to water deprivation;GO:0009911//positive regulation of flower development;GO:0010075//regulation of meristem growth;GO:0010617//circadian regulation of calcium ion oscillation;GO:0010118//stomatal movement;GO:0009638//phototropism;GO:0006338//chromatin remodeling;GO:0006281//DNA repair	GO:0009882//blue light photoreceptor activity;GO:0003913//DNA photolyase activity;GO:0042803//protein homodimerization activity	GO:0005773//vacuole;GO:0005634//nucleus
		CL7994.Contig4_NAU-LB	2140	86	1.8972	gi|315439454|gb|ADU19845.1|	71.2	8e-11	cryptochrome 2b [Brassica napus] >gi|327082233|gb|AEA29691.1| cryptochrome 2b [Brassica napus]	gi|327082232|gb|JF303655.1|	2272	0	Brassica napus cryptochrome 2b mRNA, complete cds	sp|Q96524|CRY2_ARATH	1015	0	Cryptochrome-2 OS=Arabidopsis thaliana GN=CRY2 PE=1 SV=2	mll8094	322	2e-87	COG0415	Deoxyribodipyrimidine photolyase	K12119	0	1020	aly:ARALYDRAFT_470417	cryptochrome 2	GO:0042744//hydrogen peroxide catabolic process;GO:0009414//response to water deprivation;GO:0009911//positive regulation of flower development;GO:0010075//regulation of meristem growth;GO:0010617//circadian regulation of calcium ion oscillation;GO:0010118//stomatal movement;GO:0009638//phototropism;GO:0006338//chromatin remodeling;GO:0006281//DNA repair	GO:0009882//blue light photoreceptor activity;GO:0003913//DNA photolyase activity;GO:0042803//protein homodimerization activity	GO:0005773//vacuole;GO:0005634//nucleus
PHYA	K12120	CL4223.Contig1_NAU-LB	2609	694	12.5575	gi|240119381|dbj|BAH79239.1|	1507.7	0	phytochrome A [Cardamine nipponica] >gi|240119383|dbj|BAH79240.1| phytochrome A [Cardamine nipponica] >gi|240119387|dbj|BAH79242.1| phytochrome A [Cardamine nipponica]	gi|9049365|dbj|AB036763.1|	2724	0	Armoracia rusticana ArPHYA16 mRNA for phytochrome A, complete cds	sp|P14712|PHYA_ARATH	1499	0	Phytochrome A OS=Arabidopsis thaliana GN=PHYA PE=1 SV=2	all2899	123	2e-27	COG4251	Bacteriophytochrome (light-regulated signal transduction histidine kinase)	K12120	0	1501	aly:ARALYDRAFT_471053	phytochrome A	GO:0009630//gravitropism;GO:0017148//negative regulation of translation;GO:0010203//response to very low fluence red light stimulus;GO:0017006//protein-tetrapyrrole linkage;GO:0018106//peptidyl-histidine phosphorylation;GO:0023014//signal transduction by phosphorylation;GO:0009585//red, far-red light phototransduction;GO:0006355//regulation of transcription, DNA-dependent;GO:0009638//phototropism…	GO:0031516//far-red light photoreceptor activity;GO:0008020//G-protein coupled photoreceptor activity;GO:0000155//phosphorelay sensor kinase activity;GO:0042803//protein homodimerization activity;GO:0005524//ATP binding	GO:0016020//membrane;GO:0016604//nuclear body;GO:0005739//mitochondrion
		CL6939.Contig1_NAU-LB	1269	264	9.8211	gi|9049368|dbj|BAA99410.1|	651.7	0	phytochrome A [Armoracia rusticana]	gi|9049367|dbj|AB036764.1|	981	0	Armoracia rusticana ArPHYA23 mRNA for phytochrome A, complete cds	sp|P14712|PHYA_ARATH	649	0	Phytochrome A OS=Arabidopsis thaliana GN=PHYA PE=1 SV=2	alr3157	136	9e-32	COG4251	Bacteriophytochrome (light-regulated signal transduction histidine kinase)	K12120	0	650	aly:ARALYDRAFT_471053	phytochrome A	GO:0009630//gravitropism;GO:0017148//negative regulation of translation;GO:0010203//response to very low fluence red light stimulus;GO:0017006//protein-tetrapyrrole linkage;GO:0018106//peptidyl-histidine phosphorylation;GO:0023014//signal transduction by phosphorylation;GO:0009585//red, far-red light phototransduction;GO:0006355//regulation of transcription, DNA-dependent;GO:0009638//phototropism…	GO:0031516//far-red light photoreceptor activity;GO:0008020//G-protein coupled photoreceptor activity;GO:0000155//phosphorelay sensor kinase activity;GO:0042803//protein homodimerization activity;GO:0005524//ATP binding	GO:0016020//membrane;GO:0016604//nuclear body;GO:0005739//mitochondrion
		Unigene21718_NAU-LB	273	70	12.1047	gi|108802793|gb|ABG21347.1|	76.3	1e-13	PHYTOCHROME C [Arabidopsis thaliana] >gi|108802795|gb|ABG21348.1| PHYTOCHROME C [Arabidopsis thaliana] >gi|108802799|gb|ABG21350.1| PHYTOCHROME C [Arabidopsis thaliana] >gi|108802803|gb|ABG21352.1| PHYTOCHROME C [Arabidopsis thaliana] >gi|108802805|gb|ABG21353.1| PHYTOCHROME C [Arabidopsis thaliana]	gi|343408438|gb|JF318767.1|	85.7	2e-14	Arabidopsis thaliana strain Qui0 phytochrome C (PHYC) gene, complete cds	sp|P14714|PHYC_ARATH	76.3	4e-15	Phytochrome C OS=Arabidopsis thaliana GN=PHYC PE=1 SV=1	--	--	--	--	--	K12120	4e-06	47.8	rcu:RCOM_1437130	phytochrome A	GO:0010155//regulation of proton transport;GO:0009630//gravitropism;GO:0017006//protein-tetrapyrrole linkage;GO:0018106//peptidyl-histidine phosphorylation;GO:0009585//red, far-red light phototransduction;GO:0006355//regulation of transcription, DNA-dependent;GO:0018298//protein-chromophore linkage;GO:0046777//protein autophosphorylation;GO:0009584//detection of visible light;GO:0007623//circadia…	GO:0008020//G-protein coupled photoreceptor activity;GO:0000155//phosphorelay sensor kinase activity;GO:0042803//protein homodimerization activity;GO:0005524//ATP binding	GO:0016020//membrane
		Unigene2559_NAU-LB	237	18	3.5854	--	--	--	--	gi|345424435|gb|JN584861.1|	113	8e-23	Erucastrum abyssinicum voucher HUH 0430-67 clone 6 phytochrome A (phyA) gene, partial cds	sp|P14712|PHYA_ARATH	49.7	4e-07	Phytochrome A OS=Arabidopsis thaliana GN=PHYA PE=1 SV=2	--	--	--	--	--	K12120	1e-06	49.7	aly:ARALYDRAFT_471053	phytochrome A	-	-	-
		Unigene9475_NAU-LB	222	29	6.1668	gi|343408439|gb|AEM06745.1|	135.2	3e-31	phytochrome C [Arabidopsis thaliana]	gi|385654207|gb|JQ771614.1|	266	8e-69	Arabidopsis thaliana ecotype Landsberg erecta (Ler-0) phytochrome C (PHYC) mRNA, complete cds	sp|P14714|PHYC_ARATH	135	7e-33	Phytochrome C OS=Arabidopsis thaliana GN=PHYC PE=1 SV=1	--	--	--	--	--	K12120	5e-17	84	vvi:100240824	phytochrome A	-	-	-
		Unigene9476_NAU-LB	1289	198	7.2515	gi|297801114|ref|XP_002868441.1|	681.4	0	hypothetical protein ARALYDRAFT_493637 [Arabidopsis lyrata subsp. lyrata] >gi|297314277|gb|EFH44700.1| hypothetical protein ARALYDRAFT_493637 [Arabidopsis lyrata subsp. lyrata]	gi|385654207|gb|JQ771614.1|	1219	0	Arabidopsis thaliana ecotype Landsberg erecta (Ler-0) phytochrome C (PHYC) mRNA, complete cds	sp|P14714|PHYC_ARATH	670	0	Phytochrome C OS=Arabidopsis thaliana GN=PHYC PE=1 SV=1	YPO1217_1	75.1	2e-13	COG0642	Signal transduction histidine kinase	K12121	5e-96	349	smo:SELMODRAFT_161430	phytochrome B	GO:0010155//regulation of proton transport;GO:0009630//gravitropism;GO:0017006//protein-tetrapyrrole linkage;GO:0018106//peptidyl-histidine phosphorylation;GO:0009585//red, far-red light phototransduction;GO:0006355//regulation of transcription, DNA-dependent;GO:0018298//protein-chromophore linkage;GO:0046777//protein autophosphorylation;GO:0009584//detection of visible light;GO:0007623//circadia…	GO:0008020//G-protein coupled photoreceptor activity;GO:0000155//phosphorelay sensor kinase activity;GO:0042803//protein homodimerization activity;GO:0005524//ATP binding	GO:0016020//membrane
PHYB	K12121	CL4104.Contig1_NAU-LB	3601	1391	18.2357	gi|312282447|dbj|BAJ34089.1|	1966	0	unnamed protein product [Thellungiella halophila]	gi|312282446|dbj|AK353003.1|	3352	0	Thellungiella halophila mRNA, complete cds, clone: RTFL01-13-B01	sp|P14713|PHYB_ARATH	1949	0	Phytochrome B OS=Arabidopsis thaliana GN=PHYB PE=1 SV=1	slr0473	249	3e-65	COG4251	Bacteriophytochrome (light-regulated signal transduction histidine kinase)	K12121	0	1949	ath:AT2G18790	phytochrome B	GO:0010155//regulation of proton transport;GO:0009630//gravitropism;GO:0010218//response to far red light;GO:0009687//abscisic acid metabolic process;GO:0010374//stomatal complex development;GO:0009867//jasmonic acid mediated signaling pathway;GO:0010148//transpiration;GO:0017006//protein-tetrapyrrole linkage;GO:0023014//signal transduction by phosphorylation;GO:0009585//red, far-red light photot…	GO:0031516//far-red light photoreceptor activity;GO:0031517//red light photoreceptor activity;GO:0008020//G-protein coupled photoreceptor activity;GO:0000155//phosphorelay sensor kinase activity;GO:0042803//protein homodimerization activity;GO:0005524//ATP binding	GO:0005829//cytosol;GO:0016604//nuclear body;GO:0005886//plasma membrane
		CL5443.Contig1_NAU-LB	580	385	31.3365	gi|57791624|gb|AAW56580.1|	199.1	3e-50	phytochrome B [Arabidopsis thaliana] >gi|57791626|gb|AAW56581.1| phytochrome B [Arabidopsis thaliana] >gi|57791628|gb|AAW56582.1| phytochrome B [Arabidopsis thaliana] >gi|57791630|gb|AAW56583.1| phytochrome B [Arabidopsis thaliana] >gi|57791632|gb|AAW56584.1| phytochrome B [Arabidopsis thaliana] >gi|57791634|gb|AAW56585.1| phytochrome B [Arabidopsis thaliana] >gi|164597990|gb|ABY61302.1| phytochr…	gi|199580032|gb|AC189348.2|	615	1e-173	Brassica rapa subsp. pekinensis clone KBrB042O03, complete sequence	sp|P14713|PHYB_ARATH	197	3e-51	Phytochrome B OS=Arabidopsis thaliana GN=PHYB PE=1 SV=1	--	--	--	--	--	K12121	7e-51	197	ath:AT2G18790	phytochrome B	GO:0010155//regulation of proton transport;GO:0009630//gravitropism;GO:0010218//response to far red light;GO:0009687//abscisic acid metabolic process;GO:0010374//stomatal complex development;GO:0009867//jasmonic acid mediated signaling pathway;GO:0010148//transpiration;GO:0017006//protein-tetrapyrrole linkage;GO:0023014//signal transduction by phosphorylation;GO:0009585//red, far-red light photot…	GO:0031516//far-red light photoreceptor activity;GO:0031517//red light photoreceptor activity;GO:0008020//G-protein coupled photoreceptor activity;GO:0000155//phosphorelay sensor kinase activity;GO:0042803//protein homodimerization activity;GO:0005524//ATP binding	GO:0005829//cytosol;GO:0016604//nuclear body;GO:0005886//plasma membrane
		Unigene2626_NAU-LB	267	26	4.5971	gi|452817|emb|CAA54075.1|	181.4	3e-45	phytochrome E [Arabidopsis thaliana] >gi|5816999|emb|CAB53654.1| phytochrome E [Arabidopsis thaliana] >gi|7268606|emb|CAB78815.1| phytochrome E [Arabidopsis thaliana]	gi|226235030|dbj|AB438993.1|	244	4e-62	Cardamine nipponica PHYE gene for phytochrome E, complete cds, haplotype: 11	sp|P42498|PHYE_ARATH	181	9e-47	Phytochrome E OS=Arabidopsis thaliana GN=PHYE PE=1 SV=2	slr0473	90.9	5e-19	COG4251	Bacteriophytochrome (light-regulated signal transduction histidine kinase)	K12123	2e-46	181	ath:AT4G18130	phytochrome E	GO:0010155//regulation of proton transport;GO:0006346//methylation-dependent chromatin silencing;GO:0016246//RNA interference;GO:0017006//protein-tetrapyrrole linkage;GO:0018106//peptidyl-histidine phosphorylation;GO:0023014//signal transduction by phosphorylation;GO:0009585//red, far-red light phototransduction;GO:0018298//protein-chromophore linkage;GO:0046777//protein autophosphorylation;GO:00…	GO:0008020//G-protein coupled photoreceptor activity;GO:0000155//phosphorelay sensor kinase activity;GO:0042803//protein homodimerization activity;GO:0005524//ATP binding	GO:0016020//membrane
		Unigene27970_NAU-LB	497	33	3.1346	gi|145713091|gb|ABP96531.1|	97.4	9e-20	phytochrome B [Arabidopsis thaliana]	gi|332656411|gb|CP002687.1|	85.7	4e-14	Arabidopsis thaliana chromosome 4, complete sequence	sp|P14713|PHYB_ARATH	94.7	2e-20	Phytochrome B OS=Arabidopsis thaliana GN=PHYB PE=1 SV=1	--	--	--	--	--	K12121	6e-20	94.7	ath:AT2G18790	phytochrome B	-	-	-
		Unigene30445_NAU-LB	284	14	2.3272	gi|343408439|gb|AEM06745.1|	185.7	1e-46	phytochrome C [Arabidopsis thaliana]	gi|108802818|gb|DQ499941.1|	420	1e-115	Arabidopsis lyrata ecotype Lyrata PHYTOCHROME C (PHYC) gene, partial cds	sp|P14714|PHYC_ARATH	183	2e-47	Phytochrome C OS=Arabidopsis thaliana GN=PHYC PE=1 SV=1	--	--	--	--	--	K12123	8e-34	139	rcu:RCOM_0634650	phytochrome E	GO:0009585//red, far-red light phototransduction;GO:0017006//protein-tetrapyrrole linkage;GO:0006355//regulation of transcription, DNA-dependent;GO:0018298//protein-chromophore linkage;GO:0009584//detection of visible light	GO:0005524//ATP binding;GO:0042803//protein homodimerization activity;GO:0009881//photoreceptor activity	-
		Unigene4000_NAU-LB	733	104	6.698	gi|297800250|ref|XP_002868009.1|	330.5	1e-89	hypothetical protein ARALYDRAFT_914880 [Arabidopsis lyrata subsp. lyrata] >gi|297313845|gb|EFH44268.1| hypothetical protein ARALYDRAFT_914880 [Arabidopsis lyrata subsp. lyrata]	gi|332656411|gb|CP002687.1|	222	4e-55	Arabidopsis thaliana chromosome 4, complete sequence	sp|P42498|PHYE_ARATH	327	3e-90	Phytochrome E OS=Arabidopsis thaliana GN=PHYE PE=1 SV=2	--	--	--	--	--	K12123	1e-90	330	aly:ARALYDRAFT_914880	phytochrome E	GO:0010155//regulation of proton transport;GO:0006346//methylation-dependent chromatin silencing;GO:0016246//RNA interference;GO:0017006//protein-tetrapyrrole linkage;GO:0018106//peptidyl-histidine phosphorylation;GO:0023014//signal transduction by phosphorylation;GO:0009585//red, far-red light phototransduction;GO:0018298//protein-chromophore linkage;GO:0046777//protein autophosphorylation;GO:00…	GO:0008020//G-protein coupled photoreceptor activity;GO:0000155//phosphorelay sensor kinase activity;GO:0042803//protein homodimerization activity;GO:0005524//ATP binding	GO:0016020//membrane
		Unigene8933_NAU-LB	399	71	8.4005	gi|297800250|ref|XP_002868009.1|	241.9	2e-63	hypothetical protein ARALYDRAFT_914880 [Arabidopsis lyrata subsp. lyrata] >gi|297313845|gb|EFH44268.1| hypothetical protein ARALYDRAFT_914880 [Arabidopsis lyrata subsp. lyrata]	gi|226235032|dbj|AB438994.1|	371	1e-100	Cardamine resedifolia PHYE gene for phytochrome E, complete cds	sp|P42498|PHYE_ARATH	237	1e-63	Phytochrome E OS=Arabidopsis thaliana GN=PHYE PE=1 SV=2	--	--	--	--	--	K12123	2e-64	241	aly:ARALYDRAFT_914880	phytochrome E	GO:0010155//regulation of proton transport;GO:0006346//methylation-dependent chromatin silencing;GO:0016246//RNA interference;GO:0017006//protein-tetrapyrrole linkage;GO:0018106//peptidyl-histidine phosphorylation;GO:0023014//signal transduction by phosphorylation;GO:0009585//red, far-red light phototransduction;GO:0018298//protein-chromophore linkage;GO:0046777//protein autophosphorylation;GO:00…	GO:0008020//G-protein coupled photoreceptor activity;GO:0000155//phosphorelay sensor kinase activity;GO:0042803//protein homodimerization activity;GO:0005524//ATP binding	GO:0016020//membrane
		Unigene9475_NAU-LB	222	29	6.1668	gi|343408439|gb|AEM06745.1|	135.2	3e-31	phytochrome C [Arabidopsis thaliana]	gi|385654207|gb|JQ771614.1|	266	8e-69	Arabidopsis thaliana ecotype Landsberg erecta (Ler-0) phytochrome C (PHYC) mRNA, complete cds	sp|P14714|PHYC_ARATH	135	7e-33	Phytochrome C OS=Arabidopsis thaliana GN=PHYC PE=1 SV=1	--	--	--	--	--	K12120	5e-17	84	vvi:100240824	phytochrome A	-	-	-
		Unigene9476_NAU-LB	1289	198	7.2515	gi|297801114|ref|XP_002868441.1|	681.4	0	hypothetical protein ARALYDRAFT_493637 [Arabidopsis lyrata subsp. lyrata] >gi|297314277|gb|EFH44700.1| hypothetical protein ARALYDRAFT_493637 [Arabidopsis lyrata subsp. lyrata]	gi|385654207|gb|JQ771614.1|	1219	0	Arabidopsis thaliana ecotype Landsberg erecta (Ler-0) phytochrome C (PHYC) mRNA, complete cds	sp|P14714|PHYC_ARATH	670	0	Phytochrome C OS=Arabidopsis thaliana GN=PHYC PE=1 SV=1	YPO1217_1	75.1	2e-13	COG0642	Signal transduction histidine kinase	K12121	5e-96	349	smo:SELMODRAFT_161430	phytochrome B	GO:0010155//regulation of proton transport;GO:0009630//gravitropism;GO:0017006//protein-tetrapyrrole linkage;GO:0018106//peptidyl-histidine phosphorylation;GO:0009585//red, far-red light phototransduction;GO:0006355//regulation of transcription, DNA-dependent;GO:0018298//protein-chromophore linkage;GO:0046777//protein autophosphorylation;GO:0009584//detection of visible light;GO:0007623//circadia…	GO:0008020//G-protein coupled photoreceptor activity;GO:0000155//phosphorelay sensor kinase activity;GO:0042803//protein homodimerization activity;GO:0005524//ATP binding	GO:0016020//membrane
		Unigene9939_NAU-LB	344	31	4.2542	gi|452817|emb|CAA54075.1|	220.3	7e-57	phytochrome E [Arabidopsis thaliana] >gi|5816999|emb|CAB53654.1| phytochrome E [Arabidopsis thaliana] >gi|7268606|emb|CAB78815.1| phytochrome E [Arabidopsis thaliana]	gi|226235032|dbj|AB438994.1|	236	1e-59	Cardamine resedifolia PHYE gene for phytochrome E, complete cds	sp|P42498|PHYE_ARATH	220	2e-58	Phytochrome E OS=Arabidopsis thaliana GN=PHYE PE=1 SV=2	all2899	74.3	5e-14	COG4251	Bacteriophytochrome (light-regulated signal transduction histidine kinase)	K12123	4e-58	220	ath:AT4G18130	phytochrome E	GO:0010155//regulation of proton transport;GO:0006346//methylation-dependent chromatin silencing;GO:0016246//RNA interference;GO:0017006//protein-tetrapyrrole linkage;GO:0018106//peptidyl-histidine phosphorylation;GO:0023014//signal transduction by phosphorylation;GO:0009585//red, far-red light phototransduction;GO:0018298//protein-chromophore linkage;GO:0046777//protein autophosphorylation;GO:00…	GO:0008020//G-protein coupled photoreceptor activity;GO:0000155//phosphorelay sensor kinase activity;GO:0042803//protein homodimerization activity;GO:0005524//ATP binding	GO:0016020//membrane
		Unigene9940_NAU-LB	710	86	5.7182	gi|240255991|ref|NP_193547.4|	419.9	1e-116	phytochrome E [Arabidopsis thaliana] >gi|332278136|sp|P42498.2|PHYE_ARATH RecName: Full=Phytochrome E >gi|332658600|gb|AEE84000.1| phytochrome E [Arabidopsis thaliana]	gi|226235026|dbj|AB438991.1|	561	1e-157	Cardamine nipponica PHYE gene for phytochrome E, complete cds, haplotype: 9	sp|P42498|PHYE_ARATH	419	6e-118	Phytochrome E OS=Arabidopsis thaliana GN=PHYE PE=1 SV=2	AGc3620	84	2e-16	COG4251	Bacteriophytochrome (light-regulated signal transduction histidine kinase)	K12123	2e-117	419	ath:AT4G18130	phytochrome E	GO:0010155//regulation of proton transport;GO:0006346//methylation-dependent chromatin silencing;GO:0016246//RNA interference;GO:0017006//protein-tetrapyrrole linkage;GO:0018106//peptidyl-histidine phosphorylation;GO:0023014//signal transduction by phosphorylation;GO:0009585//red, far-red light phototransduction;GO:0018298//protein-chromophore linkage;GO:0046777//protein autophosphorylation;GO:00…	GO:0008020//G-protein coupled photoreceptor activity;GO:0000155//phosphorelay sensor kinase activity;GO:0042803//protein homodimerization activity;GO:0005524//ATP binding	GO:0016020//membrane
PHYD	K12122	CL4104.Contig1_NAU-LB	3601	1391	18.2357	gi|312282447|dbj|BAJ34089.1|	1966	0	unnamed protein product [Thellungiella halophila]	gi|312282446|dbj|AK353003.1|	3352	0	Thellungiella halophila mRNA, complete cds, clone: RTFL01-13-B01	sp|P14713|PHYB_ARATH	1949	0	Phytochrome B OS=Arabidopsis thaliana GN=PHYB PE=1 SV=1	slr0473	249	3e-65	COG4251	Bacteriophytochrome (light-regulated signal transduction histidine kinase)	K12121	0	1949	ath:AT2G18790	phytochrome B	GO:0010155//regulation of proton transport;GO:0009630//gravitropism;GO:0010218//response to far red light;GO:0009687//abscisic acid metabolic process;GO:0010374//stomatal complex development;GO:0009867//jasmonic acid mediated signaling pathway;GO:0010148//transpiration;GO:0017006//protein-tetrapyrrole linkage;GO:0023014//signal transduction by phosphorylation;GO:0009585//red, far-red light photot…	GO:0031516//far-red light photoreceptor activity;GO:0031517//red light photoreceptor activity;GO:0008020//G-protein coupled photoreceptor activity;GO:0000155//phosphorelay sensor kinase activity;GO:0042803//protein homodimerization activity;GO:0005524//ATP binding	GO:0005829//cytosol;GO:0016604//nuclear body;GO:0005886//plasma membrane
		CL5443.Contig1_NAU-LB	580	385	31.3365	gi|57791624|gb|AAW56580.1|	199.1	3e-50	phytochrome B [Arabidopsis thaliana] >gi|57791626|gb|AAW56581.1| phytochrome B [Arabidopsis thaliana] >gi|57791628|gb|AAW56582.1| phytochrome B [Arabidopsis thaliana] >gi|57791630|gb|AAW56583.1| phytochrome B [Arabidopsis thaliana] >gi|57791632|gb|AAW56584.1| phytochrome B [Arabidopsis thaliana] >gi|57791634|gb|AAW56585.1| phytochrome B [Arabidopsis thaliana] >gi|164597990|gb|ABY61302.1| phytochr…	gi|199580032|gb|AC189348.2|	615	1e-173	Brassica rapa subsp. pekinensis clone KBrB042O03, complete sequence	sp|P14713|PHYB_ARATH	197	3e-51	Phytochrome B OS=Arabidopsis thaliana GN=PHYB PE=1 SV=1	--	--	--	--	--	K12121	7e-51	197	ath:AT2G18790	phytochrome B	GO:0010155//regulation of proton transport;GO:0009630//gravitropism;GO:0010218//response to far red light;GO:0009687//abscisic acid metabolic process;GO:0010374//stomatal complex development;GO:0009867//jasmonic acid mediated signaling pathway;GO:0010148//transpiration;GO:0017006//protein-tetrapyrrole linkage;GO:0023014//signal transduction by phosphorylation;GO:0009585//red, far-red light photot…	GO:0031516//far-red light photoreceptor activity;GO:0031517//red light photoreceptor activity;GO:0008020//G-protein coupled photoreceptor activity;GO:0000155//phosphorelay sensor kinase activity;GO:0042803//protein homodimerization activity;GO:0005524//ATP binding	GO:0005829//cytosol;GO:0016604//nuclear body;GO:0005886//plasma membrane
		Unigene27970_NAU-LB	497	33	3.1346	gi|145713091|gb|ABP96531.1|	97.4	9e-20	phytochrome B [Arabidopsis thaliana]	gi|332656411|gb|CP002687.1|	85.7	4e-14	Arabidopsis thaliana chromosome 4, complete sequence	sp|P14713|PHYB_ARATH	94.7	2e-20	Phytochrome B OS=Arabidopsis thaliana GN=PHYB PE=1 SV=1	--	--	--	--	--	K12121	6e-20	94.7	ath:AT2G18790	phytochrome B	-	-	-
PHYE	K12123	CL5458.Contig1_NAU-LB	1401	7	0.2359	gi|452817|emb|CAA54075.1|	83.6	2e-82	phytochrome E [Arabidopsis thaliana] >gi|5816999|emb|CAB53654.1| phytochrome E [Arabidopsis thaliana] >gi|7268606|emb|CAB78815.1| phytochrome E [Arabidopsis thaliana]	gi|460204307|gb|GABL01057711.1|	611	1e-172	TSA: Camelina sativa comp57159_c0_seq1 transcribed RNA sequence	sp|P42498|PHYE_ARATH	246	6e-84	Phytochrome E OS=Arabidopsis thaliana GN=PHYE PE=1 SV=2	--	--	--	--	--	K12123	2e-83	246	ath:AT4G18130	phytochrome E	GO:0010155//regulation of proton transport;GO:0006346//methylation-dependent chromatin silencing;GO:0016246//RNA interference;GO:0046855//inositol phosphate dephosphorylation;GO:0017006//protein-tetrapyrrole linkage;GO:0018106//peptidyl-histidine phosphorylation;GO:0023014//signal transduction by phosphorylation;GO:0009585//red, far-red light phototransduction;GO:0018298//protein-chromophore link…	GO:0008020//G-protein coupled photoreceptor activity;GO:0000155//phosphorelay sensor kinase activity;GO:0004439//phosphatidylinositol-4,5-bisphosphate 5-phosphatase activity;GO:0042803//protein homodimerization activity;GO:0005524//ATP binding	GO:0016020//membrane;GO:0009506//plasmodesma;GO:0005634//nucleus
		CL5458.Contig2_NAU-LB	865	35	1.9102	gi|452817|emb|CAA54075.1|	222.6	2e-124	phytochrome E [Arabidopsis thaliana] >gi|5816999|emb|CAB53654.1| phytochrome E [Arabidopsis thaliana] >gi|7268606|emb|CAB78815.1| phytochrome E [Arabidopsis thaliana]	gi|460204307|gb|GABL01057711.1|	884	0	TSA: Camelina sativa comp57159_c0_seq1 transcribed RNA sequence	sp|P42498|PHYE_ARATH	246	7e-126	Phytochrome E OS=Arabidopsis thaliana GN=PHYE PE=1 SV=2	MA2013_2	55.1	3e-14	COG0642	Signal transduction histidine kinase	K12123	2e-125	246	ath:AT4G18130	phytochrome E	GO:0010155//regulation of proton transport;GO:0006346//methylation-dependent chromatin silencing;GO:0016246//RNA interference;GO:0017006//protein-tetrapyrrole linkage;GO:0018106//peptidyl-histidine phosphorylation;GO:0023014//signal transduction by phosphorylation;GO:0009585//red, far-red light phototransduction;GO:0018298//protein-chromophore linkage;GO:0046777//protein autophosphorylation;GO:00…	GO:0008020//G-protein coupled photoreceptor activity;GO:0000155//phosphorelay sensor kinase activity;GO:0042803//protein homodimerization activity;GO:0005524//ATP binding	GO:0016020//membrane
		CL5458.Contig3_NAU-LB	1701	26	0.7216	gi|452817|emb|CAA54075.1|	83.6	2e-82	phytochrome E [Arabidopsis thaliana] >gi|5816999|emb|CAB53654.1| phytochrome E [Arabidopsis thaliana] >gi|7268606|emb|CAB78815.1| phytochrome E [Arabidopsis thaliana]	gi|460204307|gb|GABL01057711.1|	611	1e-171	TSA: Camelina sativa comp57159_c0_seq1 transcribed RNA sequence	sp|P42498|PHYE_ARATH	246	8e-84	Phytochrome E OS=Arabidopsis thaliana GN=PHYE PE=1 SV=2	--	--	--	--	--	K12123	2e-83	246	ath:AT4G18130	phytochrome E	GO:0010155//regulation of proton transport;GO:0006346//methylation-dependent chromatin silencing;GO:0016246//RNA interference;GO:0017006//protein-tetrapyrrole linkage;GO:0018106//peptidyl-histidine phosphorylation;GO:0023014//signal transduction by phosphorylation;GO:0009585//red, far-red light phototransduction;GO:0018298//protein-chromophore linkage;GO:0046777//protein autophosphorylation;GO:00…	GO:0008020//G-protein coupled photoreceptor activity;GO:0000155//phosphorelay sensor kinase activity;GO:0042803//protein homodimerization activity;GO:0005524//ATP binding	GO:0016020//membrane
		CL5458.Contig4_NAU-LB	854	21	1.1609	gi|452817|emb|CAA54075.1|	83.6	1e-82	phytochrome E [Arabidopsis thaliana] >gi|5816999|emb|CAB53654.1| phytochrome E [Arabidopsis thaliana] >gi|7268606|emb|CAB78815.1| phytochrome E [Arabidopsis thaliana]	gi|460204307|gb|GABL01057711.1|	611	1e-172	TSA: Camelina sativa comp57159_c0_seq1 transcribed RNA sequence	sp|P42498|PHYE_ARATH	246	3e-84	Phytochrome E OS=Arabidopsis thaliana GN=PHYE PE=1 SV=2	--	--	--	--	--	K12123	9e-84	246	ath:AT4G18130	phytochrome E	GO:0010155//regulation of proton transport;GO:0006346//methylation-dependent chromatin silencing;GO:0016246//RNA interference;GO:0017006//protein-tetrapyrrole linkage;GO:0018106//peptidyl-histidine phosphorylation;GO:0023014//signal transduction by phosphorylation;GO:0009585//red, far-red light phototransduction;GO:0018298//protein-chromophore linkage;GO:0046777//protein autophosphorylation;GO:00…	GO:0008020//G-protein coupled photoreceptor activity;GO:0000155//phosphorelay sensor kinase activity;GO:0042803//protein homodimerization activity;GO:0005524//ATP binding	GO:0016020//membrane
		Unigene2626_NAU-LB	267	26	4.5971	gi|452817|emb|CAA54075.1|	181.4	3e-45	phytochrome E [Arabidopsis thaliana] >gi|5816999|emb|CAB53654.1| phytochrome E [Arabidopsis thaliana] >gi|7268606|emb|CAB78815.1| phytochrome E [Arabidopsis thaliana]	gi|226235030|dbj|AB438993.1|	244	4e-62	Cardamine nipponica PHYE gene for phytochrome E, complete cds, haplotype: 11	sp|P42498|PHYE_ARATH	181	9e-47	Phytochrome E OS=Arabidopsis thaliana GN=PHYE PE=1 SV=2	slr0473	90.9	5e-19	COG4251	Bacteriophytochrome (light-regulated signal transduction histidine kinase)	K12123	2e-46	181	ath:AT4G18130	phytochrome E	GO:0010155//regulation of proton transport;GO:0006346//methylation-dependent chromatin silencing;GO:0016246//RNA interference;GO:0017006//protein-tetrapyrrole linkage;GO:0018106//peptidyl-histidine phosphorylation;GO:0023014//signal transduction by phosphorylation;GO:0009585//red, far-red light phototransduction;GO:0018298//protein-chromophore linkage;GO:0046777//protein autophosphorylation;GO:00…	GO:0008020//G-protein coupled photoreceptor activity;GO:0000155//phosphorelay sensor kinase activity;GO:0042803//protein homodimerization activity;GO:0005524//ATP binding	GO:0016020//membrane
		Unigene30445_NAU-LB	284	14	2.3272	gi|343408439|gb|AEM06745.1|	185.7	1e-46	phytochrome C [Arabidopsis thaliana]	gi|108802818|gb|DQ499941.1|	420	1e-115	Arabidopsis lyrata ecotype Lyrata PHYTOCHROME C (PHYC) gene, partial cds	sp|P14714|PHYC_ARATH	183	2e-47	Phytochrome C OS=Arabidopsis thaliana GN=PHYC PE=1 SV=1	--	--	--	--	--	K12123	8e-34	139	rcu:RCOM_0634650	phytochrome E	GO:0009585//red, far-red light phototransduction;GO:0017006//protein-tetrapyrrole linkage;GO:0006355//regulation of transcription, DNA-dependent;GO:0018298//protein-chromophore linkage;GO:0009584//detection of visible light	GO:0005524//ATP binding;GO:0042803//protein homodimerization activity;GO:0009881//photoreceptor activity	-
		Unigene4000_NAU-LB	733	104	6.698	gi|297800250|ref|XP_002868009.1|	330.5	1e-89	hypothetical protein ARALYDRAFT_914880 [Arabidopsis lyrata subsp. lyrata] >gi|297313845|gb|EFH44268.1| hypothetical protein ARALYDRAFT_914880 [Arabidopsis lyrata subsp. lyrata]	gi|332656411|gb|CP002687.1|	222	4e-55	Arabidopsis thaliana chromosome 4, complete sequence	sp|P42498|PHYE_ARATH	327	3e-90	Phytochrome E OS=Arabidopsis thaliana GN=PHYE PE=1 SV=2	--	--	--	--	--	K12123	1e-90	330	aly:ARALYDRAFT_914880	phytochrome E	GO:0010155//regulation of proton transport;GO:0006346//methylation-dependent chromatin silencing;GO:0016246//RNA interference;GO:0017006//protein-tetrapyrrole linkage;GO:0018106//peptidyl-histidine phosphorylation;GO:0023014//signal transduction by phosphorylation;GO:0009585//red, far-red light phototransduction;GO:0018298//protein-chromophore linkage;GO:0046777//protein autophosphorylation;GO:00…	GO:0008020//G-protein coupled photoreceptor activity;GO:0000155//phosphorelay sensor kinase activity;GO:0042803//protein homodimerization activity;GO:0005524//ATP binding	GO:0016020//membrane
		Unigene8933_NAU-LB	399	71	8.4005	gi|297800250|ref|XP_002868009.1|	241.9	2e-63	hypothetical protein ARALYDRAFT_914880 [Arabidopsis lyrata subsp. lyrata] >gi|297313845|gb|EFH44268.1| hypothetical protein ARALYDRAFT_914880 [Arabidopsis lyrata subsp. lyrata]	gi|226235032|dbj|AB438994.1|	371	1e-100	Cardamine resedifolia PHYE gene for phytochrome E, complete cds	sp|P42498|PHYE_ARATH	237	1e-63	Phytochrome E OS=Arabidopsis thaliana GN=PHYE PE=1 SV=2	--	--	--	--	--	K12123	2e-64	241	aly:ARALYDRAFT_914880	phytochrome E	GO:0010155//regulation of proton transport;GO:0006346//methylation-dependent chromatin silencing;GO:0016246//RNA interference;GO:0017006//protein-tetrapyrrole linkage;GO:0018106//peptidyl-histidine phosphorylation;GO:0023014//signal transduction by phosphorylation;GO:0009585//red, far-red light phototransduction;GO:0018298//protein-chromophore linkage;GO:0046777//protein autophosphorylation;GO:00…	GO:0008020//G-protein coupled photoreceptor activity;GO:0000155//phosphorelay sensor kinase activity;GO:0042803//protein homodimerization activity;GO:0005524//ATP binding	GO:0016020//membrane
		Unigene9939_NAU-LB	344	31	4.2542	gi|452817|emb|CAA54075.1|	220.3	7e-57	phytochrome E [Arabidopsis thaliana] >gi|5816999|emb|CAB53654.1| phytochrome E [Arabidopsis thaliana] >gi|7268606|emb|CAB78815.1| phytochrome E [Arabidopsis thaliana]	gi|226235032|dbj|AB438994.1|	236	1e-59	Cardamine resedifolia PHYE gene for phytochrome E, complete cds	sp|P42498|PHYE_ARATH	220	2e-58	Phytochrome E OS=Arabidopsis thaliana GN=PHYE PE=1 SV=2	all2899	74.3	5e-14	COG4251	Bacteriophytochrome (light-regulated signal transduction histidine kinase)	K12123	4e-58	220	ath:AT4G18130	phytochrome E	GO:0010155//regulation of proton transport;GO:0006346//methylation-dependent chromatin silencing;GO:0016246//RNA interference;GO:0017006//protein-tetrapyrrole linkage;GO:0018106//peptidyl-histidine phosphorylation;GO:0023014//signal transduction by phosphorylation;GO:0009585//red, far-red light phototransduction;GO:0018298//protein-chromophore linkage;GO:0046777//protein autophosphorylation;GO:00…	GO:0008020//G-protein coupled photoreceptor activity;GO:0000155//phosphorelay sensor kinase activity;GO:0042803//protein homodimerization activity;GO:0005524//ATP binding	GO:0016020//membrane
		Unigene9940_NAU-LB	710	86	5.7182	gi|240255991|ref|NP_193547.4|	419.9	1e-116	phytochrome E [Arabidopsis thaliana] >gi|332278136|sp|P42498.2|PHYE_ARATH RecName: Full=Phytochrome E >gi|332658600|gb|AEE84000.1| phytochrome E [Arabidopsis thaliana]	gi|226235026|dbj|AB438991.1|	561	1e-157	Cardamine nipponica PHYE gene for phytochrome E, complete cds, haplotype: 9	sp|P42498|PHYE_ARATH	419	6e-118	Phytochrome E OS=Arabidopsis thaliana GN=PHYE PE=1 SV=2	AGc3620	84	2e-16	COG4251	Bacteriophytochrome (light-regulated signal transduction histidine kinase)	K12123	2e-117	419	ath:AT4G18130	phytochrome E	GO:0010155//regulation of proton transport;GO:0006346//methylation-dependent chromatin silencing;GO:0016246//RNA interference;GO:0017006//protein-tetrapyrrole linkage;GO:0018106//peptidyl-histidine phosphorylation;GO:0023014//signal transduction by phosphorylation;GO:0009585//red, far-red light phototransduction;GO:0018298//protein-chromophore linkage;GO:0046777//protein autophosphorylation;GO:00…	GO:0008020//G-protein coupled photoreceptor activity;GO:0000155//phosphorelay sensor kinase activity;GO:0042803//protein homodimerization activity;GO:0005524//ATP binding	GO:0016020//membrane
GI	K12124	Unigene1272_NAU-LB	885	99	5.2809	gi|328684601|gb|AEB33730.1|	562.8	2e-159	GIGANTEA [Brassica rapa]	gi|328684600|gb|HQ615940.1|	1045	0	Brassica rapa GIGANTEA (GI) mRNA, complete cds	sp|Q9SQI2|GIGAN_ARATH	531	2e-151	Protein GIGANTEA OS=Arabidopsis thaliana GN=GI PE=1 SV=2	--	--	--	--	--	K12124	2e-151	533	aly:ARALYDRAFT_889789	GIGANTEA	GO:0005982//starch metabolic process;GO:0009409//response to cold;GO:0006355//regulation of transcription, DNA-dependent;GO:0009908//flower development;GO:0010229//inflorescence development;GO:0009637//response to blue light;GO:0010378//temperature compensation of the circadian clock;GO:0010218//response to far red light;GO:0042542//response to hydrogen peroxide;GO:0080167//response to karrikin;G…	GO:0005515//protein binding	GO:0005654//nucleoplasm
		Unigene28140_NAU-LB	286	15	2.476	gi|6002520|gb|AAF00023.1|	190.3	8e-48	GIGANTEA [Arabidopsis thaliana]	gi|460158971|gb|GABL01087148.1|	456	1e-126	TSA: Camelina sativa comp63878_c0_seq1 transcribed RNA sequence	sp|Q9SQI2|GIGAN_ARATH	190	2e-49	Protein GIGANTEA OS=Arabidopsis thaliana GN=GI PE=1 SV=2	--	--	--	--	--	K12124	5e-49	190	aly:ARALYDRAFT_889789	GIGANTEA	GO:0005982//starch metabolic process;GO:0009409//response to cold;GO:0006355//regulation of transcription, DNA-dependent;GO:0009908//flower development;GO:0009637//response to blue light;GO:0010378//temperature compensation of the circadian clock;GO:0010218//response to far red light;GO:0042542//response to hydrogen peroxide;GO:0080167//response to karrikin;GO:0048578//positive regulation of long…	GO:0005515//protein binding	GO:0005654//nucleoplasm
		Unigene6568_NAU-LB	1263	705	26.3514	gi|328684601|gb|AEB33730.1|	792.3	0	GIGANTEA [Brassica rapa]	gi|328684600|gb|HQ615940.1|	1808	0	Brassica rapa GIGANTEA (GI) mRNA, complete cds	sp|Q9SQI2|GIGAN_ARATH	720	0	Protein GIGANTEA OS=Arabidopsis thaliana GN=GI PE=1 SV=2	--	--	--	--	--	K12124	0	720	ath:AT1G22770	GIGANTEA	GO:0005982//starch metabolic process;GO:0009409//response to cold;GO:0006355//regulation of transcription, DNA-dependent;GO:0009908//flower development;GO:0009637//response to blue light;GO:0010378//temperature compensation of the circadian clock;GO:0010218//response to far red light;GO:0042542//response to hydrogen peroxide;GO:0080167//response to karrikin;GO:0048578//positive regulation of long…	GO:0005515//protein binding	GO:0005654//nucleoplasm
		Unigene7136_NAU-LB	692	104	7.0949	gi|328684601|gb|AEB33730.1|	398.7	4e-110	GIGANTEA [Brassica rapa]	gi|328684600|gb|HQ615940.1|	781	0	Brassica rapa GIGANTEA (GI) mRNA, complete cds	sp|Q9SQI2|GIGAN_ARATH	397	3e-111	Protein GIGANTEA OS=Arabidopsis thaliana GN=GI PE=1 SV=2	--	--	--	--	--	K12124	8e-111	397	ath:AT1G22770	GIGANTEA	GO:0005982//starch metabolic process;GO:0009409//response to cold;GO:0006355//regulation of transcription, DNA-dependent;GO:0009908//flower development;GO:0009637//response to blue light;GO:0010378//temperature compensation of the circadian clock;GO:0010218//response to far red light;GO:0042542//response to hydrogen peroxide;GO:0080167//response to karrikin;GO:0048578//positive regulation of long…	GO:0005515//protein binding	GO:0005654//nucleoplasm
		Unigene7137_NAU-LB	280	40	6.744	gi|328684601|gb|AEB33730.1|	179.1	1e-44	GIGANTEA [Brassica rapa]	gi|328684600|gb|HQ615940.1|	365	2e-98	Brassica rapa GIGANTEA (GI) mRNA, complete cds	sp|Q9SQI2|GIGAN_ARATH	171	9e-44	Protein GIGANTEA OS=Arabidopsis thaliana GN=GI PE=1 SV=2	--	--	--	--	--	K12124	2e-43	171	aly:ARALYDRAFT_889789	GIGANTEA	GO:0005982//starch metabolic process;GO:0009409//response to cold;GO:0006355//regulation of transcription, DNA-dependent;GO:0009908//flower development;GO:0009637//response to blue light;GO:0010378//temperature compensation of the circadian clock;GO:0010218//response to far red light;GO:0042542//response to hydrogen peroxide;GO:0080167//response to karrikin;GO:0048578//positive regulation of long…	GO:0005515//protein binding	GO:0005654//nucleoplasm
ELF3	K12125	CL1838.Contig1_NAU-LB	2902	86	1.399	gi|328684593|gb|AEB33726.1|	175.3	6e-173	EARLY FLOWERING 3 [Brassica rapa]	gi|328684592|gb|HQ615936.1|	862	0	Brassica rapa EARLY FLOWERING 3 (ELF3) mRNA, complete cds	sp|O82804|ELF3_ARATH	369	3e-158	Protein EARLY FLOWERING 3 OS=Arabidopsis thaliana GN=ELF3 PE=1 SV=1	--	--	--	--	--	K12125	1e-159	371	aly:ARALYDRAFT_481449	protein EARLY FLOWERING 3	GO:0009585//red, far-red light phototransduction;GO:0009409//response to cold;GO:0048573//photoperiodism, flowering;GO:0009909//regulation of flower development;GO:0010119//regulation of stomatal movement;GO:0007623//circadian rhythm;GO:0010031//circumnutation;GO:0009733//response to auxin stimulus;GO:0009737//response to abscisic acid stimulus;GO:0009826//unidimensional cell growth	GO:0008022//protein C-terminus binding;GO:0003700//sequence-specific DNA binding transcription factor activity	GO:0005634//nucleus
		CL1838.Contig2_NAU-LB	2831	104	1.7343	gi|328684593|gb|AEB33726.1|	605.9	1e-171	EARLY FLOWERING 3 [Brassica rapa]	gi|328684592|gb|HQ615936.1|	860	0	Brassica rapa EARLY FLOWERING 3 (ELF3) mRNA, complete cds	sp|O82804|ELF3_ARATH	576	2e-164	Protein EARLY FLOWERING 3 OS=Arabidopsis thaliana GN=ELF3 PE=1 SV=1	--	--	--	--	--	K12125	7e-166	583	aly:ARALYDRAFT_481449	protein EARLY FLOWERING 3	GO:0009585//red, far-red light phototransduction;GO:0009409//response to cold;GO:0048573//photoperiodism, flowering;GO:0009909//regulation of flower development;GO:0010119//regulation of stomatal movement;GO:0007623//circadian rhythm;GO:0010031//circumnutation;GO:0009733//response to auxin stimulus;GO:0009737//response to abscisic acid stimulus;GO:0009826//unidimensional cell growth	GO:0008022//protein C-terminus binding	GO:0005634//nucleus
		CL1838.Contig3_NAU-LB	3071	41	0.6303	gi|297822051|ref|XP_002878908.1|	641	0	hypothetical protein ARALYDRAFT_481449 [Arabidopsis lyrata subsp. lyrata] >gi|297324747|gb|EFH55167.1| hypothetical protein ARALYDRAFT_481449 [Arabidopsis lyrata subsp. lyrata]	gi|199580108|gb|AC189412.2|	450	1e-123	Brassica rapa subsp. pekinensis clone KBrB060F02, complete sequence	sp|O82804|ELF3_ARATH	636	0	Protein EARLY FLOWERING 3 OS=Arabidopsis thaliana GN=ELF3 PE=1 SV=1	--	--	--	--	--	K12125	0	640	aly:ARALYDRAFT_481449	protein EARLY FLOWERING 3	GO:0009585//red, far-red light phototransduction;GO:0009409//response to cold;GO:0048573//photoperiodism, flowering;GO:0009909//regulation of flower development;GO:0010119//regulation of stomatal movement;GO:0007623//circadian rhythm;GO:0010031//circumnutation;GO:0009733//response to auxin stimulus;GO:0009737//response to abscisic acid stimulus;GO:0009826//unidimensional cell growth	GO:0008022//protein C-terminus binding	GO:0005634//nucleus
		CL1838.Contig4_NAU-LB	3142	112	1.6828	gi|297822051|ref|XP_002878908.1|	214.5	6e-176	hypothetical protein ARALYDRAFT_481449 [Arabidopsis lyrata subsp. lyrata] >gi|297324747|gb|EFH55167.1| hypothetical protein ARALYDRAFT_481449 [Arabidopsis lyrata subsp. lyrata]	gi|199580108|gb|AC189412.2|	450	1e-123	Brassica rapa subsp. pekinensis clone KBrB060F02, complete sequence	sp|O82804|ELF3_ARATH	429	4e-176	Protein EARLY FLOWERING 3 OS=Arabidopsis thaliana GN=ELF3 PE=1 SV=1	--	--	--	--	--	K12125	5e-177	429	aly:ARALYDRAFT_481449	protein EARLY FLOWERING 3	GO:0009585//red, far-red light phototransduction;GO:0009409//response to cold;GO:0048573//photoperiodism, flowering;GO:0009909//regulation of flower development;GO:0010119//regulation of stomatal movement;GO:0007623//circadian rhythm;GO:0010031//circumnutation;GO:0009733//response to auxin stimulus;GO:0009737//response to abscisic acid stimulus;GO:0009826//unidimensional cell growth	GO:0008022//protein C-terminus binding;GO:0003700//sequence-specific DNA binding transcription factor activity	GO:0005634//nucleus
		Unigene18073_NAU-LB	373	113	14.3017	gi|328684593|gb|AEB33726.1|	115.9	1e-25	EARLY FLOWERING 3 [Brassica rapa]	gi|328684592|gb|HQ615936.1|	287	4e-75	Brassica rapa EARLY FLOWERING 3 (ELF3) mRNA, complete cds	sp|O82804|ELF3_ARATH	107	1e-24	Protein EARLY FLOWERING 3 OS=Arabidopsis thaliana GN=ELF3 PE=1 SV=1	--	--	--	--	--	K12125	6e-26	113	aly:ARALYDRAFT_481449	protein EARLY FLOWERING 3	GO:0009585//red, far-red light phototransduction;GO:0009409//response to cold;GO:0048573//photoperiodism, flowering;GO:0009909//regulation of flower development;GO:0010119//regulation of stomatal movement;GO:0007623//circadian rhythm;GO:0010031//circumnutation;GO:0009733//response to auxin stimulus;GO:0009737//response to abscisic acid stimulus;GO:0009826//unidimensional cell growth	GO:0008022//protein C-terminus binding;GO:0003700//sequence-specific DNA binding transcription factor activity	GO:0005634//nucleus
		Unigene18074_NAU-LB	454	192	19.9647	gi|312282007|dbj|BAJ33869.1|	171	5e-42	unnamed protein product [Thellungiella halophila]	gi|312282006|dbj|AK352783.1|	262	3e-67	Thellungiella halophila mRNA, complete cds, clone: RTFL01-05-M01	sp|Q9M384|SCR_ARATH	155	1e-38	Protein SCARECROW OS=Arabidopsis thaliana GN=SCR PE=1 SV=1	--	--	--	--	--	K12125	3e-13	72	ath:AT2G25930	protein EARLY FLOWERING 3	GO:0051457//maintenance of protein location in nucleus;GO:0008356//asymmetric cell division;GO:0009956//radial pattern formation;GO:0009630//gravitropism;GO:0006351//transcription, DNA-dependent	GO:0043565//sequence-specific DNA binding;GO:0003700//sequence-specific DNA binding transcription factor activity;GO:0042803//protein homodimerization activity	GO:0005737//cytoplasm;GO:0005634//nucleus
		Unigene18077_NAU-LB	943	293	14.6681	gi|328684593|gb|AEB33726.1|	194.5	2e-48	EARLY FLOWERING 3 [Brassica rapa]	gi|328684592|gb|HQ615936.1|	180	2e-42	Brassica rapa EARLY FLOWERING 3 (ELF3) mRNA, complete cds	sp|O82804|ELF3_ARATH	193	1e-49	Protein EARLY FLOWERING 3 OS=Arabidopsis thaliana GN=ELF3 PE=1 SV=1	--	--	--	--	--	K12125	3e-49	193	ath:AT2G25930	protein EARLY FLOWERING 3	GO:0009585//red, far-red light phototransduction;GO:0009409//response to cold;GO:0048573//photoperiodism, flowering;GO:0009909//regulation of flower development;GO:0010119//regulation of stomatal movement;GO:0007623//circadian rhythm;GO:0010031//circumnutation;GO:0009733//response to auxin stimulus;GO:0009737//response to abscisic acid stimulus;GO:0009826//unidimensional cell growth	GO:0008022//protein C-terminus binding;GO:0003700//sequence-specific DNA binding transcription factor activity	GO:0005634//nucleus
		Unigene8626_NAU-LB	690	146	9.989	gi|60547767|gb|AAX23847.1|	342.8	2e-93	hypothetical protein At3g21320 [Arabidopsis thaliana]	gi|145338788|ref|NM_113027.2|	476	1e-131	Arabidopsis thaliana uncharacterized protein (AT3G21320) mRNA, complete cds	sp|O82804|ELF3_ARATH	105	2e-23	Protein EARLY FLOWERING 3 OS=Arabidopsis thaliana GN=ELF3 PE=1 SV=1	--	--	--	--	--	K12125	4e-23	106	aly:ARALYDRAFT_481449	protein EARLY FLOWERING 3	-	-	GO:0005634//nucleus
PIF3	K12126	CL2000.Contig2_NAU-LB	799	100	5.9084	gi|15230869|ref|NP_189199.1|	421.4	8e-117	transcription factor AIG1 [Arabidopsis thaliana] >gi|75311510|sp|Q9LS08.1|BH032_ARATH RecName: Full=Transcription factor AIG1; Short=AtAIG1; AltName: Full=Basic helix-loop-helix protein 32; Short=AtbHLH32; Short=bHLH 32; AltName: Full=Protein TARGET OF MOOPTEROS 5; AltName: Full=Transcription factor EN 54; AltName: Full=bHLH transcription factor bHLH032 >gi|7939557|dbj|BAA95758.1| DNA-binding pro…	gi|30687973|ref|NM_113470.2|	743	0	Arabidopsis thaliana transcription factor AIG1 (BHLH32) mRNA, complete cds	sp|Q9LS08|BH032_ARATH	421	2e-118	Transcription factor AIG1 OS=Arabidopsis thaliana GN=BHLH32 PE=1 SV=1	--	--	--	--	--	K13422	9e-09	58.9	osa:4349484	transcription factor MYC2	GO:0009718//anthocyanin-containing compound biosynthetic process;GO:0006355//regulation of transcription, DNA-dependent;GO:0080147//root hair cell development;GO:0016036//cellular response to phosphate starvation	GO:0003677//DNA binding;GO:0046983//protein dimerization activity;GO:0003700//sequence-specific DNA binding transcription factor activity	GO:0005634//nucleus
		CL2205.Contig1_NAU-LB	1415	272	9.0747	gi|297849334|ref|XP_002892548.1|	565.1	1e-159	hypothetical protein ARALYDRAFT_888270 [Arabidopsis lyrata subsp. lyrata] >gi|297338390|gb|EFH68807.1| hypothetical protein ARALYDRAFT_888270 [Arabidopsis lyrata subsp. lyrata]	gi|186478318|ref|NM_100886.6|	819	0	Arabidopsis thaliana transcription factor bHLH74 (AT1G10120) mRNA, complete cds	sp|Q6NKN9|BH074_ARATH	555	3e-158	Transcription factor bHLH74 OS=Arabidopsis thaliana GN=BHLH74 PE=2 SV=1	--	--	--	--	--	K12126	2e-13	75.5	ath:AT1G09530	phytochrome-interacting factor 3	GO:0006355//regulation of transcription, DNA-dependent	GO:0003700//sequence-specific DNA binding transcription factor activity;GO:0003677//DNA binding;GO:0046983//protein dimerization activity	GO:0005634//nucleus
		CL3458.Contig1_NAU-LB	911	500	25.9102	gi|312281971|dbj|BAJ33851.1|	283.9	2e-75	unnamed protein product [Thellungiella halophila]	gi|312281970|dbj|AK352765.1|	666	0	Thellungiella halophila mRNA, complete cds, clone: RTFL01-02-G01	sp|O22768|UNE12_ARATH	279	1e-75	Transcription factor UNE12 OS=Arabidopsis thaliana GN=UNE12 PE=2 SV=2	--	--	--	--	--	K12126	5e-09	60.1	aly:ARALYDRAFT_471048	phytochrome-interacting factor 3	GO:0006355//regulation of transcription, DNA-dependent;GO:0031347//regulation of defense response;GO:0009567//double fertilization forming a zygote and endosperm	GO:0003677//DNA binding;GO:0046983//protein dimerization activity;GO:0003700//sequence-specific DNA binding transcription factor activity	GO:0005634//nucleus
		CL3458.Contig2_NAU-LB	754	646	40.4464	gi|334182257|ref|NP_001184895.1|	265.4	6e-70	transcription factor bHLH7 [Arabidopsis thaliana] >gi|4587574|gb|AAD25805.1|AC006550_13 Contains PF|00010 helix-loop-helix DNA-binding domain. ESTs gb|T45640 and gb|T22783 come from this gene [Arabidopsis thaliana] >gi|332189398|gb|AEE27519.1| transcription factor bHLH7 [Arabidopsis thaliana]	gi|460213990|gb|GABL01049599.1|	613	1e-172	TSA: Camelina sativa comp54192_c0_seq1 transcribed RNA sequence	sp|Q93Y00|BH007_ARATH	265	2e-71	Transcription factor bHLH7 OS=Arabidopsis thaliana GN=BHLH7 PE=2 SV=1	--	--	--	--	--	K12126	4e-09	60.1	aly:ARALYDRAFT_471048	phytochrome-interacting factor 3	GO:0006355//regulation of transcription, DNA-dependent;GO:0031347//regulation of defense response;GO:0009567//double fertilization forming a zygote and endosperm	GO:0003677//DNA binding;GO:0046983//protein dimerization activity;GO:0003700//sequence-specific DNA binding transcription factor activity	GO:0005634//nucleus
		CL3784.Contig2_NAU-LB	1622	244	7.1016	gi|297835410|ref|XP_002885587.1|	487.3	3e-136	predicted protein [Arabidopsis lyrata subsp. lyrata] >gi|297331427|gb|EFH61846.1| predicted protein [Arabidopsis lyrata subsp. lyrata]	gi|460229041|gb|GABL01037783.1|	452	1e-124	TSA: Camelina sativa comp48804_c1_seq3 transcribed RNA sequence	sp|Q9LK48|BH077_ARATH	484	6e-137	Transcription factor bHLH77 OS=Arabidopsis thaliana GN=BHLH77 PE=2 SV=1	--	--	--	--	--	K12126	4e-14	78.2	ath:AT1G09530	phytochrome-interacting factor 3	GO:0006355//regulation of transcription, DNA-dependent	GO:0003700//sequence-specific DNA binding transcription factor activity;GO:0003677//DNA binding;GO:0046983//protein dimerization activity	GO:0005634//nucleus
		CL3784.Contig3_NAU-LB	1701	437	12.1282	gi|297835410|ref|XP_002885587.1|	505	1e-141	predicted protein [Arabidopsis lyrata subsp. lyrata] >gi|297331427|gb|EFH61846.1| predicted protein [Arabidopsis lyrata subsp. lyrata]	gi|460229041|gb|GABL01037783.1|	632	1e-178	TSA: Camelina sativa comp48804_c1_seq3 transcribed RNA sequence	sp|Q9LK48|BH077_ARATH	501	7e-142	Transcription factor bHLH77 OS=Arabidopsis thaliana GN=BHLH77 PE=2 SV=1	--	--	--	--	--	K12126	2e-16	85.9	aly:ARALYDRAFT_471048	phytochrome-interacting factor 3	GO:0006355//regulation of transcription, DNA-dependent	GO:0003700//sequence-specific DNA binding transcription factor activity;GO:0003677//DNA binding;GO:0046983//protein dimerization activity	GO:0005634//nucleus
		CL4.Contig1_NAU-LB	773	60	3.6643	gi|312281819|dbj|BAJ33775.1|	355.9	4e-97	unnamed protein product [Thellungiella halophila]	gi|312281818|dbj|AK352689.1|	511	1e-142	Thellungiella halophila mRNA, complete cds, clone: RTFL01-03-H22	sp|Q9CAA4|BIM2_ARATH	340	4e-94	Transcription factor BIM2 OS=Arabidopsis thaliana GN=BIM2 PE=1 SV=1	--	--	--	--	--	K10863	8e-07	52.4	ath:AT5G01310	aprataxin [EC:3.-.-.-]	-	GO:0003700//sequence-specific DNA binding transcription factor activity;GO:0046983//protein dimerization activity;GO:0003677//DNA binding	GO:0005634//nucleus
		CL4.Contig2_NAU-LB	1183	402	16.042	gi|195970382|gb|ACG60671.1|	490	3e-137	hypothetical protein BoB028L01.040 [Brassica oleracea var. alboglabra]	gi|312281818|dbj|AK352689.1|	513	1e-142	Thellungiella halophila mRNA, complete cds, clone: RTFL01-03-H22	sp|Q9CAA4|BIM2_ARATH	439	2e-123	Transcription factor BIM2 OS=Arabidopsis thaliana GN=BIM2 PE=1 SV=1	--	--	--	--	--	K10863	1e-06	52.4	ath:AT5G01310	aprataxin [EC:3.-.-.-]	-	GO:0003700//sequence-specific DNA binding transcription factor activity;GO:0046983//protein dimerization activity;GO:0003677//DNA binding	GO:0005634//nucleus
		CL6020.Contig1_NAU-LB	617	94	7.1922	gi|18419937|ref|NP_568010.1|	303.9	1e-81	transcription factor SPATULA [Arabidopsis thaliana] >gi|75309699|sp|Q9FUA4.1|SPT_ARATH RecName: Full=Transcription factor SPATULA; AltName: Full=Basic helix-loop-helix protein 24; Short=AtbHLH24; Short=bHLH 24; AltName: Full=Transcription factor EN 99; AltName: Full=bHLH transcription factor bHLH024 >gi|11245494|gb|AAG33640.1|AF319540_1 SPATULA [Arabidopsis thaliana] >gi|111074392|gb|ABH04569.1| …	gi|111074391|gb|BT026462.1|	377	1e-102	Arabidopsis thaliana At4g36930 mRNA, complete cds	sp|Q9FUA4|SPT_ARATH	303	4e-83	Transcription factor SPATULA OS=Arabidopsis thaliana GN=SPT PE=1 SV=1	--	--	--	--	--	K12126	9e-26	114	aly:ARALYDRAFT_471048	phytochrome-interacting factor 3	GO:0048440//carpel development;GO:0010114//response to red light;GO:0009409//response to cold;GO:0006355//regulation of transcription, DNA-dependent;GO:0010154//fruit development;GO:0010187//negative regulation of seed germination;GO:0007623//circadian rhythm	GO:0003677//DNA binding;GO:0046983//protein dimerization activity;GO:0003700//sequence-specific DNA binding transcription factor activity	GO:0005634//nucleus
		CL6020.Contig2_NAU-LB	747	241	15.2305	gi|18419937|ref|NP_568010.1|	303.5	2e-81	transcription factor SPATULA [Arabidopsis thaliana] >gi|75309699|sp|Q9FUA4.1|SPT_ARATH RecName: Full=Transcription factor SPATULA; AltName: Full=Basic helix-loop-helix protein 24; Short=AtbHLH24; Short=bHLH 24; AltName: Full=Transcription factor EN 99; AltName: Full=bHLH transcription factor bHLH024 >gi|11245494|gb|AAG33640.1|AF319540_1 SPATULA [Arabidopsis thaliana] >gi|111074392|gb|ABH04569.1| …	gi|30690807|ref|NM_119857.2|	494	1e-137	Arabidopsis thaliana transcription factor SPATULA (SPT) mRNA, complete cds	sp|Q9FUA4|SPT_ARATH	303	7e-83	Transcription factor SPATULA OS=Arabidopsis thaliana GN=SPT PE=1 SV=1	--	--	--	--	--	K12126	3e-25	113	aly:ARALYDRAFT_471048	phytochrome-interacting factor 3	GO:0048440//carpel development;GO:0010114//response to red light;GO:0009409//response to cold;GO:0006355//regulation of transcription, DNA-dependent;GO:0010154//fruit development;GO:0010187//negative regulation of seed germination;GO:0007623//circadian rhythm	GO:0003677//DNA binding;GO:0046983//protein dimerization activity;GO:0003700//sequence-specific DNA binding transcription factor activity	GO:0005634//nucleus
		CL6128.Contig1_NAU-LB	2512	884	16.6131	gi|240256184|ref|NP_195373.6|	527.7	3e-148	armadillo/beta-catenin-like repeat-containing protein [Arabidopsis thaliana] >gi|374095482|sp|O23225.3|PUB5_ARATH RecName: Full=U-box domain-containing protein 5; AltName: Full=Plant U-box protein 5 >gi|332661271|gb|AEE86671.1| armadillo/beta-catenin-like repeat-containing protein [Arabidopsis thaliana]	gi|199580241|gb|AC189549.2|	1639	0	Brassica rapa subsp. pekinensis clone KBrH005C21, complete sequence	sp|O23225|PUB5_ARATH	527	1e-149	U-box domain-containing protein 5 OS=Arabidopsis thaliana GN=PUB5 PE=2 SV=3	--	--	--	--	--	K12126	1e-12	73.6	aly:ARALYDRAFT_471048	phytochrome-interacting factor 3	GO:0009299//mRNA transcription;GO:0009862//systemic acquired resistance, salicylic acid mediated signaling pathway;GO:0009740//gibberellic acid mediated signaling pathway;GO:0010310//regulation of hydrogen peroxide metabolic process;GO:0006355//regulation of transcription, DNA-dependent;GO:0009826//unidimensional cell growth;GO:0016567//protein ubiquitination;GO:0001666//response to hypoxia;GO:00…	GO:0019894//kinesin binding;GO:0046983//protein dimerization activity;GO:0004842//ubiquitin-protein ligase activity;GO:0003677//DNA binding;GO:0003700//sequence-specific DNA binding transcription factor activity;GO:0043425//bHLH transcription factor binding	GO:0000151//ubiquitin ligase complex;GO:0005871//kinesin complex;GO:0005634//nucleus
		CL6656.Contig1_NAU-LB	1360	55	1.9092	gi|15231450|ref|NP_187390.1|	439.5	6e-122	transcription factor bHLH62 [Arabidopsis thaliana] >gi|75313804|sp|Q9SRT2.1|BH062_ARATH RecName: Full=Transcription factor bHLH62; AltName: Full=Basic helix-loop-helix protein 62; Short=AtbHLH62; Short=bHLH 62; AltName: Full=Transcription factor EN 85; AltName: Full=bHLH transcription factor bHLH062 >gi|111074462|gb|ABH04604.1| At3g07340 [Arabidopsis thaliana] >gi|332641009|gb|AEE74530.1| transcr…	gi|145338227|ref|NM_111613.4|	747	0	Arabidopsis thaliana transcription factor bHLH62 (AT3G07340) mRNA, complete cds	sp|Q9SRT2|BH062_ARATH	439	2e-123	Transcription factor bHLH62 OS=Arabidopsis thaliana GN=BHLH62 PE=2 SV=1	--	--	--	--	--	K12126	4e-16	84.3	aly:ARALYDRAFT_471048	phytochrome-interacting factor 3	GO:0016132//brassinosteroid biosynthetic process;GO:0006355//regulation of transcription, DNA-dependent	GO:0003677//DNA binding;GO:0003700//sequence-specific DNA binding transcription factor activity	GO:0005634//nucleus
		CL6656.Contig2_NAU-LB	951	3	0.1489	gi|15231450|ref|NP_187390.1|	287	3e-76	transcription factor bHLH62 [Arabidopsis thaliana] >gi|75313804|sp|Q9SRT2.1|BH062_ARATH RecName: Full=Transcription factor bHLH62; AltName: Full=Basic helix-loop-helix protein 62; Short=AtbHLH62; Short=bHLH 62; AltName: Full=Transcription factor EN 85; AltName: Full=bHLH transcription factor bHLH062 >gi|111074462|gb|ABH04604.1| At3g07340 [Arabidopsis thaliana] >gi|332641009|gb|AEE74530.1| transcr…	gi|145338227|ref|NM_111613.4|	545	1e-152	Arabidopsis thaliana transcription factor bHLH62 (AT3G07340) mRNA, complete cds	sp|Q9SRT2|BH062_ARATH	286	9e-78	Transcription factor bHLH62 OS=Arabidopsis thaliana GN=BHLH62 PE=2 SV=1	--	--	--	--	--	K12126	3e-08	57.8	aly:ARALYDRAFT_471048	phytochrome-interacting factor 3	GO:0016132//brassinosteroid biosynthetic process;GO:0006355//regulation of transcription, DNA-dependent	GO:0003677//DNA binding;GO:0046983//protein dimerization activity;GO:0003700//sequence-specific DNA binding transcription factor activity	GO:0005634//nucleus
		CL6656.Contig3_NAU-LB	1223	1	0.0386	gi|15231450|ref|NP_187390.1|	330.5	3e-89	transcription factor bHLH62 [Arabidopsis thaliana] >gi|75313804|sp|Q9SRT2.1|BH062_ARATH RecName: Full=Transcription factor bHLH62; AltName: Full=Basic helix-loop-helix protein 62; Short=AtbHLH62; Short=bHLH 62; AltName: Full=Transcription factor EN 85; AltName: Full=bHLH transcription factor bHLH062 >gi|111074462|gb|ABH04604.1| At3g07340 [Arabidopsis thaliana] >gi|332641009|gb|AEE74530.1| transcr…	gi|145338227|ref|NM_111613.4|	545	1e-152	Arabidopsis thaliana transcription factor bHLH62 (AT3G07340) mRNA, complete cds	sp|Q9SRT2|BH062_ARATH	330	1e-90	Transcription factor bHLH62 OS=Arabidopsis thaliana GN=BHLH62 PE=2 SV=1	--	--	--	--	--	K12126	5e-13	73.9	ath:AT1G09530	phytochrome-interacting factor 3	GO:0016132//brassinosteroid biosynthetic process;GO:0009735//response to cytokinin stimulus;GO:0009299//mRNA transcription;GO:0006355//regulation of transcription, DNA-dependent;GO:0009826//unidimensional cell growth	GO:0043425//bHLH transcription factor binding;GO:0003677//DNA binding;GO:0003700//sequence-specific DNA binding transcription factor activity	GO:0005634//nucleus
		CL6982.Contig1_NAU-LB	820	114	6.5631	gi|15225658|ref|NP_181549.1|	376.3	3e-103	transcription factor bHLH51 [Arabidopsis thaliana] >gi|75315012|sp|Q9XEF0.1|BH051_ARATH RecName: Full=Transcription factor bHLH51; AltName: Full=Basic helix-loop-helix protein 51; Short=AtbHLH51; Short=bHLH 51; AltName: Full=Transcription factor EN 57; AltName: Full=bHLH transcription factor bHLH051 >gi|124300966|gb|ABN04735.1| At2g40200 [Arabidopsis thaliana] >gi|124301074|gb|ABN04789.1| At2g402…	gi|199580332|gb|AC232572.1|	615	1e-173	Brassica rapa subsp. pekinensis clone KBrS005G02, complete sequence	sp|Q9XEF0|BH051_ARATH	376	9e-105	Transcription factor bHLH51 OS=Arabidopsis thaliana GN=BHLH51 PE=2 SV=1	--	--	--	--	--	K12126	3e-08	57	aly:ARALYDRAFT_471048	phytochrome-interacting factor 3	GO:0006355//regulation of transcription, DNA-dependent	GO:0003700//sequence-specific DNA binding transcription factor activity;GO:0003677//DNA binding;GO:0046983//protein dimerization activity	GO:0005634//nucleus
		CL6982.Contig2_NAU-LB	337	19	2.6616	gi|297789910|ref|XP_002862876.1|	147.5	6e-35	hypothetical protein ARALYDRAFT_497265 [Arabidopsis lyrata subsp. lyrata] >gi|297308638|gb|EFH39135.1| hypothetical protein ARALYDRAFT_497265 [Arabidopsis lyrata subsp. lyrata]	gi|297823944|ref|XM_002879809.1|	194	4e-47	Arabidopsis lyrata subsp. lyrata basic helix-loop-helix family protein, mRNA	sp|Q9XEF0|BH051_ARATH	145	7e-36	Transcription factor bHLH51 OS=Arabidopsis thaliana GN=BHLH51 PE=2 SV=1	--	--	--	--	--	K12126	1e-07	52.8	aly:ARALYDRAFT_471048	phytochrome-interacting factor 3	GO:0006355//regulation of transcription, DNA-dependent	GO:0003700//sequence-specific DNA binding transcription factor activity;GO:0003677//DNA binding;GO:0046983//protein dimerization activity	GO:0005634//nucleus
		CL7909.Contig1_NAU-LB	1051	610	27.3997	gi|312283297|dbj|BAJ34514.1|	496.9	2e-139	unnamed protein product [Thellungiella halophila]	gi|312283296|dbj|AK353428.1|	833	0	Thellungiella halophila mRNA, complete cds, clone: RTFL01-36-L20	sp|Q84LH8|PIF5_ARATH	496	7e-141	Transcription factor PIF5 OS=Arabidopsis thaliana GN=PIF5 PE=1 SV=1	--	--	--	--	--	K12126	9e-29	125	aly:ARALYDRAFT_471048	phytochrome-interacting factor 3	GO:0009108//coenzyme biosynthetic process;GO:0010161//red light signaling pathway;GO:0009695//jasmonic acid biosynthetic process;GO:0009965//leaf morphogenesis;GO:0009585//red, far-red light phototransduction;GO:0010363//regulation of plant-type hypersensitive response;GO:0019761//glucosinolate biosynthetic process;GO:0009684//indoleacetic acid biosynthetic process;GO:0009693//ethylene biosynthet…	GO:0003700//sequence-specific DNA binding transcription factor activity;GO:0003677//DNA binding;GO:0046983//protein dimerization activity	GO:0005634//nucleus
		CL7914.Contig1_NAU-LB	863	314	17.1766	gi|15219606|ref|NP_174776.1|	357.5	1e-97	transcription factor bHLH80 [Arabidopsis thaliana] >gi|75308885|sp|Q9C8P8.1|BH080_ARATH RecName: Full=Transcription factor bHLH80; AltName: Full=Basic helix-loop-helix protein 80; Short=AtbHLH80; Short=bHLH 80; AltName: Full=Transcription factor EN 71; AltName: Full=bHLH transcription factor bHLH080 >gi|15724178|gb|AAL06481.1|AF411791_1 At1g35460/F12A4_2 [Arabidopsis thaliana] >gi|20147401|gb|AAM…	gi|460242320|gb|GABL01026681.1|	394	1e-107	TSA: Camelina sativa comp42182_c0_seq1 transcribed RNA sequence	sp|Q9C8P8|BH080_ARATH	357	5e-99	Transcription factor bHLH80 OS=Arabidopsis thaliana GN=BHLH80 PE=1 SV=1	--	--	--	--	--	K12126	1e-08	58.9	ath:AT1G09530	phytochrome-interacting factor 3	GO:0006355//regulation of transcription, DNA-dependent	GO:0003700//sequence-specific DNA binding transcription factor activity;GO:0003677//DNA binding;GO:0046983//protein dimerization activity	GO:0005634//nucleus
		CL7914.Contig1_NAU-LB	863	314	17.1766	gi|15219606|ref|NP_174776.1|	357.5	1e-97	transcription factor bHLH80 [Arabidopsis thaliana] >gi|75308885|sp|Q9C8P8.1|BH080_ARATH RecName: Full=Transcription factor bHLH80; AltName: Full=Basic helix-loop-helix protein 80; Short=AtbHLH80; Short=bHLH 80; AltName: Full=Transcription factor EN 71; AltName: Full=bHLH transcription factor bHLH080 >gi|15724178|gb|AAL06481.1|AF411791_1 At1g35460/F12A4_2 [Arabidopsis thaliana] >gi|20147401|gb|AAM…	gi|460242320|gb|GABL01026681.1|	394	1e-107	TSA: Camelina sativa comp42182_c0_seq1 transcribed RNA sequence	sp|Q9C8P8|BH080_ARATH	357	5e-99	Transcription factor bHLH80 OS=Arabidopsis thaliana GN=BHLH80 PE=1 SV=1	--	--	--	--	--	K12126	1e-08	58.9	ath:AT1G09530	phytochrome-interacting factor 3	GO:0006355//regulation of transcription, DNA-dependent	GO:0003700//sequence-specific DNA binding transcription factor activity;GO:0003677//DNA binding;GO:0046983//protein dimerization activity	GO:0005634//nucleus
		CL8558.Contig1_NAU-LB	1633	905	26.1626	gi|240256101|ref|NP_194609.5|	266.5	9e-70	basic helix-loop-helix domain-containing protein [Arabidopsis thaliana] >gi|332660146|gb|AEE85546.1| basic helix-loop-helix domain-containing protein [Arabidopsis thaliana]	gi|92856577|gb|BT025164.1|	325	8e-86	Arabidopsis thaliana At4g28820 mRNA, complete cds	sp|Q8GT73|BH119_ARATH	257	2e-68	Transcription factor bHLH119 OS=Arabidopsis thaliana GN=BHLH119 PE=2 SV=2	--	--	--	--	--	K12126	1e-26	119	aly:ARALYDRAFT_471048	phytochrome-interacting factor 3	GO:0009740//gibberellic acid mediated signaling pathway;GO:0006783//heme biosynthetic process;GO:0006355//regulation of transcription, DNA-dependent;GO:0015995//chlorophyll biosynthetic process;GO:0048608//reproductive structure development;GO:0009560//embryo sac egg cell differentiation;GO:0009959//negative gravitropism;GO:0010161//red light signaling pathway;GO:0010100//negative regulation of p…	GO:0010313//phytochrome binding;GO:0042802//identical protein binding;GO:0003677//DNA binding;GO:0003700//sequence-specific DNA binding transcription factor activity	GO:0005634//nucleus
		CL8753.Contig1_NAU-LB	1794	240	6.3155	gi|297843750|ref|XP_002889756.1|	766.1	0	hypothetical protein ARALYDRAFT_471048 [Arabidopsis lyrata subsp. lyrata] >gi|297335598|gb|EFH66015.1| hypothetical protein ARALYDRAFT_471048 [Arabidopsis lyrata subsp. lyrata]	gi|42570192|ref|NM_179295.2|	565	1e-158	Arabidopsis thaliana transcription factor PIF3 (PIF3) mRNA, complete cds	sp|O80536|PIF3_ARATH	735	0	Transcription factor PIF3 OS=Arabidopsis thaliana GN=PIF3 PE=1 SV=1	--	--	--	--	--	K12126	0	766	aly:ARALYDRAFT_471048	phytochrome-interacting factor 3	GO:0006355//regulation of transcription, DNA-dependent;GO:0031539//positive regulation of anthocyanin metabolic process;GO:0007623//circadian rhythm;GO:0009630//gravitropism;GO:0009740//gibberellic acid mediated signaling pathway;GO:0010017//red or far-red light signaling pathway;GO:0009704//de-etiolation	GO:0042802//identical protein binding;GO:0003677//DNA binding;GO:0046983//protein dimerization activity;GO:0003700//sequence-specific DNA binding transcription factor activity	GO:0005634//nucleus
		CL8753.Contig2_NAU-LB	838	25	1.4084	gi|297843750|ref|XP_002889756.1|	415.2	6e-115	hypothetical protein ARALYDRAFT_471048 [Arabidopsis lyrata subsp. lyrata] >gi|297335598|gb|EFH66015.1| hypothetical protein ARALYDRAFT_471048 [Arabidopsis lyrata subsp. lyrata]	gi|42570192|ref|NM_179295.2|	539	1e-150	Arabidopsis thaliana transcription factor PIF3 (PIF3) mRNA, complete cds	sp|O80536|PIF3_ARATH	394	5e-110	Transcription factor PIF3 OS=Arabidopsis thaliana GN=PIF3 PE=1 SV=1	--	--	--	--	--	K12126	5e-116	415	aly:ARALYDRAFT_471048	phytochrome-interacting factor 3	GO:0006355//regulation of transcription, DNA-dependent;GO:0031539//positive regulation of anthocyanin metabolic process;GO:0007623//circadian rhythm;GO:0009630//gravitropism;GO:0009740//gibberellic acid mediated signaling pathway;GO:0010017//red or far-red light signaling pathway;GO:0009704//de-etiolation	GO:0042802//identical protein binding;GO:0003677//DNA binding;GO:0046983//protein dimerization activity;GO:0003700//sequence-specific DNA binding transcription factor activity	GO:0005634//nucleus
		CL8753.Contig3_NAU-LB	521	7	0.6343	gi|297843750|ref|XP_002889756.1|	201.4	5e-51	hypothetical protein ARALYDRAFT_471048 [Arabidopsis lyrata subsp. lyrata] >gi|297335598|gb|EFH66015.1| hypothetical protein ARALYDRAFT_471048 [Arabidopsis lyrata subsp. lyrata]	gi|332189094|gb|CP002684.1|	161	9e-37	Arabidopsis thaliana chromosome 1, complete sequence	sp|O80536|PIF3_ARATH	175	1e-44	Transcription factor PIF3 OS=Arabidopsis thaliana GN=PIF3 PE=1 SV=1	--	--	--	--	--	K12126	5e-52	201	aly:ARALYDRAFT_471048	phytochrome-interacting factor 3	GO:0006355//regulation of transcription, DNA-dependent;GO:0031539//positive regulation of anthocyanin metabolic process;GO:0007623//circadian rhythm;GO:0009630//gravitropism;GO:0009740//gibberellic acid mediated signaling pathway;GO:0010017//red or far-red light signaling pathway;GO:0009704//de-etiolation	GO:0042802//identical protein binding;GO:0003677//DNA binding;GO:0046983//protein dimerization activity;GO:0003700//sequence-specific DNA binding transcription factor activity	GO:0005634//nucleus
		CL8892.Contig1_NAU-LB	403	23	2.6943	gi|20127012|gb|AAM10933.1|AF488561_1	167.5	5e-41	putative bHLH transcription factor [Arabidopsis thaliana]	gi|109134122|gb|BT025971.1|	280	1e-72	Arabidopsis thaliana At4g00050 mRNA, complete cds	sp|Q8GZ38|UNE10_ARATH	167	2e-42	Transcription factor UNE10 OS=Arabidopsis thaliana GN=UNE10 PE=2 SV=1	--	--	--	--	--	K12126	7e-10	60.5	ath:AT1G09530	phytochrome-interacting factor 3	GO:0006355//regulation of transcription, DNA-dependent;GO:0009567//double fertilization forming a zygote and endosperm	GO:0003677//DNA binding;GO:0003700//sequence-specific DNA binding transcription factor activity	GO:0009506//plasmodesma;GO:0005634//nucleus
		CL8892.Contig4_NAU-LB	1079	285	12.4693	gi|20127012|gb|AAM10933.1|AF488561_1	465.7	6e-130	putative bHLH transcription factor [Arabidopsis thaliana]	gi|109134122|gb|BT025971.1|	476	1e-131	Arabidopsis thaliana At4g00050 mRNA, complete cds	sp|Q8GZ38|UNE10_ARATH	465	2e-131	Transcription factor UNE10 OS=Arabidopsis thaliana GN=UNE10 PE=2 SV=1	--	--	--	--	--	K12126	5e-24	110	ath:AT1G09530	phytochrome-interacting factor 3	GO:0006355//regulation of transcription, DNA-dependent;GO:0009567//double fertilization forming a zygote and endosperm	GO:0003677//DNA binding;GO:0046983//protein dimerization activity;GO:0003700//sequence-specific DNA binding transcription factor activity	GO:0009506//plasmodesma;GO:0005634//nucleus
		CL9778.Contig1_NAU-LB	796	8	0.4745	gi|312283223|dbj|BAJ34477.1|	256.5	3e-67	unnamed protein product [Thellungiella halophila]	gi|312283222|dbj|AK353391.1|	581	1e-163	Thellungiella halophila mRNA, complete cds, clone: RTFL01-36-E14	sp|Q9ZPW3|BH064_ARATH	241	3e-64	Transcription factor bHLH64 OS=Arabidopsis thaliana GN=BHLH64 PE=2 SV=3	--	--	--	--	--	K12126	3e-08	57.4	aly:ARALYDRAFT_471048	phytochrome-interacting factor 3	GO:0010162//seed dormancy process;GO:0009735//response to cytokinin stimulus;GO:0009299//mRNA transcription;GO:0006355//regulation of transcription, DNA-dependent;GO:0009740//gibberellic acid mediated signaling pathway;GO:0009826//unidimensional cell growth	GO:0043425//bHLH transcription factor binding;GO:0003677//DNA binding;GO:0046983//protein dimerization activity;GO:0003700//sequence-specific DNA binding transcription factor activity	GO:0005634//nucleus
		CL9778.Contig2_NAU-LB	1068	25	1.1051	gi|312283223|dbj|BAJ34477.1|	409.5	5e-113	unnamed protein product [Thellungiella halophila]	gi|312283222|dbj|AK353391.1|	904	0	Thellungiella halophila mRNA, complete cds, clone: RTFL01-36-E14	sp|Q9ZPW3|BH064_ARATH	387	5e-108	Transcription factor bHLH64 OS=Arabidopsis thaliana GN=BHLH64 PE=2 SV=3	--	--	--	--	--	K12126	5e-13	73.6	ath:AT1G09530	phytochrome-interacting factor 3	GO:0010162//seed dormancy process;GO:0009735//response to cytokinin stimulus;GO:0009299//mRNA transcription;GO:0006355//regulation of transcription, DNA-dependent;GO:0009740//gibberellic acid mediated signaling pathway;GO:0009826//unidimensional cell growth	GO:0043425//bHLH transcription factor binding;GO:0003677//DNA binding;GO:0046983//protein dimerization activity;GO:0003700//sequence-specific DNA binding transcription factor activity	GO:0005634//nucleus
		CL9984.Contig1_NAU-LB	963	654	32.0605	gi|79320926|ref|NP_001031255.1|	484.2	1e-135	transcription factor bHLH49 [Arabidopsis thaliana] >gi|227204401|dbj|BAH57052.1| AT1G68920 [Arabidopsis thaliana] >gi|332196742|gb|AEE34863.1| transcription factor bHLH49 [Arabidopsis thaliana]	gi|460218253|gb|GABL01046120.1|	807	0	TSA: Camelina sativa comp52751_c0_seq1 transcribed RNA sequence	sp|Q9CAA9|BH049_ARATH	479	1e-135	Transcription factor bHLH49 OS=Arabidopsis thaliana GN=BHLH49 PE=2 SV=1	--	--	--	--	--	K12126	2e-12	71.2	aly:ARALYDRAFT_471048	phytochrome-interacting factor 3	GO:0006355//regulation of transcription, DNA-dependent;GO:0009911//positive regulation of flower development;GO:0048513//organ development	GO:0046983//protein dimerization activity;GO:0003700//sequence-specific DNA binding transcription factor activity	GO:0005634//nucleus
		CL999.Contig1_NAU-LB	1568	9	0.271	gi|312281897|dbj|BAJ33814.1|	540.4	3e-152	unnamed protein product [Thellungiella halophila]	gi|312281896|dbj|AK352728.1|	811	0	Thellungiella halophila mRNA, complete cds, clone: RTFL01-02-C12	sp|Q3EAI1|BH060_ARATH	492	2e-139	Transcription factor bHLH60 OS=Arabidopsis thaliana GN=BHLH60 PE=2 SV=1	--	--	--	--	--	K12126	2e-10	65.9	aly:ARALYDRAFT_471048	phytochrome-interacting factor 3	GO:0006355//regulation of transcription, DNA-dependent	GO:0003700//sequence-specific DNA binding transcription factor activity;GO:0003677//DNA binding	GO:0005634//nucleus
		CL999.Contig2_NAU-LB	1558	10	0.303	gi|312281897|dbj|BAJ33814.1|	546.6	4e-154	unnamed protein product [Thellungiella halophila]	gi|312281896|dbj|AK352728.1|	787	0	Thellungiella halophila mRNA, complete cds, clone: RTFL01-02-C12	sp|Q3EAI1|BH060_ARATH	501	5e-142	Transcription factor bHLH60 OS=Arabidopsis thaliana GN=BHLH60 PE=2 SV=1	--	--	--	--	--	K12126	4e-11	68.2	ath:AT1G09530	phytochrome-interacting factor 3	GO:0006355//regulation of transcription, DNA-dependent	GO:0003700//sequence-specific DNA binding transcription factor activity;GO:0003677//DNA binding	GO:0005634//nucleus
		CL999.Contig3_NAU-LB	1545	50	1.5278	gi|312281897|dbj|BAJ33814.1|	541.2	1e-152	unnamed protein product [Thellungiella halophila]	gi|312281896|dbj|AK352728.1|	852	0	Thellungiella halophila mRNA, complete cds, clone: RTFL01-02-C12	sp|Q3EAI1|BH060_ARATH	493	1e-139	Transcription factor bHLH60 OS=Arabidopsis thaliana GN=BHLH60 PE=2 SV=1	--	--	--	--	--	K12126	2e-10	65.9	aly:ARALYDRAFT_471048	phytochrome-interacting factor 3	GO:0006355//regulation of transcription, DNA-dependent	GO:0003700//sequence-specific DNA binding transcription factor activity;GO:0003677//DNA binding	GO:0005634//nucleus
		CL999.Contig4_NAU-LB	1535	39	1.1994	gi|312281897|dbj|BAJ33814.1|	547.4	2e-154	unnamed protein product [Thellungiella halophila]	gi|312281896|dbj|AK352728.1|	829	0	Thellungiella halophila mRNA, complete cds, clone: RTFL01-02-C12	sp|Q3EAI1|BH060_ARATH	502	3e-142	Transcription factor bHLH60 OS=Arabidopsis thaliana GN=BHLH60 PE=2 SV=1	--	--	--	--	--	K12126	4e-11	68.2	ath:AT1G09530	phytochrome-interacting factor 3	GO:0006355//regulation of transcription, DNA-dependent	GO:0003700//sequence-specific DNA binding transcription factor activity;GO:0003677//DNA binding	GO:0005634//nucleus
		Unigene10415_NAU-LB	878	296	15.9153	gi|297802514|ref|XP_002869141.1|	312	8e-84	hypothetical protein ARALYDRAFT_491205 [Arabidopsis lyrata subsp. lyrata] >gi|297314977|gb|EFH45400.1| hypothetical protein ARALYDRAFT_491205 [Arabidopsis lyrata subsp. lyrata]	gi|42567392|ref|NM_119619.2|	460	1e-126	Arabidopsis thaliana NmrA-like negative transcriptional regulator family protein (AT4G34540) mRNA, complete cds	sp|Q8GY61|BH063_ARATH	311	4e-85	Transcription factor bHLH63 OS=Arabidopsis thaliana GN=BHLH63 PE=2 SV=1	--	--	--	--	--	K12126	7e-12	69.3	aly:ARALYDRAFT_471048	phytochrome-interacting factor 3	GO:0009911//positive regulation of flower development;GO:0006351//transcription, DNA-dependent	GO:0003677//DNA binding;GO:0046983//protein dimerization activity;GO:0003700//sequence-specific DNA binding transcription factor activity	GO:0005634//nucleus
		Unigene13781_NAU-LB	693	118	8.0384	gi|297827895|ref|XP_002881830.1|	325.1	6e-88	basic helix-loop-helix family protein [Arabidopsis lyrata subsp. lyrata] >gi|297327669|gb|EFH58089.1| basic helix-loop-helix family protein [Arabidopsis lyrata subsp. lyrata]	gi|145360905|ref|NM_129790.4|	595	1e-167	Arabidopsis thaliana transcription factor bHLH130 (AT2G42280) mRNA, complete cds	sp|Q66GR3|BH130_ARATH	320	4e-88	Transcription factor bHLH130 OS=Arabidopsis thaliana GN=BHLH130 PE=1 SV=1	--	--	--	--	--	K12126	3e-08	56.6	aly:ARALYDRAFT_471048	phytochrome-interacting factor 3	GO:0006355//regulation of transcription, DNA-dependent;GO:0048573//photoperiodism, flowering;GO:0046685//response to arsenic-containing substance	GO:0003677//DNA binding;GO:0046983//protein dimerization activity;GO:0003700//sequence-specific DNA binding transcription factor activity	GO:0005634//nucleus
		Unigene14205_NAU-LB	789	432	25.8479	gi|297797231|ref|XP_002866500.1|	395.2	6e-109	basic helix-loop-helix family protein [Arabidopsis lyrata subsp. lyrata] >gi|297312335|gb|EFH42759.1| basic helix-loop-helix family protein [Arabidopsis lyrata subsp. lyrata]	gi|30697712|ref|NM_125656.2|	674	0	Arabidopsis thaliana transcription factor bHLH79 (AT5G62610) mRNA, complete cds	sp|Q9LV17|BH079_ARATH	393	7e-110	Transcription factor bHLH79 OS=Arabidopsis thaliana GN=BHLH79 PE=2 SV=1	--	--	--	--	--	K12126	3e-13	73.9	aly:ARALYDRAFT_471048	phytochrome-interacting factor 3	GO:0006355//regulation of transcription, DNA-dependent	GO:0003700//sequence-specific DNA binding transcription factor activity;GO:0003677//DNA binding;GO:0046983//protein dimerization activity	GO:0005634//nucleus
		Unigene1614_NAU-LB	698	52	3.517	gi|297798868|ref|XP_002867318.1|	352.4	3e-96	basic helix-loop-helix family protein [Arabidopsis lyrata subsp. lyrata] >gi|297313154|gb|EFH43577.1| basic helix-loop-helix family protein [Arabidopsis lyrata subsp. lyrata]	gi|145350240|ref|NM_119246.3|	630	1e-178	Arabidopsis thaliana transcription factor bHLH69 (LRL2) mRNA, complete cds	sp|Q8S3D5|BH069_ARATH	347	5e-96	Transcription factor bHLH69 OS=Arabidopsis thaliana GN=BHLH69 PE=2 SV=2	--	--	--	--	--	K12126	6e-16	82.4	aly:ARALYDRAFT_471048	phytochrome-interacting factor 3	GO:0006355//regulation of transcription, DNA-dependent;GO:0080147//root hair cell development	GO:0003677//DNA binding;GO:0046983//protein dimerization activity;GO:0003700//sequence-specific DNA binding transcription factor activity	GO:0005634//nucleus
		Unigene16723_NAU-LB	898	224	11.7758	gi|18403381|ref|NP_564583.1|	316.2	4e-85	transcription factor bHLH122 [Arabidopsis thaliana] >gi|75308807|sp|Q9C690.1|BH122_ARATH RecName: Full=Transcription factor bHLH122; AltName: Full=Basic helix-loop-helix protein 122; Short=AtbHLH122; Short=bHLH 122; AltName: Full=Transcription factor EN 70; AltName: Full=bHLH transcription factor bHLH122 >gi|332194505|gb|AEE32626.1| transcription factor bHLH122 [Arabidopsis thaliana]	gi|30694905|ref|NM_103993.2|	632	1e-178	Arabidopsis thaliana transcription factor bHLH122 (AT1G51140) mRNA, complete cds	sp|Q9C690|BH122_ARATH	316	1e-86	Transcription factor bHLH122 OS=Arabidopsis thaliana GN=BHLH122 PE=1 SV=1	--	--	--	--	--	K12126	7e-07	52.8	aly:ARALYDRAFT_471048	phytochrome-interacting factor 3	GO:0006355//regulation of transcription, DNA-dependent;GO:0048573//photoperiodism, flowering	GO:0003677//DNA binding;GO:0046983//protein dimerization activity;GO:0003700//sequence-specific DNA binding transcription factor activity	GO:0005634//nucleus
		Unigene19828_NAU-LB	921	529	27.1153	gi|18378953|ref|NP_563650.1|	365.2	8e-100	transcription factor HFR1 [Arabidopsis thaliana] >gi|20532238|sp|Q9FE22.1|HFR1_ARATH RecName: Full=Transcription factor HFR1; AltName: Full=Basic helix-loop-helix protein 26; Short=AtbHLH26; Short=bHLH 26; AltName: Full=Protein LONG HYPOCOTYL IN FAR-RED 1; AltName: Full=Protein REDUCED PHYTOCHROME SIGNALING; AltName: Full=Reduced sensitivity to far-red light; AltName: Full=Transcription factor EN…	gi|30678278|ref|NM_100115.2|	293	2e-76	Arabidopsis thaliana transcription factor HFR1 (HFR1) mRNA, complete cds	sp|Q9FE22|HFR1_ARATH	365	3e-101	Transcription factor HFR1 OS=Arabidopsis thaliana GN=HFR1 PE=1 SV=1	--	--	--	--	--	K12126	2e-12	71.6	ath:AT1G09530	phytochrome-interacting factor 3	GO:0009642//response to light intensity;GO:0009585//red, far-red light phototransduction;GO:0009785//blue light signaling pathway;GO:0007623//circadian rhythm;GO:0009630//gravitropism;GO:0009738//abscisic acid mediated signaling pathway	GO:0003712//transcription cofactor activity;GO:0003677//DNA binding;GO:0005515//protein binding;GO:0003700//sequence-specific DNA binding transcription factor activity	GO:0005829//cytosol;GO:0005634//nucleus
		Unigene19845_NAU-LB	1287	791	29.0146	gi|297837577|ref|XP_002886670.1|	339.7	6e-92	hypothetical protein ARALYDRAFT_893615 [Arabidopsis lyrata subsp. lyrata] >gi|297332511|gb|EFH62929.1| hypothetical protein ARALYDRAFT_893615 [Arabidopsis lyrata subsp. lyrata]	gi|21405083|gb|AY086373.1|	396	1e-107	Arabidopsis thaliana clone 24644 mRNA, complete sequence	sp|Q0JXE7|BPE_ARATH	266	2e-71	Transcription factor BPE OS=Arabidopsis thaliana GN=BPE PE=2 SV=1	--	--	--	--	--	K12126	5e-15	80.5	aly:ARALYDRAFT_471048	phytochrome-interacting factor 3	GO:0009827//plant-type cell wall modification;GO:0009062//fatty acid catabolic process;GO:0006355//regulation of transcription, DNA-dependent;GO:0048446//petal morphogenesis;GO:0009753//response to jasmonic acid stimulus;GO:0048481//ovule development;GO:0009860//pollen tube growth;GO:0048443//stamen development;GO:0009694//jasmonic acid metabolic process;GO:0010162//seed dormancy process	GO:0003677//DNA binding;GO:0003700//sequence-specific DNA binding transcription factor activity	GO:0005634//nucleus
		Unigene21446_NAU-LB	798	161	9.5245	gi|18378953|ref|NP_563650.1|	287.7	1e-76	transcription factor HFR1 [Arabidopsis thaliana] >gi|20532238|sp|Q9FE22.1|HFR1_ARATH RecName: Full=Transcription factor HFR1; AltName: Full=Basic helix-loop-helix protein 26; Short=AtbHLH26; Short=bHLH 26; AltName: Full=Protein LONG HYPOCOTYL IN FAR-RED 1; AltName: Full=Protein REDUCED PHYTOCHROME SIGNALING; AltName: Full=Reduced sensitivity to far-red light; AltName: Full=Transcription factor EN…	gi|30678278|ref|NM_100115.2|	234	1e-58	Arabidopsis thaliana transcription factor HFR1 (HFR1) mRNA, complete cds	sp|Q9FE22|HFR1_ARATH	287	4e-78	Transcription factor HFR1 OS=Arabidopsis thaliana GN=HFR1 PE=1 SV=1	--	--	--	--	--	K12126	4e-12	70.1	ath:AT1G09530	phytochrome-interacting factor 3	GO:0009642//response to light intensity;GO:0009585//red, far-red light phototransduction;GO:0009785//blue light signaling pathway;GO:0007623//circadian rhythm;GO:0009630//gravitropism;GO:0009738//abscisic acid mediated signaling pathway	GO:0003712//transcription cofactor activity;GO:0003677//DNA binding;GO:0005515//protein binding;GO:0003700//sequence-specific DNA binding transcription factor activity	GO:0005829//cytosol;GO:0005634//nucleus
		Unigene2208_NAU-LB	349	41	5.546	gi|145712696|gb|ABP96434.1|	145.2	2e-34	phytochrome interacting factor 3 [Arabidopsis lyrata subsp. petraea]	gi|332189094|gb|CP002684.1|	85.7	3e-14	Arabidopsis thaliana chromosome 1, complete sequence	sp|O80536|PIF3_ARATH	136	2e-33	Transcription factor PIF3 OS=Arabidopsis thaliana GN=PIF3 PE=1 SV=1	--	--	--	--	--	K12126	3e-35	144	aly:ARALYDRAFT_471048	phytochrome-interacting factor 3	GO:0006355//regulation of transcription, DNA-dependent;GO:0031539//positive regulation of anthocyanin metabolic process;GO:0007623//circadian rhythm;GO:0009630//gravitropism;GO:0009740//gibberellic acid mediated signaling pathway;GO:0010017//red or far-red light signaling pathway;GO:0009704//de-etiolation	GO:0042802//identical protein binding;GO:0003677//DNA binding;GO:0003700//sequence-specific DNA binding transcription factor activity	GO:0005634//nucleus
		Unigene23285_NAU-LB	777	110	6.6833	gi|297832118|ref|XP_002883941.1|	270.4	2e-71	hypothetical protein ARALYDRAFT_319546 [Arabidopsis lyrata subsp. lyrata] >gi|297329781|gb|EFH60200.1| hypothetical protein ARALYDRAFT_319546 [Arabidopsis lyrata subsp. lyrata]	gi|334184321|ref|NM_001202630.1|	323	2e-85	Arabidopsis thaliana transcription factor PIF1 (PIL5) mRNA, complete cds	sp|Q8GZM7|PIF1_ARATH	266	1e-71	Transcription factor PIF1 OS=Arabidopsis thaliana GN=PIF1 PE=1 SV=1	--	--	--	--	--	K12126	5e-16	82.8	aly:ARALYDRAFT_471048	phytochrome-interacting factor 3	GO:0009740//gibberellic acid mediated signaling pathway;GO:0006783//heme biosynthetic process;GO:0006355//regulation of transcription, DNA-dependent;GO:0015995//chlorophyll biosynthetic process;GO:0048608//reproductive structure development;GO:0009959//negative gravitropism;GO:0010161//red light signaling pathway;GO:0010100//negative regulation of photomorphogenesis;GO:0010187//negative regulatio…	GO:0010313//phytochrome binding;GO:0046983//protein dimerization activity;GO:0042802//identical protein binding;GO:0003677//DNA binding;GO:0003700//sequence-specific DNA binding transcription factor activity	GO:0005634//nucleus
		Unigene24058_NAU-LB	525	57	5.1255	gi|297794285|ref|XP_002865027.1|	195.3	4e-49	hypothetical protein ARALYDRAFT_496889 [Arabidopsis lyrata subsp. lyrata] >gi|297310862|gb|EFH41286.1| hypothetical protein ARALYDRAFT_496889 [Arabidopsis lyrata subsp. lyrata]	gi|145359765|ref|NM_126111.3|	377	1e-102	Arabidopsis thaliana transcription factor ALC (ALC) mRNA, complete cds	sp|Q9FHA2|ALC_ARATH	186	5e-48	Transcription factor ALC OS=Arabidopsis thaliana GN=ALC PE=2 SV=1	--	--	--	--	--	K12126	2e-20	96.7	aly:ARALYDRAFT_471048	phytochrome-interacting factor 3	GO:0010047//fruit dehiscence;GO:0006355//regulation of transcription, DNA-dependent	GO:0003677//DNA binding;GO:0046983//protein dimerization activity;GO:0003700//sequence-specific DNA binding transcription factor activity	GO:0005634//nucleus
		Unigene25854_NAU-LB	622	48	3.6431	gi|15240948|ref|NP_195751.1|	233.4	1e-60	aprataxin [Arabidopsis thaliana] >gi|75335734|sp|Q9M041.1|BH140_ARATH RecName: Full=Transcription factor bHLH140; AltName: Full=Basic helix-loop-helix protein 140; Short=AtbHLH140; Short=bHLH 140; AltName: Full=Transcription factor EN 122; AltName: Full=bHLH transcription factor bHLH140 >gi|332002943|gb|AED90326.1| aprataxin [Arabidopsis thaliana]	gi|296841174|gb|AC240935.1|	789	0	Brassica rapa subsp. pekinensis clone KBrF042C17, complete sequence	sp|Q9M041|BH140_ARATH	233	6e-62	Transcription factor bHLH140 OS=Arabidopsis thaliana GN=BHLH140 PE=4 SV=1	--	--	--	--	--	K10863	2e-61	233	ath:AT5G01310	aprataxin [EC:3.-.-.-]	GO:0000278//mitotic cell cycle;GO:0043247//telomere maintenance in response to DNA damage;GO:0009150//purine ribonucleotide metabolic process;GO:0010332//response to gamma radiation;GO:0007131//reciprocal meiotic recombination;GO:0007275//multicellular organismal development;GO:0045492//xylan biosynthetic process;GO:0045132//meiotic chromosome segregation;GO:0006355//regulation of transcription, …	GO:0008270//zinc ion binding;GO:0046983//protein dimerization activity;GO:0047627//adenylylsulfatase activity;GO:0003677//DNA binding;GO:0003700//sequence-specific DNA binding transcription factor activity	GO:0005634//nucleus
		Unigene9606_NAU-LB	353	29	3.8783	gi|297825371|ref|XP_002880568.1|	210.7	5e-54	basic helix-loop-helix family protein [Arabidopsis lyrata subsp. lyrata] >gi|297326407|gb|EFH56827.1| basic helix-loop-helix family protein [Arabidopsis lyrata subsp. lyrata]	gi|297825370|ref|XM_002880522.1|	430	1e-118	Arabidopsis lyrata subsp. lyrata basic helix-loop-helix family protein, mRNA	sp|Q9ZUG9|BH066_ARATH	209	3e-55	Transcription factor bHLH66 OS=Arabidopsis thaliana GN=BHLH66 PE=2 SV=1	--	--	--	--	--	K12126	4e-16	80.9	aly:ARALYDRAFT_471048	phytochrome-interacting factor 3	GO:0006355//regulation of transcription, DNA-dependent;GO:0080147//root hair cell development	GO:0003677//DNA binding;GO:0046983//protein dimerization activity;GO:0003700//sequence-specific DNA binding transcription factor activity	GO:0005634//nucleus
TOC1	K12127	CL200.Contig1_NAU-LB	2967	73	1.1615	gi|42568689|ref|NP_200947.3|	743.4	0	exonuclease-like protein [Arabidopsis thaliana] >gi|111074224|gb|ABH04485.1| At5g61390 [Arabidopsis thaliana] >gi|332010078|gb|AED97461.1| exonuclease-like protein [Arabidopsis thaliana]	gi|199580070|gb|AC232495.1|	801	0	Brassica rapa subsp. pekinensis clone KBrB051M06, complete sequence	sp|Q9LKL2|APRR1_ARATH	528	7e-150	Two-component response regulator-like APRR1 OS=Arabidopsis thaliana GN=APRR1 PE=1 SV=1	Cj0452	57.8	1e-07	COG0847	DNA polymerase III, epsilon subunit and related 3'-5' exonucleases	K12127	2e-149	528	ath:AT5G61380	pseudo-response regulator 1	GO:0042752//regulation of circadian rhythm;GO:0006355//regulation of transcription, DNA-dependent;GO:0010031//circumnutation;GO:0048574//long-day photoperiodism, flowering;GO:0010629//negative regulation of gene expression;GO:0009639//response to red or far red light	GO:0000156//phosphorelay response regulator activity;GO:0044212//transcription regulatory region DNA binding;GO:0005515//protein binding;GO:0003700//sequence-specific DNA binding transcription factor activity;GO:0004527//exonuclease activity	GO:0005634//nucleus
		CL200.Contig2_NAU-LB	3162	203	3.0308	gi|281308382|gb|ADA58339.1|	810.4	0	pseudo-response regulator 1a [Brassica rapa]	gi|281308381|gb|GU219472.1|	1009	0	Brassica rapa pseudo-response regulator 1a mRNA, complete cds	sp|Q9LKL2|APRR1_ARATH	654	0	Two-component response regulator-like APRR1 OS=Arabidopsis thaliana GN=APRR1 PE=1 SV=1	Cj0452	57.8	1e-07	COG0847	DNA polymerase III, epsilon subunit and related 3'-5' exonucleases	K12127	0	654	ath:AT5G61380	pseudo-response regulator 1	GO:0042752//regulation of circadian rhythm;GO:0006355//regulation of transcription, DNA-dependent;GO:0010031//circumnutation;GO:0048574//long-day photoperiodism, flowering;GO:0010629//negative regulation of gene expression;GO:0007165//signal transduction;GO:0009639//response to red or far red light	GO:0000156//phosphorelay response regulator activity;GO:0044212//transcription regulatory region DNA binding;GO:0005515//protein binding;GO:0003700//sequence-specific DNA binding transcription factor activity;GO:0004527//exonuclease activity	GO:0005634//nucleus
		CL2594.Contig2_NAU-LB	656	158	11.3703	gi|15231491|ref|NP_187422.1|	345.5	3e-94	zinc finger protein CONSTANS-LIKE 9 [Arabidopsis thaliana] >gi|42572309|ref|NP_974250.1| zinc finger protein CONSTANS-LIKE 9 [Arabidopsis thaliana] >gi|79313159|ref|NP_001030659.1| zinc finger protein CONSTANS-LIKE 9 [Arabidopsis thaliana] >gi|186509893|ref|NP_001118599.1| zinc finger protein CONSTANS-LIKE 9 [Arabidopsis thaliana] >gi|17433084|sp|Q9SSE5.1|COL9_ARATH RecName: Full=Zinc finger prot…	gi|301133557|gb|HM579875.1|	718	0	Brassica rapa B-box type zinc finger protein (Bbox3) mRNA, complete cds	sp|Q9SSE5|COL9_ARATH	345	1e-95	Zinc finger protein CONSTANS-LIKE 9 OS=Arabidopsis thaliana GN=COL9 PE=2 SV=1	--	--	--	--	--	K12135	3e-10	63.5	aly:ARALYDRAFT_488429	zinc finger protein CONSTANS	GO:0048579//negative regulation of long-day photoperiodism, flowering;GO:0006355//regulation of transcription, DNA-dependent;GO:0007623//circadian rhythm	GO:0008270//zinc ion binding;GO:0005515//protein binding;GO:0003700//sequence-specific DNA binding transcription factor activity	GO:0005634//nucleus;GO:0005886//plasma membrane
		CL3801.Contig2_NAU-LB	372	418	53.0459	gi|312281799|dbj|BAJ33765.1|	114	7e-25	unnamed protein product [Thellungiella halophila]	gi|199580174|gb|AC189479.2|	464	1e-128	Brassica rapa subsp. pekinensis clone KBrB081M20, complete sequence	sp|Q9FHH8|COL5_ARATH	109	4e-25	Zinc finger protein CONSTANS-LIKE 5 OS=Arabidopsis thaliana GN=COL5 PE=2 SV=2	--	--	--	--	--	K12135	3e-12	68.2	aly:ARALYDRAFT_488429	zinc finger protein CONSTANS	GO:0006355//regulation of transcription, DNA-dependent;GO:0042631//cellular response to water deprivation	GO:0008270//zinc ion binding;GO:0003700//sequence-specific DNA binding transcription factor activity	GO:0005634//nucleus
		CL4670.Contig2_NAU-LB	925	70	3.5725	gi|312282453|dbj|BAJ34092.1|	426.4	3e-118	unnamed protein product [Thellungiella halophila]	gi|312282452|dbj|AK353006.1|	331	8e-88	Thellungiella halophila mRNA, complete cds, clone: RTFL01-13-C12	sp|Q9M9B3|COL8_ARATH	385	2e-107	Zinc finger protein CONSTANS-LIKE 8 OS=Arabidopsis thaliana GN=COL8 PE=2 SV=2	--	--	--	--	--	K12135	9e-11	65.9	aly:ARALYDRAFT_488429	zinc finger protein CONSTANS	GO:0044763;GO:0006355//regulation of transcription, DNA-dependent;GO:0050896//response to stimulus	GO:0008270//zinc ion binding;GO:0003700//sequence-specific DNA binding transcription factor activity	GO:0005634//nucleus
		CL5273.Contig1_NAU-LB	1183	32	1.277	gi|297803664|ref|XP_002869716.1|	479.9	3e-134	zinc-finger protein expressed in inflorescence meristem [Arabidopsis lyrata subsp. lyrata] >gi|297315552|gb|EFH45975.1| zinc-finger protein expressed in inflorescence meristem [Arabidopsis lyrata subsp. lyrata]	gi|297803663|ref|XM_002869670.1|	874	0	Arabidopsis lyrata subsp. lyrata zinc-finger protein expressed in inflorescence meristem (ZIM), mRNA	sp|Q9LRH6|GAT25_ARATH	474	6e-134	GATA transcription factor 25 OS=Arabidopsis thaliana GN=GATA25 PE=2 SV=2	YFL021w	50.1	8e-06	COG5641	GATA Zn-finger-containing transcription factor	K12128	3e-07	54.7	aly:ARALYDRAFT_483843	pseudo-response regulator 9	GO:0006355//regulation of transcription, DNA-dependent;GO:0007623//circadian rhythm	GO:0008270//zinc ion binding;GO:0043565//sequence-specific DNA binding;GO:0003700//sequence-specific DNA binding transcription factor activity	GO:0005634//nucleus
		CL5273.Contig2_NAU-LB	1268	58	2.1594	gi|297803664|ref|XP_002869716.1|	479.9	3e-134	zinc-finger protein expressed in inflorescence meristem [Arabidopsis lyrata subsp. lyrata] >gi|297315552|gb|EFH45975.1| zinc-finger protein expressed in inflorescence meristem [Arabidopsis lyrata subsp. lyrata]	gi|297803663|ref|XM_002869670.1|	874	0	Arabidopsis lyrata subsp. lyrata zinc-finger protein expressed in inflorescence meristem (ZIM), mRNA	sp|Q9LRH6|GAT25_ARATH	474	6e-134	GATA transcription factor 25 OS=Arabidopsis thaliana GN=GATA25 PE=2 SV=2	YFL021w	50.1	8e-06	COG5641	GATA Zn-finger-containing transcription factor	K12128	3e-07	54.7	aly:ARALYDRAFT_483843	pseudo-response regulator 9	GO:0006355//regulation of transcription, DNA-dependent;GO:0007623//circadian rhythm	GO:0008270//zinc ion binding;GO:0043565//sequence-specific DNA binding;GO:0003700//sequence-specific DNA binding transcription factor activity	GO:0005634//nucleus
		Unigene15877_NAU-LB	244	17	3.2891	gi|281308382|gb|ADA58339.1|	161	5e-39	pseudo-response regulator 1a [Brassica rapa]	gi|281308381|gb|GU219472.1|	412	1e-113	Brassica rapa pseudo-response regulator 1a mRNA, complete cds	sp|Q9LKL2|APRR1_ARATH	153	3e-38	Two-component response regulator-like APRR1 OS=Arabidopsis thaliana GN=APRR1 PE=1 SV=1	--	--	--	--	--	K12127	3e-38	154	aly:ARALYDRAFT_496297	pseudo-response regulator 1	GO:0000160//two-component signal transduction system (phosphorelay);GO:0035556//intracellular signal transduction;GO:0042752//regulation of circadian rhythm;GO:0006355//regulation of transcription, DNA-dependent;GO:0010031//circumnutation;GO:0048574//long-day photoperiodism, flowering;GO:0010629//negative regulation of gene expression;GO:0016310//phosphorylation;GO:0009639//response to red or far…	GO:0000156//phosphorelay response regulator activity;GO:0044212//transcription regulatory region DNA binding;GO:0005515//protein binding;GO:0003700//sequence-specific DNA binding transcription factor activity;GO:0016301//kinase activity	GO:0005634//nucleus
		Unigene17354_NAU-LB	1273	554	20.5447	gi|30686115|ref|NP_850618.1|	457.6	2e-127	GATA transcription factor 24 [Arabidopsis thaliana] >gi|332642950|gb|AEE76471.1| GATA transcription factor 24 [Arabidopsis thaliana]	gi|186510276|ref|NM_180287.4|	714	0	Arabidopsis thaliana GATA transcription factor 24 (ZML1) mRNA, complete cds	sp|Q8GXL7|GAT24_ARATH	452	2e-127	GATA transcription factor 24 OS=Arabidopsis thaliana GN=GATA24 PE=2 SV=2	--	--	--	--	--	K12128	3e-09	61.6	ath:AT2G46790	pseudo-response regulator 9	GO:0006355//regulation of transcription, DNA-dependent	GO:0003700//sequence-specific DNA binding transcription factor activity;GO:0043565//sequence-specific DNA binding;GO:0008270//zinc ion binding	GO:0005634//nucleus
		Unigene17367_NAU-LB	422	853	95.4234	gi|30689668|ref|NP_197875.2|	124.4	5e-28	protein CONSTANS-like 4 [Arabidopsis thaliana] >gi|332005996|gb|AED93379.1| protein CONSTANS-like 4 [Arabidopsis thaliana]	gi|332002898|gb|CP002688.1|	192	2e-46	Arabidopsis thaliana chromosome 5, complete sequence	sp|Q940T9|COL4_ARATH	124	2e-29	Zinc finger protein CONSTANS-LIKE 4 OS=Arabidopsis thaliana GN=COL4 PE=2 SV=2	--	--	--	--	--	K12135	9e-15	77	aly:ARALYDRAFT_488429	zinc finger protein CONSTANS	GO:0010155//regulation of proton transport;GO:0031348//negative regulation of defense response;GO:0010218//response to far red light;GO:0009744//response to sucrose stimulus;GO:0009867//jasmonic acid mediated signaling pathway;GO:0035304//regulation of protein dephosphorylation;GO:0009862//systemic acquired resistance, salicylic acid mediated signaling pathway;GO:0010363//regulation of plant-type…	GO:0005515//protein binding;GO:0008270//zinc ion binding;GO:0003700//sequence-specific DNA binding transcription factor activity	GO:0005634//nucleus
		Unigene20556_NAU-LB	728	324	21.0103	gi|22854916|gb|AAN09813.1|	349.7	2e-95	COL1 protein [Brassica nigra]	gi|22854917|gb|AF510455.1|	773	0	Brassica nigra isolate 24SPA COL1 protein (COL1) gene, complete cds	sp|O50055|COL1_ARATH	245	2e-65	Zinc finger protein CONSTANS-LIKE 1 OS=Arabidopsis thaliana GN=COL1 PE=1 SV=1	--	--	--	--	--	K12135	1e-56	218	aly:ARALYDRAFT_488429	zinc finger protein CONSTANS	-	GO:0008270//zinc ion binding	GO:0005622//intracellular
		Unigene516_NAU-LB	373	73	9.2392	gi|297793237|ref|XP_002864503.1|	145.2	2e-34	hypothetical protein ARALYDRAFT_495815 [Arabidopsis lyrata subsp. lyrata] >gi|297310338|gb|EFH40762.1| hypothetical protein ARALYDRAFT_495815 [Arabidopsis lyrata subsp. lyrata]	gi|222423093|dbj|AK316813.1|	252	2e-64	Arabidopsis thaliana AT5G57180 mRNA, complete cds, clone: RAFL08-08-G15	sp|Q9LU68|CIA2_ARATH	140	3e-34	Protein CHLOROPLAST IMPORT APPARATUS 2 OS=Arabidopsis thaliana GN=CIA2 PE=2 SV=1	--	--	--	--	--	K12129	2e-09	58.5	ath:AT5G02810	pseudo-response regulator 7	GO:0045893//positive regulation of transcription, DNA-dependent;GO:0045036//protein targeting to chloroplast	-	GO:0005634//nucleus
		Unigene5381_NAU-LB	806	1239	72.5696	gi|3341723|gb|AAC35496.1|	434.9	7e-121	CONSTANS-like 1 protein [Raphanus sativus]	gi|3341722|gb|AF052690.1|AF052690	1441	0	Raphanus sativus CONSTANS-like 1 protein (COL1) mRNA, complete cds	sp|Q9SK53|COL3_ARATH	261	4e-70	Zinc finger protein CONSTANS-LIKE 3 OS=Arabidopsis thaliana GN=COL3 PE=1 SV=1	--	--	--	--	--	K12135	1e-26	118	aly:ARALYDRAFT_488429	zinc finger protein CONSTANS	GO:0010155//regulation of proton transport;GO:0010218//response to far red light;GO:0009744//response to sucrose stimulus;GO:1901701;GO:0051707//response to other organism;GO:0010099//regulation of photomorphogenesis;GO:0006355//regulation of transcription, DNA-dependent;GO:0071310//cellular response to organic substance;GO:0010161//red light signaling pathway;GO:0032880//regulation of protein lo…	GO:0005515//protein binding;GO:0008270//zinc ion binding;GO:0003700//sequence-specific DNA binding transcription factor activity	GO:0005634//nucleus
APR9	K12128	CL166.Contig2_NAU-LB	2332	1236	25.0212	gi|18417359|ref|NP_568300.1|	476.5	9e-133	CCT motif family protein [Arabidopsis thaliana] >gi|332004640|gb|AED92023.1| CCT motif family protein [Arabidopsis thaliana]	gi|199580258|gb|AC189564.2|	858	0	Brassica rapa subsp. pekinensis clone KBrH009B23, complete sequence	sp|Q9C9A9|COL7_ARATH	95.9	9e-20	Zinc finger protein CONSTANS-LIKE 7 OS=Arabidopsis thaliana GN=COL7 PE=2 SV=1	--	--	--	--	--	K12128	1e-09	63.9	aly:ARALYDRAFT_483843	pseudo-response regulator 9	-	-	GO:0005634//nucleus;GO:0005737//cytoplasm
		CL3278.Contig1_NAU-LB	1513	423	13.1984	gi|8072393|gb|AAF71981.1|AC013453_6	445.3	1e-123	Hypothetical protein [Arabidopsis thaliana]	gi|332002898|gb|CP002688.1|	168	1e-38	Arabidopsis thaliana chromosome 5, complete sequence	sp|Q9XEC1|Y4443_ARATH	86.3	4e-17	Probable transposase-like protein At4g04430 OS=Arabidopsis thaliana GN=At4g04430 PE=1 SV=1	--	--	--	--	--	K12130	2e-16	85.9	aly:ARALYDRAFT_910487	pseudo-response regulator 5	-	-	-
		CL4670.Contig2_NAU-LB	925	70	3.5725	gi|312282453|dbj|BAJ34092.1|	426.4	3e-118	unnamed protein product [Thellungiella halophila]	gi|312282452|dbj|AK353006.1|	331	8e-88	Thellungiella halophila mRNA, complete cds, clone: RTFL01-13-C12	sp|Q9M9B3|COL8_ARATH	385	2e-107	Zinc finger protein CONSTANS-LIKE 8 OS=Arabidopsis thaliana GN=COL8 PE=2 SV=2	--	--	--	--	--	K12135	9e-11	65.9	aly:ARALYDRAFT_488429	zinc finger protein CONSTANS	GO:0044763;GO:0006355//regulation of transcription, DNA-dependent;GO:0050896//response to stimulus	GO:0008270//zinc ion binding;GO:0003700//sequence-specific DNA binding transcription factor activity	GO:0005634//nucleus
		CL5201.Contig4_NAU-LB	1573	6	0.1801	gi|30696840|ref|NP_568852.2|	123.2	8e-134	chloroplast import apparatus 2 protein [Arabidopsis thaliana] >gi|75180536|sp|Q9LU68.1|CIA2_ARATH RecName: Full=Protein CHLOROPLAST IMPORT APPARATUS 2; Flags: Precursor >gi|13991646|gb|AAK51445.1|AF359387_1 CIA2 [Arabidopsis thaliana] >gi|222423094|dbj|BAH19527.1| AT5G57180 [Arabidopsis thaliana] >gi|332009477|gb|AED96860.1| chloroplast import apparatus 2 protein [Arabidopsis thaliana]	gi|222423093|dbj|AK316813.1|	281	1e-72	Arabidopsis thaliana AT5G57180 mRNA, complete cds, clone: RAFL08-08-G15	sp|Q9LU68|CIA2_ARATH	379	2e-135	Protein CHLOROPLAST IMPORT APPARATUS 2 OS=Arabidopsis thaliana GN=CIA2 PE=2 SV=1	--	--	--	--	--	K12129	3e-08	58.5	osa:4332464	pseudo-response regulator 7	GO:0045893//positive regulation of transcription, DNA-dependent;GO:0045036//protein targeting to chloroplast	-	GO:0005634//nucleus
		CL5201.Contig5_NAU-LB	1594	0	0	gi|30696840|ref|NP_568852.2|	123.2	2e-131	chloroplast import apparatus 2 protein [Arabidopsis thaliana] >gi|75180536|sp|Q9LU68.1|CIA2_ARATH RecName: Full=Protein CHLOROPLAST IMPORT APPARATUS 2; Flags: Precursor >gi|13991646|gb|AAK51445.1|AF359387_1 CIA2 [Arabidopsis thaliana] >gi|222423094|dbj|BAH19527.1| AT5G57180 [Arabidopsis thaliana] >gi|332009477|gb|AED96860.1| chloroplast import apparatus 2 protein [Arabidopsis thaliana]	gi|222423093|dbj|AK316813.1|	281	1e-72	Arabidopsis thaliana AT5G57180 mRNA, complete cds, clone: RAFL08-08-G15	sp|Q9LU68|CIA2_ARATH	370	6e-133	Protein CHLOROPLAST IMPORT APPARATUS 2 OS=Arabidopsis thaliana GN=CIA2 PE=2 SV=1	--	--	--	--	--	K12129	3e-08	58.5	osa:4332464	pseudo-response regulator 7	GO:0045893//positive regulation of transcription, DNA-dependent;GO:0045036//protein targeting to chloroplast	-	GO:0005634//nucleus
		CL5273.Contig1_NAU-LB	1183	32	1.277	gi|297803664|ref|XP_002869716.1|	479.9	3e-134	zinc-finger protein expressed in inflorescence meristem [Arabidopsis lyrata subsp. lyrata] >gi|297315552|gb|EFH45975.1| zinc-finger protein expressed in inflorescence meristem [Arabidopsis lyrata subsp. lyrata]	gi|297803663|ref|XM_002869670.1|	874	0	Arabidopsis lyrata subsp. lyrata zinc-finger protein expressed in inflorescence meristem (ZIM), mRNA	sp|Q9LRH6|GAT25_ARATH	474	6e-134	GATA transcription factor 25 OS=Arabidopsis thaliana GN=GATA25 PE=2 SV=2	YFL021w	50.1	8e-06	COG5641	GATA Zn-finger-containing transcription factor	K12128	3e-07	54.7	aly:ARALYDRAFT_483843	pseudo-response regulator 9	GO:0006355//regulation of transcription, DNA-dependent;GO:0007623//circadian rhythm	GO:0008270//zinc ion binding;GO:0043565//sequence-specific DNA binding;GO:0003700//sequence-specific DNA binding transcription factor activity	GO:0005634//nucleus
		CL5273.Contig2_NAU-LB	1268	58	2.1594	gi|297803664|ref|XP_002869716.1|	479.9	3e-134	zinc-finger protein expressed in inflorescence meristem [Arabidopsis lyrata subsp. lyrata] >gi|297315552|gb|EFH45975.1| zinc-finger protein expressed in inflorescence meristem [Arabidopsis lyrata subsp. lyrata]	gi|297803663|ref|XM_002869670.1|	874	0	Arabidopsis lyrata subsp. lyrata zinc-finger protein expressed in inflorescence meristem (ZIM), mRNA	sp|Q9LRH6|GAT25_ARATH	474	6e-134	GATA transcription factor 25 OS=Arabidopsis thaliana GN=GATA25 PE=2 SV=2	YFL021w	50.1	8e-06	COG5641	GATA Zn-finger-containing transcription factor	K12128	3e-07	54.7	aly:ARALYDRAFT_483843	pseudo-response regulator 9	GO:0006355//regulation of transcription, DNA-dependent;GO:0007623//circadian rhythm	GO:0008270//zinc ion binding;GO:0043565//sequence-specific DNA binding;GO:0003700//sequence-specific DNA binding transcription factor activity	GO:0005634//nucleus
		CL5369.Contig1_NAU-LB	1318	4083	146.245	gi|30689668|ref|NP_197875.2|	630.6	1e-179	protein CONSTANS-like 4 [Arabidopsis thaliana] >gi|332005996|gb|AED93379.1| protein CONSTANS-like 4 [Arabidopsis thaliana]	gi|312281762|dbj|AK352661.1|	551	1e-154	Thellungiella halophila mRNA, complete cds, clone: RTFL01-06-O04	sp|Q940T9|COL4_ARATH	620	4e-178	Zinc finger protein CONSTANS-LIKE 4 OS=Arabidopsis thaliana GN=COL4 PE=2 SV=2	--	--	--	--	--	K12135	4e-63	240	aly:ARALYDRAFT_488429	zinc finger protein CONSTANS	GO:0031348//negative regulation of defense response;GO:0009867//jasmonic acid mediated signaling pathway;GO:0035304//regulation of protein dephosphorylation;GO:0009862//systemic acquired resistance, salicylic acid mediated signaling pathway;GO:0009639//response to red or far red light;GO:0010363//regulation of plant-type hypersensitive response;GO:0030003//cellular cation homeostasis;GO:0010310//…	GO:0008270//zinc ion binding;GO:0003700//sequence-specific DNA binding transcription factor activity	GO:0005634//nucleus
		CL6287.Contig1_NAU-LB	676	184	12.8496	gi|20466420|gb|AAM20527.1|	164.9	1e-39	unknown protein [Arabidopsis thaliana] >gi|22136356|gb|AAM91256.1| unknown protein [Arabidopsis thaliana]	gi|281308389|gb|GU219476.1|	190	1e-45	Brassica rapa pseudo-response regulator 9 mRNA, complete cds	sp|Q8L500|APRR9_ARATH	164	3e-41	Two-component response regulator-like APRR9 OS=Arabidopsis thaliana GN=APRR9 PE=2 SV=2	--	--	--	--	--	K12128	9e-41	164	ath:AT2G46790	pseudo-response regulator 9	GO:0009266//response to temperature stimulus;GO:0007623//circadian rhythm;GO:0045892//negative regulation of transcription, DNA-dependent;GO:0010017//red or far-red light signaling pathway	GO:0000156//phosphorelay response regulator activity;GO:0003677//DNA binding;GO:0005515//protein binding	GO:0005634//nucleus
		CL6287.Contig2_NAU-LB	965	111	5.4302	gi|312283015|dbj|BAJ34373.1|	308.5	1e-82	unnamed protein product [Thellungiella halophila]	gi|281308389|gb|GU219476.1|	260	2e-66	Brassica rapa pseudo-response regulator 9 mRNA, complete cds	sp|Q8L500|APRR9_ARATH	275	3e-74	Two-component response regulator-like APRR9 OS=Arabidopsis thaliana GN=APRR9 PE=2 SV=2	--	--	--	--	--	K12128	4e-78	289	aly:ARALYDRAFT_483843	pseudo-response regulator 9	GO:0009266//response to temperature stimulus;GO:0007623//circadian rhythm;GO:0045892//negative regulation of transcription, DNA-dependent;GO:0010017//red or far-red light signaling pathway	GO:0000156//phosphorelay response regulator activity;GO:0003677//DNA binding;GO:0005515//protein binding	GO:0005634//nucleus
		CL7980.Contig1_NAU-LB	291	7	1.1356	--	--	--	--	gi|460195979|gb|GABL01064740.1|	85.7	2e-14	TSA: Camelina sativa comp59198_c1_seq5 transcribed RNA sequence	sp|Q8L500|APRR9_ARATH	33.9	4e-06	Two-component response regulator-like APRR9 OS=Arabidopsis thaliana GN=APRR9 PE=2 SV=2	--	--	--	--	--	K12128	1e-05	33.9	aly:ARALYDRAFT_483843	pseudo-response regulator 9	-	-	-
		Unigene17339_NAU-LB	1300	399	14.4893	gi|297811555|ref|XP_002873661.1|	466.8	3e-130	hypothetical protein ARALYDRAFT_488277 [Arabidopsis lyrata subsp. lyrata] >gi|297319498|gb|EFH49920.1| hypothetical protein ARALYDRAFT_488277 [Arabidopsis lyrata subsp. lyrata]	gi|199580258|gb|AC189564.2|	511	1e-142	Brassica rapa subsp. pekinensis clone KBrH009B23, complete sequence	sp|Q9C9A9|COL7_ARATH	95.9	5e-20	Zinc finger protein CONSTANS-LIKE 7 OS=Arabidopsis thaliana GN=COL7 PE=2 SV=1	--	--	--	--	--	K12128	5e-10	63.9	aly:ARALYDRAFT_483843	pseudo-response regulator 9	-	-	GO:0005634//nucleus
		Unigene17340_NAU-LB	588	513	41.1868	gi|18417359|ref|NP_568300.1|	174.9	7e-43	CCT motif family protein [Arabidopsis thaliana] >gi|332004640|gb|AED92023.1| CCT motif family protein [Arabidopsis thaliana]	gi|30684867|ref|NM_121441.2|	295	3e-77	Arabidopsis thaliana CCT motif family protein (AT5G14370) mRNA, complete cds	sp|Q9C9A9|COL7_ARATH	81.3	4e-16	Zinc finger protein CONSTANS-LIKE 7 OS=Arabidopsis thaliana GN=COL7 PE=2 SV=1	--	--	--	--	--	K12128	4e-09	59.3	aly:ARALYDRAFT_483843	pseudo-response regulator 9	-	-	GO:0005634//nucleus
		Unigene17354_NAU-LB	1273	554	20.5447	gi|30686115|ref|NP_850618.1|	457.6	2e-127	GATA transcription factor 24 [Arabidopsis thaliana] >gi|332642950|gb|AEE76471.1| GATA transcription factor 24 [Arabidopsis thaliana]	gi|186510276|ref|NM_180287.4|	714	0	Arabidopsis thaliana GATA transcription factor 24 (ZML1) mRNA, complete cds	sp|Q8GXL7|GAT24_ARATH	452	2e-127	GATA transcription factor 24 OS=Arabidopsis thaliana GN=GATA24 PE=2 SV=2	--	--	--	--	--	K12128	3e-09	61.6	ath:AT2G46790	pseudo-response regulator 9	GO:0006355//regulation of transcription, DNA-dependent	GO:0003700//sequence-specific DNA binding transcription factor activity;GO:0043565//sequence-specific DNA binding;GO:0008270//zinc ion binding	GO:0005634//nucleus
		Unigene25591_NAU-LB	521	44	3.9869	gi|312283015|dbj|BAJ34373.1|	236.1	2e-61	unnamed protein product [Thellungiella halophila]	gi|312283014|dbj|AK353287.1|	226	2e-56	Thellungiella halophila mRNA, complete cds, clone: RTFL01-24-E24	sp|Q8L500|APRR9_ARATH	211	2e-55	Two-component response regulator-like APRR9 OS=Arabidopsis thaliana GN=APRR9 PE=2 SV=2	--	--	--	--	--	K12128	8e-56	214	aly:ARALYDRAFT_483843	pseudo-response regulator 9	GO:0009266//response to temperature stimulus;GO:0007623//circadian rhythm;GO:0045892//negative regulation of transcription, DNA-dependent;GO:0010017//red or far-red light signaling pathway	GO:0000156//phosphorelay response regulator activity;GO:0003677//DNA binding;GO:0005515//protein binding	GO:0005634//nucleus
		Unigene27913_NAU-LB	346	21	2.8652	gi|11037313|gb|AAG27548.1|	197.2	6e-50	COL2-like protein [Brassica nigra]	gi|11037312|gb|AF269129.1|AF269129	377	1e-102	Brassica nigra COL2-like protein gene, complete cds	sp|Q96502|COL2_ARATH	169	3e-43	Zinc finger protein CONSTANS-LIKE 2 OS=Arabidopsis thaliana GN=COL2 PE=1 SV=1	--	--	--	--	--	K12135	3e-29	124	aly:ARALYDRAFT_488429	zinc finger protein CONSTANS	GO:0006281//DNA repair;GO:0010100//negative regulation of photomorphogenesis;GO:0009909//regulation of flower development;GO:0007623//circadian rhythm;GO:0009658//chloroplast organization	GO:0008270//zinc ion binding;GO:0042802//identical protein binding;GO:0003700//sequence-specific DNA binding transcription factor activity	GO:0005634//nucleus
		Unigene28544_NAU-LB	325	21	3.0504	gi|312283015|dbj|BAJ34373.1|	144.1	6e-34	unnamed protein product [Thellungiella halophila]	gi|281308389|gb|GU219476.1|	186	9e-45	Brassica rapa pseudo-response regulator 9 mRNA, complete cds	sp|Q8L500|APRR9_ARATH	136	3e-33	Two-component response regulator-like APRR9 OS=Arabidopsis thaliana GN=APRR9 PE=2 SV=2	--	--	--	--	--	K12128	9e-33	136	aly:ARALYDRAFT_483843	pseudo-response regulator 9	GO:0000160//two-component signal transduction system (phosphorelay);GO:0035556//intracellular signal transduction;GO:0009266//response to temperature stimulus;GO:0007623//circadian rhythm;GO:0045892//negative regulation of transcription, DNA-dependent;GO:0010017//red or far-red light signaling pathway	GO:0000156//phosphorelay response regulator activity;GO:0003677//DNA binding;GO:0005515//protein binding	GO:0005634//nucleus
		Unigene5858_NAU-LB	615	85	6.5247	gi|281308384|gb|ADA58340.1|	290.8	1e-77	pseudo-response regulator 3 [Brassica rapa]	gi|281308383|gb|GU219473.1|	515	1e-143	Brassica rapa pseudo-response regulator 3 mRNA, complete cds	sp|Q9LVG4|APRR3_ARATH	259	8e-70	Two-component response regulator-like APRR3 OS=Arabidopsis thaliana GN=APRR3 PE=1 SV=1	--	--	--	--	--	K12131	2e-69	259	ath:AT5G60100	pseudo-response regulator 3	GO:0000160//two-component signal transduction system (phosphorelay);GO:0035556//intracellular signal transduction;GO:0042752//regulation of circadian rhythm;GO:0006333//chromatin assembly or disassembly;GO:0009266//response to temperature stimulus;GO:0032091//negative regulation of protein binding;GO:0045892//negative regulation of transcription, DNA-dependent;GO:0010017//red or far-red light sig…	GO:0000156//phosphorelay response regulator activity;GO:0003677//DNA binding;GO:0005515//protein binding	GO:0005634//nucleus
ARP7	K12129	CL1320.Contig1_NAU-LB	703	110	7.3868	gi|297848992|ref|XP_002892377.1|	282.7	3e-75	predicted protein [Arabidopsis lyrata subsp. lyrata] >gi|297338219|gb|EFH68636.1| predicted protein [Arabidopsis lyrata subsp. lyrata]	gi|195593811|gb|EU941457.1|	511	1e-142	Zea mays clone 1453895 mRNA sequence	sp|Q9C9A9|COL7_ARATH	87.4	7e-18	Zinc finger protein CONSTANS-LIKE 7 OS=Arabidopsis thaliana GN=COL7 PE=2 SV=1	--	--	--	--	--	K12129	7e-09	58.9	aly:ARALYDRAFT_908143	pseudo-response regulator 7	GO:0007623//circadian rhythm	-	GO:0005634//nucleus
		CL1320.Contig2_NAU-LB	275	34	5.8367	gi|297848992|ref|XP_002892377.1|	110.9	6e-24	predicted protein [Arabidopsis lyrata subsp. lyrata] >gi|297338219|gb|EFH68636.1| predicted protein [Arabidopsis lyrata subsp. lyrata]	gi|195593811|gb|EU941457.1|	250	6e-64	Zea mays clone 1453895 mRNA sequence	sp|Q9LU68|CIA2_ARATH	79.7	4e-16	Protein CHLOROPLAST IMPORT APPARATUS 2 OS=Arabidopsis thaliana GN=CIA2 PE=2 SV=1	--	--	--	--	--	K12129	2e-09	58.5	aly:ARALYDRAFT_908143	pseudo-response regulator 7	GO:0007623//circadian rhythm	-	GO:0005634//nucleus
		CL3588.Contig1_NAU-LB	310	157	23.9087	gi|281308396|gb|ADA58346.1|	178.3	3e-44	pseudo-response regulator 7b [Brassica rapa]	gi|312283376|dbj|AK353468.1|	281	2e-73	Thellungiella halophila mRNA, complete cds, clone: RTFL01-44-A04	sp|Q93WK5|APRR7_ARATH	168	6e-43	Two-component response regulator-like APRR7 OS=Arabidopsis thaliana GN=APRR7 PE=2 SV=1	--	--	--	--	--	K12129	3e-45	177	aly:ARALYDRAFT_908143	pseudo-response regulator 7	GO:0000160//two-component signal transduction system (phosphorelay);GO:0035556//intracellular signal transduction;GO:0042752//regulation of circadian rhythm;GO:0009266//response to temperature stimulus;GO:0048574//long-day photoperiodism, flowering;GO:0045892//negative regulation of transcription, DNA-dependent;GO:0010017//red or far-red light signaling pathway	GO:0000156//phosphorelay response regulator activity;GO:0003677//DNA binding	GO:0005739//mitochondrion;GO:0005634//nucleus
		CL3588.Contig2_NAU-LB	915	252	13.0016	gi|281308388|gb|ADA58342.1|	533.1	2e-150	pseudo-response regulator 7a [Brassica rapa]	gi|281308387|gb|GU219475.1|	1215	0	Brassica rapa pseudo-response regulator 7a mRNA, complete cds	sp|Q93WK5|APRR7_ARATH	494	3e-140	Two-component response regulator-like APRR7 OS=Arabidopsis thaliana GN=APRR7 PE=2 SV=1	--	--	--	--	--	K12129	8e-140	494	ath:AT5G02810	pseudo-response regulator 7	GO:0000160//two-component signal transduction system (phosphorelay);GO:0035556//intracellular signal transduction;GO:0042752//regulation of circadian rhythm;GO:0009266//response to temperature stimulus;GO:0048574//long-day photoperiodism, flowering;GO:0045892//negative regulation of transcription, DNA-dependent;GO:0010017//red or far-red light signaling pathway	GO:0000156//phosphorelay response regulator activity;GO:0003677//DNA binding	GO:0005739//mitochondrion;GO:0005634//nucleus
		CL3588.Contig3_NAU-LB	2580	58	1.0613	gi|281308396|gb|ADA58346.1|	1333.2	0	pseudo-response regulator 7b [Brassica rapa]	gi|281308395|gb|GU219479.1|	3209	0	Brassica rapa pseudo-response regulator 7b mRNA, complete cds	sp|Q93WK5|APRR7_ARATH	1160	0	Two-component response regulator-like APRR7 OS=Arabidopsis thaliana GN=APRR7 PE=2 SV=1	TM0186	66.6	2e-10	COG3437	Response regulator containing a CheY-like receiver domain and an HD-GYP domain	K12129	0	1175	aly:ARALYDRAFT_908143	pseudo-response regulator 7	GO:0000160//two-component signal transduction system (phosphorelay);GO:0035556//intracellular signal transduction;GO:0042752//regulation of circadian rhythm;GO:0009266//response to temperature stimulus;GO:0048574//long-day photoperiodism, flowering;GO:0045892//negative regulation of transcription, DNA-dependent;GO:0010017//red or far-red light signaling pathway	GO:0000156//phosphorelay response regulator activity;GO:0003677//DNA binding	GO:0005739//mitochondrion;GO:0005634//nucleus
		CL3588.Contig4_NAU-LB	2503	48	0.9053	gi|281308396|gb|ADA58346.1|	1333.2	0	pseudo-response regulator 7b [Brassica rapa]	gi|281308395|gb|GU219479.1|	3209	0	Brassica rapa pseudo-response regulator 7b mRNA, complete cds	sp|Q93WK5|APRR7_ARATH	1160	0	Two-component response regulator-like APRR7 OS=Arabidopsis thaliana GN=APRR7 PE=2 SV=1	TM0186	66.6	2e-10	COG3437	Response regulator containing a CheY-like receiver domain and an HD-GYP domain	K12129	0	1175	aly:ARALYDRAFT_908143	pseudo-response regulator 7	GO:0000160//two-component signal transduction system (phosphorelay);GO:0035556//intracellular signal transduction;GO:0042752//regulation of circadian rhythm;GO:0009266//response to temperature stimulus;GO:0048574//long-day photoperiodism, flowering;GO:0045892//negative regulation of transcription, DNA-dependent;GO:0010017//red or far-red light signaling pathway	GO:0000156//phosphorelay response regulator activity;GO:0003677//DNA binding	GO:0005739//mitochondrion;GO:0005634//nucleus
		CL3588.Contig5_NAU-LB	2674	49	0.8651	gi|281308396|gb|ADA58346.1|	1333.2	0	pseudo-response regulator 7b [Brassica rapa]	gi|281308395|gb|GU219479.1|	3209	0	Brassica rapa pseudo-response regulator 7b mRNA, complete cds	sp|Q93WK5|APRR7_ARATH	1160	0	Two-component response regulator-like APRR7 OS=Arabidopsis thaliana GN=APRR7 PE=2 SV=1	TM0186	66.6	2e-10	COG3437	Response regulator containing a CheY-like receiver domain and an HD-GYP domain	K12129	0	1175	aly:ARALYDRAFT_908143	pseudo-response regulator 7	GO:0000160//two-component signal transduction system (phosphorelay);GO:0035556//intracellular signal transduction;GO:0042752//regulation of circadian rhythm;GO:0009266//response to temperature stimulus;GO:0048574//long-day photoperiodism, flowering;GO:0045892//negative regulation of transcription, DNA-dependent;GO:0010017//red or far-red light signaling pathway	GO:0000156//phosphorelay response regulator activity;GO:0003677//DNA binding	GO:0005739//mitochondrion;GO:0005634//nucleus
		CL3588.Contig6_NAU-LB	2409	101	1.9793	gi|281308396|gb|ADA58346.1|	1333.2	0	pseudo-response regulator 7b [Brassica rapa]	gi|281308395|gb|GU219479.1|	3209	0	Brassica rapa pseudo-response regulator 7b mRNA, complete cds	sp|Q93WK5|APRR7_ARATH	1160	0	Two-component response regulator-like APRR7 OS=Arabidopsis thaliana GN=APRR7 PE=2 SV=1	TM0186	66.6	2e-10	COG3437	Response regulator containing a CheY-like receiver domain and an HD-GYP domain	K12129	0	1175	aly:ARALYDRAFT_908143	pseudo-response regulator 7	GO:0000160//two-component signal transduction system (phosphorelay);GO:0035556//intracellular signal transduction;GO:0042752//regulation of circadian rhythm;GO:0009266//response to temperature stimulus;GO:0048574//long-day photoperiodism, flowering;GO:0045892//negative regulation of transcription, DNA-dependent;GO:0010017//red or far-red light signaling pathway	GO:0000156//phosphorelay response regulator activity;GO:0003677//DNA binding	GO:0005739//mitochondrion;GO:0005634//nucleus
		CL5201.Contig4_NAU-LB	1573	6	0.1801	gi|30696840|ref|NP_568852.2|	123.2	8e-134	chloroplast import apparatus 2 protein [Arabidopsis thaliana] >gi|75180536|sp|Q9LU68.1|CIA2_ARATH RecName: Full=Protein CHLOROPLAST IMPORT APPARATUS 2; Flags: Precursor >gi|13991646|gb|AAK51445.1|AF359387_1 CIA2 [Arabidopsis thaliana] >gi|222423094|dbj|BAH19527.1| AT5G57180 [Arabidopsis thaliana] >gi|332009477|gb|AED96860.1| chloroplast import apparatus 2 protein [Arabidopsis thaliana]	gi|222423093|dbj|AK316813.1|	281	1e-72	Arabidopsis thaliana AT5G57180 mRNA, complete cds, clone: RAFL08-08-G15	sp|Q9LU68|CIA2_ARATH	379	2e-135	Protein CHLOROPLAST IMPORT APPARATUS 2 OS=Arabidopsis thaliana GN=CIA2 PE=2 SV=1	--	--	--	--	--	K12129	3e-08	58.5	osa:4332464	pseudo-response regulator 7	GO:0045893//positive regulation of transcription, DNA-dependent;GO:0045036//protein targeting to chloroplast	-	GO:0005634//nucleus
		CL5201.Contig5_NAU-LB	1594	0	0	gi|30696840|ref|NP_568852.2|	123.2	2e-131	chloroplast import apparatus 2 protein [Arabidopsis thaliana] >gi|75180536|sp|Q9LU68.1|CIA2_ARATH RecName: Full=Protein CHLOROPLAST IMPORT APPARATUS 2; Flags: Precursor >gi|13991646|gb|AAK51445.1|AF359387_1 CIA2 [Arabidopsis thaliana] >gi|222423094|dbj|BAH19527.1| AT5G57180 [Arabidopsis thaliana] >gi|332009477|gb|AED96860.1| chloroplast import apparatus 2 protein [Arabidopsis thaliana]	gi|222423093|dbj|AK316813.1|	281	1e-72	Arabidopsis thaliana AT5G57180 mRNA, complete cds, clone: RAFL08-08-G15	sp|Q9LU68|CIA2_ARATH	370	6e-133	Protein CHLOROPLAST IMPORT APPARATUS 2 OS=Arabidopsis thaliana GN=CIA2 PE=2 SV=1	--	--	--	--	--	K12129	3e-08	58.5	osa:4332464	pseudo-response regulator 7	GO:0045893//positive regulation of transcription, DNA-dependent;GO:0045036//protein targeting to chloroplast	-	GO:0005634//nucleus
		CL5369.Contig1_NAU-LB	1318	4083	146.245	gi|30689668|ref|NP_197875.2|	630.6	1e-179	protein CONSTANS-like 4 [Arabidopsis thaliana] >gi|332005996|gb|AED93379.1| protein CONSTANS-like 4 [Arabidopsis thaliana]	gi|312281762|dbj|AK352661.1|	551	1e-154	Thellungiella halophila mRNA, complete cds, clone: RTFL01-06-O04	sp|Q940T9|COL4_ARATH	620	4e-178	Zinc finger protein CONSTANS-LIKE 4 OS=Arabidopsis thaliana GN=COL4 PE=2 SV=2	--	--	--	--	--	K12135	4e-63	240	aly:ARALYDRAFT_488429	zinc finger protein CONSTANS	GO:0031348//negative regulation of defense response;GO:0009867//jasmonic acid mediated signaling pathway;GO:0035304//regulation of protein dephosphorylation;GO:0009862//systemic acquired resistance, salicylic acid mediated signaling pathway;GO:0009639//response to red or far red light;GO:0010363//regulation of plant-type hypersensitive response;GO:0030003//cellular cation homeostasis;GO:0010310//…	GO:0008270//zinc ion binding;GO:0003700//sequence-specific DNA binding transcription factor activity	GO:0005634//nucleus
		CL6630.Contig1_NAU-LB	1227	25	0.9619	gi|297803298|ref|XP_002869533.1|	391	2e-107	hypothetical protein ARALYDRAFT_913735 [Arabidopsis lyrata subsp. lyrata] >gi|297315369|gb|EFH45792.1| hypothetical protein ARALYDRAFT_913735 [Arabidopsis lyrata subsp. lyrata]	gi|145347034|ref|NM_118928.3|	525	1e-146	Arabidopsis thaliana CCT motif family protein (AT4G27900) mRNA, complete cds	sp|Q9FDX8|HD1_ORYSJ	65.9	5e-11	Zinc finger protein HD1 OS=Oryza sativa subsp. japonica GN=HD1 PE=2 SV=1	--	--	--	--	--	K03539	3e-13	74.7	bdi:100830772	ribonuclease P/MRP protein subunit RPP1 [EC:3.1.26.5]	-	-	GO:0005634//nucleus
		CL6630.Contig2_NAU-LB	1338	56	1.9758	gi|297803298|ref|XP_002869533.1|	391	2e-107	hypothetical protein ARALYDRAFT_913735 [Arabidopsis lyrata subsp. lyrata] >gi|297315369|gb|EFH45792.1| hypothetical protein ARALYDRAFT_913735 [Arabidopsis lyrata subsp. lyrata]	gi|145347034|ref|NM_118928.3|	525	1e-146	Arabidopsis thaliana CCT motif family protein (AT4G27900) mRNA, complete cds	sp|Q9FDX8|HD1_ORYSJ	65.9	5e-11	Zinc finger protein HD1 OS=Oryza sativa subsp. japonica GN=HD1 PE=2 SV=1	--	--	--	--	--	K03539	3e-13	74.7	bdi:100830772	ribonuclease P/MRP protein subunit RPP1 [EC:3.1.26.5]	-	-	GO:0005634//nucleus
		Unigene15385_NAU-LB	528	120	10.7292	gi|79330774|ref|NP_001032068.1|	274.2	7e-73	CCT motif family protein [Arabidopsis thaliana] >gi|332008968|gb|AED96351.1| CCT motif family protein [Arabidopsis thaliana]	gi|460197406|gb|GABL01063529.1|	353	1e-94	TSA: Camelina sativa comp58881_c0_seq1 transcribed RNA sequence	sp|Q9LUA9|COL10_ARATH	53.5	7e-08	Zinc finger protein CONSTANS-LIKE 10 OS=Arabidopsis thaliana GN=COL10 PE=1 SV=1	--	--	--	--	--	K03539	1e-13	73.9	bdi:100830772	ribonuclease P/MRP protein subunit RPP1 [EC:3.1.26.5]	-	-	GO:0005634//nucleus
		Unigene17354_NAU-LB	1273	554	20.5447	gi|30686115|ref|NP_850618.1|	457.6	2e-127	GATA transcription factor 24 [Arabidopsis thaliana] >gi|332642950|gb|AEE76471.1| GATA transcription factor 24 [Arabidopsis thaliana]	gi|186510276|ref|NM_180287.4|	714	0	Arabidopsis thaliana GATA transcription factor 24 (ZML1) mRNA, complete cds	sp|Q8GXL7|GAT24_ARATH	452	2e-127	GATA transcription factor 24 OS=Arabidopsis thaliana GN=GATA24 PE=2 SV=2	--	--	--	--	--	K12128	3e-09	61.6	ath:AT2G46790	pseudo-response regulator 9	GO:0006355//regulation of transcription, DNA-dependent	GO:0003700//sequence-specific DNA binding transcription factor activity;GO:0043565//sequence-specific DNA binding;GO:0008270//zinc ion binding	GO:0005634//nucleus
		Unigene17355_NAU-LB	1322	500	17.8549	gi|30686115|ref|NP_850618.1|	436.8	4e-121	GATA transcription factor 24 [Arabidopsis thaliana] >gi|332642950|gb|AEE76471.1| GATA transcription factor 24 [Arabidopsis thaliana]	gi|186510276|ref|NM_180287.4|	593	1e-166	Arabidopsis thaliana GATA transcription factor 24 (ZML1) mRNA, complete cds	sp|Q8GXL7|GAT24_ARATH	431	4e-121	GATA transcription factor 24 OS=Arabidopsis thaliana GN=GATA24 PE=2 SV=2	--	--	--	--	--	K12129	3e-07	54.7	sbi:SORBI_01g038820	pseudo-response regulator 7	GO:0006355//regulation of transcription, DNA-dependent	GO:0003700//sequence-specific DNA binding transcription factor activity;GO:0043565//sequence-specific DNA binding;GO:0008270//zinc ion binding	GO:0005634//nucleus
		Unigene17367_NAU-LB	422	853	95.4234	gi|30689668|ref|NP_197875.2|	124.4	5e-28	protein CONSTANS-like 4 [Arabidopsis thaliana] >gi|332005996|gb|AED93379.1| protein CONSTANS-like 4 [Arabidopsis thaliana]	gi|332002898|gb|CP002688.1|	192	2e-46	Arabidopsis thaliana chromosome 5, complete sequence	sp|Q940T9|COL4_ARATH	124	2e-29	Zinc finger protein CONSTANS-LIKE 4 OS=Arabidopsis thaliana GN=COL4 PE=2 SV=2	--	--	--	--	--	K12135	9e-15	77	aly:ARALYDRAFT_488429	zinc finger protein CONSTANS	GO:0010155//regulation of proton transport;GO:0031348//negative regulation of defense response;GO:0010218//response to far red light;GO:0009744//response to sucrose stimulus;GO:0009867//jasmonic acid mediated signaling pathway;GO:0035304//regulation of protein dephosphorylation;GO:0009862//systemic acquired resistance, salicylic acid mediated signaling pathway;GO:0010363//regulation of plant-type…	GO:0005515//protein binding;GO:0008270//zinc ion binding;GO:0003700//sequence-specific DNA binding transcription factor activity	GO:0005634//nucleus
		Unigene27745_NAU-LB	246	13	2.4947	gi|281308384|gb|ADA58340.1|	127.9	4e-29	pseudo-response regulator 3 [Brassica rapa]	gi|297796966|ref|XM_002866322.1|	214	3e-53	Arabidopsis lyrata subsp. lyrata pseudo-response regulator 3 (APRR3), mRNA	sp|Q9LVG4|APRR3_ARATH	112	4e-26	Two-component response regulator-like APRR3 OS=Arabidopsis thaliana GN=APRR3 PE=1 SV=1	--	--	--	--	--	K12131	8e-28	119	aly:ARALYDRAFT_496148	pseudo-response regulator 3	GO:0000160//two-component signal transduction system (phosphorelay);GO:0035556//intracellular signal transduction;GO:0042752//regulation of circadian rhythm;GO:0006355//regulation of transcription, DNA-dependent;GO:0006333//chromatin assembly or disassembly;GO:0032091//negative regulation of protein binding	GO:0000156//phosphorelay response regulator activity;GO:0005515//protein binding	GO:0005634//nucleus
		Unigene27913_NAU-LB	346	21	2.8652	gi|11037313|gb|AAG27548.1|	197.2	6e-50	COL2-like protein [Brassica nigra]	gi|11037312|gb|AF269129.1|AF269129	377	1e-102	Brassica nigra COL2-like protein gene, complete cds	sp|Q96502|COL2_ARATH	169	3e-43	Zinc finger protein CONSTANS-LIKE 2 OS=Arabidopsis thaliana GN=COL2 PE=1 SV=1	--	--	--	--	--	K12135	3e-29	124	aly:ARALYDRAFT_488429	zinc finger protein CONSTANS	GO:0006281//DNA repair;GO:0010100//negative regulation of photomorphogenesis;GO:0009909//regulation of flower development;GO:0007623//circadian rhythm;GO:0009658//chloroplast organization	GO:0008270//zinc ion binding;GO:0042802//identical protein binding;GO:0003700//sequence-specific DNA binding transcription factor activity	GO:0005634//nucleus
		Unigene516_NAU-LB	373	73	9.2392	gi|297793237|ref|XP_002864503.1|	145.2	2e-34	hypothetical protein ARALYDRAFT_495815 [Arabidopsis lyrata subsp. lyrata] >gi|297310338|gb|EFH40762.1| hypothetical protein ARALYDRAFT_495815 [Arabidopsis lyrata subsp. lyrata]	gi|222423093|dbj|AK316813.1|	252	2e-64	Arabidopsis thaliana AT5G57180 mRNA, complete cds, clone: RAFL08-08-G15	sp|Q9LU68|CIA2_ARATH	140	3e-34	Protein CHLOROPLAST IMPORT APPARATUS 2 OS=Arabidopsis thaliana GN=CIA2 PE=2 SV=1	--	--	--	--	--	K12129	2e-09	58.5	ath:AT5G02810	pseudo-response regulator 7	GO:0045893//positive regulation of transcription, DNA-dependent;GO:0045036//protein targeting to chloroplast	-	GO:0005634//nucleus
		Unigene5381_NAU-LB	806	1239	72.5696	gi|3341723|gb|AAC35496.1|	434.9	7e-121	CONSTANS-like 1 protein [Raphanus sativus]	gi|3341722|gb|AF052690.1|AF052690	1441	0	Raphanus sativus CONSTANS-like 1 protein (COL1) mRNA, complete cds	sp|Q9SK53|COL3_ARATH	261	4e-70	Zinc finger protein CONSTANS-LIKE 3 OS=Arabidopsis thaliana GN=COL3 PE=1 SV=1	--	--	--	--	--	K12135	1e-26	118	aly:ARALYDRAFT_488429	zinc finger protein CONSTANS	GO:0010155//regulation of proton transport;GO:0010218//response to far red light;GO:0009744//response to sucrose stimulus;GO:1901701;GO:0051707//response to other organism;GO:0010099//regulation of photomorphogenesis;GO:0006355//regulation of transcription, DNA-dependent;GO:0071310//cellular response to organic substance;GO:0010161//red light signaling pathway;GO:0032880//regulation of protein lo…	GO:0005515//protein binding;GO:0008270//zinc ion binding;GO:0003700//sequence-specific DNA binding transcription factor activity	GO:0005634//nucleus
		Unigene5858_NAU-LB	615	85	6.5247	gi|281308384|gb|ADA58340.1|	290.8	1e-77	pseudo-response regulator 3 [Brassica rapa]	gi|281308383|gb|GU219473.1|	515	1e-143	Brassica rapa pseudo-response regulator 3 mRNA, complete cds	sp|Q9LVG4|APRR3_ARATH	259	8e-70	Two-component response regulator-like APRR3 OS=Arabidopsis thaliana GN=APRR3 PE=1 SV=1	--	--	--	--	--	K12131	2e-69	259	ath:AT5G60100	pseudo-response regulator 3	GO:0000160//two-component signal transduction system (phosphorelay);GO:0035556//intracellular signal transduction;GO:0042752//regulation of circadian rhythm;GO:0006333//chromatin assembly or disassembly;GO:0009266//response to temperature stimulus;GO:0032091//negative regulation of protein binding;GO:0045892//negative regulation of transcription, DNA-dependent;GO:0010017//red or far-red light sig…	GO:0000156//phosphorelay response regulator activity;GO:0003677//DNA binding;GO:0005515//protein binding	GO:0005634//nucleus
		Unigene9902_NAU-LB	742	557	35.438	gi|281308388|gb|ADA58342.1|	218	1e-55	pseudo-response regulator 7a [Brassica rapa]	gi|281308387|gb|GU219475.1|	456	1e-125	Brassica rapa pseudo-response regulator 7a mRNA, complete cds	sp|Q93WK5|APRR7_ARATH	208	2e-54	Two-component response regulator-like APRR7 OS=Arabidopsis thaliana GN=APRR7 PE=2 SV=1	XF0818	56.2	5e-08	COG2730	Endoglucanase	K12129	6e-54	208	ath:AT5G02810	pseudo-response regulator 7	GO:0000160//two-component signal transduction system (phosphorelay);GO:0035556//intracellular signal transduction;GO:0042752//regulation of circadian rhythm;GO:0009266//response to temperature stimulus;GO:0048574//long-day photoperiodism, flowering;GO:0045892//negative regulation of transcription, DNA-dependent;GO:0010017//red or far-red light signaling pathway	GO:0000156//phosphorelay response regulator activity;GO:0003677//DNA binding	GO:0005739//mitochondrion;GO:0005634//nucleus
APR5	K12130	CL1320.Contig1_NAU-LB	703	110	7.3868	gi|297848992|ref|XP_002892377.1|	282.7	3e-75	predicted protein [Arabidopsis lyrata subsp. lyrata] >gi|297338219|gb|EFH68636.1| predicted protein [Arabidopsis lyrata subsp. lyrata]	gi|195593811|gb|EU941457.1|	511	1e-142	Zea mays clone 1453895 mRNA sequence	sp|Q9C9A9|COL7_ARATH	87.4	7e-18	Zinc finger protein CONSTANS-LIKE 7 OS=Arabidopsis thaliana GN=COL7 PE=2 SV=1	--	--	--	--	--	K12129	7e-09	58.9	aly:ARALYDRAFT_908143	pseudo-response regulator 7	GO:0007623//circadian rhythm	-	GO:0005634//nucleus
		CL1320.Contig2_NAU-LB	275	34	5.8367	gi|297848992|ref|XP_002892377.1|	110.9	6e-24	predicted protein [Arabidopsis lyrata subsp. lyrata] >gi|297338219|gb|EFH68636.1| predicted protein [Arabidopsis lyrata subsp. lyrata]	gi|195593811|gb|EU941457.1|	250	6e-64	Zea mays clone 1453895 mRNA sequence	sp|Q9LU68|CIA2_ARATH	79.7	4e-16	Protein CHLOROPLAST IMPORT APPARATUS 2 OS=Arabidopsis thaliana GN=CIA2 PE=2 SV=1	--	--	--	--	--	K12129	2e-09	58.5	aly:ARALYDRAFT_908143	pseudo-response regulator 7	GO:0007623//circadian rhythm	-	GO:0005634//nucleus
		CL166.Contig2_NAU-LB	2332	1236	25.0212	gi|18417359|ref|NP_568300.1|	476.5	9e-133	CCT motif family protein [Arabidopsis thaliana] >gi|332004640|gb|AED92023.1| CCT motif family protein [Arabidopsis thaliana]	gi|199580258|gb|AC189564.2|	858	0	Brassica rapa subsp. pekinensis clone KBrH009B23, complete sequence	sp|Q9C9A9|COL7_ARATH	95.9	9e-20	Zinc finger protein CONSTANS-LIKE 7 OS=Arabidopsis thaliana GN=COL7 PE=2 SV=1	--	--	--	--	--	K12128	1e-09	63.9	aly:ARALYDRAFT_483843	pseudo-response regulator 9	-	-	GO:0005634//nucleus;GO:0005737//cytoplasm
		CL3278.Contig1_NAU-LB	1513	423	13.1984	gi|8072393|gb|AAF71981.1|AC013453_6	445.3	1e-123	Hypothetical protein [Arabidopsis thaliana]	gi|332002898|gb|CP002688.1|	168	1e-38	Arabidopsis thaliana chromosome 5, complete sequence	sp|Q9XEC1|Y4443_ARATH	86.3	4e-17	Probable transposase-like protein At4g04430 OS=Arabidopsis thaliana GN=At4g04430 PE=1 SV=1	--	--	--	--	--	K12130	2e-16	85.9	aly:ARALYDRAFT_910487	pseudo-response regulator 5	-	-	-
		CL4138.Contig1_NAU-LB	1563	24	0.7249	gi|297851244|ref|XP_002893503.1|	576.6	4e-163	zinc finger (B-box type) family protein [Arabidopsis lyrata subsp. lyrata] >gi|297339345|gb|EFH69762.1| zinc finger (B-box type) family protein [Arabidopsis lyrata subsp. lyrata]	gi|110743979|gb|AC189194.1|	737	0	Brassica rapa subsp. pekinensis clone KBrB003O07, complete sequence	sp|Q9C7E8|COL15_ARATH	569	2e-162	Zinc finger protein CONSTANS-LIKE 15 OS=Arabidopsis thaliana GN=COL15 PE=2 SV=1	--	--	--	--	--	K12135	2e-14	79.3	ath:AT5G15840	zinc finger protein CONSTANS	GO:0007623//circadian rhythm;GO:0006355//regulation of transcription, DNA-dependent	GO:0003700//sequence-specific DNA binding transcription factor activity;GO:0008270//zinc ion binding	GO:0005634//nucleus
		CL4138.Contig2_NAU-LB	1565	4	0.1207	gi|297851244|ref|XP_002893503.1|	570.9	2e-161	zinc finger (B-box type) family protein [Arabidopsis lyrata subsp. lyrata] >gi|297339345|gb|EFH69762.1| zinc finger (B-box type) family protein [Arabidopsis lyrata subsp. lyrata]	gi|297851243|ref|XM_002893457.1|	319	5e-84	Arabidopsis lyrata subsp. lyrata zinc finger (B-box type) family protein, mRNA	sp|Q9C7E8|COL15_ARATH	538	3e-153	Zinc finger protein CONSTANS-LIKE 15 OS=Arabidopsis thaliana GN=COL15 PE=2 SV=1	--	--	--	--	--	K12135	3e-14	78.2	ath:AT5G15840	zinc finger protein CONSTANS	GO:0007623//circadian rhythm;GO:0006355//regulation of transcription, DNA-dependent	GO:0003700//sequence-specific DNA binding transcription factor activity;GO:0008270//zinc ion binding	GO:0005634//nucleus
		CL4138.Contig3_NAU-LB	1619	5	0.1458	gi|297851244|ref|XP_002893503.1|	577.8	1e-163	zinc finger (B-box type) family protein [Arabidopsis lyrata subsp. lyrata] >gi|297339345|gb|EFH69762.1| zinc finger (B-box type) family protein [Arabidopsis lyrata subsp. lyrata]	gi|110743979|gb|AC189194.1|	737	0	Brassica rapa subsp. pekinensis clone KBrB003O07, complete sequence	sp|Q9C7E8|COL15_ARATH	570	8e-163	Zinc finger protein CONSTANS-LIKE 15 OS=Arabidopsis thaliana GN=COL15 PE=2 SV=1	--	--	--	--	--	K12135	2e-14	79.3	ath:AT5G15840	zinc finger protein CONSTANS	GO:0007623//circadian rhythm;GO:0006355//regulation of transcription, DNA-dependent	GO:0003700//sequence-specific DNA binding transcription factor activity;GO:0008270//zinc ion binding	GO:0005634//nucleus
		CL4138.Contig4_NAU-LB	1509	9	0.2816	gi|297851244|ref|XP_002893503.1|	569.7	4e-161	zinc finger (B-box type) family protein [Arabidopsis lyrata subsp. lyrata] >gi|297339345|gb|EFH69762.1| zinc finger (B-box type) family protein [Arabidopsis lyrata subsp. lyrata]	gi|110743979|gb|AC189194.1|	311	1e-81	Brassica rapa subsp. pekinensis clone KBrB003O07, complete sequence	sp|Q9C7E8|COL15_ARATH	537	7e-153	Zinc finger protein CONSTANS-LIKE 15 OS=Arabidopsis thaliana GN=COL15 PE=2 SV=1	--	--	--	--	--	K12135	3e-14	78.2	ath:AT5G15840	zinc finger protein CONSTANS	GO:0007623//circadian rhythm;GO:0006355//regulation of transcription, DNA-dependent	GO:0003700//sequence-specific DNA binding transcription factor activity;GO:0008270//zinc ion binding	GO:0005634//nucleus
		CL4670.Contig2_NAU-LB	925	70	3.5725	gi|312282453|dbj|BAJ34092.1|	426.4	3e-118	unnamed protein product [Thellungiella halophila]	gi|312282452|dbj|AK353006.1|	331	8e-88	Thellungiella halophila mRNA, complete cds, clone: RTFL01-13-C12	sp|Q9M9B3|COL8_ARATH	385	2e-107	Zinc finger protein CONSTANS-LIKE 8 OS=Arabidopsis thaliana GN=COL8 PE=2 SV=2	--	--	--	--	--	K12135	9e-11	65.9	aly:ARALYDRAFT_488429	zinc finger protein CONSTANS	GO:0044763;GO:0006355//regulation of transcription, DNA-dependent;GO:0050896//response to stimulus	GO:0008270//zinc ion binding;GO:0003700//sequence-specific DNA binding transcription factor activity	GO:0005634//nucleus
		CL5201.Contig4_NAU-LB	1573	6	0.1801	gi|30696840|ref|NP_568852.2|	123.2	8e-134	chloroplast import apparatus 2 protein [Arabidopsis thaliana] >gi|75180536|sp|Q9LU68.1|CIA2_ARATH RecName: Full=Protein CHLOROPLAST IMPORT APPARATUS 2; Flags: Precursor >gi|13991646|gb|AAK51445.1|AF359387_1 CIA2 [Arabidopsis thaliana] >gi|222423094|dbj|BAH19527.1| AT5G57180 [Arabidopsis thaliana] >gi|332009477|gb|AED96860.1| chloroplast import apparatus 2 protein [Arabidopsis thaliana]	gi|222423093|dbj|AK316813.1|	281	1e-72	Arabidopsis thaliana AT5G57180 mRNA, complete cds, clone: RAFL08-08-G15	sp|Q9LU68|CIA2_ARATH	379	2e-135	Protein CHLOROPLAST IMPORT APPARATUS 2 OS=Arabidopsis thaliana GN=CIA2 PE=2 SV=1	--	--	--	--	--	K12129	3e-08	58.5	osa:4332464	pseudo-response regulator 7	GO:0045893//positive regulation of transcription, DNA-dependent;GO:0045036//protein targeting to chloroplast	-	GO:0005634//nucleus
		CL5201.Contig5_NAU-LB	1594	0	0	gi|30696840|ref|NP_568852.2|	123.2	2e-131	chloroplast import apparatus 2 protein [Arabidopsis thaliana] >gi|75180536|sp|Q9LU68.1|CIA2_ARATH RecName: Full=Protein CHLOROPLAST IMPORT APPARATUS 2; Flags: Precursor >gi|13991646|gb|AAK51445.1|AF359387_1 CIA2 [Arabidopsis thaliana] >gi|222423094|dbj|BAH19527.1| AT5G57180 [Arabidopsis thaliana] >gi|332009477|gb|AED96860.1| chloroplast import apparatus 2 protein [Arabidopsis thaliana]	gi|222423093|dbj|AK316813.1|	281	1e-72	Arabidopsis thaliana AT5G57180 mRNA, complete cds, clone: RAFL08-08-G15	sp|Q9LU68|CIA2_ARATH	370	6e-133	Protein CHLOROPLAST IMPORT APPARATUS 2 OS=Arabidopsis thaliana GN=CIA2 PE=2 SV=1	--	--	--	--	--	K12129	3e-08	58.5	osa:4332464	pseudo-response regulator 7	GO:0045893//positive regulation of transcription, DNA-dependent;GO:0045036//protein targeting to chloroplast	-	GO:0005634//nucleus
		CL6287.Contig1_NAU-LB	676	184	12.8496	gi|20466420|gb|AAM20527.1|	164.9	1e-39	unknown protein [Arabidopsis thaliana] >gi|22136356|gb|AAM91256.1| unknown protein [Arabidopsis thaliana]	gi|281308389|gb|GU219476.1|	190	1e-45	Brassica rapa pseudo-response regulator 9 mRNA, complete cds	sp|Q8L500|APRR9_ARATH	164	3e-41	Two-component response regulator-like APRR9 OS=Arabidopsis thaliana GN=APRR9 PE=2 SV=2	--	--	--	--	--	K12128	9e-41	164	ath:AT2G46790	pseudo-response regulator 9	GO:0009266//response to temperature stimulus;GO:0007623//circadian rhythm;GO:0045892//negative regulation of transcription, DNA-dependent;GO:0010017//red or far-red light signaling pathway	GO:0000156//phosphorelay response regulator activity;GO:0003677//DNA binding;GO:0005515//protein binding	GO:0005634//nucleus
		CL6287.Contig2_NAU-LB	965	111	5.4302	gi|312283015|dbj|BAJ34373.1|	308.5	1e-82	unnamed protein product [Thellungiella halophila]	gi|281308389|gb|GU219476.1|	260	2e-66	Brassica rapa pseudo-response regulator 9 mRNA, complete cds	sp|Q8L500|APRR9_ARATH	275	3e-74	Two-component response regulator-like APRR9 OS=Arabidopsis thaliana GN=APRR9 PE=2 SV=2	--	--	--	--	--	K12128	4e-78	289	aly:ARALYDRAFT_483843	pseudo-response regulator 9	GO:0009266//response to temperature stimulus;GO:0007623//circadian rhythm;GO:0045892//negative regulation of transcription, DNA-dependent;GO:0010017//red or far-red light signaling pathway	GO:0000156//phosphorelay response regulator activity;GO:0003677//DNA binding;GO:0005515//protein binding	GO:0005634//nucleus
		Unigene17339_NAU-LB	1300	399	14.4893	gi|297811555|ref|XP_002873661.1|	466.8	3e-130	hypothetical protein ARALYDRAFT_488277 [Arabidopsis lyrata subsp. lyrata] >gi|297319498|gb|EFH49920.1| hypothetical protein ARALYDRAFT_488277 [Arabidopsis lyrata subsp. lyrata]	gi|199580258|gb|AC189564.2|	511	1e-142	Brassica rapa subsp. pekinensis clone KBrH009B23, complete sequence	sp|Q9C9A9|COL7_ARATH	95.9	5e-20	Zinc finger protein CONSTANS-LIKE 7 OS=Arabidopsis thaliana GN=COL7 PE=2 SV=1	--	--	--	--	--	K12128	5e-10	63.9	aly:ARALYDRAFT_483843	pseudo-response regulator 9	-	-	GO:0005634//nucleus
		Unigene17340_NAU-LB	588	513	41.1868	gi|18417359|ref|NP_568300.1|	174.9	7e-43	CCT motif family protein [Arabidopsis thaliana] >gi|332004640|gb|AED92023.1| CCT motif family protein [Arabidopsis thaliana]	gi|30684867|ref|NM_121441.2|	295	3e-77	Arabidopsis thaliana CCT motif family protein (AT5G14370) mRNA, complete cds	sp|Q9C9A9|COL7_ARATH	81.3	4e-16	Zinc finger protein CONSTANS-LIKE 7 OS=Arabidopsis thaliana GN=COL7 PE=2 SV=1	--	--	--	--	--	K12128	4e-09	59.3	aly:ARALYDRAFT_483843	pseudo-response regulator 9	-	-	GO:0005634//nucleus
		Unigene17367_NAU-LB	422	853	95.4234	gi|30689668|ref|NP_197875.2|	124.4	5e-28	protein CONSTANS-like 4 [Arabidopsis thaliana] >gi|332005996|gb|AED93379.1| protein CONSTANS-like 4 [Arabidopsis thaliana]	gi|332002898|gb|CP002688.1|	192	2e-46	Arabidopsis thaliana chromosome 5, complete sequence	sp|Q940T9|COL4_ARATH	124	2e-29	Zinc finger protein CONSTANS-LIKE 4 OS=Arabidopsis thaliana GN=COL4 PE=2 SV=2	--	--	--	--	--	K12135	9e-15	77	aly:ARALYDRAFT_488429	zinc finger protein CONSTANS	GO:0010155//regulation of proton transport;GO:0031348//negative regulation of defense response;GO:0010218//response to far red light;GO:0009744//response to sucrose stimulus;GO:0009867//jasmonic acid mediated signaling pathway;GO:0035304//regulation of protein dephosphorylation;GO:0009862//systemic acquired resistance, salicylic acid mediated signaling pathway;GO:0010363//regulation of plant-type…	GO:0005515//protein binding;GO:0008270//zinc ion binding;GO:0003700//sequence-specific DNA binding transcription factor activity	GO:0005634//nucleus
		Unigene2629_NAU-LB	291	9	1.4601	gi|281308394|gb|ADA58345.1|	163.7	8e-40	pseudo-response regulator 5b [Brassica rapa]	gi|289629341|gb|AC240082.1|	291	2e-76	Brassica oleracea clone BOT01-16N14, complete sequence	sp|Q6LA42|APRR5_ARATH	150	1e-37	Two-component response regulator-like APRR5 OS=Arabidopsis thaliana GN=APRR5 PE=1 SV=2	--	--	--	--	--	K12130	1e-40	162	aly:ARALYDRAFT_910487	pseudo-response regulator 5	GO:0000160//two-component signal transduction system (phosphorelay);GO:0035556//intracellular signal transduction;GO:0005982//starch metabolic process;GO:0010114//response to red light;GO:0042752//regulation of circadian rhythm;GO:0009640//photomorphogenesis;GO:0048574//long-day photoperiodism, flowering;GO:0051170//nuclear import;GO:0010218//response to far red light;GO:0045892//negative regulat…	GO:0000156//phosphorelay response regulator activity;GO:0003677//DNA binding	GO:0005634//nucleus
		Unigene2630_NAU-LB	346	16	2.183	gi|281308394|gb|ADA58345.1|	216.5	1e-55	pseudo-response regulator 5b [Brassica rapa]	gi|289629341|gb|AC240082.1|	507	1e-141	Brassica oleracea clone BOT01-16N14, complete sequence	sp|Q6LA42|APRR5_ARATH	190	2e-49	Two-component response regulator-like APRR5 OS=Arabidopsis thaliana GN=APRR5 PE=1 SV=2	--	--	--	--	--	K12130	1e-52	202	aly:ARALYDRAFT_910487	pseudo-response regulator 5	GO:0000160//two-component signal transduction system (phosphorelay);GO:0035556//intracellular signal transduction;GO:0005982//starch metabolic process;GO:0010114//response to red light;GO:0042752//regulation of circadian rhythm;GO:0009640//photomorphogenesis;GO:0048574//long-day photoperiodism, flowering;GO:0051170//nuclear import;GO:0010218//response to far red light;GO:0045892//negative regulat…	GO:0000156//phosphorelay response regulator activity;GO:0003677//DNA binding	GO:0005634//nucleus
		Unigene27913_NAU-LB	346	21	2.8652	gi|11037313|gb|AAG27548.1|	197.2	6e-50	COL2-like protein [Brassica nigra]	gi|11037312|gb|AF269129.1|AF269129	377	1e-102	Brassica nigra COL2-like protein gene, complete cds	sp|Q96502|COL2_ARATH	169	3e-43	Zinc finger protein CONSTANS-LIKE 2 OS=Arabidopsis thaliana GN=COL2 PE=1 SV=1	--	--	--	--	--	K12135	3e-29	124	aly:ARALYDRAFT_488429	zinc finger protein CONSTANS	GO:0006281//DNA repair;GO:0010100//negative regulation of photomorphogenesis;GO:0009909//regulation of flower development;GO:0007623//circadian rhythm;GO:0009658//chloroplast organization	GO:0008270//zinc ion binding;GO:0042802//identical protein binding;GO:0003700//sequence-specific DNA binding transcription factor activity	GO:0005634//nucleus
		Unigene28544_NAU-LB	325	21	3.0504	gi|312283015|dbj|BAJ34373.1|	144.1	6e-34	unnamed protein product [Thellungiella halophila]	gi|281308389|gb|GU219476.1|	186	9e-45	Brassica rapa pseudo-response regulator 9 mRNA, complete cds	sp|Q8L500|APRR9_ARATH	136	3e-33	Two-component response regulator-like APRR9 OS=Arabidopsis thaliana GN=APRR9 PE=2 SV=2	--	--	--	--	--	K12128	9e-33	136	aly:ARALYDRAFT_483843	pseudo-response regulator 9	GO:0000160//two-component signal transduction system (phosphorelay);GO:0035556//intracellular signal transduction;GO:0009266//response to temperature stimulus;GO:0007623//circadian rhythm;GO:0045892//negative regulation of transcription, DNA-dependent;GO:0010017//red or far-red light signaling pathway	GO:0000156//phosphorelay response regulator activity;GO:0003677//DNA binding;GO:0005515//protein binding	GO:0005634//nucleus
		Unigene516_NAU-LB	373	73	9.2392	gi|297793237|ref|XP_002864503.1|	145.2	2e-34	hypothetical protein ARALYDRAFT_495815 [Arabidopsis lyrata subsp. lyrata] >gi|297310338|gb|EFH40762.1| hypothetical protein ARALYDRAFT_495815 [Arabidopsis lyrata subsp. lyrata]	gi|222423093|dbj|AK316813.1|	252	2e-64	Arabidopsis thaliana AT5G57180 mRNA, complete cds, clone: RAFL08-08-G15	sp|Q9LU68|CIA2_ARATH	140	3e-34	Protein CHLOROPLAST IMPORT APPARATUS 2 OS=Arabidopsis thaliana GN=CIA2 PE=2 SV=1	--	--	--	--	--	K12129	2e-09	58.5	ath:AT5G02810	pseudo-response regulator 7	GO:0045893//positive regulation of transcription, DNA-dependent;GO:0045036//protein targeting to chloroplast	-	GO:0005634//nucleus
		Unigene5559_NAU-LB	1179	156	6.2464	gi|297824895|ref|XP_002880330.1|	430.6	2e-119	zinc finger (B-box type) family protein [Arabidopsis lyrata subsp. lyrata] >gi|297326169|gb|EFH56589.1| zinc finger (B-box type) family protein [Arabidopsis lyrata subsp. lyrata]	gi|199580328|gb|AC189634.2|	646	0	Brassica rapa subsp. pekinensis clone KBrS004I08, complete sequence	sp|O82256|COL13_ARATH	421	6e-118	Zinc finger protein CONSTANS-LIKE 13 OS=Arabidopsis thaliana GN=COL13 PE=2 SV=1	--	--	--	--	--	K12135	9e-17	86.3	aly:ARALYDRAFT_488429	zinc finger protein CONSTANS	GO:0009805//coumarin biosynthetic process;GO:0006355//regulation of transcription, DNA-dependent;GO:0009611//response to wounding;GO:0009963//positive regulation of flavonoid biosynthetic process	GO:0008270//zinc ion binding;GO:0003700//sequence-specific DNA binding transcription factor activity	GO:0005634//nucleus
		Unigene5858_NAU-LB	615	85	6.5247	gi|281308384|gb|ADA58340.1|	290.8	1e-77	pseudo-response regulator 3 [Brassica rapa]	gi|281308383|gb|GU219473.1|	515	1e-143	Brassica rapa pseudo-response regulator 3 mRNA, complete cds	sp|Q9LVG4|APRR3_ARATH	259	8e-70	Two-component response regulator-like APRR3 OS=Arabidopsis thaliana GN=APRR3 PE=1 SV=1	--	--	--	--	--	K12131	2e-69	259	ath:AT5G60100	pseudo-response regulator 3	GO:0000160//two-component signal transduction system (phosphorelay);GO:0035556//intracellular signal transduction;GO:0042752//regulation of circadian rhythm;GO:0006333//chromatin assembly or disassembly;GO:0009266//response to temperature stimulus;GO:0032091//negative regulation of protein binding;GO:0045892//negative regulation of transcription, DNA-dependent;GO:0010017//red or far-red light sig…	GO:0000156//phosphorelay response regulator activity;GO:0003677//DNA binding;GO:0005515//protein binding	GO:0005634//nucleus
APR3	K12131	CL2594.Contig2_NAU-LB	656	158	11.3703	gi|15231491|ref|NP_187422.1|	345.5	3e-94	zinc finger protein CONSTANS-LIKE 9 [Arabidopsis thaliana] >gi|42572309|ref|NP_974250.1| zinc finger protein CONSTANS-LIKE 9 [Arabidopsis thaliana] >gi|79313159|ref|NP_001030659.1| zinc finger protein CONSTANS-LIKE 9 [Arabidopsis thaliana] >gi|186509893|ref|NP_001118599.1| zinc finger protein CONSTANS-LIKE 9 [Arabidopsis thaliana] >gi|17433084|sp|Q9SSE5.1|COL9_ARATH RecName: Full=Zinc finger prot…	gi|301133557|gb|HM579875.1|	718	0	Brassica rapa B-box type zinc finger protein (Bbox3) mRNA, complete cds	sp|Q9SSE5|COL9_ARATH	345	1e-95	Zinc finger protein CONSTANS-LIKE 9 OS=Arabidopsis thaliana GN=COL9 PE=2 SV=1	--	--	--	--	--	K12135	3e-10	63.5	aly:ARALYDRAFT_488429	zinc finger protein CONSTANS	GO:0048579//negative regulation of long-day photoperiodism, flowering;GO:0006355//regulation of transcription, DNA-dependent;GO:0007623//circadian rhythm	GO:0008270//zinc ion binding;GO:0005515//protein binding;GO:0003700//sequence-specific DNA binding transcription factor activity	GO:0005634//nucleus;GO:0005886//plasma membrane
		CL5201.Contig4_NAU-LB	1573	6	0.1801	gi|30696840|ref|NP_568852.2|	123.2	8e-134	chloroplast import apparatus 2 protein [Arabidopsis thaliana] >gi|75180536|sp|Q9LU68.1|CIA2_ARATH RecName: Full=Protein CHLOROPLAST IMPORT APPARATUS 2; Flags: Precursor >gi|13991646|gb|AAK51445.1|AF359387_1 CIA2 [Arabidopsis thaliana] >gi|222423094|dbj|BAH19527.1| AT5G57180 [Arabidopsis thaliana] >gi|332009477|gb|AED96860.1| chloroplast import apparatus 2 protein [Arabidopsis thaliana]	gi|222423093|dbj|AK316813.1|	281	1e-72	Arabidopsis thaliana AT5G57180 mRNA, complete cds, clone: RAFL08-08-G15	sp|Q9LU68|CIA2_ARATH	379	2e-135	Protein CHLOROPLAST IMPORT APPARATUS 2 OS=Arabidopsis thaliana GN=CIA2 PE=2 SV=1	--	--	--	--	--	K12129	3e-08	58.5	osa:4332464	pseudo-response regulator 7	GO:0045893//positive regulation of transcription, DNA-dependent;GO:0045036//protein targeting to chloroplast	-	GO:0005634//nucleus
		CL5201.Contig5_NAU-LB	1594	0	0	gi|30696840|ref|NP_568852.2|	123.2	2e-131	chloroplast import apparatus 2 protein [Arabidopsis thaliana] >gi|75180536|sp|Q9LU68.1|CIA2_ARATH RecName: Full=Protein CHLOROPLAST IMPORT APPARATUS 2; Flags: Precursor >gi|13991646|gb|AAK51445.1|AF359387_1 CIA2 [Arabidopsis thaliana] >gi|222423094|dbj|BAH19527.1| AT5G57180 [Arabidopsis thaliana] >gi|332009477|gb|AED96860.1| chloroplast import apparatus 2 protein [Arabidopsis thaliana]	gi|222423093|dbj|AK316813.1|	281	1e-72	Arabidopsis thaliana AT5G57180 mRNA, complete cds, clone: RAFL08-08-G15	sp|Q9LU68|CIA2_ARATH	370	6e-133	Protein CHLOROPLAST IMPORT APPARATUS 2 OS=Arabidopsis thaliana GN=CIA2 PE=2 SV=1	--	--	--	--	--	K12129	3e-08	58.5	osa:4332464	pseudo-response regulator 7	GO:0045893//positive regulation of transcription, DNA-dependent;GO:0045036//protein targeting to chloroplast	-	GO:0005634//nucleus
		CL5273.Contig1_NAU-LB	1183	32	1.277	gi|297803664|ref|XP_002869716.1|	479.9	3e-134	zinc-finger protein expressed in inflorescence meristem [Arabidopsis lyrata subsp. lyrata] >gi|297315552|gb|EFH45975.1| zinc-finger protein expressed in inflorescence meristem [Arabidopsis lyrata subsp. lyrata]	gi|297803663|ref|XM_002869670.1|	874	0	Arabidopsis lyrata subsp. lyrata zinc-finger protein expressed in inflorescence meristem (ZIM), mRNA	sp|Q9LRH6|GAT25_ARATH	474	6e-134	GATA transcription factor 25 OS=Arabidopsis thaliana GN=GATA25 PE=2 SV=2	YFL021w	50.1	8e-06	COG5641	GATA Zn-finger-containing transcription factor	K12128	3e-07	54.7	aly:ARALYDRAFT_483843	pseudo-response regulator 9	GO:0006355//regulation of transcription, DNA-dependent;GO:0007623//circadian rhythm	GO:0008270//zinc ion binding;GO:0043565//sequence-specific DNA binding;GO:0003700//sequence-specific DNA binding transcription factor activity	GO:0005634//nucleus
		CL5273.Contig2_NAU-LB	1268	58	2.1594	gi|297803664|ref|XP_002869716.1|	479.9	3e-134	zinc-finger protein expressed in inflorescence meristem [Arabidopsis lyrata subsp. lyrata] >gi|297315552|gb|EFH45975.1| zinc-finger protein expressed in inflorescence meristem [Arabidopsis lyrata subsp. lyrata]	gi|297803663|ref|XM_002869670.1|	874	0	Arabidopsis lyrata subsp. lyrata zinc-finger protein expressed in inflorescence meristem (ZIM), mRNA	sp|Q9LRH6|GAT25_ARATH	474	6e-134	GATA transcription factor 25 OS=Arabidopsis thaliana GN=GATA25 PE=2 SV=2	YFL021w	50.1	8e-06	COG5641	GATA Zn-finger-containing transcription factor	K12128	3e-07	54.7	aly:ARALYDRAFT_483843	pseudo-response regulator 9	GO:0006355//regulation of transcription, DNA-dependent;GO:0007623//circadian rhythm	GO:0008270//zinc ion binding;GO:0043565//sequence-specific DNA binding;GO:0003700//sequence-specific DNA binding transcription factor activity	GO:0005634//nucleus
		CL6287.Contig2_NAU-LB	965	111	5.4302	gi|312283015|dbj|BAJ34373.1|	308.5	1e-82	unnamed protein product [Thellungiella halophila]	gi|281308389|gb|GU219476.1|	260	2e-66	Brassica rapa pseudo-response regulator 9 mRNA, complete cds	sp|Q8L500|APRR9_ARATH	275	3e-74	Two-component response regulator-like APRR9 OS=Arabidopsis thaliana GN=APRR9 PE=2 SV=2	--	--	--	--	--	K12128	4e-78	289	aly:ARALYDRAFT_483843	pseudo-response regulator 9	GO:0009266//response to temperature stimulus;GO:0007623//circadian rhythm;GO:0045892//negative regulation of transcription, DNA-dependent;GO:0010017//red or far-red light signaling pathway	GO:0000156//phosphorelay response regulator activity;GO:0003677//DNA binding;GO:0005515//protein binding	GO:0005634//nucleus
		Unigene27745_NAU-LB	246	13	2.4947	gi|281308384|gb|ADA58340.1|	127.9	4e-29	pseudo-response regulator 3 [Brassica rapa]	gi|297796966|ref|XM_002866322.1|	214	3e-53	Arabidopsis lyrata subsp. lyrata pseudo-response regulator 3 (APRR3), mRNA	sp|Q9LVG4|APRR3_ARATH	112	4e-26	Two-component response regulator-like APRR3 OS=Arabidopsis thaliana GN=APRR3 PE=1 SV=1	--	--	--	--	--	K12131	8e-28	119	aly:ARALYDRAFT_496148	pseudo-response regulator 3	GO:0000160//two-component signal transduction system (phosphorelay);GO:0035556//intracellular signal transduction;GO:0042752//regulation of circadian rhythm;GO:0006355//regulation of transcription, DNA-dependent;GO:0006333//chromatin assembly or disassembly;GO:0032091//negative regulation of protein binding	GO:0000156//phosphorelay response regulator activity;GO:0005515//protein binding	GO:0005634//nucleus
		Unigene27913_NAU-LB	346	21	2.8652	gi|11037313|gb|AAG27548.1|	197.2	6e-50	COL2-like protein [Brassica nigra]	gi|11037312|gb|AF269129.1|AF269129	377	1e-102	Brassica nigra COL2-like protein gene, complete cds	sp|Q96502|COL2_ARATH	169	3e-43	Zinc finger protein CONSTANS-LIKE 2 OS=Arabidopsis thaliana GN=COL2 PE=1 SV=1	--	--	--	--	--	K12135	3e-29	124	aly:ARALYDRAFT_488429	zinc finger protein CONSTANS	GO:0006281//DNA repair;GO:0010100//negative regulation of photomorphogenesis;GO:0009909//regulation of flower development;GO:0007623//circadian rhythm;GO:0009658//chloroplast organization	GO:0008270//zinc ion binding;GO:0042802//identical protein binding;GO:0003700//sequence-specific DNA binding transcription factor activity	GO:0005634//nucleus
		Unigene5858_NAU-LB	615	85	6.5247	gi|281308384|gb|ADA58340.1|	290.8	1e-77	pseudo-response regulator 3 [Brassica rapa]	gi|281308383|gb|GU219473.1|	515	1e-143	Brassica rapa pseudo-response regulator 3 mRNA, complete cds	sp|Q9LVG4|APRR3_ARATH	259	8e-70	Two-component response regulator-like APRR3 OS=Arabidopsis thaliana GN=APRR3 PE=1 SV=1	--	--	--	--	--	K12131	2e-69	259	ath:AT5G60100	pseudo-response regulator 3	GO:0000160//two-component signal transduction system (phosphorelay);GO:0035556//intracellular signal transduction;GO:0042752//regulation of circadian rhythm;GO:0006333//chromatin assembly or disassembly;GO:0009266//response to temperature stimulus;GO:0032091//negative regulation of protein binding;GO:0045892//negative regulation of transcription, DNA-dependent;GO:0010017//red or far-red light sig…	GO:0000156//phosphorelay response regulator activity;GO:0003677//DNA binding;GO:0005515//protein binding	GO:0005634//nucleus
WNK1	K12132	CL1179.Contig1_NAU-LB	2402	853	16.7646	gi|15229843|ref|NP_187142.1|	1173.3	0	serine/threonine-protein kinase WNK1 [Arabidopsis thaliana] >gi|75262294|sp|Q9CAV6.1|WNK1_ARATH RecName: Full=Serine/threonine-protein kinase WNK1; Short=AtWNK1; AltName: Full=Protein kinase with no lysine 1 >gi|20302596|dbj|BAB91125.1| Ser/Thr kinase [Arabidopsis thaliana] >gi|332640634|gb|AEE74155.1| serine/threonine-protein kinase WNK1 [Arabidopsis thaliana]	gi|30679318|ref|NM_111363.3|	1134	0	Arabidopsis thaliana serine/threonine-protein kinase WNK1 (WNK1) mRNA, complete cds	sp|Q9CAV6|WNK1_ARATH	1173	0	Serine/threonine-protein kinase WNK1 OS=Arabidopsis thaliana GN=WNK1 PE=1 SV=1	YAR019c	92.4	3e-18	COG0515	Serine/threonine protein kinase	K12132	0	1163	aly:ARALYDRAFT_317356	serine/threonine-protein kinase WNK1 [EC:2.7.11.1]	GO:0006468//protein phosphorylation;GO:0007623//circadian rhythm;GO:0000165//MAPK cascade	GO:0004674//protein serine/threonine kinase activity;GO:0004713//protein tyrosine kinase activity;GO:0005524//ATP binding	GO:0016020//membrane;GO:0005634//nucleus
		CL1179.Contig2_NAU-LB	1336	587	20.742	gi|122209238|sp|Q2V338.1|WNK9_ARATH	716.1	0	RecName: Full=Probable serine/threonine-protein kinase WNK9; Short=AtWNK9; AltName: Full=Protein kinase with no lysine 9 >gi|110737459|dbj|BAF00673.1| mitogen activated protein kinase like protein [Arabidopsis thaliana]	gi|110737458|dbj|AK228774.1|	1045	0	Arabidopsis thaliana mRNA for mitogen activated protein kinase like protein, complete cds, clone: RAFL16-09-O06	sp|Q2V338|WNK9_ARATH	716	0	Probable serine/threonine-protein kinase WNK9 OS=Arabidopsis thaliana GN=WNK9 PE=2 SV=1	YAR019c	88.6	2e-17	COG0515	Serine/threonine protein kinase	K12132	0	635	pop:POPTR_1096507	serine/threonine-protein kinase WNK1 [EC:2.7.11.1]	GO:0007623//circadian rhythm;GO:0000186//activation of MAPKK activity	GO:0004713//protein tyrosine kinase activity;GO:0005524//ATP binding;GO:0004709//MAP kinase kinase kinase activity	GO:0005634//nucleus;GO:0005886//plasma membrane
		CL2480.Contig2_NAU-LB	2152	489	10.7272	gi|297834790|ref|XP_002885277.1|	1045	0	hypothetical protein ARALYDRAFT_318635 [Arabidopsis lyrata subsp. lyrata] >gi|297331117|gb|EFH61536.1| hypothetical protein ARALYDRAFT_318635 [Arabidopsis lyrata subsp. lyrata]	gi|133778827|gb|BT030341.1|	1596	0	Arabidopsis thaliana At3g18750 mRNA, complete cds	sp|Q8S8Y8|WNK6_ARATH	1028	0	Probable serine/threonine-protein kinase WNK6 OS=Arabidopsis thaliana GN=WNK6 PE=2 SV=1	YAR019c	107	8e-23	COG0515	Serine/threonine protein kinase	K08867	7e-133	473	smo:SELMODRAFT_134163	WNK lysine deficient protein kinase [EC:2.7.11.1]	GO:0000186//activation of MAPKK activity	GO:0005524//ATP binding;GO:0004713//protein tyrosine kinase activity;GO:0004709//MAP kinase kinase kinase activity	GO:0005737//cytoplasm;GO:0005634//nucleus;GO:0005886//plasma membrane
		CL3806.Contig1_NAU-LB	789	180	10.77	gi|297793361|ref|XP_002864565.1|	327	2e-88	hypothetical protein ARALYDRAFT_495950 [Arabidopsis lyrata subsp. lyrata] >gi|297310400|gb|EFH40824.1| hypothetical protein ARALYDRAFT_495950 [Arabidopsis lyrata subsp. lyrata]	gi|20302599|dbj|AB084268.1|	410	1e-112	Arabidopsis thaliana WNK4 mRNA for Ser/Thr kinase, complete cds	sp|Q9LVL5|WNK4_ARATH	321	3e-88	Probable serine/threonine-protein kinase WNK4 OS=Arabidopsis thaliana GN=WNK4 PE=1 SV=1	--	--	--	--	--	K12132	8e-10	62.4	pop:POPTR_1096507	serine/threonine-protein kinase WNK1 [EC:2.7.11.1]	GO:0016036//cellular response to phosphate starvation;GO:0019375//galactolipid biosynthetic process;GO:0010260//organ senescence;GO:0042631//cellular response to water deprivation;GO:0046777//protein autophosphorylation	GO:0004674//protein serine/threonine kinase activity;GO:0005524//ATP binding	GO:0005737//cytoplasm;GO:0005634//nucleus
		CL5984.Contig1_NAU-LB	1096	111	4.7811	gi|75323650|sp|Q6ICW6.1|WNK11_ARATH	547.7	1e-154	RecName: Full=Probable serine/threonine-protein kinase WNK11; Short=AtWNK11; AltName: Full=Protein kinase with no lysine 11 >gi|48596991|gb|AAT46036.1| At5g55560 [Arabidopsis thaliana] >gi|50198956|gb|AAT70481.1| At5g55560 [Arabidopsis thaliana]	gi|199580235|gb|AC189542.2|	720	0	Brassica rapa subsp. pekinensis clone KBrH004B20, complete sequence	sp|Q6ICW6|WNK11_ARATH	547	4e-156	Probable serine/threonine-protein kinase WNK11 OS=Arabidopsis thaliana GN=WNK11 PE=2 SV=1	ECU01g0630	97.4	4e-20	COG0515	Serine/threonine protein kinase	K08867	9e-106	381	gmx:100301899	WNK lysine deficient protein kinase [EC:2.7.11.1]	GO:0000186//activation of MAPKK activity;GO:0010260//organ senescence	GO:0005524//ATP binding;GO:0004709//MAP kinase kinase kinase activity	GO:0005634//nucleus
		CL5984.Contig2_NAU-LB	1105	106	4.5286	gi|75323650|sp|Q6ICW6.1|WNK11_ARATH	539.3	4e-152	RecName: Full=Probable serine/threonine-protein kinase WNK11; Short=AtWNK11; AltName: Full=Protein kinase with no lysine 11 >gi|48596991|gb|AAT46036.1| At5g55560 [Arabidopsis thaliana] >gi|50198956|gb|AAT70481.1| At5g55560 [Arabidopsis thaliana]	gi|50198955|gb|BT015030.1|	704	0	Arabidopsis thaliana At5g55560 mRNA, complete cds	sp|Q6ICW6|WNK11_ARATH	539	1e-153	Probable serine/threonine-protein kinase WNK11 OS=Arabidopsis thaliana GN=WNK11 PE=2 SV=1	ECU01g0630	96.3	8e-20	COG0515	Serine/threonine protein kinase	K08867	1e-106	384	gmx:100301899	WNK lysine deficient protein kinase [EC:2.7.11.1]	GO:0000186//activation of MAPKK activity;GO:0010260//organ senescence	GO:0005524//ATP binding;GO:0004709//MAP kinase kinase kinase activity	GO:0005634//nucleus
		CL7168.Contig1_NAU-LB	530	46	4.0973	gi|297830962|ref|XP_002883363.1|	53.1	2e-06	predicted protein [Arabidopsis lyrata subsp. lyrata] >gi|297329203|gb|EFH59622.1| predicted protein [Arabidopsis lyrata subsp. lyrata]	gi|199580007|gb|AC189327.2|	242	3e-61	Brassica rapa subsp. pekinensis clone KBrB037A01, complete sequence	sp|Q8S8Y9|WNK2_ARATH	102	1e-22	Serine/threonine-protein kinase WNK2 OS=Arabidopsis thaliana GN=WNK2 PE=1 SV=1	--	--	--	--	--	K12132	2e-10	63.2	pop:POPTR_1096507	serine/threonine-protein kinase WNK1 [EC:2.7.11.1]	GO:0006468//protein phosphorylation;GO:0048573//photoperiodism, flowering	GO:0004672//protein kinase activity	GO:0005737//cytoplasm;GO:0005634//nucleus
		CL7168.Contig2_NAU-LB	485	75	7.3003	gi|449444242|ref|XP_004139884.1|	92	3e-18	PREDICTED: serine/threonine-protein kinase WNK1-like [Cucumis sativus] >gi|449492629|ref|XP_004159053.1| PREDICTED: serine/threonine-protein kinase WNK1-like [Cucumis sativus]	gi|199580007|gb|AC189327.2|	357	7e-96	Brassica rapa subsp. pekinensis clone KBrB037A01, complete sequence	sp|Q8S8Y9|WNK2_ARATH	91.3	2e-19	Serine/threonine-protein kinase WNK2 OS=Arabidopsis thaliana GN=WNK2 PE=1 SV=1	--	--	--	--	--	K12132	3e-09	58.9	pop:POPTR_1096507	serine/threonine-protein kinase WNK1 [EC:2.7.11.1]	GO:0006468//protein phosphorylation;GO:0048573//photoperiodism, flowering	GO:0004672//protein kinase activity	-
		CL8952.Contig1_NAU-LB	732	74	4.7724	gi|15228744|ref|NP_188881.1|	448	7e-125	serine/threonine-protein kinase WNK2 [Arabidopsis thaliana] >gi|75248035|sp|Q8S8Y9.1|WNK2_ARATH RecName: Full=Serine/threonine-protein kinase WNK2; Short=AtWNK2; AltName: Full=Protein kinase with no lysine 2 >gi|20302598|dbj|BAB91126.1| Ser/Thr kinase [Arabidopsis thaliana] >gi|133778856|gb|ABO38768.1| At3g22420 [Arabidopsis thaliana] >gi|332643112|gb|AEE76633.1| serine/threonine-protein kinase W…	gi|133778855|gb|BT030355.1|	591	1e-166	Arabidopsis thaliana At3g22420 mRNA, complete cds	sp|Q8S8Y9|WNK2_ARATH	447	2e-126	Serine/threonine-protein kinase WNK2 OS=Arabidopsis thaliana GN=WNK2 PE=1 SV=1	YAR018c	56.2	5e-08	COG0515	Serine/threonine protein kinase	K12132	1e-86	317	pop:POPTR_1096507	serine/threonine-protein kinase WNK1 [EC:2.7.11.1]	GO:0006468//protein phosphorylation;GO:0048573//photoperiodism, flowering;GO:0000165//MAPK cascade	GO:0004674//protein serine/threonine kinase activity;GO:0005524//ATP binding;GO:0004713//protein tyrosine kinase activity	GO:0005737//cytoplasm;GO:0005634//nucleus
		CL8952.Contig2_NAU-LB	508	35	3.2525	gi|15228744|ref|NP_188881.1|	280.4	8e-75	serine/threonine-protein kinase WNK2 [Arabidopsis thaliana] >gi|75248035|sp|Q8S8Y9.1|WNK2_ARATH RecName: Full=Serine/threonine-protein kinase WNK2; Short=AtWNK2; AltName: Full=Protein kinase with no lysine 2 >gi|20302598|dbj|BAB91126.1| Ser/Thr kinase [Arabidopsis thaliana] >gi|133778856|gb|ABO38768.1| At3g22420 [Arabidopsis thaliana] >gi|332643112|gb|AEE76633.1| serine/threonine-protein kinase W…	gi|199580007|gb|AC189327.2|	424	1e-116	Brassica rapa subsp. pekinensis clone KBrB037A01, complete sequence	sp|Q8S8Y9|WNK2_ARATH	280	3e-76	Serine/threonine-protein kinase WNK2 OS=Arabidopsis thaliana GN=WNK2 PE=1 SV=1	--	--	--	--	--	K12132	7e-43	171	pop:POPTR_1096507	serine/threonine-protein kinase WNK1 [EC:2.7.11.1]	GO:0006468//protein phosphorylation;GO:0048573//photoperiodism, flowering	GO:0004674//protein serine/threonine kinase activity;GO:0005524//ATP binding;GO:0004713//protein tyrosine kinase activity	GO:0005737//cytoplasm;GO:0005634//nucleus
		Unigene12580_NAU-LB	930	135	6.8528	gi|209572796|sp|Q9SCU5.2|WNK5_ARATH	477.6	1e-133	RecName: Full=Probable serine/threonine-protein kinase WNK5; Short=AtWNK5; AltName: Full=Protein kinase with no lysine 5 >gi|4902476|emb|CAB43520.1| MAP kinase [Arabidopsis thaliana]	gi|186510927|ref|NM_001125345.1|	684	0	Arabidopsis thaliana conserved peptide upstream open reading frame 44 (CPuORF44) mRNA, complete cds	sp|Q9SCU5|WNK5_ARATH	477	4e-135	Probable serine/threonine-protein kinase WNK5 OS=Arabidopsis thaliana GN=WNK5 PE=1 SV=2	YAR019c	60.5	4e-09	COG0515	Serine/threonine protein kinase	K12132	3e-68	256	osa:4343678	serine/threonine-protein kinase WNK1 [EC:2.7.11.1]	GO:0006468//protein phosphorylation;GO:0048573//photoperiodism, flowering;GO:0000165//MAPK cascade	GO:0004674//protein serine/threonine kinase activity;GO:0043424//protein histidine kinase binding;GO:0005524//ATP binding	GO:0044424//intracellular part;GO:0005886//plasma membrane
		Unigene15432_NAU-LB	343	33	4.5419	gi|297813069|ref|XP_002874418.1|	58.5	3e-08	hypothetical protein ARALYDRAFT_489642 [Arabidopsis lyrata subsp. lyrata] >gi|297320255|gb|EFH50677.1| hypothetical protein ARALYDRAFT_489642 [Arabidopsis lyrata subsp. lyrata]	--	--	--	--	sp|Q2V338|WNK9_ARATH	56.6	3e-09	Probable serine/threonine-protein kinase WNK9 OS=Arabidopsis thaliana GN=WNK9 PE=2 SV=1	--	--	--	--	--	K12132	3e-06	48.1	ath:AT3G04910	serine/threonine-protein kinase WNK1 [EC:2.7.11.1]	GO:0006468//protein phosphorylation	GO:0004672//protein kinase activity	GO:0005886//plasma membrane
		Unigene23373_NAU-LB	211	37	8.2782	gi|79312817|ref|NP_001030637.1|	141	5e-33	serine/threonine-protein kinase WNK1 [Arabidopsis thaliana] >gi|332640635|gb|AEE74156.1| serine/threonine-protein kinase WNK1 [Arabidopsis thaliana]	gi|110797009|gb|AC189329.1|	266	8e-69	Brassica rapa subsp. pekinensis clone KBrB037C07, complete sequence	sp|Q9CAV6|WNK1_ARATH	140	1e-34	Serine/threonine-protein kinase WNK1 OS=Arabidopsis thaliana GN=WNK1 PE=1 SV=1	--	--	--	--	--	K12132	3e-34	140	aly:ARALYDRAFT_317356	serine/threonine-protein kinase WNK1 [EC:2.7.11.1]	GO:0006468//protein phosphorylation;GO:0007623//circadian rhythm	GO:0004674//protein serine/threonine kinase activity;GO:0004713//protein tyrosine kinase activity;GO:0005524//ATP binding	GO:0016020//membrane;GO:0005634//nucleus
		Unigene2341_NAU-LB	213	32	7.0923	gi|297793361|ref|XP_002864565.1|	121.7	3e-27	hypothetical protein ARALYDRAFT_495950 [Arabidopsis lyrata subsp. lyrata] >gi|297310400|gb|EFH40824.1| hypothetical protein ARALYDRAFT_495950 [Arabidopsis lyrata subsp. lyrata]	gi|20302599|dbj|AB084268.1|	242	1e-61	Arabidopsis thaliana WNK4 mRNA for Ser/Thr kinase, complete cds	sp|Q9LVL5|WNK4_ARATH	120	2e-28	Probable serine/threonine-protein kinase WNK4 OS=Arabidopsis thaliana GN=WNK4 PE=1 SV=1	--	--	--	--	--	K12132	4e-22	100	pop:POPTR_1096507	serine/threonine-protein kinase WNK1 [EC:2.7.11.1]	GO:0016036//cellular response to phosphate starvation;GO:0019375//galactolipid biosynthetic process;GO:0000186//activation of MAPKK activity;GO:0010260//organ senescence;GO:0042631//cellular response to water deprivation;GO:0046777//protein autophosphorylation	GO:0004709//MAP kinase kinase kinase activity;GO:0005524//ATP binding	GO:0005737//cytoplasm;GO:0005634//nucleus
		Unigene269_NAU-LB	1964	34	0.8173	gi|297793361|ref|XP_002864565.1|	935.2	0	hypothetical protein ARALYDRAFT_495950 [Arabidopsis lyrata subsp. lyrata] >gi|297310400|gb|EFH40824.1| hypothetical protein ARALYDRAFT_495950 [Arabidopsis lyrata subsp. lyrata]	gi|19548056|gb|AY081739.1|	1326	0	Arabidopsis thaliana AT5g58350/AT5g58350 mRNA, complete cds	sp|Q9LVL5|WNK4_ARATH	920	0	Probable serine/threonine-protein kinase WNK4 OS=Arabidopsis thaliana GN=WNK4 PE=1 SV=1	YAR019c	99.4	2e-20	COG0515	Serine/threonine protein kinase	K12132	7e-129	459	osa:4343678	serine/threonine-protein kinase WNK1 [EC:2.7.11.1]	GO:0016036//cellular response to phosphate starvation;GO:0019375//galactolipid biosynthetic process;GO:0010260//organ senescence;GO:0042631//cellular response to water deprivation;GO:0046777//protein autophosphorylation;GO:0000165//MAPK cascade	GO:0004674//protein serine/threonine kinase activity;GO:0005524//ATP binding	GO:0005737//cytoplasm;GO:0005634//nucleus
		Unigene270_NAU-LB	2041	34	0.7864	gi|297793361|ref|XP_002864565.1|	43.9	0	hypothetical protein ARALYDRAFT_495950 [Arabidopsis lyrata subsp. lyrata] >gi|297310400|gb|EFH40824.1| hypothetical protein ARALYDRAFT_495950 [Arabidopsis lyrata subsp. lyrata]	gi|19548056|gb|AY081739.1|	1273	0	Arabidopsis thaliana AT5g58350/AT5g58350 mRNA, complete cds	sp|Q9LVL5|WNK4_ARATH	882	0	Probable serine/threonine-protein kinase WNK4 OS=Arabidopsis thaliana GN=WNK4 PE=1 SV=1	YAR019c	99.4	2e-20	COG0515	Serine/threonine protein kinase	K12132	2e-123	435	osa:4343678	serine/threonine-protein kinase WNK1 [EC:2.7.11.1]	GO:0016036//cellular response to phosphate starvation;GO:0019375//galactolipid biosynthetic process;GO:0010260//organ senescence;GO:0042631//cellular response to water deprivation;GO:0046777//protein autophosphorylation;GO:0000165//MAPK cascade	GO:0004674//protein serine/threonine kinase activity;GO:0005524//ATP binding	GO:0005737//cytoplasm;GO:0005634//nucleus
		Unigene27221_NAU-LB	382	27	3.3367	gi|297793361|ref|XP_002864565.1|	99	2e-20	hypothetical protein ARALYDRAFT_495950 [Arabidopsis lyrata subsp. lyrata] >gi|297310400|gb|EFH40824.1| hypothetical protein ARALYDRAFT_495950 [Arabidopsis lyrata subsp. lyrata]	gi|460208956|gb|GABL01053803.1|	234	5e-59	TSA: Camelina sativa comp55777_c0_seq3 transcribed RNA sequence	sp|Q9LVL5|WNK4_ARATH	99	7e-22	Probable serine/threonine-protein kinase WNK4 OS=Arabidopsis thaliana GN=WNK4 PE=1 SV=1	--	--	--	--	--	K08867	6e-14	73.9	smo:SELMODRAFT_130367	WNK lysine deficient protein kinase [EC:2.7.11.1]	GO:0016036//cellular response to phosphate starvation;GO:0019375//galactolipid biosynthetic process;GO:0000186//activation of MAPKK activity;GO:0010260//organ senescence;GO:0042631//cellular response to water deprivation;GO:0046777//protein autophosphorylation	GO:0004709//MAP kinase kinase kinase activity;GO:0005524//ATP binding	GO:0005737//cytoplasm;GO:0005634//nucleus
		Unigene3224_NAU-LB	281	21	3.528	gi|297830962|ref|XP_002883363.1|	189.9	1e-47	predicted protein [Arabidopsis lyrata subsp. lyrata] >gi|297329203|gb|EFH59622.1| predicted protein [Arabidopsis lyrata subsp. lyrata]	gi|133778855|gb|BT030355.1|	367	4e-99	Arabidopsis thaliana At3g22420 mRNA, complete cds	sp|Q8S8Y9|WNK2_ARATH	189	3e-49	Serine/threonine-protein kinase WNK2 OS=Arabidopsis thaliana GN=WNK2 PE=1 SV=1	--	--	--	--	--	K12132	3e-40	161	aly:ARALYDRAFT_317356	serine/threonine-protein kinase WNK1 [EC:2.7.11.1]	GO:0048573//photoperiodism, flowering;GO:0007623//circadian rhythm;GO:0000186//activation of MAPKK activity	GO:0004713//protein tyrosine kinase activity;GO:0005524//ATP binding;GO:0004709//MAP kinase kinase kinase activity	GO:0005737//cytoplasm;GO:0016020//membrane;GO:0005634//nucleus
		Unigene5860_NAU-LB	255	41	7.5904	gi|79312817|ref|NP_001030637.1|	134.4	5e-31	serine/threonine-protein kinase WNK1 [Arabidopsis thaliana] >gi|332640635|gb|AEE74156.1| serine/threonine-protein kinase WNK1 [Arabidopsis thaliana]	gi|110797009|gb|AC189329.1|	129	1e-27	Brassica rapa subsp. pekinensis clone KBrB037C07, complete sequence	sp|Q9CAV6|WNK1_ARATH	134	1e-32	Serine/threonine-protein kinase WNK1 OS=Arabidopsis thaliana GN=WNK1 PE=1 SV=1	--	--	--	--	--	K12132	3e-32	134	ath:AT3G04910	serine/threonine-protein kinase WNK1 [EC:2.7.11.1]	GO:0006468//protein phosphorylation;GO:0007623//circadian rhythm;GO:0000165//MAPK cascade	GO:0004674//protein serine/threonine kinase activity;GO:0004713//protein tyrosine kinase activity;GO:0005524//ATP binding	GO:0016020//membrane;GO:0005634//nucleus
		Unigene5861_NAU-LB	234	19	3.8332	--	--	--	--	gi|199580171|gb|AC189475.2|	67.9	4e-09	Brassica rapa subsp. pekinensis clone KBrB080J22, complete sequence	sp|Q9CAV6|WNK1_ARATH	46.6	3e-06	Serine/threonine-protein kinase WNK1 OS=Arabidopsis thaliana GN=WNK1 PE=1 SV=1	--	--	--	--	--	K12132	9e-06	46.6	ath:AT3G04910	serine/threonine-protein kinase WNK1 [EC:2.7.11.1]	-	-	-
		Unigene6818_NAU-LB	2164	1309	28.5562	gi|18422160|ref|NP_568599.1|	914.1	0	serine/threonine-protein kinase WNK8 [Arabidopsis thaliana] >gi|75249575|sp|Q944Q0.1|WNK8_ARATH RecName: Full=Serine/threonine-protein kinase WNK8; Short=AtWNK8; AltName: Full=Protein kinase with no lysine 8 >gi|15983509|gb|AAL11622.1|AF424629_1 AT5g41990/MJC20_9 [Arabidopsis thaliana] >gi|21360469|gb|AAM47350.1| AT5g41990/MJC20_9 [Arabidopsis thaliana] >gi|332007367|gb|AED94750.1| serine/threoni…	gi|460200534|gb|GABL01060919.1|	1459	0	TSA: Camelina sativa comp58109_c0_seq1 transcribed RNA sequence	sp|Q944Q0|WNK8_ARATH	914	0	Serine/threonine-protein kinase WNK8 OS=Arabidopsis thaliana GN=WNK8 PE=1 SV=1	YAR019c	102	4e-21	COG0515	Serine/threonine protein kinase	K08867	3e-126	451	smo:SELMODRAFT_134163	WNK lysine deficient protein kinase [EC:2.7.11.1]	GO:0009911//positive regulation of flower development;GO:0048573//photoperiodism, flowering;GO:0016926//protein desumoylation;GO:0046777//protein autophosphorylation;GO:0043090//amino acid import;GO:0050665//hydrogen peroxide biosynthetic process;GO:0006888//ER to Golgi vesicle-mediated transport	GO:0005515//protein binding;GO:0004713//protein tyrosine kinase activity;GO:0004674//protein serine/threonine kinase activity;GO:0003700//sequence-specific DNA binding transcription factor activity;GO:0005524//ATP binding	GO:0005886//plasma membrane;GO:0005634//nucleus
		Unigene852_NAU-LB	451	34	3.5589	gi|79312817|ref|NP_001030637.1|	243.4	8e-64	serine/threonine-protein kinase WNK1 [Arabidopsis thaliana] >gi|332640635|gb|AEE74156.1| serine/threonine-protein kinase WNK1 [Arabidopsis thaliana]	gi|110797009|gb|AC189329.1|	264	7e-68	Brassica rapa subsp. pekinensis clone KBrB037C07, complete sequence	sp|Q9CAV6|WNK1_ARATH	243	3e-65	Serine/threonine-protein kinase WNK1 OS=Arabidopsis thaliana GN=WNK1 PE=1 SV=1	--	--	--	--	--	K12132	8e-65	243	ath:AT3G04910	serine/threonine-protein kinase WNK1 [EC:2.7.11.1]	GO:0006468//protein phosphorylation;GO:0007623//circadian rhythm;GO:0000165//MAPK cascade	GO:0004674//protein serine/threonine kinase activity	GO:0016020//membrane;GO:0005634//nucleus
		Unigene9921_NAU-LB	328	57	8.2039	gi|122209238|sp|Q2V338.1|WNK9_ARATH	109	2e-23	RecName: Full=Probable serine/threonine-protein kinase WNK9; Short=AtWNK9; AltName: Full=Protein kinase with no lysine 9 >gi|110737459|dbj|BAF00673.1| mitogen activated protein kinase like protein [Arabidopsis thaliana]	gi|332002898|gb|CP002688.1|	83.8	1e-13	Arabidopsis thaliana chromosome 5, complete sequence	sp|Q2V338|WNK9_ARATH	108	6e-25	Probable serine/threonine-protein kinase WNK9 OS=Arabidopsis thaliana GN=WNK9 PE=2 SV=1	--	--	--	--	--	K12132	3e-10	61.6	ath:AT3G04910	serine/threonine-protein kinase WNK1 [EC:2.7.11.1]	GO:0006468//protein phosphorylation	GO:0004672//protein kinase activity	GO:0044464//cell part;GO:0016020//membrane
LHY	K12133	CL1800.Contig1_NAU-LB	1398	399	13.4736	gi|42566225|ref|NP_192037.2|	417.5	2e-115	myb family transcription factor [Arabidopsis thaliana] >gi|62241830|emb|CAI77453.1| myb transcription factor LHY-CCA1-like4 [Arabidopsis thaliana] >gi|89000919|gb|ABD59049.1| At4g01280 [Arabidopsis thaliana] >gi|332656603|gb|AEE82003.1| myb family transcription factor [Arabidopsis thaliana]	gi|186511418|ref|NM_001036491.3|	333	3e-88	Arabidopsis thaliana myb family transcription factor (AT4G01280) mRNA, complete cds	sp|Q6R0H0|ASG4_ARATH	329	3e-90	Transcription factor ASG4 OS=Arabidopsis thaliana GN=ASG4 PE=2 SV=1	--	--	--	--	--	K12133	2e-27	122	ath:AT1G01060	LATE ELONGATED HYPOCOTYL	GO:0009753//response to jasmonic acid stimulus;GO:0009739//response to gibberellin stimulus;GO:0009651//response to salt stress;GO:0006355//regulation of transcription, DNA-dependent;GO:0048573//photoperiodism, flowering;GO:0009751//response to salicylic acid stimulus;GO:0009733//response to auxin stimulus;GO:0009737//response to abscisic acid stimulus;GO:0000303//response to superoxide;GO:004668…	GO:0003677//DNA binding;GO:0003700//sequence-specific DNA binding transcription factor activity	GO:0005634//nucleus
		CL4501.Contig1_NAU-LB	1179	170	6.807	gi|15239231|ref|NP_196198.1|	468.8	8e-131	duplicated SANT DNA-binding domain-containing protein [Arabidopsis thaliana] >gi|41619004|gb|AAS10001.1| MYB transcription factor [Arabidopsis thaliana] >gi|109946463|gb|ABG48410.1| At5g05790 [Arabidopsis thaliana] >gi|332003542|gb|AED90925.1| duplicated SANT DNA-binding domain-containing protein [Arabidopsis thaliana]	gi|109946462|gb|BT026054.1|	728	0	Arabidopsis thaliana At5g05790 mRNA, complete cds	sp|Q8S9H7|DIV_ANTMA	223	2e-58	Transcription factor DIVARICATA OS=Antirrhinum majus GN=DIVARICATA PE=2 SV=1	--	--	--	--	--	K12133	9e-06	49.7	ath:AT1G01060	LATE ELONGATED HYPOCOTYL	GO:0009739//response to gibberellin stimulus;GO:0006355//regulation of transcription, DNA-dependent;GO:0009751//response to salicylic acid stimulus;GO:0019344//cysteine biosynthetic process	GO:0003677//DNA binding;GO:0003700//sequence-specific DNA binding transcription factor activity;GO:0003682//chromatin binding	GO:0005634//nucleus
		CL46.Contig2_NAU-LB	1202	6	0.2356	gi|312282403|dbj|BAJ34067.1|	524.6	1e-147	unnamed protein product [Thellungiella halophila]	gi|312282402|dbj|AK352981.1|	704	0	Thellungiella halophila mRNA, complete cds, clone: RTFL01-15-N01	sp|Q8S9H7|DIV_ANTMA	190	2e-48	Transcription factor DIVARICATA OS=Antirrhinum majus GN=DIVARICATA PE=2 SV=1	--	--	--	--	--	K09522	2e-06	51.6	rcu:RCOM_0519910	DnaJ homolog subfamily C member 2	GO:0006355//regulation of transcription, DNA-dependent	GO:0003700//sequence-specific DNA binding transcription factor activity;GO:0003677//DNA binding;GO:0003682//chromatin binding	GO:0005634//nucleus
		CL46.Contig4_NAU-LB	1214	16	0.6222	gi|312282403|dbj|BAJ34067.1|	503.4	3e-141	unnamed protein product [Thellungiella halophila]	gi|199580247|gb|AC189554.2|	726	0	Brassica rapa subsp. pekinensis clone KBrH006C14, complete sequence	sp|Q8S9H7|DIV_ANTMA	187	1e-47	Transcription factor DIVARICATA OS=Antirrhinum majus GN=DIVARICATA PE=2 SV=1	--	--	--	--	--	K12133	1e-06	52.4	aly:ARALYDRAFT_470177	LATE ELONGATED HYPOCOTYL	GO:0006355//regulation of transcription, DNA-dependent	GO:0003700//sequence-specific DNA binding transcription factor activity;GO:0003677//DNA binding;GO:0003682//chromatin binding	GO:0005634//nucleus
		CL46.Contig5_NAU-LB	1276	2	0.074	gi|312282403|dbj|BAJ34067.1|	550.1	3e-155	unnamed protein product [Thellungiella halophila]	gi|312282402|dbj|AK352981.1|	934	0	Thellungiella halophila mRNA, complete cds, clone: RTFL01-15-N01	sp|Q8S9H7|DIV_ANTMA	190	1e-48	Transcription factor DIVARICATA OS=Antirrhinum majus GN=DIVARICATA PE=2 SV=1	--	--	--	--	--	K12133	8e-06	50.1	aly:ARALYDRAFT_470177	LATE ELONGATED HYPOCOTYL	GO:0006355//regulation of transcription, DNA-dependent	GO:0003700//sequence-specific DNA binding transcription factor activity;GO:0003677//DNA binding;GO:0003682//chromatin binding	GO:0005634//nucleus
		CL46.Contig6_NAU-LB	1288	17	0.6231	gi|312282403|dbj|BAJ34067.1|	528.9	7e-149	unnamed protein product [Thellungiella halophila]	gi|312282402|dbj|AK352981.1|	801	0	Thellungiella halophila mRNA, complete cds, clone: RTFL01-15-N01	sp|Q8S9H7|DIV_ANTMA	187	9e-48	Transcription factor DIVARICATA OS=Antirrhinum majus GN=DIVARICATA PE=2 SV=1	--	--	--	--	--	K12133	2e-06	52.4	aly:ARALYDRAFT_470177	LATE ELONGATED HYPOCOTYL	GO:0006355//regulation of transcription, DNA-dependent	GO:0003700//sequence-specific DNA binding transcription factor activity;GO:0003677//DNA binding;GO:0003682//chromatin binding	GO:0005634//nucleus
		CL6338.Contig1_NAU-LB	1179	67	2.6827	gi|312281689|dbj|BAJ33710.1|	503.1	3e-141	unnamed protein product [Thellungiella halophila]	gi|312281688|dbj|AK352624.1|	1285	0	Thellungiella halophila mRNA, complete cds, clone: RTFL01-06-K05	sp|Q6R0H0|ASG4_ARATH	237	9e-63	Transcription factor ASG4 OS=Arabidopsis thaliana GN=ASG4 PE=2 SV=1	--	--	--	--	--	K12133	1e-26	119	ath:AT1G01060	LATE ELONGATED HYPOCOTYL	GO:0009753//response to jasmonic acid stimulus;GO:0009739//response to gibberellin stimulus;GO:0009651//response to salt stress;GO:0006355//regulation of transcription, DNA-dependent;GO:0009751//response to salicylic acid stimulus;GO:0032922//circadian regulation of gene expression;GO:0009733//response to auxin stimulus;GO:0043966//histone H3 acetylation;GO:0048574//long-day photoperiodism, flowe…	GO:0003677//DNA binding;GO:0003700//sequence-specific DNA binding transcription factor activity;GO:0003682//chromatin binding	GO:0005634//nucleus
		CL6338.Contig2_NAU-LB	1157	57	2.3257	gi|312281689|dbj|BAJ33710.1|	483	4e-135	unnamed protein product [Thellungiella halophila]	gi|312281688|dbj|AK352624.1|	1043	0	Thellungiella halophila mRNA, complete cds, clone: RTFL01-06-K05	sp|Q6R0H0|ASG4_ARATH	238	6e-63	Transcription factor ASG4 OS=Arabidopsis thaliana GN=ASG4 PE=2 SV=1	--	--	--	--	--	K12133	1e-26	119	ath:AT1G01060	LATE ELONGATED HYPOCOTYL	GO:0009753//response to jasmonic acid stimulus;GO:0009739//response to gibberellin stimulus;GO:0009651//response to salt stress;GO:0006355//regulation of transcription, DNA-dependent;GO:0009751//response to salicylic acid stimulus;GO:0032922//circadian regulation of gene expression;GO:0009733//response to auxin stimulus;GO:0043966//histone H3 acetylation;GO:0048574//long-day photoperiodism, flowe…	GO:0003677//DNA binding;GO:0003700//sequence-specific DNA binding transcription factor activity;GO:0003682//chromatin binding	GO:0005634//nucleus
		CL7210.Contig1_NAU-LB	611	69	5.3312	gi|297811875|ref|XP_002873821.1|	291.6	5e-78	myb family transcription factor [Arabidopsis lyrata subsp. lyrata] >gi|297319658|gb|EFH50080.1| myb family transcription factor [Arabidopsis lyrata subsp. lyrata]	gi|312282658|dbj|AK353109.1|	315	3e-83	Thellungiella halophila mRNA, complete cds, clone: RTFL01-17-B24	sp|Q6R0H1|LHY_ARATH	48.9	2e-06	Protein LHY OS=Arabidopsis thaliana GN=LHY PE=1 SV=2	--	--	--	--	--	K12133	6e-06	48.9	ath:AT1G01060	LATE ELONGATED HYPOCOTYL	GO:0009753//response to jasmonic acid stimulus;GO:0009739//response to gibberellin stimulus;GO:0009651//response to salt stress;GO:0006355//regulation of transcription, DNA-dependent;GO:0009751//response to salicylic acid stimulus;GO:0010600//regulation of auxin biosynthetic process;GO:0007623//circadian rhythm;GO:0048574//long-day photoperiodism, flowering;GO:0009737//response to abscisic acid s…	GO:0003677//DNA binding;GO:0003700//sequence-specific DNA binding transcription factor activity	GO:0005634//nucleus
		CL7396.Contig1_NAU-LB	1132	327	13.637	gi|30696221|ref|NP_851177.1|	538.5	8e-152	myb family transcription factor [Arabidopsis thaliana] >gi|21593278|gb|AAM65227.1| contains similarity to MYB-related DNA-binding protein [Arabidopsis thaliana] >gi|62241826|emb|CAI77451.1| myb transcription factor LHY-CCA1-like2 [Arabidopsis thaliana] >gi|332008863|gb|AED96246.1| myb family transcription factor [Arabidopsis thaliana]	gi|145362042|ref|NM_180846.2|	922	0	Arabidopsis thaliana myb family transcription factor (AT5G52660) mRNA, complete cds	sp|Q6R0H0|ASG4_ARATH	267	1e-71	Transcription factor ASG4 OS=Arabidopsis thaliana GN=ASG4 PE=2 SV=1	--	--	--	--	--	K12133	6e-28	123	ath:AT1G01060	LATE ELONGATED HYPOCOTYL	GO:0009753//response to jasmonic acid stimulus;GO:0009739//response to gibberellin stimulus;GO:0009651//response to salt stress;GO:0006355//regulation of transcription, DNA-dependent;GO:0009751//response to salicylic acid stimulus;GO:0009737//response to abscisic acid stimulus;GO:0009723//response to ethylene stimulus;GO:0046686//response to cadmium ion	GO:0003677//DNA binding;GO:0003700//sequence-specific DNA binding transcription factor activity;GO:0003682//chromatin binding	GO:0005634//nucleus
		CL7396.Contig2_NAU-LB	1411	356	11.9108	gi|30696221|ref|NP_851177.1|	531.6	1e-149	myb family transcription factor [Arabidopsis thaliana] >gi|21593278|gb|AAM65227.1| contains similarity to MYB-related DNA-binding protein [Arabidopsis thaliana] >gi|62241826|emb|CAI77451.1| myb transcription factor LHY-CCA1-like2 [Arabidopsis thaliana] >gi|332008863|gb|AED96246.1| myb family transcription factor [Arabidopsis thaliana]	gi|145362042|ref|NM_180846.2|	872	0	Arabidopsis thaliana myb family transcription factor (AT5G52660) mRNA, complete cds	sp|Q6R0H0|ASG4_ARATH	275	5e-74	Transcription factor ASG4 OS=Arabidopsis thaliana GN=ASG4 PE=2 SV=1	--	--	--	--	--	K12134	2e-28	125	aly:ARALYDRAFT_904154	circadian clock associated 1	GO:0009753//response to jasmonic acid stimulus;GO:0009739//response to gibberellin stimulus;GO:0009651//response to salt stress;GO:0006355//regulation of transcription, DNA-dependent;GO:0009751//response to salicylic acid stimulus;GO:0009737//response to abscisic acid stimulus;GO:0009723//response to ethylene stimulus;GO:0046686//response to cadmium ion	GO:0003677//DNA binding;GO:0003700//sequence-specific DNA binding transcription factor activity;GO:0003682//chromatin binding	GO:0005634//nucleus
		CL7643.Contig1_NAU-LB	1098	149	6.4062	gi|30687381|ref|NP_181344.2|	566.2	3e-160	myb/SANT-like DNA-binding domain-containing protein [Arabidopsis thaliana] >gi|41618996|gb|AAS09999.1| MYB transcription factor [Arabidopsis thaliana] >gi|330254394|gb|AEC09488.1| myb/SANT-like DNA-binding domain-containing protein [Arabidopsis thaliana]	gi|42569721|ref|NM_129365.3|	959	0	Arabidopsis thaliana myb/SANT-like DNA-binding domain-containing protein (AT2G38090) mRNA, complete cds	sp|Q8S9H7|DIV_ANTMA	290	1e-78	Transcription factor DIVARICATA OS=Antirrhinum majus GN=DIVARICATA PE=2 SV=1	--	--	--	--	--	K12133	8e-06	49.7	aly:ARALYDRAFT_470177	LATE ELONGATED HYPOCOTYL	GO:0006355//regulation of transcription, DNA-dependent	GO:0003700//sequence-specific DNA binding transcription factor activity;GO:0003677//DNA binding;GO:0003682//chromatin binding	GO:0005634//nucleus
		CL7786.Contig1_NAU-LB	2326	79	1.6034	gi|328684599|gb|AEB33729.1|	317.4	0	CIRCADIAN AND CLOCK ASSOCIATED 1 [Brassica rapa]	gi|328684598|gb|HQ615939.1|	729	0	Brassica rapa CIRCADIAN AND CLOCK ASSOCIATED 1 (CCA1) mRNA, complete cds	sp|P92973|CCA1_ARATH	527	0	Protein CCA1 OS=Arabidopsis thaliana GN=CCA1 PE=1 SV=1	--	--	--	--	--	K12134	0	527	ath:AT2G46830	circadian clock associated 1	GO:0042754//negative regulation of circadian rhythm;GO:0009739//response to gibberellin stimulus;GO:0009639//response to red or far red light;GO:0010264//myo-inositol hexakisphosphate biosynthetic process;GO:0010243//response to organic nitrogen;GO:0043496//regulation of protein homodimerization activity;GO:0009651//response to salt stress;GO:0009753//response to jasmonic acid stimulus;GO:0045892…	GO:0019904//protein domain specific binding;GO:0043565//sequence-specific DNA binding;GO:0003700//sequence-specific DNA binding transcription factor activity	GO:0005634//nucleus
		CL7786.Contig2_NAU-LB	1589	362	10.7548	gi|328684599|gb|AEB33729.1|	489.2	8e-137	CIRCADIAN AND CLOCK ASSOCIATED 1 [Brassica rapa]	gi|328684598|gb|HQ615939.1|	729	0	Brassica rapa CIRCADIAN AND CLOCK ASSOCIATED 1 (CCA1) mRNA, complete cds	sp|P92973|CCA1_ARATH	407	1e-113	Protein CCA1 OS=Arabidopsis thaliana GN=CCA1 PE=1 SV=1	--	--	--	--	--	K12134	7e-114	409	aly:ARALYDRAFT_904154	circadian clock associated 1	GO:0042754//negative regulation of circadian rhythm;GO:0009739//response to gibberellin stimulus;GO:0009639//response to red or far red light;GO:0010264//myo-inositol hexakisphosphate biosynthetic process;GO:0010243//response to organic nitrogen;GO:0043496//regulation of protein homodimerization activity;GO:0009651//response to salt stress;GO:0009753//response to jasmonic acid stimulus;GO:0045892…	GO:0019904//protein domain specific binding;GO:0043565//sequence-specific DNA binding;GO:0003700//sequence-specific DNA binding transcription factor activity	GO:0005634//nucleus
		CL7786.Contig3_NAU-LB	2237	219	4.6216	gi|328684599|gb|AEB33729.1|	925.6	0	CIRCADIAN AND CLOCK ASSOCIATED 1 [Brassica rapa]	gi|328684598|gb|HQ615939.1|	729	0	Brassica rapa CIRCADIAN AND CLOCK ASSOCIATED 1 (CCA1) mRNA, complete cds	sp|P92973|CCA1_ARATH	817	0	Protein CCA1 OS=Arabidopsis thaliana GN=CCA1 PE=1 SV=1	--	--	--	--	--	K12134	0	817	ath:AT2G46830	circadian clock associated 1	GO:0042754//negative regulation of circadian rhythm;GO:0009739//response to gibberellin stimulus;GO:0009639//response to red or far red light;GO:0010264//myo-inositol hexakisphosphate biosynthetic process;GO:0010243//response to organic nitrogen;GO:0043496//regulation of protein homodimerization activity;GO:0009651//response to salt stress;GO:0009753//response to jasmonic acid stimulus;GO:0045892…	GO:0019904//protein domain specific binding;GO:0043565//sequence-specific DNA binding;GO:0003700//sequence-specific DNA binding transcription factor activity;GO:0003682//chromatin binding	GO:0005634//nucleus
		Unigene12477_NAU-LB	925	195	9.952	gi|297811875|ref|XP_002873821.1|	380.9	1e-104	myb family transcription factor [Arabidopsis lyrata subsp. lyrata] >gi|297319658|gb|EFH50080.1| myb family transcription factor [Arabidopsis lyrata subsp. lyrata]	gi|312282658|dbj|AK353109.1|	208	8e-51	Thellungiella halophila mRNA, complete cds, clone: RTFL01-17-B24	sp|P92973|CCA1_ARATH	57	2e-08	Protein CCA1 OS=Arabidopsis thaliana GN=CCA1 PE=1 SV=1	--	--	--	--	--	K12134	4e-08	57	ath:AT2G46830	circadian clock associated 1	GO:0009753//response to jasmonic acid stimulus;GO:0009739//response to gibberellin stimulus;GO:0009651//response to salt stress;GO:0006355//regulation of transcription, DNA-dependent;GO:0009751//response to salicylic acid stimulus;GO:0010600//regulation of auxin biosynthetic process;GO:0007623//circadian rhythm;GO:0048574//long-day photoperiodism, flowering;GO:0009737//response to abscisic acid s…	GO:0003677//DNA binding;GO:0003700//sequence-specific DNA binding transcription factor activity	GO:0005634//nucleus
		Unigene15613_NAU-LB	1107	731	31.1737	gi|222423124|dbj|BAH19541.1|	402.5	6e-111	AT1G01060 [Arabidopsis thaliana]	gi|312281968|dbj|AK352764.1|	553	1e-154	Thellungiella halophila mRNA, complete cds, clone: RTFL01-03-N03	sp|Q6R0H1|LHY_ARATH	402	2e-112	Protein LHY OS=Arabidopsis thaliana GN=LHY PE=1 SV=2	--	--	--	--	--	K12133	7e-112	402	ath:AT1G01060	LATE ELONGATED HYPOCOTYL	GO:0009753//response to jasmonic acid stimulus;GO:0009739//response to gibberellin stimulus;GO:0009651//response to salt stress;GO:0009409//response to cold;GO:0009751//response to salicylic acid stimulus;GO:0043433//negative regulation of sequence-specific DNA binding transcription factor activity;GO:0042754//negative regulation of circadian rhythm;GO:0009733//response to auxin stimulus;GO:00485…	GO:0044212//transcription regulatory region DNA binding;GO:0003700//sequence-specific DNA binding transcription factor activity;GO:0003682//chromatin binding	GO:0005634//nucleus
		Unigene15614_NAU-LB	1152	503	20.6127	gi|312281969|dbj|BAJ33850.1|	579.7	3e-164	unnamed protein product [Thellungiella halophila]	gi|312281968|dbj|AK352764.1|	811	0	Thellungiella halophila mRNA, complete cds, clone: RTFL01-03-N03	sp|Q6R0H1|LHY_ARATH	548	2e-156	Protein LHY OS=Arabidopsis thaliana GN=LHY PE=1 SV=2	--	--	--	--	--	K12133	5e-156	548	ath:AT1G01060	LATE ELONGATED HYPOCOTYL	GO:0009753//response to jasmonic acid stimulus;GO:0009739//response to gibberellin stimulus;GO:0009651//response to salt stress;GO:0009409//response to cold;GO:0009751//response to salicylic acid stimulus;GO:0043433//negative regulation of sequence-specific DNA binding transcription factor activity;GO:0042754//negative regulation of circadian rhythm;GO:0009733//response to auxin stimulus;GO:00485…	GO:0044212//transcription regulatory region DNA binding;GO:0003700//sequence-specific DNA binding transcription factor activity	GO:0005634//nucleus
		Unigene22093_NAU-LB	932	180	9.1175	gi|15240915|ref|NP_195740.1|	416.4	3e-115	duplicated SANT DNA-binding domain-containing protein [Arabidopsis thaliana] >gi|41619000|gb|AAS10000.1| MYB transcription factor [Arabidopsis thaliana] >gi|332002926|gb|AED90309.1| duplicated SANT DNA-binding domain-containing protein [Arabidopsis thaliana]	gi|297810276|ref|XM_002872976.1|	454	1e-125	Arabidopsis lyrata subsp. lyrata myb family transcription factor, mRNA	sp|Q8S9H7|DIV_ANTMA	221	4e-58	Transcription factor DIVARICATA OS=Antirrhinum majus GN=DIVARICATA PE=2 SV=1	--	--	--	--	--	K12134	2e-06	51.2	aly:ARALYDRAFT_904154	circadian clock associated 1	GO:0006355//regulation of transcription, DNA-dependent	GO:0003700//sequence-specific DNA binding transcription factor activity;GO:0003677//DNA binding;GO:0003682//chromatin binding	GO:0005634//nucleus
		Unigene22478_NAU-LB	513	89	8.1901	gi|79313165|ref|NP_001030662.1|	294.7	4e-79	myb family transcription factor [Arabidopsis thaliana] >gi|45357118|gb|AAS58518.1| MYB transcription factor [Arabidopsis thaliana] >gi|62241832|emb|CAI77454.1| myb transcription factor LHY-CCA1-like5 [Arabidopsis thaliana] >gi|332641266|gb|AEE74787.1| myb family transcription factor [Arabidopsis thaliana]	gi|186509925|ref|NM_001035585.3|	488	1e-135	Arabidopsis thaliana myb family transcription factor (AT3G09600) mRNA, complete cds	sp|Q6R0H0|ASG4_ARATH	127	4e-30	Transcription factor ASG4 OS=Arabidopsis thaliana GN=ASG4 PE=2 SV=1	--	--	--	--	--	K12133	2e-17	86.3	ath:AT1G01060	LATE ELONGATED HYPOCOTYL	GO:0009753//response to jasmonic acid stimulus;GO:0009739//response to gibberellin stimulus;GO:0009651//response to salt stress;GO:0006355//regulation of transcription, DNA-dependent;GO:0009751//response to salicylic acid stimulus;GO:0032922//circadian regulation of gene expression;GO:0009733//response to auxin stimulus;GO:0043966//histone H3 acetylation;GO:0048574//long-day photoperiodism, flowe…	GO:0003677//DNA binding;GO:0003700//sequence-specific DNA binding transcription factor activity;GO:0003682//chromatin binding	GO:0005634//nucleus
		Unigene23359_NAU-LB	687	86	5.9096	gi|297796825|ref|XP_002866297.1|	399.1	3e-110	myb family transcription factor [Arabidopsis lyrata subsp. lyrata] >gi|297312132|gb|EFH42556.1| myb family transcription factor [Arabidopsis lyrata subsp. lyrata]	gi|297796824|ref|XM_002866251.1|	670	0	Arabidopsis lyrata subsp. lyrata myb family transcription factor, mRNA	sp|Q8S9H7|DIV_ANTMA	237	4e-63	Transcription factor DIVARICATA OS=Antirrhinum majus GN=DIVARICATA PE=2 SV=1	--	--	--	--	--	K12133	3e-06	50.1	aly:ARALYDRAFT_470177	LATE ELONGATED HYPOCOTYL	GO:0009908//flower development;GO:0048262//determination of dorsal/ventral asymmetry	GO:0003677//DNA binding;GO:0003700//sequence-specific DNA binding transcription factor activity;GO:0003682//chromatin binding	GO:0005634//nucleus
		Unigene26772_NAU-LB	293	18	2.9002	gi|449446301|ref|XP_004140910.1|	110.5	8e-24	PREDICTED: transcription factor DIVARICATA-like [Cucumis sativus] >gi|449524322|ref|XP_004169172.1| PREDICTED: transcription factor DIVARICATA-like [Cucumis sativus]	--	--	--	--	sp|Q8S9H7|DIV_ANTMA	108	9e-25	Transcription factor DIVARICATA OS=Antirrhinum majus GN=DIVARICATA PE=2 SV=1	--	--	--	--	--	K12133	9e-06	46.6	aly:ARALYDRAFT_470177	LATE ELONGATED HYPOCOTYL	GO:0010286//heat acclimation;GO:0006355//regulation of transcription, DNA-dependent;GO:0009908//flower development;GO:0048262//determination of dorsal/ventral asymmetry	GO:0003677//DNA binding;GO:0003700//sequence-specific DNA binding transcription factor activity	GO:0005634//nucleus
		Unigene5366_NAU-LB	646	157	11.4732	gi|297810569|ref|XP_002873168.1|	293.5	1e-78	hypothetical protein ARALYDRAFT_908364 [Arabidopsis lyrata subsp. lyrata] >gi|297319005|gb|EFH49427.1| hypothetical protein ARALYDRAFT_908364 [Arabidopsis lyrata subsp. lyrata]	gi|199580075|gb|AC189388.2|	541	1e-151	Brassica rapa subsp. pekinensis clone KBrB053D06, complete sequence	sp|Q8S9H7|DIV_ANTMA	145	1e-35	Transcription factor DIVARICATA OS=Antirrhinum majus GN=DIVARICATA PE=2 SV=1	--	--	--	--	--	K12133	3e-06	50.1	aly:ARALYDRAFT_470177	LATE ELONGATED HYPOCOTYL	GO:0010286//heat acclimation;GO:0006355//regulation of transcription, DNA-dependent	GO:0003677//DNA binding;GO:0003700//sequence-specific DNA binding transcription factor activity;GO:0003682//chromatin binding	GO:0005634//nucleus
		Unigene6742_NAU-LB	809	125	7.2942	gi|297801222|ref|XP_002868495.1|	380.9	1e-104	hypothetical protein ARALYDRAFT_493689 [Arabidopsis lyrata subsp. lyrata] >gi|297314331|gb|EFH44754.1| hypothetical protein ARALYDRAFT_493689 [Arabidopsis lyrata subsp. lyrata]	gi|186527101|ref|NM_123085.3|	595	1e-167	Arabidopsis thaliana protein REVEILLE 2 / DNA binding / transcription factor (RVE2) mRNA, complete cds	sp|Q6R0H1|LHY_ARATH	152	2e-37	Protein LHY OS=Arabidopsis thaliana GN=LHY PE=1 SV=2	--	--	--	--	--	K12133	5e-37	152	ath:AT1G01060	LATE ELONGATED HYPOCOTYL	GO:0009753//response to jasmonic acid stimulus;GO:0009739//response to gibberellin stimulus;GO:0009845//seed germination;GO:0009651//response to salt stress;GO:0006355//regulation of transcription, DNA-dependent;GO:0009751//response to salicylic acid stimulus;GO:0009909//regulation of flower development;GO:0007623//circadian rhythm;GO:0009733//response to auxin stimulus;GO:0048574//long-day photo…	GO:0003677//DNA binding;GO:0003700//sequence-specific DNA binding transcription factor activity;GO:0003682//chromatin binding	GO:0005634//nucleus
		Unigene7940_NAU-LB	1387	814	27.7055	gi|119720798|gb|ABL97969.1|	520.4	2e-146	EPR1 [Brassica rapa]	gi|119720797|gb|EF110973.1|	761	0	Brassica rapa clone 494 EPR1 mRNA, complete cds	sp|Q6R0H1|LHY_ARATH	144	9e-35	Protein LHY OS=Arabidopsis thaliana GN=LHY PE=1 SV=2	--	--	--	--	--	K12133	3e-34	144	ath:AT1G01060	LATE ELONGATED HYPOCOTYL	GO:0050826//response to freezing;GO:0009827//plant-type cell wall modification;GO:0009793//embryo development ending in seed dormancy;GO:0006944//cellular membrane fusion;GO:0006355//regulation of transcription, DNA-dependent;GO:0009651//response to salt stress;GO:0009640//photomorphogenesis;GO:0019915//lipid storage;GO:0010182//sugar mediated signaling pathway;GO:0009933//meristem structural org…	GO:0005199//structural constituent of cell wall;GO:0003677//DNA binding;GO:0003700//sequence-specific DNA binding transcription factor activity	GO:0005634//nucleus
CCA1	K12134	CL1800.Contig1_NAU-LB	1398	399	13.4736	gi|42566225|ref|NP_192037.2|	417.5	2e-115	myb family transcription factor [Arabidopsis thaliana] >gi|62241830|emb|CAI77453.1| myb transcription factor LHY-CCA1-like4 [Arabidopsis thaliana] >gi|89000919|gb|ABD59049.1| At4g01280 [Arabidopsis thaliana] >gi|332656603|gb|AEE82003.1| myb family transcription factor [Arabidopsis thaliana]	gi|186511418|ref|NM_001036491.3|	333	3e-88	Arabidopsis thaliana myb family transcription factor (AT4G01280) mRNA, complete cds	sp|Q6R0H0|ASG4_ARATH	329	3e-90	Transcription factor ASG4 OS=Arabidopsis thaliana GN=ASG4 PE=2 SV=1	--	--	--	--	--	K12133	2e-27	122	ath:AT1G01060	LATE ELONGATED HYPOCOTYL	GO:0009753//response to jasmonic acid stimulus;GO:0009739//response to gibberellin stimulus;GO:0009651//response to salt stress;GO:0006355//regulation of transcription, DNA-dependent;GO:0048573//photoperiodism, flowering;GO:0009751//response to salicylic acid stimulus;GO:0009733//response to auxin stimulus;GO:0009737//response to abscisic acid stimulus;GO:0000303//response to superoxide;GO:004668…	GO:0003677//DNA binding;GO:0003700//sequence-specific DNA binding transcription factor activity	GO:0005634//nucleus
		CL6338.Contig1_NAU-LB	1179	67	2.6827	gi|312281689|dbj|BAJ33710.1|	503.1	3e-141	unnamed protein product [Thellungiella halophila]	gi|312281688|dbj|AK352624.1|	1285	0	Thellungiella halophila mRNA, complete cds, clone: RTFL01-06-K05	sp|Q6R0H0|ASG4_ARATH	237	9e-63	Transcription factor ASG4 OS=Arabidopsis thaliana GN=ASG4 PE=2 SV=1	--	--	--	--	--	K12133	1e-26	119	ath:AT1G01060	LATE ELONGATED HYPOCOTYL	GO:0009753//response to jasmonic acid stimulus;GO:0009739//response to gibberellin stimulus;GO:0009651//response to salt stress;GO:0006355//regulation of transcription, DNA-dependent;GO:0009751//response to salicylic acid stimulus;GO:0032922//circadian regulation of gene expression;GO:0009733//response to auxin stimulus;GO:0043966//histone H3 acetylation;GO:0048574//long-day photoperiodism, flowe…	GO:0003677//DNA binding;GO:0003700//sequence-specific DNA binding transcription factor activity;GO:0003682//chromatin binding	GO:0005634//nucleus
		CL6338.Contig2_NAU-LB	1157	57	2.3257	gi|312281689|dbj|BAJ33710.1|	483	4e-135	unnamed protein product [Thellungiella halophila]	gi|312281688|dbj|AK352624.1|	1043	0	Thellungiella halophila mRNA, complete cds, clone: RTFL01-06-K05	sp|Q6R0H0|ASG4_ARATH	238	6e-63	Transcription factor ASG4 OS=Arabidopsis thaliana GN=ASG4 PE=2 SV=1	--	--	--	--	--	K12133	1e-26	119	ath:AT1G01060	LATE ELONGATED HYPOCOTYL	GO:0009753//response to jasmonic acid stimulus;GO:0009739//response to gibberellin stimulus;GO:0009651//response to salt stress;GO:0006355//regulation of transcription, DNA-dependent;GO:0009751//response to salicylic acid stimulus;GO:0032922//circadian regulation of gene expression;GO:0009733//response to auxin stimulus;GO:0043966//histone H3 acetylation;GO:0048574//long-day photoperiodism, flowe…	GO:0003677//DNA binding;GO:0003700//sequence-specific DNA binding transcription factor activity;GO:0003682//chromatin binding	GO:0005634//nucleus
		CL7396.Contig1_NAU-LB	1132	327	13.637	gi|30696221|ref|NP_851177.1|	538.5	8e-152	myb family transcription factor [Arabidopsis thaliana] >gi|21593278|gb|AAM65227.1| contains similarity to MYB-related DNA-binding protein [Arabidopsis thaliana] >gi|62241826|emb|CAI77451.1| myb transcription factor LHY-CCA1-like2 [Arabidopsis thaliana] >gi|332008863|gb|AED96246.1| myb family transcription factor [Arabidopsis thaliana]	gi|145362042|ref|NM_180846.2|	922	0	Arabidopsis thaliana myb family transcription factor (AT5G52660) mRNA, complete cds	sp|Q6R0H0|ASG4_ARATH	267	1e-71	Transcription factor ASG4 OS=Arabidopsis thaliana GN=ASG4 PE=2 SV=1	--	--	--	--	--	K12133	6e-28	123	ath:AT1G01060	LATE ELONGATED HYPOCOTYL	GO:0009753//response to jasmonic acid stimulus;GO:0009739//response to gibberellin stimulus;GO:0009651//response to salt stress;GO:0006355//regulation of transcription, DNA-dependent;GO:0009751//response to salicylic acid stimulus;GO:0009737//response to abscisic acid stimulus;GO:0009723//response to ethylene stimulus;GO:0046686//response to cadmium ion	GO:0003677//DNA binding;GO:0003700//sequence-specific DNA binding transcription factor activity;GO:0003682//chromatin binding	GO:0005634//nucleus
		CL7396.Contig2_NAU-LB	1411	356	11.9108	gi|30696221|ref|NP_851177.1|	531.6	1e-149	myb family transcription factor [Arabidopsis thaliana] >gi|21593278|gb|AAM65227.1| contains similarity to MYB-related DNA-binding protein [Arabidopsis thaliana] >gi|62241826|emb|CAI77451.1| myb transcription factor LHY-CCA1-like2 [Arabidopsis thaliana] >gi|332008863|gb|AED96246.1| myb family transcription factor [Arabidopsis thaliana]	gi|145362042|ref|NM_180846.2|	872	0	Arabidopsis thaliana myb family transcription factor (AT5G52660) mRNA, complete cds	sp|Q6R0H0|ASG4_ARATH	275	5e-74	Transcription factor ASG4 OS=Arabidopsis thaliana GN=ASG4 PE=2 SV=1	--	--	--	--	--	K12134	2e-28	125	aly:ARALYDRAFT_904154	circadian clock associated 1	GO:0009753//response to jasmonic acid stimulus;GO:0009739//response to gibberellin stimulus;GO:0009651//response to salt stress;GO:0006355//regulation of transcription, DNA-dependent;GO:0009751//response to salicylic acid stimulus;GO:0009737//response to abscisic acid stimulus;GO:0009723//response to ethylene stimulus;GO:0046686//response to cadmium ion	GO:0003677//DNA binding;GO:0003700//sequence-specific DNA binding transcription factor activity;GO:0003682//chromatin binding	GO:0005634//nucleus
		CL7786.Contig1_NAU-LB	2326	79	1.6034	gi|328684599|gb|AEB33729.1|	317.4	0	CIRCADIAN AND CLOCK ASSOCIATED 1 [Brassica rapa]	gi|328684598|gb|HQ615939.1|	729	0	Brassica rapa CIRCADIAN AND CLOCK ASSOCIATED 1 (CCA1) mRNA, complete cds	sp|P92973|CCA1_ARATH	527	0	Protein CCA1 OS=Arabidopsis thaliana GN=CCA1 PE=1 SV=1	--	--	--	--	--	K12134	0	527	ath:AT2G46830	circadian clock associated 1	GO:0042754//negative regulation of circadian rhythm;GO:0009739//response to gibberellin stimulus;GO:0009639//response to red or far red light;GO:0010264//myo-inositol hexakisphosphate biosynthetic process;GO:0010243//response to organic nitrogen;GO:0043496//regulation of protein homodimerization activity;GO:0009651//response to salt stress;GO:0009753//response to jasmonic acid stimulus;GO:0045892…	GO:0019904//protein domain specific binding;GO:0043565//sequence-specific DNA binding;GO:0003700//sequence-specific DNA binding transcription factor activity	GO:0005634//nucleus
		CL7786.Contig2_NAU-LB	1589	362	10.7548	gi|328684599|gb|AEB33729.1|	489.2	8e-137	CIRCADIAN AND CLOCK ASSOCIATED 1 [Brassica rapa]	gi|328684598|gb|HQ615939.1|	729	0	Brassica rapa CIRCADIAN AND CLOCK ASSOCIATED 1 (CCA1) mRNA, complete cds	sp|P92973|CCA1_ARATH	407	1e-113	Protein CCA1 OS=Arabidopsis thaliana GN=CCA1 PE=1 SV=1	--	--	--	--	--	K12134	7e-114	409	aly:ARALYDRAFT_904154	circadian clock associated 1	GO:0042754//negative regulation of circadian rhythm;GO:0009739//response to gibberellin stimulus;GO:0009639//response to red or far red light;GO:0010264//myo-inositol hexakisphosphate biosynthetic process;GO:0010243//response to organic nitrogen;GO:0043496//regulation of protein homodimerization activity;GO:0009651//response to salt stress;GO:0009753//response to jasmonic acid stimulus;GO:0045892…	GO:0019904//protein domain specific binding;GO:0043565//sequence-specific DNA binding;GO:0003700//sequence-specific DNA binding transcription factor activity	GO:0005634//nucleus
		CL7786.Contig3_NAU-LB	2237	219	4.6216	gi|328684599|gb|AEB33729.1|	925.6	0	CIRCADIAN AND CLOCK ASSOCIATED 1 [Brassica rapa]	gi|328684598|gb|HQ615939.1|	729	0	Brassica rapa CIRCADIAN AND CLOCK ASSOCIATED 1 (CCA1) mRNA, complete cds	sp|P92973|CCA1_ARATH	817	0	Protein CCA1 OS=Arabidopsis thaliana GN=CCA1 PE=1 SV=1	--	--	--	--	--	K12134	0	817	ath:AT2G46830	circadian clock associated 1	GO:0042754//negative regulation of circadian rhythm;GO:0009739//response to gibberellin stimulus;GO:0009639//response to red or far red light;GO:0010264//myo-inositol hexakisphosphate biosynthetic process;GO:0010243//response to organic nitrogen;GO:0043496//regulation of protein homodimerization activity;GO:0009651//response to salt stress;GO:0009753//response to jasmonic acid stimulus;GO:0045892…	GO:0019904//protein domain specific binding;GO:0043565//sequence-specific DNA binding;GO:0003700//sequence-specific DNA binding transcription factor activity;GO:0003682//chromatin binding	GO:0005634//nucleus
		Unigene12477_NAU-LB	925	195	9.952	gi|297811875|ref|XP_002873821.1|	380.9	1e-104	myb family transcription factor [Arabidopsis lyrata subsp. lyrata] >gi|297319658|gb|EFH50080.1| myb family transcription factor [Arabidopsis lyrata subsp. lyrata]	gi|312282658|dbj|AK353109.1|	208	8e-51	Thellungiella halophila mRNA, complete cds, clone: RTFL01-17-B24	sp|P92973|CCA1_ARATH	57	2e-08	Protein CCA1 OS=Arabidopsis thaliana GN=CCA1 PE=1 SV=1	--	--	--	--	--	K12134	4e-08	57	ath:AT2G46830	circadian clock associated 1	GO:0009753//response to jasmonic acid stimulus;GO:0009739//response to gibberellin stimulus;GO:0009651//response to salt stress;GO:0006355//regulation of transcription, DNA-dependent;GO:0009751//response to salicylic acid stimulus;GO:0010600//regulation of auxin biosynthetic process;GO:0007623//circadian rhythm;GO:0048574//long-day photoperiodism, flowering;GO:0009737//response to abscisic acid s…	GO:0003677//DNA binding;GO:0003700//sequence-specific DNA binding transcription factor activity	GO:0005634//nucleus
		Unigene15613_NAU-LB	1107	731	31.1737	gi|222423124|dbj|BAH19541.1|	402.5	6e-111	AT1G01060 [Arabidopsis thaliana]	gi|312281968|dbj|AK352764.1|	553	1e-154	Thellungiella halophila mRNA, complete cds, clone: RTFL01-03-N03	sp|Q6R0H1|LHY_ARATH	402	2e-112	Protein LHY OS=Arabidopsis thaliana GN=LHY PE=1 SV=2	--	--	--	--	--	K12133	7e-112	402	ath:AT1G01060	LATE ELONGATED HYPOCOTYL	GO:0009753//response to jasmonic acid stimulus;GO:0009739//response to gibberellin stimulus;GO:0009651//response to salt stress;GO:0009409//response to cold;GO:0009751//response to salicylic acid stimulus;GO:0043433//negative regulation of sequence-specific DNA binding transcription factor activity;GO:0042754//negative regulation of circadian rhythm;GO:0009733//response to auxin stimulus;GO:00485…	GO:0044212//transcription regulatory region DNA binding;GO:0003700//sequence-specific DNA binding transcription factor activity;GO:0003682//chromatin binding	GO:0005634//nucleus
		Unigene15614_NAU-LB	1152	503	20.6127	gi|312281969|dbj|BAJ33850.1|	579.7	3e-164	unnamed protein product [Thellungiella halophila]	gi|312281968|dbj|AK352764.1|	811	0	Thellungiella halophila mRNA, complete cds, clone: RTFL01-03-N03	sp|Q6R0H1|LHY_ARATH	548	2e-156	Protein LHY OS=Arabidopsis thaliana GN=LHY PE=1 SV=2	--	--	--	--	--	K12133	5e-156	548	ath:AT1G01060	LATE ELONGATED HYPOCOTYL	GO:0009753//response to jasmonic acid stimulus;GO:0009739//response to gibberellin stimulus;GO:0009651//response to salt stress;GO:0009409//response to cold;GO:0009751//response to salicylic acid stimulus;GO:0043433//negative regulation of sequence-specific DNA binding transcription factor activity;GO:0042754//negative regulation of circadian rhythm;GO:0009733//response to auxin stimulus;GO:00485…	GO:0044212//transcription regulatory region DNA binding;GO:0003700//sequence-specific DNA binding transcription factor activity	GO:0005634//nucleus
		Unigene22093_NAU-LB	932	180	9.1175	gi|15240915|ref|NP_195740.1|	416.4	3e-115	duplicated SANT DNA-binding domain-containing protein [Arabidopsis thaliana] >gi|41619000|gb|AAS10000.1| MYB transcription factor [Arabidopsis thaliana] >gi|332002926|gb|AED90309.1| duplicated SANT DNA-binding domain-containing protein [Arabidopsis thaliana]	gi|297810276|ref|XM_002872976.1|	454	1e-125	Arabidopsis lyrata subsp. lyrata myb family transcription factor, mRNA	sp|Q8S9H7|DIV_ANTMA	221	4e-58	Transcription factor DIVARICATA OS=Antirrhinum majus GN=DIVARICATA PE=2 SV=1	--	--	--	--	--	K12134	2e-06	51.2	aly:ARALYDRAFT_904154	circadian clock associated 1	GO:0006355//regulation of transcription, DNA-dependent	GO:0003700//sequence-specific DNA binding transcription factor activity;GO:0003677//DNA binding;GO:0003682//chromatin binding	GO:0005634//nucleus
		Unigene22478_NAU-LB	513	89	8.1901	gi|79313165|ref|NP_001030662.1|	294.7	4e-79	myb family transcription factor [Arabidopsis thaliana] >gi|45357118|gb|AAS58518.1| MYB transcription factor [Arabidopsis thaliana] >gi|62241832|emb|CAI77454.1| myb transcription factor LHY-CCA1-like5 [Arabidopsis thaliana] >gi|332641266|gb|AEE74787.1| myb family transcription factor [Arabidopsis thaliana]	gi|186509925|ref|NM_001035585.3|	488	1e-135	Arabidopsis thaliana myb family transcription factor (AT3G09600) mRNA, complete cds	sp|Q6R0H0|ASG4_ARATH	127	4e-30	Transcription factor ASG4 OS=Arabidopsis thaliana GN=ASG4 PE=2 SV=1	--	--	--	--	--	K12133	2e-17	86.3	ath:AT1G01060	LATE ELONGATED HYPOCOTYL	GO:0009753//response to jasmonic acid stimulus;GO:0009739//response to gibberellin stimulus;GO:0009651//response to salt stress;GO:0006355//regulation of transcription, DNA-dependent;GO:0009751//response to salicylic acid stimulus;GO:0032922//circadian regulation of gene expression;GO:0009733//response to auxin stimulus;GO:0043966//histone H3 acetylation;GO:0048574//long-day photoperiodism, flowe…	GO:0003677//DNA binding;GO:0003700//sequence-specific DNA binding transcription factor activity;GO:0003682//chromatin binding	GO:0005634//nucleus
		Unigene23359_NAU-LB	687	86	5.9096	gi|297796825|ref|XP_002866297.1|	399.1	3e-110	myb family transcription factor [Arabidopsis lyrata subsp. lyrata] >gi|297312132|gb|EFH42556.1| myb family transcription factor [Arabidopsis lyrata subsp. lyrata]	gi|297796824|ref|XM_002866251.1|	670	0	Arabidopsis lyrata subsp. lyrata myb family transcription factor, mRNA	sp|Q8S9H7|DIV_ANTMA	237	4e-63	Transcription factor DIVARICATA OS=Antirrhinum majus GN=DIVARICATA PE=2 SV=1	--	--	--	--	--	K12133	3e-06	50.1	aly:ARALYDRAFT_470177	LATE ELONGATED HYPOCOTYL	GO:0009908//flower development;GO:0048262//determination of dorsal/ventral asymmetry	GO:0003677//DNA binding;GO:0003700//sequence-specific DNA binding transcription factor activity;GO:0003682//chromatin binding	GO:0005634//nucleus
		Unigene23714_NAU-LB	409	53	6.1175	gi|42567912|ref|NP_568344.2|	75.5	2e-13	myb family transcription factor [Arabidopsis thaliana] >gi|332005027|gb|AED92410.1| myb family transcription factor [Arabidopsis thaliana]	gi|312282658|dbj|AK353109.1|	119	2e-24	Thellungiella halophila mRNA, complete cds, clone: RTFL01-17-B24	sp|P92973|CCA1_ARATH	47.4	3e-06	Protein CCA1 OS=Arabidopsis thaliana GN=CCA1 PE=1 SV=1	--	--	--	--	--	K12134	7e-06	47.4	aly:ARALYDRAFT_904154	circadian clock associated 1	GO:0009753//response to jasmonic acid stimulus;GO:0009739//response to gibberellin stimulus;GO:0009651//response to salt stress;GO:0006355//regulation of transcription, DNA-dependent;GO:0009751//response to salicylic acid stimulus;GO:0010600//regulation of auxin biosynthetic process;GO:0007623//circadian rhythm;GO:0048574//long-day photoperiodism, flowering;GO:0009737//response to abscisic acid s…	GO:0003677//DNA binding;GO:0003700//sequence-specific DNA binding transcription factor activity;GO:0003682//chromatin binding	-
		Unigene6742_NAU-LB	809	125	7.2942	gi|297801222|ref|XP_002868495.1|	380.9	1e-104	hypothetical protein ARALYDRAFT_493689 [Arabidopsis lyrata subsp. lyrata] >gi|297314331|gb|EFH44754.1| hypothetical protein ARALYDRAFT_493689 [Arabidopsis lyrata subsp. lyrata]	gi|186527101|ref|NM_123085.3|	595	1e-167	Arabidopsis thaliana protein REVEILLE 2 / DNA binding / transcription factor (RVE2) mRNA, complete cds	sp|Q6R0H1|LHY_ARATH	152	2e-37	Protein LHY OS=Arabidopsis thaliana GN=LHY PE=1 SV=2	--	--	--	--	--	K12133	5e-37	152	ath:AT1G01060	LATE ELONGATED HYPOCOTYL	GO:0009753//response to jasmonic acid stimulus;GO:0009739//response to gibberellin stimulus;GO:0009845//seed germination;GO:0009651//response to salt stress;GO:0006355//regulation of transcription, DNA-dependent;GO:0009751//response to salicylic acid stimulus;GO:0009909//regulation of flower development;GO:0007623//circadian rhythm;GO:0009733//response to auxin stimulus;GO:0048574//long-day photo…	GO:0003677//DNA binding;GO:0003700//sequence-specific DNA binding transcription factor activity;GO:0003682//chromatin binding	GO:0005634//nucleus
		Unigene7940_NAU-LB	1387	814	27.7055	gi|119720798|gb|ABL97969.1|	520.4	2e-146	EPR1 [Brassica rapa]	gi|119720797|gb|EF110973.1|	761	0	Brassica rapa clone 494 EPR1 mRNA, complete cds	sp|Q6R0H1|LHY_ARATH	144	9e-35	Protein LHY OS=Arabidopsis thaliana GN=LHY PE=1 SV=2	--	--	--	--	--	K12133	3e-34	144	ath:AT1G01060	LATE ELONGATED HYPOCOTYL	GO:0050826//response to freezing;GO:0009827//plant-type cell wall modification;GO:0009793//embryo development ending in seed dormancy;GO:0006944//cellular membrane fusion;GO:0006355//regulation of transcription, DNA-dependent;GO:0009651//response to salt stress;GO:0009640//photomorphogenesis;GO:0019915//lipid storage;GO:0010182//sugar mediated signaling pathway;GO:0009933//meristem structural org…	GO:0005199//structural constituent of cell wall;GO:0003677//DNA binding;GO:0003700//sequence-specific DNA binding transcription factor activity	GO:0005634//nucleus
CO	K12135	CL166.Contig2_NAU-LB	2332	1236	25.0212	gi|18417359|ref|NP_568300.1|	476.5	9e-133	CCT motif family protein [Arabidopsis thaliana] >gi|332004640|gb|AED92023.1| CCT motif family protein [Arabidopsis thaliana]	gi|199580258|gb|AC189564.2|	858	0	Brassica rapa subsp. pekinensis clone KBrH009B23, complete sequence	sp|Q9C9A9|COL7_ARATH	95.9	9e-20	Zinc finger protein CONSTANS-LIKE 7 OS=Arabidopsis thaliana GN=COL7 PE=2 SV=1	--	--	--	--	--	K12128	1e-09	63.9	aly:ARALYDRAFT_483843	pseudo-response regulator 9	-	-	GO:0005634//nucleus;GO:0005737//cytoplasm
		CL2594.Contig2_NAU-LB	656	158	11.3703	gi|15231491|ref|NP_187422.1|	345.5	3e-94	zinc finger protein CONSTANS-LIKE 9 [Arabidopsis thaliana] >gi|42572309|ref|NP_974250.1| zinc finger protein CONSTANS-LIKE 9 [Arabidopsis thaliana] >gi|79313159|ref|NP_001030659.1| zinc finger protein CONSTANS-LIKE 9 [Arabidopsis thaliana] >gi|186509893|ref|NP_001118599.1| zinc finger protein CONSTANS-LIKE 9 [Arabidopsis thaliana] >gi|17433084|sp|Q9SSE5.1|COL9_ARATH RecName: Full=Zinc finger prot…	gi|301133557|gb|HM579875.1|	718	0	Brassica rapa B-box type zinc finger protein (Bbox3) mRNA, complete cds	sp|Q9SSE5|COL9_ARATH	345	1e-95	Zinc finger protein CONSTANS-LIKE 9 OS=Arabidopsis thaliana GN=COL9 PE=2 SV=1	--	--	--	--	--	K12135	3e-10	63.5	aly:ARALYDRAFT_488429	zinc finger protein CONSTANS	GO:0048579//negative regulation of long-day photoperiodism, flowering;GO:0006355//regulation of transcription, DNA-dependent;GO:0007623//circadian rhythm	GO:0008270//zinc ion binding;GO:0005515//protein binding;GO:0003700//sequence-specific DNA binding transcription factor activity	GO:0005634//nucleus;GO:0005886//plasma membrane
		CL3289.Contig1_NAU-LB	1039	812	36.8943	gi|312282363|dbj|BAJ34047.1|	439.9	3e-122	unnamed protein product [Thellungiella halophila]	gi|312282362|dbj|AK352961.1|	874	0	Thellungiella halophila mRNA, complete cds, clone: RTFL01-09-E05	sp|Q9SID1|STH_ARATH	417	4e-117	Salt tolerance-like protein OS=Arabidopsis thaliana GN=STH PE=1 SV=2	--	--	--	--	--	K12135	6e-14	76.6	aly:ARALYDRAFT_488429	zinc finger protein CONSTANS	GO:0009744//response to sucrose stimulus;GO:0006833//water transport;GO:0010264//myo-inositol hexakisphosphate biosynthetic process;GO:0006355//regulation of transcription, DNA-dependent;GO:0009651//response to salt stress;GO:0080167//response to karrikin;GO:0009640//photomorphogenesis;GO:0006972//hyperosmotic response;GO:0007030//Golgi organization;GO:0006096//glycolysis;GO:0010224//response to …	GO:0008270//zinc ion binding;GO:0019904//protein domain specific binding;GO:0003677//DNA binding;GO:0003700//sequence-specific DNA binding transcription factor activity	GO:0005634//nucleus
		CL3289.Contig2_NAU-LB	834	789	44.6611	gi|297822885|ref|XP_002879325.1|	440.3	1e-122	hypothetical protein ARALYDRAFT_482070 [Arabidopsis lyrata subsp. lyrata] >gi|297325164|gb|EFH55584.1| hypothetical protein ARALYDRAFT_482070 [Arabidopsis lyrata subsp. lyrata]	gi|312282362|dbj|AK352961.1|	833	0	Thellungiella halophila mRNA, complete cds, clone: RTFL01-09-E05	sp|Q9SID1|STH_ARATH	438	2e-123	Salt tolerance-like protein OS=Arabidopsis thaliana GN=STH PE=1 SV=2	--	--	--	--	--	K12135	1e-15	82	aly:ARALYDRAFT_488429	zinc finger protein CONSTANS	GO:0009744//response to sucrose stimulus;GO:0006833//water transport;GO:0010264//myo-inositol hexakisphosphate biosynthetic process;GO:0006355//regulation of transcription, DNA-dependent;GO:0009651//response to salt stress;GO:0080167//response to karrikin;GO:0009640//photomorphogenesis;GO:0006972//hyperosmotic response;GO:0007030//Golgi organization;GO:0006096//glycolysis;GO:0010224//response to …	GO:0008270//zinc ion binding;GO:0019904//protein domain specific binding;GO:0003677//DNA binding;GO:0003700//sequence-specific DNA binding transcription factor activity	GO:0005634//nucleus
		CL3801.Contig1_NAU-LB	432	148	16.1732	gi|301133538|gb|ADK63391.1|	95.9	2e-19	B-box type zinc finger protein [Brassica rapa]	gi|301133537|gb|HM579865.1|	228	4e-57	Brassica rapa B-box type zinc finger protein (Bbox1) mRNA, complete cds	sp|Q9FHH8|COL5_ARATH	87	4e-18	Zinc finger protein CONSTANS-LIKE 5 OS=Arabidopsis thaliana GN=COL5 PE=2 SV=2	--	--	--	--	--	K12135	1e-08	56.6	aly:ARALYDRAFT_488429	zinc finger protein CONSTANS	GO:0006355//regulation of transcription, DNA-dependent;GO:0042631//cellular response to water deprivation	GO:0008270//zinc ion binding;GO:0003700//sequence-specific DNA binding transcription factor activity	GO:0005634//nucleus
		CL3801.Contig2_NAU-LB	372	418	53.0459	gi|312281799|dbj|BAJ33765.1|	114	7e-25	unnamed protein product [Thellungiella halophila]	gi|199580174|gb|AC189479.2|	464	1e-128	Brassica rapa subsp. pekinensis clone KBrB081M20, complete sequence	sp|Q9FHH8|COL5_ARATH	109	4e-25	Zinc finger protein CONSTANS-LIKE 5 OS=Arabidopsis thaliana GN=COL5 PE=2 SV=2	--	--	--	--	--	K12135	3e-12	68.2	aly:ARALYDRAFT_488429	zinc finger protein CONSTANS	GO:0006355//regulation of transcription, DNA-dependent;GO:0042631//cellular response to water deprivation	GO:0008270//zinc ion binding;GO:0003700//sequence-specific DNA binding transcription factor activity	GO:0005634//nucleus
		CL3836.Contig1_NAU-LB	682	113	7.8219	gi|301133538|gb|ADK63391.1|	384.4	8e-106	B-box type zinc finger protein [Brassica rapa]	gi|301133537|gb|HM579865.1|	759	0	Brassica rapa B-box type zinc finger protein (Bbox1) mRNA, complete cds	sp|Q9FHH8|COL5_ARATH	352	1e-97	Zinc finger protein CONSTANS-LIKE 5 OS=Arabidopsis thaliana GN=COL5 PE=2 SV=2	--	--	--	--	--	K12135	2e-28	123	aly:ARALYDRAFT_488429	zinc finger protein CONSTANS	GO:0006355//regulation of transcription, DNA-dependent;GO:0042631//cellular response to water deprivation	GO:0008270//zinc ion binding;GO:0003700//sequence-specific DNA binding transcription factor activity	GO:0005634//nucleus
		CL3836.Contig2_NAU-LB	699	530	35.7946	gi|301133538|gb|ADK63391.1|	404.1	1e-111	B-box type zinc finger protein [Brassica rapa]	gi|301133537|gb|HM579865.1|	854	0	Brassica rapa B-box type zinc finger protein (Bbox1) mRNA, complete cds	sp|Q9FHH8|COL5_ARATH	360	3e-100	Zinc finger protein CONSTANS-LIKE 5 OS=Arabidopsis thaliana GN=COL5 PE=2 SV=2	--	--	--	--	--	K12135	3e-30	129	aly:ARALYDRAFT_488429	zinc finger protein CONSTANS	GO:0006355//regulation of transcription, DNA-dependent;GO:0042631//cellular response to water deprivation	GO:0008270//zinc ion binding;GO:0003700//sequence-specific DNA binding transcription factor activity	GO:0005634//nucleus
		CL3836.Contig3_NAU-LB	698	188	12.7151	gi|301133538|gb|ADK63391.1|	357.1	1e-97	B-box type zinc finger protein [Brassica rapa]	gi|199580174|gb|AC189479.2|	882	0	Brassica rapa subsp. pekinensis clone KBrB081M20, complete sequence	sp|Q9FHH8|COL5_ARATH	345	1e-95	Zinc finger protein CONSTANS-LIKE 5 OS=Arabidopsis thaliana GN=COL5 PE=2 SV=2	--	--	--	--	--	K12135	1e-29	127	aly:ARALYDRAFT_488429	zinc finger protein CONSTANS	GO:0006355//regulation of transcription, DNA-dependent;GO:0042631//cellular response to water deprivation	GO:0008270//zinc ion binding;GO:0003700//sequence-specific DNA binding transcription factor activity	GO:0005634//nucleus
		CL3840.Contig1_NAU-LB	430	46	5.0502	gi|297839443|ref|XP_002887603.1|	235.3	2e-61	zinc finger (B-box type) family protein [Arabidopsis lyrata subsp. lyrata] >gi|297333444|gb|EFH63862.1| zinc finger (B-box type) family protein [Arabidopsis lyrata subsp. lyrata]	gi|297839442|ref|XM_002887557.1|	438	1e-120	Arabidopsis lyrata subsp. lyrata zinc finger (B-box type) family protein, mRNA	sp|Q9LQZ7|STHX_ARATH	230	2e-61	Probable salt tolerance-like protein At1g75540 OS=Arabidopsis thaliana GN=At1g75540 PE=1 SV=1	--	--	--	--	--	K12135	8e-17	84	aly:ARALYDRAFT_488429	zinc finger protein CONSTANS	GO:0006355//regulation of transcription, DNA-dependent;GO:0010200//response to chitin;GO:0009641//shade avoidance;GO:0080167//response to karrikin	GO:0008270//zinc ion binding;GO:0005515//protein binding;GO:0003700//sequence-specific DNA binding transcription factor activity	GO:0005634//nucleus
		CL4138.Contig1_NAU-LB	1563	24	0.7249	gi|297851244|ref|XP_002893503.1|	576.6	4e-163	zinc finger (B-box type) family protein [Arabidopsis lyrata subsp. lyrata] >gi|297339345|gb|EFH69762.1| zinc finger (B-box type) family protein [Arabidopsis lyrata subsp. lyrata]	gi|110743979|gb|AC189194.1|	737	0	Brassica rapa subsp. pekinensis clone KBrB003O07, complete sequence	sp|Q9C7E8|COL15_ARATH	569	2e-162	Zinc finger protein CONSTANS-LIKE 15 OS=Arabidopsis thaliana GN=COL15 PE=2 SV=1	--	--	--	--	--	K12135	2e-14	79.3	ath:AT5G15840	zinc finger protein CONSTANS	GO:0007623//circadian rhythm;GO:0006355//regulation of transcription, DNA-dependent	GO:0003700//sequence-specific DNA binding transcription factor activity;GO:0008270//zinc ion binding	GO:0005634//nucleus
		CL4138.Contig2_NAU-LB	1565	4	0.1207	gi|297851244|ref|XP_002893503.1|	570.9	2e-161	zinc finger (B-box type) family protein [Arabidopsis lyrata subsp. lyrata] >gi|297339345|gb|EFH69762.1| zinc finger (B-box type) family protein [Arabidopsis lyrata subsp. lyrata]	gi|297851243|ref|XM_002893457.1|	319	5e-84	Arabidopsis lyrata subsp. lyrata zinc finger (B-box type) family protein, mRNA	sp|Q9C7E8|COL15_ARATH	538	3e-153	Zinc finger protein CONSTANS-LIKE 15 OS=Arabidopsis thaliana GN=COL15 PE=2 SV=1	--	--	--	--	--	K12135	3e-14	78.2	ath:AT5G15840	zinc finger protein CONSTANS	GO:0007623//circadian rhythm;GO:0006355//regulation of transcription, DNA-dependent	GO:0003700//sequence-specific DNA binding transcription factor activity;GO:0008270//zinc ion binding	GO:0005634//nucleus
		CL4138.Contig3_NAU-LB	1619	5	0.1458	gi|297851244|ref|XP_002893503.1|	577.8	1e-163	zinc finger (B-box type) family protein [Arabidopsis lyrata subsp. lyrata] >gi|297339345|gb|EFH69762.1| zinc finger (B-box type) family protein [Arabidopsis lyrata subsp. lyrata]	gi|110743979|gb|AC189194.1|	737	0	Brassica rapa subsp. pekinensis clone KBrB003O07, complete sequence	sp|Q9C7E8|COL15_ARATH	570	8e-163	Zinc finger protein CONSTANS-LIKE 15 OS=Arabidopsis thaliana GN=COL15 PE=2 SV=1	--	--	--	--	--	K12135	2e-14	79.3	ath:AT5G15840	zinc finger protein CONSTANS	GO:0007623//circadian rhythm;GO:0006355//regulation of transcription, DNA-dependent	GO:0003700//sequence-specific DNA binding transcription factor activity;GO:0008270//zinc ion binding	GO:0005634//nucleus
		CL4138.Contig4_NAU-LB	1509	9	0.2816	gi|297851244|ref|XP_002893503.1|	569.7	4e-161	zinc finger (B-box type) family protein [Arabidopsis lyrata subsp. lyrata] >gi|297339345|gb|EFH69762.1| zinc finger (B-box type) family protein [Arabidopsis lyrata subsp. lyrata]	gi|110743979|gb|AC189194.1|	311	1e-81	Brassica rapa subsp. pekinensis clone KBrB003O07, complete sequence	sp|Q9C7E8|COL15_ARATH	537	7e-153	Zinc finger protein CONSTANS-LIKE 15 OS=Arabidopsis thaliana GN=COL15 PE=2 SV=1	--	--	--	--	--	K12135	3e-14	78.2	ath:AT5G15840	zinc finger protein CONSTANS	GO:0007623//circadian rhythm;GO:0006355//regulation of transcription, DNA-dependent	GO:0003700//sequence-specific DNA binding transcription factor activity;GO:0008270//zinc ion binding	GO:0005634//nucleus
		CL4376.Contig1_NAU-LB	947	16	0.7976	gi|312281709|dbj|BAJ33720.1|	510.8	1e-143	unnamed protein product [Thellungiella halophila]	gi|297839730|ref|XM_002887701.1|	811	0	Arabidopsis lyrata subsp. lyrata zinc finger (B-box type) family protein, mRNA	sp|Q9SYM2|STHY_ARATH	493	7e-140	Probable salt tolerance-like protein At1g78600 OS=Arabidopsis thaliana GN=At1g78600 PE=1 SV=2	--	--	--	--	--	K12135	4e-15	80.5	ath:AT5G15840	zinc finger protein CONSTANS	GO:0031348//negative regulation of defense response;GO:0009867//jasmonic acid mediated signaling pathway;GO:0035304//regulation of protein dephosphorylation;GO:0009862//systemic acquired resistance, salicylic acid mediated signaling pathway;GO:0010363//regulation of plant-type hypersensitive response;GO:0009718//anthocyanin-containing compound biosynthetic process;GO:0010310//regulation of hydrog…	GO:0005515//protein binding;GO:0008270//zinc ion binding;GO:0003700//sequence-specific DNA binding transcription factor activity	GO:0016607//nuclear speck
		CL4376.Contig2_NAU-LB	654	31	2.2377	gi|312281709|dbj|BAJ33720.1|	357.1	1e-97	unnamed protein product [Thellungiella halophila]	gi|297839730|ref|XM_002887701.1|	531	1e-148	Arabidopsis lyrata subsp. lyrata zinc finger (B-box type) family protein, mRNA	sp|Q9SYM2|STHY_ARATH	331	2e-91	Probable salt tolerance-like protein At1g78600 OS=Arabidopsis thaliana GN=At1g78600 PE=1 SV=2	--	--	--	--	--	K12135	1e-15	81.3	ath:AT5G15840	zinc finger protein CONSTANS	GO:0031348//negative regulation of defense response;GO:0009867//jasmonic acid mediated signaling pathway;GO:0035304//regulation of protein dephosphorylation;GO:0009862//systemic acquired resistance, salicylic acid mediated signaling pathway;GO:0010363//regulation of plant-type hypersensitive response;GO:0009718//anthocyanin-containing compound biosynthetic process;GO:0010310//regulation of hydrog…	GO:0005515//protein binding;GO:0008270//zinc ion binding;GO:0003700//sequence-specific DNA binding transcription factor activity	GO:0016607//nuclear speck
		CL4376.Contig3_NAU-LB	627	40	3.0117	gi|312281709|dbj|BAJ33720.1|	335.9	2e-91	unnamed protein product [Thellungiella halophila]	gi|297839730|ref|XM_002887701.1|	513	1e-143	Arabidopsis lyrata subsp. lyrata zinc finger (B-box type) family protein, mRNA	sp|Q9SYM2|STHY_ARATH	314	3e-86	Probable salt tolerance-like protein At1g78600 OS=Arabidopsis thaliana GN=At1g78600 PE=1 SV=2	--	--	--	--	--	K12135	8e-17	85.1	ath:AT5G15840	zinc finger protein CONSTANS	GO:0031348//negative regulation of defense response;GO:0009867//jasmonic acid mediated signaling pathway;GO:0035304//regulation of protein dephosphorylation;GO:0009862//systemic acquired resistance, salicylic acid mediated signaling pathway;GO:0010363//regulation of plant-type hypersensitive response;GO:0009718//anthocyanin-containing compound biosynthetic process;GO:0010310//regulation of hydrog…	GO:0005515//protein binding;GO:0008270//zinc ion binding;GO:0003700//sequence-specific DNA binding transcription factor activity	GO:0016607//nuclear speck
		CL4376.Contig4_NAU-LB	980	60	2.8903	gi|312281709|dbj|BAJ33720.1|	501.9	6e-141	unnamed protein product [Thellungiella halophila]	gi|312281708|dbj|AK352634.1|	789	0	Thellungiella halophila mRNA, complete cds, clone: RTFL01-06-M18	sp|Q9SYM2|STHY_ARATH	481	3e-136	Probable salt tolerance-like protein At1g78600 OS=Arabidopsis thaliana GN=At1g78600 PE=1 SV=2	--	--	--	--	--	K12135	4e-15	80.5	ath:AT5G15840	zinc finger protein CONSTANS	GO:0031348//negative regulation of defense response;GO:0009867//jasmonic acid mediated signaling pathway;GO:0035304//regulation of protein dephosphorylation;GO:0009862//systemic acquired resistance, salicylic acid mediated signaling pathway;GO:0010363//regulation of plant-type hypersensitive response;GO:0009718//anthocyanin-containing compound biosynthetic process;GO:0010310//regulation of hydrog…	GO:0005515//protein binding;GO:0008270//zinc ion binding;GO:0003700//sequence-specific DNA binding transcription factor activity	GO:0016607//nuclear speck
		CL4422.Contig2_NAU-LB	1305	640	23.152	gi|297841575|ref|XP_002888669.1|	620.9	1e-176	zinc finger (B-box type) family protein [Arabidopsis lyrata subsp. lyrata] >gi|297334510|gb|EFH64928.1| zinc finger (B-box type) family protein [Arabidopsis lyrata subsp. lyrata]	gi|30697696|ref|NM_105523.2|	880	0	Arabidopsis thaliana zinc finger protein CONSTANS-LIKE 6 (AT1G68520) mRNA, complete cds	sp|Q8LG76|COL6_ARATH	604	4e-173	Zinc finger protein CONSTANS-LIKE 6 OS=Arabidopsis thaliana GN=COL6 PE=2 SV=2	--	--	--	--	--	K12135	2e-09	62.4	aly:ARALYDRAFT_488429	zinc finger protein CONSTANS	GO:0031348//negative regulation of defense response;GO:0009867//jasmonic acid mediated signaling pathway;GO:0035304//regulation of protein dephosphorylation;GO:0009862//systemic acquired resistance, salicylic acid mediated signaling pathway;GO:0010363//regulation of plant-type hypersensitive response;GO:0010310//regulation of hydrogen peroxide metabolic process;GO:0009617//response to bacterium;G…	GO:0008270//zinc ion binding;GO:0003700//sequence-specific DNA binding transcription factor activity	GO:0016020//membrane;GO:0005634//nucleus
		CL4670.Contig2_NAU-LB	925	70	3.5725	gi|312282453|dbj|BAJ34092.1|	426.4	3e-118	unnamed protein product [Thellungiella halophila]	gi|312282452|dbj|AK353006.1|	331	8e-88	Thellungiella halophila mRNA, complete cds, clone: RTFL01-13-C12	sp|Q9M9B3|COL8_ARATH	385	2e-107	Zinc finger protein CONSTANS-LIKE 8 OS=Arabidopsis thaliana GN=COL8 PE=2 SV=2	--	--	--	--	--	K12135	9e-11	65.9	aly:ARALYDRAFT_488429	zinc finger protein CONSTANS	GO:0044763;GO:0006355//regulation of transcription, DNA-dependent;GO:0050896//response to stimulus	GO:0008270//zinc ion binding;GO:0003700//sequence-specific DNA binding transcription factor activity	GO:0005634//nucleus
		CL4989.Contig1_NAU-LB	1409	253	8.4767	gi|297838573|ref|XP_002887168.1|	524.6	1e-147	zinc finger (B-box type) family protein [Arabidopsis lyrata subsp. lyrata] >gi|297333009|gb|EFH63427.1| zinc finger (B-box type) family protein [Arabidopsis lyrata subsp. lyrata]	gi|297838572|ref|XM_002887122.1|	571	1e-160	Arabidopsis lyrata subsp. lyrata zinc finger (B-box type) family protein, mRNA	sp|Q9SSE5|COL9_ARATH	140	2e-33	Zinc finger protein CONSTANS-LIKE 9 OS=Arabidopsis thaliana GN=COL9 PE=2 SV=1	--	--	--	--	--	K12135	1e-13	76.3	aly:ARALYDRAFT_488429	zinc finger protein CONSTANS	GO:0006355//regulation of transcription, DNA-dependent	GO:0008270//zinc ion binding;GO:0003700//sequence-specific DNA binding transcription factor activity	GO:0005634//nucleus
		CL5369.Contig1_NAU-LB	1318	4083	146.245	gi|30689668|ref|NP_197875.2|	630.6	1e-179	protein CONSTANS-like 4 [Arabidopsis thaliana] >gi|332005996|gb|AED93379.1| protein CONSTANS-like 4 [Arabidopsis thaliana]	gi|312281762|dbj|AK352661.1|	551	1e-154	Thellungiella halophila mRNA, complete cds, clone: RTFL01-06-O04	sp|Q940T9|COL4_ARATH	620	4e-178	Zinc finger protein CONSTANS-LIKE 4 OS=Arabidopsis thaliana GN=COL4 PE=2 SV=2	--	--	--	--	--	K12135	4e-63	240	aly:ARALYDRAFT_488429	zinc finger protein CONSTANS	GO:0031348//negative regulation of defense response;GO:0009867//jasmonic acid mediated signaling pathway;GO:0035304//regulation of protein dephosphorylation;GO:0009862//systemic acquired resistance, salicylic acid mediated signaling pathway;GO:0009639//response to red or far red light;GO:0010363//regulation of plant-type hypersensitive response;GO:0030003//cellular cation homeostasis;GO:0010310//…	GO:0008270//zinc ion binding;GO:0003700//sequence-specific DNA binding transcription factor activity	GO:0005634//nucleus
		CL5369.Contig2_NAU-LB	769	1912	117.376	gi|30689668|ref|NP_197875.2|	432.9	2e-120	protein CONSTANS-like 4 [Arabidopsis thaliana] >gi|332005996|gb|AED93379.1| protein CONSTANS-like 4 [Arabidopsis thaliana]	gi|460197225|gb|GABL01063683.1|	353	2e-94	TSA: Camelina sativa comp58924_c1_seq1 transcribed RNA sequence	sp|Q940T9|COL4_ARATH	418	2e-117	Zinc finger protein CONSTANS-LIKE 4 OS=Arabidopsis thaliana GN=COL4 PE=2 SV=2	--	--	--	--	--	K12135	4e-37	152	aly:ARALYDRAFT_488429	zinc finger protein CONSTANS	GO:0031348//negative regulation of defense response;GO:0009867//jasmonic acid mediated signaling pathway;GO:0035304//regulation of protein dephosphorylation;GO:0009862//systemic acquired resistance, salicylic acid mediated signaling pathway;GO:0009639//response to red or far red light;GO:0010363//regulation of plant-type hypersensitive response;GO:0030003//cellular cation homeostasis;GO:0010310//…	GO:0008270//zinc ion binding;GO:0003700//sequence-specific DNA binding transcription factor activity	GO:0005634//nucleus
		CL5369.Contig3_NAU-LB	361	774	101.217	gi|3341723|gb|AAC35496.1|	199.9	1e-50	CONSTANS-like 1 protein [Raphanus sativus]	gi|3341722|gb|AF052690.1|AF052690	624	1e-176	Raphanus sativus CONSTANS-like 1 protein (COL1) mRNA, complete cds	sp|Q9SK53|COL3_ARATH	189	3e-49	Zinc finger protein CONSTANS-LIKE 3 OS=Arabidopsis thaliana GN=COL3 PE=1 SV=1	--	--	--	--	--	K12135	1e-32	135	aly:ARALYDRAFT_488429	zinc finger protein CONSTANS	GO:0010155//regulation of proton transport;GO:0031348//negative regulation of defense response;GO:0010218//response to far red light;GO:0009744//response to sucrose stimulus;GO:0009867//jasmonic acid mediated signaling pathway;GO:0035304//regulation of protein dephosphorylation;GO:0009862//systemic acquired resistance, salicylic acid mediated signaling pathway;GO:0010363//regulation of plant-type…	GO:0005515//protein binding;GO:0008270//zinc ion binding;GO:0003700//sequence-specific DNA binding transcription factor activity	GO:0005634//nucleus
		CL6375.Contig1_NAU-LB	431	21	2.3002	gi|301133558|gb|ADK63401.1|	201.4	3e-51	B-box type zinc finger protein [Brassica rapa]	gi|301133557|gb|HM579875.1|	385	1e-104	Brassica rapa B-box type zinc finger protein (Bbox3) mRNA, complete cds	sp|Q9SSE5|COL9_ARATH	197	2e-51	Zinc finger protein CONSTANS-LIKE 9 OS=Arabidopsis thaliana GN=COL9 PE=2 SV=1	--	--	--	--	--	K12135	5e-16	81.3	ath:AT5G15840	zinc finger protein CONSTANS	GO:0048579//negative regulation of long-day photoperiodism, flowering;GO:0006355//regulation of transcription, DNA-dependent;GO:0007623//circadian rhythm	GO:0008270//zinc ion binding;GO:0005515//protein binding;GO:0003700//sequence-specific DNA binding transcription factor activity	GO:0005634//nucleus;GO:0005886//plasma membrane
		CL6630.Contig1_NAU-LB	1227	25	0.9619	gi|297803298|ref|XP_002869533.1|	391	2e-107	hypothetical protein ARALYDRAFT_913735 [Arabidopsis lyrata subsp. lyrata] >gi|297315369|gb|EFH45792.1| hypothetical protein ARALYDRAFT_913735 [Arabidopsis lyrata subsp. lyrata]	gi|145347034|ref|NM_118928.3|	525	1e-146	Arabidopsis thaliana CCT motif family protein (AT4G27900) mRNA, complete cds	sp|Q9FDX8|HD1_ORYSJ	65.9	5e-11	Zinc finger protein HD1 OS=Oryza sativa subsp. japonica GN=HD1 PE=2 SV=1	--	--	--	--	--	K03539	3e-13	74.7	bdi:100830772	ribonuclease P/MRP protein subunit RPP1 [EC:3.1.26.5]	-	-	GO:0005634//nucleus
		CL6630.Contig2_NAU-LB	1338	56	1.9758	gi|297803298|ref|XP_002869533.1|	391	2e-107	hypothetical protein ARALYDRAFT_913735 [Arabidopsis lyrata subsp. lyrata] >gi|297315369|gb|EFH45792.1| hypothetical protein ARALYDRAFT_913735 [Arabidopsis lyrata subsp. lyrata]	gi|145347034|ref|NM_118928.3|	525	1e-146	Arabidopsis thaliana CCT motif family protein (AT4G27900) mRNA, complete cds	sp|Q9FDX8|HD1_ORYSJ	65.9	5e-11	Zinc finger protein HD1 OS=Oryza sativa subsp. japonica GN=HD1 PE=2 SV=1	--	--	--	--	--	K03539	3e-13	74.7	bdi:100830772	ribonuclease P/MRP protein subunit RPP1 [EC:3.1.26.5]	-	-	GO:0005634//nucleus
		CL7053.Contig1_NAU-LB	973	239	11.5959	gi|22329245|ref|NP_195607.2|	350.1	3e-95	B-box type zinc finger-containing protein [Arabidopsis thaliana] >gi|332661599|gb|AEE86999.1| B-box type zinc finger-containing protein [Arabidopsis thaliana]	gi|145355971|ref|NM_120056.5|	585	1e-164	Arabidopsis thaliana B-box type zinc finger-containing protein (AT4G38960) mRNA, complete cds	sp|Q9LQZ7|STHX_ARATH	107	8e-24	Probable salt tolerance-like protein At1g75540 OS=Arabidopsis thaliana GN=At1g75540 PE=1 SV=1	--	--	--	--	--	K12135	5e-17	86.7	aly:ARALYDRAFT_488429	zinc finger protein CONSTANS	GO:0009411//response to UV;GO:0009813//flavonoid biosynthetic process;GO:0010264//myo-inositol hexakisphosphate biosynthetic process;GO:0006355//regulation of transcription, DNA-dependent;GO:0007623//circadian rhythm	GO:0008270//zinc ion binding;GO:0003700//sequence-specific DNA binding transcription factor activity	GO:0005634//nucleus
		CL7053.Contig2_NAU-LB	832	128	7.2628	gi|18399657|ref|NP_565507.1|	330.9	1e-89	B-box zinc finger-like protein [Arabidopsis thaliana] >gi|16974589|gb|AAL31199.1| At2g21320/F3K23.8 [Arabidopsis thaliana] >gi|21928109|gb|AAM78083.1| At2g21320/F3K23.8 [Arabidopsis thaliana] >gi|330252065|gb|AEC07159.1| B-box zinc finger-like protein [Arabidopsis thaliana]	gi|297821320|ref|XM_002878497.1|	454	1e-125	Arabidopsis lyrata subsp. lyrata zinc finger (B-box type) family protein, mRNA	sp|Q9SYM2|STHY_ARATH	107	1e-23	Probable salt tolerance-like protein At1g78600 OS=Arabidopsis thaliana GN=At1g78600 PE=1 SV=2	--	--	--	--	--	K12135	2e-18	91.3	aly:ARALYDRAFT_488429	zinc finger protein CONSTANS	GO:0009411//response to UV;GO:0009813//flavonoid biosynthetic process;GO:0010264//myo-inositol hexakisphosphate biosynthetic process;GO:0006355//regulation of transcription, DNA-dependent;GO:0007623//circadian rhythm	GO:0008270//zinc ion binding;GO:0003700//sequence-specific DNA binding transcription factor activity	GO:0005634//nucleus
		CL8522.Contig1_NAU-LB	272	171	29.6787	gi|312281799|dbj|BAJ33765.1|	157.9	4e-38	unnamed protein product [Thellungiella halophila]	gi|301133537|gb|HM579865.1|	198	2e-48	Brassica rapa B-box type zinc finger protein (Bbox1) mRNA, complete cds	sp|Q9FHH8|COL5_ARATH	147	1e-36	Zinc finger protein CONSTANS-LIKE 5 OS=Arabidopsis thaliana GN=COL5 PE=2 SV=2	--	--	--	--	--	K12135	7e-08	53.5	aly:ARALYDRAFT_488429	zinc finger protein CONSTANS	GO:0006355//regulation of transcription, DNA-dependent;GO:0042631//cellular response to water deprivation	GO:0008270//zinc ion binding;GO:0003700//sequence-specific DNA binding transcription factor activity	GO:0005634//nucleus
		Unigene11867_NAU-LB	556	1116	94.7562	gi|157849748|gb|ABV89657.1|	252.3	3e-66	salt tolerance protein [Brassica rapa]	gi|157849747|gb|EU186368.1|	585	1e-164	Brassica rapa clone S44 salt tolerance protein mRNA, complete cds	sp|Q96288|STO_ARATH	235	1e-62	Salt tolerance protein OS=Arabidopsis thaliana GN=STO PE=1 SV=1	--	--	--	--	--	K12135	9e-18	87.8	ath:AT5G15840	zinc finger protein CONSTANS	GO:0009744//response to sucrose stimulus;GO:0006833//water transport;GO:0010264//myo-inositol hexakisphosphate biosynthetic process;GO:0006355//regulation of transcription, DNA-dependent;GO:0009651//response to salt stress;GO:0080167//response to karrikin;GO:0009640//photomorphogenesis;GO:0006972//hyperosmotic response;GO:0007030//Golgi organization;GO:0006096//glycolysis;GO:0010224//response to …	GO:0008270//zinc ion binding;GO:0019904//protein domain specific binding;GO:0003677//DNA binding;GO:0003700//sequence-specific DNA binding transcription factor activity	GO:0005634//nucleus
		Unigene15287_NAU-LB	1621	2097	61.0708	gi|297845618|ref|XP_002890690.1|	671	0	hypothetical protein ARALYDRAFT_472829 [Arabidopsis lyrata subsp. lyrata] >gi|297336532|gb|EFH66949.1| hypothetical protein ARALYDRAFT_472829 [Arabidopsis lyrata subsp. lyrata]	gi|460193381|gb|GABL01066911.1|	989	0	TSA: Camelina sativa comp59716_c0_seq1 transcribed RNA sequence	sp|Q8RWD0|COL16_ARATH	663	0	Zinc finger protein CONSTANS-LIKE 16 OS=Arabidopsis thaliana GN=COL16 PE=2 SV=2	--	--	--	--	--	K12135	1e-10	66.2	ath:AT5G15840	zinc finger protein CONSTANS	GO:0031348//negative regulation of defense response;GO:0009867//jasmonic acid mediated signaling pathway;GO:0035304//regulation of protein dephosphorylation;GO:0009862//systemic acquired resistance, salicylic acid mediated signaling pathway;GO:0010363//regulation of plant-type hypersensitive response;GO:0010310//regulation of hydrogen peroxide metabolic process;GO:0009617//response to bacterium;G…	GO:0008270//zinc ion binding;GO:0003700//sequence-specific DNA binding transcription factor activity	GO:0016020//membrane;GO:0005634//nucleus
		Unigene15385_NAU-LB	528	120	10.7292	gi|79330774|ref|NP_001032068.1|	274.2	7e-73	CCT motif family protein [Arabidopsis thaliana] >gi|332008968|gb|AED96351.1| CCT motif family protein [Arabidopsis thaliana]	gi|460197406|gb|GABL01063529.1|	353	1e-94	TSA: Camelina sativa comp58881_c0_seq1 transcribed RNA sequence	sp|Q9LUA9|COL10_ARATH	53.5	7e-08	Zinc finger protein CONSTANS-LIKE 10 OS=Arabidopsis thaliana GN=COL10 PE=1 SV=1	--	--	--	--	--	K03539	1e-13	73.9	bdi:100830772	ribonuclease P/MRP protein subunit RPP1 [EC:3.1.26.5]	-	-	GO:0005634//nucleus
		Unigene17339_NAU-LB	1300	399	14.4893	gi|297811555|ref|XP_002873661.1|	466.8	3e-130	hypothetical protein ARALYDRAFT_488277 [Arabidopsis lyrata subsp. lyrata] >gi|297319498|gb|EFH49920.1| hypothetical protein ARALYDRAFT_488277 [Arabidopsis lyrata subsp. lyrata]	gi|199580258|gb|AC189564.2|	511	1e-142	Brassica rapa subsp. pekinensis clone KBrH009B23, complete sequence	sp|Q9C9A9|COL7_ARATH	95.9	5e-20	Zinc finger protein CONSTANS-LIKE 7 OS=Arabidopsis thaliana GN=COL7 PE=2 SV=1	--	--	--	--	--	K12128	5e-10	63.9	aly:ARALYDRAFT_483843	pseudo-response regulator 9	-	-	GO:0005634//nucleus
		Unigene17340_NAU-LB	588	513	41.1868	gi|18417359|ref|NP_568300.1|	174.9	7e-43	CCT motif family protein [Arabidopsis thaliana] >gi|332004640|gb|AED92023.1| CCT motif family protein [Arabidopsis thaliana]	gi|30684867|ref|NM_121441.2|	295	3e-77	Arabidopsis thaliana CCT motif family protein (AT5G14370) mRNA, complete cds	sp|Q9C9A9|COL7_ARATH	81.3	4e-16	Zinc finger protein CONSTANS-LIKE 7 OS=Arabidopsis thaliana GN=COL7 PE=2 SV=1	--	--	--	--	--	K12128	4e-09	59.3	aly:ARALYDRAFT_483843	pseudo-response regulator 9	-	-	GO:0005634//nucleus
		Unigene17367_NAU-LB	422	853	95.4234	gi|30689668|ref|NP_197875.2|	124.4	5e-28	protein CONSTANS-like 4 [Arabidopsis thaliana] >gi|332005996|gb|AED93379.1| protein CONSTANS-like 4 [Arabidopsis thaliana]	gi|332002898|gb|CP002688.1|	192	2e-46	Arabidopsis thaliana chromosome 5, complete sequence	sp|Q940T9|COL4_ARATH	124	2e-29	Zinc finger protein CONSTANS-LIKE 4 OS=Arabidopsis thaliana GN=COL4 PE=2 SV=2	--	--	--	--	--	K12135	9e-15	77	aly:ARALYDRAFT_488429	zinc finger protein CONSTANS	GO:0010155//regulation of proton transport;GO:0031348//negative regulation of defense response;GO:0010218//response to far red light;GO:0009744//response to sucrose stimulus;GO:0009867//jasmonic acid mediated signaling pathway;GO:0035304//regulation of protein dephosphorylation;GO:0009862//systemic acquired resistance, salicylic acid mediated signaling pathway;GO:0010363//regulation of plant-type…	GO:0005515//protein binding;GO:0008270//zinc ion binding;GO:0003700//sequence-specific DNA binding transcription factor activity	GO:0005634//nucleus
		Unigene19851_NAU-LB	1062	504	22.4039	gi|15232482|ref|NP_188752.1|	271.6	1e-71	B-box 32 protein [Arabidopsis thaliana] >gi|28950769|gb|AAO63308.1| At3g21150 [Arabidopsis thaliana] >gi|332642946|gb|AEE76467.1| B-box 32 protein [Arabidopsis thaliana]	gi|332640072|gb|CP002686.1|	127	3e-26	Arabidopsis thaliana chromosome 3, complete sequence	sp|Q9SSE5|COL9_ARATH	55.8	4e-08	Zinc finger protein CONSTANS-LIKE 9 OS=Arabidopsis thaliana GN=COL9 PE=2 SV=1	--	--	--	--	--	K12135	3e-06	51.2	aly:ARALYDRAFT_488429	zinc finger protein CONSTANS	GO:0009785//blue light signaling pathway;GO:0009909//regulation of flower development;GO:0009640//photomorphogenesis;GO:0010200//response to chitin;GO:0045892//negative regulation of transcription, DNA-dependent;GO:0010017//red or far-red light signaling pathway	GO:0008270//zinc ion binding;GO:0005515//protein binding;GO:0003700//sequence-specific DNA binding transcription factor activity	GO:0005737//cytoplasm;GO:0005634//nucleus
		Unigene20556_NAU-LB	728	324	21.0103	gi|22854916|gb|AAN09813.1|	349.7	2e-95	COL1 protein [Brassica nigra]	gi|22854917|gb|AF510455.1|	773	0	Brassica nigra isolate 24SPA COL1 protein (COL1) gene, complete cds	sp|O50055|COL1_ARATH	245	2e-65	Zinc finger protein CONSTANS-LIKE 1 OS=Arabidopsis thaliana GN=COL1 PE=1 SV=1	--	--	--	--	--	K12135	1e-56	218	aly:ARALYDRAFT_488429	zinc finger protein CONSTANS	-	GO:0008270//zinc ion binding	GO:0005622//intracellular
		Unigene22174_NAU-LB	505	84	7.8525	gi|297835186|ref|XP_002885475.1|	196.4	1e-49	zinc finger (B-box type) family protein [Arabidopsis lyrata subsp. lyrata] >gi|297835188|ref|XP_002885476.1| zinc finger (B-box type) family protein [Arabidopsis lyrata subsp. lyrata] >gi|297331315|gb|EFH61734.1| zinc finger (B-box type) family protein [Arabidopsis lyrata subsp. lyrata] >gi|297331316|gb|EFH61735.1| zinc finger (B-box type) family protein [Arabidopsis lyrata subsp. lyrata]	gi|332640072|gb|CP002686.1|	236	2e-59	Arabidopsis thaliana chromosome 3, complete sequence	sp|O22800|COL14_ARATH	57	6e-09	Zinc finger protein CONSTANS-LIKE 14 OS=Arabidopsis thaliana GN=COL14 PE=2 SV=2	--	--	--	--	--	K12135	7e-08	54.7	aly:ARALYDRAFT_488429	zinc finger protein CONSTANS	GO:0009785//blue light signaling pathway;GO:0009744//response to sucrose stimulus;GO:0010224//response to UV-B;GO:0009909//regulation of flower development;GO:0009640//photomorphogenesis;GO:0010200//response to chitin;GO:0045892//negative regulation of transcription, DNA-dependent;GO:0010017//red or far-red light signaling pathway	GO:0008270//zinc ion binding;GO:0005515//protein binding;GO:0003700//sequence-specific DNA binding transcription factor activity	GO:0005737//cytoplasm;GO:0005634//nucleus
		Unigene22917_NAU-LB	488	106	10.2543	gi|22854928|gb|AAN09819.1|	311.6	3e-84	COL1 protein [Brassica nigra]	gi|22854927|gb|AF510460.1|	753	0	Brassica nigra isolate S216ET COL1 protein (COL1) gene, complete cds	sp|O50055|COL1_ARATH	262	8e-71	Zinc finger protein CONSTANS-LIKE 1 OS=Arabidopsis thaliana GN=COL1 PE=1 SV=1	--	--	--	--	--	K12135	2e-57	219	aly:ARALYDRAFT_488429	zinc finger protein CONSTANS	-	GO:0008270//zinc ion binding	GO:0005622//intracellular
		Unigene26549_NAU-LB	405	29	3.3803	gi|297841575|ref|XP_002888669.1|	40	4e-46	zinc finger (B-box type) family protein [Arabidopsis lyrata subsp. lyrata] >gi|297334510|gb|EFH64928.1| zinc finger (B-box type) family protein [Arabidopsis lyrata subsp. lyrata]	gi|332189094|gb|CP002684.1|	283	7e-74	Arabidopsis thaliana chromosome 1, complete sequence	sp|Q8LG76|COL6_ARATH	166	4e-42	Zinc finger protein CONSTANS-LIKE 6 OS=Arabidopsis thaliana GN=COL6 PE=2 SV=2	--	--	--	--	--	K12135	5e-12	67.8	aly:ARALYDRAFT_488429	zinc finger protein CONSTANS	GO:0031348//negative regulation of defense response;GO:0009867//jasmonic acid mediated signaling pathway;GO:0035304//regulation of protein dephosphorylation;GO:0009862//systemic acquired resistance, salicylic acid mediated signaling pathway;GO:0010363//regulation of plant-type hypersensitive response;GO:0010310//regulation of hydrogen peroxide metabolic process;GO:0009617//response to bacterium;G…	GO:0008270//zinc ion binding;GO:0003700//sequence-specific DNA binding transcription factor activity	GO:0016020//membrane;GO:0005634//nucleus
		Unigene27913_NAU-LB	346	21	2.8652	gi|11037313|gb|AAG27548.1|	197.2	6e-50	COL2-like protein [Brassica nigra]	gi|11037312|gb|AF269129.1|AF269129	377	1e-102	Brassica nigra COL2-like protein gene, complete cds	sp|Q96502|COL2_ARATH	169	3e-43	Zinc finger protein CONSTANS-LIKE 2 OS=Arabidopsis thaliana GN=COL2 PE=1 SV=1	--	--	--	--	--	K12135	3e-29	124	aly:ARALYDRAFT_488429	zinc finger protein CONSTANS	GO:0006281//DNA repair;GO:0010100//negative regulation of photomorphogenesis;GO:0009909//regulation of flower development;GO:0007623//circadian rhythm;GO:0009658//chloroplast organization	GO:0008270//zinc ion binding;GO:0042802//identical protein binding;GO:0003700//sequence-specific DNA binding transcription factor activity	GO:0005634//nucleus
		Unigene28033_NAU-LB	385	24	2.9429	gi|222877034|gb|ACM69281.1|	238.4	2e-62	constans [Sinapis alba] >gi|222877036|gb|ACM69282.1| constans [Sinapis alba]	gi|222877033|gb|FJ613326.1|	517	1e-144	Sinapis alba constans mRNA, partial cds	sp|Q39057|CONS_ARATH	176	4e-45	Zinc finger protein CONSTANS OS=Arabidopsis thaliana GN=CO PE=1 SV=1	--	--	--	--	--	K12135	9e-39	156	aly:ARALYDRAFT_488429	zinc finger protein CONSTANS	-	GO:0008270//zinc ion binding	GO:0005622//intracellular
		Unigene3477_NAU-LB	255	18	3.3324	gi|15234983|ref|NP_192762.1|	127.9	4e-29	B-box type zinc finger-containing protein [Arabidopsis thaliana] >gi|3695405|gb|AAC62805.1| contains similarity to Arabidopsis thaliana salt-tolerance protein (GB:X95572) and CONSTANS-like 1 proteins [Arabidopsis thaliana] >gi|4538953|emb|CAB39777.1| zinc-finger-like protein [Arabidopsis thaliana] >gi|7267720|emb|CAB78147.1| zinc-finger-like protein [Arabidopsis thaliana] >gi|332657458|gb|AEE8285…	gi|30681373|ref|NM_117092.2|	194	3e-47	Arabidopsis thaliana B-box type zinc finger-containing protein (AT4G10240) mRNA, complete cds	sp|Q9SYM2|STHY_ARATH	87	2e-18	Probable salt tolerance-like protein At1g78600 OS=Arabidopsis thaliana GN=At1g78600 PE=1 SV=2	--	--	--	--	--	K12135	3e-08	54.7	ath:AT5G15840	zinc finger protein CONSTANS	GO:0031348//negative regulation of defense response;GO:0009867//jasmonic acid mediated signaling pathway;GO:0035304//regulation of protein dephosphorylation;GO:0009862//systemic acquired resistance, salicylic acid mediated signaling pathway;GO:0010363//regulation of plant-type hypersensitive response;GO:0009718//anthocyanin-containing compound biosynthetic process;GO:0010310//regulation of hydrog…	GO:0005515//protein binding;GO:0008270//zinc ion binding;GO:0003700//sequence-specific DNA binding transcription factor activity	GO:0016607//nuclear speck
		Unigene5381_NAU-LB	806	1239	72.5696	gi|3341723|gb|AAC35496.1|	434.9	7e-121	CONSTANS-like 1 protein [Raphanus sativus]	gi|3341722|gb|AF052690.1|AF052690	1441	0	Raphanus sativus CONSTANS-like 1 protein (COL1) mRNA, complete cds	sp|Q9SK53|COL3_ARATH	261	4e-70	Zinc finger protein CONSTANS-LIKE 3 OS=Arabidopsis thaliana GN=COL3 PE=1 SV=1	--	--	--	--	--	K12135	1e-26	118	aly:ARALYDRAFT_488429	zinc finger protein CONSTANS	GO:0010155//regulation of proton transport;GO:0010218//response to far red light;GO:0009744//response to sucrose stimulus;GO:1901701;GO:0051707//response to other organism;GO:0010099//regulation of photomorphogenesis;GO:0006355//regulation of transcription, DNA-dependent;GO:0071310//cellular response to organic substance;GO:0010161//red light signaling pathway;GO:0032880//regulation of protein lo…	GO:0005515//protein binding;GO:0008270//zinc ion binding;GO:0003700//sequence-specific DNA binding transcription factor activity	GO:0005634//nucleus
		Unigene5559_NAU-LB	1179	156	6.2464	gi|297824895|ref|XP_002880330.1|	430.6	2e-119	zinc finger (B-box type) family protein [Arabidopsis lyrata subsp. lyrata] >gi|297326169|gb|EFH56589.1| zinc finger (B-box type) family protein [Arabidopsis lyrata subsp. lyrata]	gi|199580328|gb|AC189634.2|	646	0	Brassica rapa subsp. pekinensis clone KBrS004I08, complete sequence	sp|O82256|COL13_ARATH	421	6e-118	Zinc finger protein CONSTANS-LIKE 13 OS=Arabidopsis thaliana GN=COL13 PE=2 SV=1	--	--	--	--	--	K12135	9e-17	86.3	aly:ARALYDRAFT_488429	zinc finger protein CONSTANS	GO:0009805//coumarin biosynthetic process;GO:0006355//regulation of transcription, DNA-dependent;GO:0009611//response to wounding;GO:0009963//positive regulation of flavonoid biosynthetic process	GO:0008270//zinc ion binding;GO:0003700//sequence-specific DNA binding transcription factor activity	GO:0005634//nucleus
CHS	K00660	CL2558.Contig1_NAU-LB	1636	28548	823.779	gi|294845745|gb|ADF43044.1|	755	0	chalcone synthase 3 protein [Brassica rapa subsp. rapa]	gi|110797190|gb|AC189510.1|	1362	0	Brassica rapa subsp. pekinensis clone KBrB089D07, complete sequence	sp|P30080|CHS6_SOYBN	298	8e-81	Chalcone synthase 6 OS=Glycine max GN=CHS6 PE=3 SV=1	DRA0326	134	4e-31	COG3424	Predicted naringenin-chalcone synthase	K00660	6e-81	300	smo:SELMODRAFT_270496	chalcone synthase [EC:2.3.1.74]	GO:0009699//phenylpropanoid biosynthetic process;GO:0030639//polyketide biosynthetic process;GO:0080110//sporopollenin biosynthetic process	GO:0090439//tetraketide alpha-pyrone synthase activity	GO:0005783//endoplasmic reticulum
		CL2558.Contig2_NAU-LB	1286	606	22.2459	gi|294845743|gb|ADF43043.1|	765	0	chalcone synthase 2 protein [Brassica rapa subsp. rapa]	gi|188035712|dbj|AB436782.1|	2527	0	Raphanus sativus chs mRNA for chalcone synthase, complete cds	sp|O80400|VPS_HUMLU	288	6e-78	Phloroisovalerophenone synthase OS=Humulus lupulus GN=VPS PE=2 SV=1	DRA0326	130	6e-30	COG3424	Predicted naringenin-chalcone synthase	K00660	6e-76	283	gmx:100809433	chalcone synthase [EC:2.3.1.74]	GO:0009699//phenylpropanoid biosynthetic process;GO:0030639//polyketide biosynthetic process;GO:0080110//sporopollenin biosynthetic process	GO:0090439//tetraketide alpha-pyrone synthase activity	GO:0005783//endoplasmic reticulum
		CL3228.Contig1_NAU-LB	2823	9975	166.809	gi|15236209|ref|NP_195212.1|	1117.5	0	neutral invertase-like protein [Arabidopsis thaliana] >gi|79326306|ref|NP_001031790.1| neutral invertase-like protein [Arabidopsis thaliana] >gi|5123703|emb|CAB45447.1| invertase-like protein [Arabidopsis thaliana] >gi|7270437|emb|CAB80203.1| invertase-like protein [Arabidopsis thaliana] >gi|15215776|gb|AAK91433.1| AT4g34860/F11I11_100 [Arabidopsis thaliana] >gi|27363384|gb|AAO11611.1| At4g34860/…	gi|186516345|ref|NM_001036713.3|	2046	0	Arabidopsis thaliana neutral invertase-like protein (AT4G34860) mRNA, complete cds	sp|P22925|CHSD_PETHY	192	7e-49	Chalcone synthase D OS=Petunia hybrida GN=CHSD PE=3 SV=2	Rv1372	89.7	2e-17	COG3424	Predicted naringenin-chalcone synthase	K00660	7e-49	194	smo:SELMODRAFT_230473	chalcone synthase [EC:2.3.1.74]	GO:0008152//metabolic process	GO:0004564//beta-fructofuranosidase activity;GO:0033926	GO:0005829//cytosol;GO:0005634//nucleus
		CL6450.Contig1_NAU-LB	1480	4408	140.604	gi|226868|prf||1609233A	780.8	0	chalcone synthase 3	gi|148610289|gb|EF408921.1|	1830	0	Brassica oleracea var. capitata chalcone synthase mRNA, complete cds	sp|P13417|CHS3_SINAL	780	0	Chalcone synthase 3 OS=Sinapis alba GN=CHS3 PE=2 SV=1	DRA0326	139	1e-32	COG3424	Predicted naringenin-chalcone synthase	K00660	0	758	ath:AT5G13930	chalcone synthase [EC:2.3.1.74]	GO:0009058//biosynthetic process	GO:0016747//transferase activity, transferring acyl groups other than amino-acyl groups	-
		CL6450.Contig2_NAU-LB	507	1280	119.185	gi|224381656|gb|ACN41949.1|	303.9	7e-82	chalcone synthase [Eutrema sp. SJ-2009]	gi|86371940|gb|DQ363858.1|	591	1e-166	Brassica juncea chalcone synthase B2 mRNA, partial cds	sp|P13417|CHS3_SINAL	303	3e-83	Chalcone synthase 3 OS=Sinapis alba GN=CHS3 PE=2 SV=1	--	--	--	--	--	K00660	1e-79	293	ath:AT5G13930	chalcone synthase [EC:2.3.1.74]	GO:0009058//biosynthetic process	GO:0016747//transferase activity, transferring acyl groups other than amino-acyl groups	-
		CL6450.Contig3_NAU-LB	985	2362	113.204	gi|294845741|gb|ADF43042.1|	465.7	5e-130	chalcone synthase 1 protein [Brassica rapa subsp. rapa]	gi|294845740|gb|GU966524.1|	1189	0	Brassica rapa subsp. rapa cultivar Tsuda chalcone synthase 1 protein (CHS1) gene, complete cds	sp|O22652|CHSY_RAPSA	461	2e-130	Chalcone synthase OS=Raphanus sativus GN=CHS PE=2 SV=1	DRA0326	111	2e-24	COG3424	Predicted naringenin-chalcone synthase	K00660	6e-127	451	ath:AT5G13930	chalcone synthase [EC:2.3.1.74]	GO:0009058//biosynthetic process	GO:0016747//transferase activity, transferring acyl groups other than amino-acyl groups	-
		CL9356.Contig1_NAU-LB	699	6916	467.085	gi|294845751|gb|ADF43047.1|	395.2	4e-109	chalcone synthase 6 protein [Brassica rapa subsp. rapa]	gi|199579907|gb|AC189222.2|	801	0	Brassica rapa subsp. pekinensis clone KBrB010M19, complete sequence	sp|Q8LIL0|CUS_ORYSJ	151	3e-37	Curcuminoid synthase OS=Oryza sativa subsp. japonica GN=Os07g0271500 PE=1 SV=2	Rv1372	58.5	1e-08	COG3424	Predicted naringenin-chalcone synthase	K00660	2e-35	147	smo:SELMODRAFT_270496	chalcone synthase [EC:2.3.1.74]	GO:0009699//phenylpropanoid biosynthetic process;GO:0030639//polyketide biosynthetic process;GO:0080110//sporopollenin biosynthetic process	GO:0090439//tetraketide alpha-pyrone synthase activity	GO:0005783//endoplasmic reticulum
		CL9356.Contig2_NAU-LB	764	5422	335.031	gi|294845751|gb|ADF43047.1|	397.5	1e-109	chalcone synthase 6 protein [Brassica rapa subsp. rapa]	gi|199579907|gb|AC189222.2|	1070	0	Brassica rapa subsp. pekinensis clone KBrB010M19, complete sequence	sp|Q8LIL0|CUS_ORYSJ	151	4e-37	Curcuminoid synthase OS=Oryza sativa subsp. japonica GN=Os07g0271500 PE=1 SV=2	DRA0326	59.3	7e-09	COG3424	Predicted naringenin-chalcone synthase	K00660	4e-36	149	smo:SELMODRAFT_270496	chalcone synthase [EC:2.3.1.74]	GO:0009699//phenylpropanoid biosynthetic process;GO:0030639//polyketide biosynthetic process;GO:0080110//sporopollenin biosynthetic process	GO:0090439//tetraketide alpha-pyrone synthase activity	GO:0005783//endoplasmic reticulum
		Unigene17511_NAU-LB	822	7054	405.118	gi|294845751|gb|ADF43047.1|	379.8	2e-104	chalcone synthase 6 protein [Brassica rapa subsp. rapa]	gi|294845750|gb|GU966529.1|	737	0	Brassica rapa subsp. rapa cultivar Tsuda chalcone synthase 6 protein (CHS6) gene, complete cds	sp|O22047|CHSE_IPOPU	173	1e-43	Chalcone synthase E OS=Ipomoea purpurea GN=CHSE PE=2 SV=1	Rv1372	91.7	1e-18	COG3424	Predicted naringenin-chalcone synthase	K00660	2e-44	177	gmx:100775264	chalcone synthase [EC:2.3.1.74]	GO:0009699//phenylpropanoid biosynthetic process;GO:0030639//polyketide biosynthetic process;GO:0080110//sporopollenin biosynthetic process	GO:0090439//tetraketide alpha-pyrone synthase activity	GO:0005783//endoplasmic reticulum
		Unigene23265_NAU-LB	940	93	4.6706	gi|238518365|gb|ACF94720.2|	82	1e-14	chalcone synthase [Robinia pseudoacacia]	--	--	--	--	sp|P51089|CHSY_VIGUN	81.3	8e-16	Chalcone synthase OS=Vigna unguiculata GN=CHS PE=2 SV=1	--	--	--	--	--	K00660	5e-15	80.1	aly:ARALYDRAFT_488219	chalcone synthase [EC:2.3.1.74]	-	GO:0003824//catalytic activity	-
CK2α	K03097	CL1436.Contig1_NAU-LB	1284	3582	131.698	gi|297816254|ref|XP_002876010.1|	680.2	0	hypothetical protein ARALYDRAFT_485358 [Arabidopsis lyrata subsp. lyrata] >gi|297321848|gb|EFH52269.1| hypothetical protein ARALYDRAFT_485358 [Arabidopsis lyrata subsp. lyrata]	gi|145339309|ref|NM_114860.3|	1404	0	Arabidopsis thaliana casein kinase II, alpha chain 2 (CKA2) mRNA, complete cds	sp|Q08466|CSK22_ARATH	677	0	Casein kinase II subunit alpha-2 OS=Arabidopsis thaliana GN=CKA2 PE=2 SV=3	SPAC1687.15	145	1e-34	COG0515	Serine/threonine protein kinase	K03097	0	680	aly:ARALYDRAFT_485358	casein kinase II subunit alpha [EC:2.7.11.1]	GO:0010332//response to gamma radiation;GO:0006468//protein phosphorylation;GO:0006281//DNA repair;GO:0010225//response to UV-C;GO:0051726//regulation of cell cycle;GO:0006355//regulation of transcription, DNA-dependent;GO:0048573//photoperiodism, flowering;GO:0007623//circadian rhythm;GO:0010229//inflorescence development;GO:0006325//chromatin organization;GO:2001020//regulation of response to D…	GO:0004674//protein serine/threonine kinase activity;GO:0004713//protein tyrosine kinase activity;GO:0005524//ATP binding;GO:0005515//protein binding;GO:0003700//sequence-specific DNA binding transcription factor activity	GO:0005829//cytosol;GO:0005886//plasma membrane
		CL1436.Contig2_NAU-LB	465	903	91.6755	gi|14423458|gb|AAK62411.1|AF386966_1	307	6e-83	casein kinase II alpha subunit [Arabidopsis thaliana] >gi|25084004|gb|AAN72152.1| casein kinase II alpha subunit [Arabidopsis thaliana]	gi|222424336|dbj|AK317458.1|	640	0	Arabidopsis thaliana AT5G67380 mRNA, complete cds, clone: RAFL25-40-B18	sp|Q08467|CSK21_ARATH	306	3e-84	Casein kinase II subunit alpha-1 OS=Arabidopsis thaliana GN=CKA1 PE=1 SV=3	SPAC1687.15	87	1e-17	COG0515	Serine/threonine protein kinase	K03097	7e-84	306	ath:AT5G67380	casein kinase II subunit alpha [EC:2.7.11.1]	GO:0010332//response to gamma radiation;GO:0006468//protein phosphorylation;GO:0010225//response to UV-C;GO:0006281//DNA repair;GO:0051726//regulation of cell cycle;GO:0048573//photoperiodism, flowering;GO:0007623//circadian rhythm;GO:0006325//chromatin organization;GO:2001020//regulation of response to DNA damage stimulus	GO:0004674//protein serine/threonine kinase activity;GO:0005524//ATP binding;GO:0004713//protein tyrosine kinase activity;GO:0005515//protein binding	-
		CL4591.Contig1_NAU-LB	1047	1427	64.3422	gi|17977868|emb|CAD12663.1|	554.7	9e-157	casein kinase II alpha subunit [Sinapis alba]	gi|17977867|emb|AJ420786.1|	1578	0	Sinapis alba mRNA for chloroplast casein kinase II alpha subunit (cpck2a gene)	sp|O64816|CSK2P_ARATH	538	2e-153	Casein kinase II subunit alpha, chloroplastic OS=Arabidopsis thaliana GN=At2g23070 PE=2 SV=1	SPAC1687.15	130	5e-30	COG0515	Serine/threonine protein kinase	K03097	4e-153	538	aly:ARALYDRAFT_481178	casein kinase II subunit alpha [EC:2.7.11.1]	GO:0006468//protein phosphorylation	GO:0008353//RNA polymerase II carboxy-terminal domain kinase activity;GO:0005524//ATP binding	GO:0005634//nucleus;GO:0005829//cytosol
		CL4591.Contig2_NAU-LB	292	58	9.377	gi|17977868|emb|CAD12663.1|	197.6	4e-50	casein kinase II alpha subunit [Sinapis alba]	gi|460176931|gb|GABL01079947.1|	408	1e-111	TSA: Camelina sativa comp62670_c0_seq1 transcribed RNA sequence	sp|O64816|CSK2P_ARATH	196	3e-51	Casein kinase II subunit alpha, chloroplastic OS=Arabidopsis thaliana GN=At2g23070 PE=2 SV=1	--	--	--	--	--	K03097	9e-51	196	aly:ARALYDRAFT_481178	casein kinase II subunit alpha [EC:2.7.11.1]	GO:0009648//photoperiodism;GO:0006468//protein phosphorylation;GO:0010229//inflorescence development	GO:0008353//RNA polymerase II carboxy-terminal domain kinase activity;GO:0004713//protein tyrosine kinase activity;GO:0005524//ATP binding;GO:0003700//sequence-specific DNA binding transcription factor activity	GO:0005829//cytosol;GO:0005634//nucleus;GO:0005886//plasma membrane
		Unigene11591_NAU-LB	794	596	35.436	gi|30698301|ref|NP_201539.2|	414.1	1e-114	casein kinase alpha 1 [Arabidopsis thaliana] >gi|387912905|sp|Q08467.3|CSK21_ARATH RecName: Full=Casein kinase II subunit alpha-1; Short=CK II; AltName: Full=Casein kinase alpha 1; Flags: Precursor >gi|332010951|gb|AED98334.1| casein kinase alpha 1 [Arabidopsis thaliana]	gi|222424115|dbj|AK317345.1|	541	1e-151	Arabidopsis thaliana AT5G67380 mRNA, partial cds, clone: RAFL24-15-D15	sp|Q08467|CSK21_ARATH	414	4e-116	Casein kinase II subunit alpha-1 OS=Arabidopsis thaliana GN=CKA1 PE=1 SV=3	SPAC1687.15	62.4	8e-10	COG0515	Serine/threonine protein kinase	K03097	5e-110	395	aly:ARALYDRAFT_485358	casein kinase II subunit alpha [EC:2.7.11.1]	GO:0010332//response to gamma radiation;GO:0006468//protein phosphorylation;GO:0006281//DNA repair;GO:0010225//response to UV-C;GO:0051726//regulation of cell cycle;GO:0048573//photoperiodism, flowering;GO:0007623//circadian rhythm;GO:0006325//chromatin organization;GO:2001020//regulation of response to DNA damage stimulus	GO:0004674//protein serine/threonine kinase activity;GO:0004713//protein tyrosine kinase activity;GO:0005524//ATP binding;GO:0005515//protein binding	GO:0005829//cytosol;GO:0005886//plasma membrane
		Unigene13238_NAU-LB	571	489	40.4288	gi|17977868|emb|CAD12663.1|	247.3	1e-64	casein kinase II alpha subunit [Sinapis alba]	gi|17977867|emb|AJ420786.1|	525	1e-146	Sinapis alba mRNA for chloroplast casein kinase II alpha subunit (cpck2a gene)	sp|O64816|CSK2P_ARATH	231	2e-61	Casein kinase II subunit alpha, chloroplastic OS=Arabidopsis thaliana GN=At2g23070 PE=2 SV=1	--	--	--	--	--	K03097	4e-61	231	aly:ARALYDRAFT_481178	casein kinase II subunit alpha [EC:2.7.11.1]	GO:0006468//protein phosphorylation	GO:0005524//ATP binding;GO:0004674//protein serine/threonine kinase activity	GO:0005634//nucleus;GO:0005829//cytosol
		Unigene21069_NAU-LB	337	103	14.4286	gi|297816254|ref|XP_002876010.1|	76.3	1e-13	hypothetical protein ARALYDRAFT_485358 [Arabidopsis lyrata subsp. lyrata] >gi|297321848|gb|EFH52269.1| hypothetical protein ARALYDRAFT_485358 [Arabidopsis lyrata subsp. lyrata]	gi|460190690|gb|GABL01069159.1|	93.7	1e-16	TSA: Camelina sativa comp60292_c0_seq4 transcribed RNA sequence	sp|Q08466|CSK22_ARATH	66.6	3e-12	Casein kinase II subunit alpha-2 OS=Arabidopsis thaliana GN=CKA2 PE=2 SV=3	--	--	--	--	--	K03097	1e-14	76.3	aly:ARALYDRAFT_485358	casein kinase II subunit alpha [EC:2.7.11.1]	GO:0010332//response to gamma radiation;GO:0006281//DNA repair;GO:0010225//response to UV-C;GO:0051726//regulation of cell cycle;GO:0007623//circadian rhythm;GO:0006325//chromatin organization;GO:2001020//regulation of response to DNA damage stimulus	GO:0004674//protein serine/threonine kinase activity;GO:0005515//protein binding	GO:0005829//cytosol;GO:0005886//plasma membrane
		Unigene21883_NAU-LB	458	115	11.8536	gi|297825193|ref|XP_002880479.1|	135.6	2e-31	hypothetical protein ARALYDRAFT_481178 [Arabidopsis lyrata subsp. lyrata] >gi|297326318|gb|EFH56738.1| hypothetical protein ARALYDRAFT_481178 [Arabidopsis lyrata subsp. lyrata]	gi|17977867|emb|AJ420786.1|	149	3e-33	Sinapis alba mRNA for chloroplast casein kinase II alpha subunit (cpck2a gene)	sp|O64816|CSK2P_ARATH	130	3e-31	Casein kinase II subunit alpha, chloroplastic OS=Arabidopsis thaliana GN=At2g23070 PE=2 SV=1	--	--	--	--	--	K03097	3e-32	135	aly:ARALYDRAFT_481178	casein kinase II subunit alpha [EC:2.7.11.1]	GO:0006468//protein phosphorylation	GO:0005524//ATP binding;GO:0004674//protein serine/threonine kinase activity	GO:0005634//nucleus;GO:0005829//cytosol
CK2β	K03115	CL10002.Contig1_NAU-LB	1560	273	8.2615	gi|297850616|ref|XP_002893189.1|	709.1	0	hypothetical protein ARALYDRAFT_472428 [Arabidopsis lyrata subsp. lyrata] >gi|297339031|gb|EFH69448.1| hypothetical protein ARALYDRAFT_472428 [Arabidopsis lyrata subsp. lyrata]	gi|21406400|gb|AY087662.1|	698	0	Arabidopsis thaliana clone 37462 mRNA, complete sequence	sp|Q9SLG9|PI5K5_ARATH	134	2e-31	Phosphatidylinositol 4-phosphate 5-kinase 5 OS=Arabidopsis thaliana GN=PIP5K5 PE=2 SV=1	slr1485	140	5e-33	COG4642	Uncharacterized protein conserved in bacteria	K03115	6e-102	369	vvi:100262569	casein kinase II subunit beta	-	-	GO:0005739//mitochondrion
		CL10083.Contig1_NAU-LB	366	42	5.4173	gi|15217439|ref|NP_177889.1|	210.3	7e-54	putative phosphatidylinositol-4-phosphate 5-kinase [Arabidopsis thaliana] >gi|12323386|gb|AAG51667.1|AC010704_11 unknown protein; 98021-96594 [Arabidopsis thaliana] >gi|110739867|dbj|BAF01839.1| hypothetical protein [Arabidopsis thaliana] >gi|332197885|gb|AEE36006.1| putative phosphatidylinositol-4-phosphate 5-kinase [Arabidopsis thaliana]	gi|332189094|gb|CP002684.1|	198	3e-48	Arabidopsis thaliana chromosome 1, complete sequence	sp|Q56YP2|PI5K1_ARATH	49.7	4e-07	Phosphatidylinositol 4-phosphate 5-kinase 1 OS=Arabidopsis thaliana GN=PIP5K1 PE=1 SV=1	--	--	--	--	--	K03115	7e-30	126	vvi:100262569	casein kinase II subunit beta	GO:0016310//phosphorylation	GO:0016301//kinase activity	GO:0005739//mitochondrion
		CL1315.Contig1_NAU-LB	945	133	6.6441	gi|15217439|ref|NP_177889.1|	445.7	5e-124	putative phosphatidylinositol-4-phosphate 5-kinase [Arabidopsis thaliana] >gi|12323386|gb|AAG51667.1|AC010704_11 unknown protein; 98021-96594 [Arabidopsis thaliana] >gi|110739867|dbj|BAF01839.1| hypothetical protein [Arabidopsis thaliana] >gi|332197885|gb|AEE36006.1| putative phosphatidylinositol-4-phosphate 5-kinase [Arabidopsis thaliana]	gi|332189094|gb|CP002684.1|	206	3e-50	Arabidopsis thaliana chromosome 1, complete sequence	sp|Q56YP2|PI5K1_ARATH	113	1e-25	Phosphatidylinositol 4-phosphate 5-kinase 1 OS=Arabidopsis thaliana GN=PIP5K1 PE=1 SV=1	slr1485	110	3e-24	COG4642	Uncharacterized protein conserved in bacteria	K03115	1e-64	244	vvi:100262569	casein kinase II subunit beta	-	-	GO:0005739//mitochondrion
		CL4039.Contig1_NAU-LB	1199	73	2.8742	gi|297828187|ref|XP_002881976.1|	525	9e-148	hypothetical protein ARALYDRAFT_483599 [Arabidopsis lyrata subsp. lyrata] >gi|297327815|gb|EFH58235.1| hypothetical protein ARALYDRAFT_483599 [Arabidopsis lyrata subsp. lyrata]	gi|460193566|gb|GABL01066753.1|	781	0	TSA: Camelina sativa comp59675_c0_seq1 transcribed RNA sequence	sp|O81275|CSK2D_ARATH	475	2e-134	Casein kinase II subunit beta-3 OS=Arabidopsis thaliana GN=CKB3 PE=1 SV=1	SPAC1851.03	238	1e-62	COG5041	Casein kinase II, beta subunit	K03115	8e-149	525	aly:ARALYDRAFT_483599	casein kinase II subunit beta	GO:0000278//mitotic cell cycle;GO:0042753//positive regulation of circadian rhythm;GO:0006396//RNA processing;GO:0045859//regulation of protein kinase activity;GO:0048573//photoperiodism, flowering	GO:0004674//protein serine/threonine kinase activity;GO:0008134//transcription factor binding;GO:0019887//protein kinase regulator activity	GO:0005956//protein kinase CK2 complex;GO:0005737//cytoplasm;GO:0005634//nucleus
		CL4039.Contig2_NAU-LB	1444	167	5.4597	gi|30689795|ref|NP_850421.1|	92.4	4e-139	casein kinase 2, beta polypeptide [Arabidopsis thaliana] >gi|15529282|gb|AAK97735.1| At2g44680/F16B22.17 [Arabidopsis thaliana] >gi|16974421|gb|AAL31136.1| At2g44680/F16B22.17 [Arabidopsis thaliana] >gi|330255361|gb|AEC10455.1| casein kinase 2, beta polypeptide [Arabidopsis thaliana]	gi|30689792|ref|NM_130032.2|	634	1e-179	Arabidopsis thaliana casein kinase 2, beta polypeptide (CKB4) mRNA, complete cds	sp|O81275|CSK2D_ARATH	392	4e-109	Casein kinase II subunit beta-3 OS=Arabidopsis thaliana GN=CKB3 PE=1 SV=1	SPAC1851.03	189	2e-58	COG5041	Casein kinase II, beta subunit	K03115	1e-127	387	ath:AT3G60250	casein kinase II subunit beta	GO:0000278//mitotic cell cycle;GO:0042753//positive regulation of circadian rhythm;GO:0006396//RNA processing;GO:0045859//regulation of protein kinase activity;GO:0048573//photoperiodism, flowering	GO:0004674//protein serine/threonine kinase activity;GO:0008134//transcription factor binding;GO:0019887//protein kinase regulator activity	GO:0005956//protein kinase CK2 complex;GO:0005737//cytoplasm;GO:0005634//nucleus
		CL4039.Contig3_NAU-LB	1015	65	3.0232	gi|30689795|ref|NP_850421.1|	491.5	9e-138	casein kinase 2, beta polypeptide [Arabidopsis thaliana] >gi|15529282|gb|AAK97735.1| At2g44680/F16B22.17 [Arabidopsis thaliana] >gi|16974421|gb|AAL31136.1| At2g44680/F16B22.17 [Arabidopsis thaliana] >gi|330255361|gb|AEC10455.1| casein kinase 2, beta polypeptide [Arabidopsis thaliana]	gi|186511220|ref|NM_001125389.1|	726	0	Arabidopsis thaliana casein kinase 2 subunit beta-3 (CKB3) mRNA, complete cds	sp|O81275|CSK2D_ARATH	473	1e-133	Casein kinase II subunit beta-3 OS=Arabidopsis thaliana GN=CKB3 PE=1 SV=1	SPAC1851.03	230	3e-60	COG5041	Casein kinase II, beta subunit	K03115	1e-138	490	aly:ARALYDRAFT_483599	casein kinase II subunit beta	GO:0000278//mitotic cell cycle;GO:0042753//positive regulation of circadian rhythm;GO:0006396//RNA processing;GO:0045859//regulation of protein kinase activity;GO:0048573//photoperiodism, flowering	GO:0004674//protein serine/threonine kinase activity;GO:0008134//transcription factor binding;GO:0019887//protein kinase regulator activity	GO:0005956//protein kinase CK2 complex;GO:0005737//cytoplasm;GO:0005634//nucleus
		CL6662.Contig1_NAU-LB	1057	268	11.9696	gi|217315793|gb|ACK37362.1|	62	1e-08	MORN [Brassica rapa subsp. pekinensis]	gi|217315792|gb|FJ460465.1|	942	0	Brassica rapa subsp. pekinensis MORN mRNA, complete cds	sp|Q8L850|PI5K9_ARATH	75.9	4e-14	Phosphatidylinositol 4-phosphate 5-kinase 9 OS=Arabidopsis thaliana GN=PIP5K9 PE=1 SV=2	slr1485	73.2	7e-13	COG4642	Uncharacterized protein conserved in bacteria	K03115	5e-66	249	vvi:100262569	casein kinase II subunit beta	GO:0009294//DNA mediated transformation	-	GO:0005737//cytoplasm
		CL6662.Contig2_NAU-LB	1762	438	11.7351	gi|217315793|gb|ACK37362.1|	734.9	0	MORN [Brassica rapa subsp. pekinensis]	gi|240255959|ref|NM_117812.5|	1057	0	Arabidopsis thaliana Histone H3 K4-specific methyltransferase SET7/9 family protein (AT4G17080) mRNA, complete cds	sp|Q56YP2|PI5K1_ARATH	125	6e-29	Phosphatidylinositol 4-phosphate 5-kinase 1 OS=Arabidopsis thaliana GN=PIP5K1 PE=1 SV=1	slr1485	140	9e-33	COG4642	Uncharacterized protein conserved in bacteria	K03115	3e-151	533	vvi:100262569	casein kinase II subunit beta	GO:0009294//DNA mediated transformation	-	GO:0005737//cytoplasm
		Unigene13177_NAU-LB	949	197	9.7998	gi|186511221|ref|NP_001118861.1|	481.9	6e-135	casein kinase 2 subunit beta-3 [Arabidopsis thaliana] >gi|332646510|gb|AEE80031.1| casein kinase 2 subunit beta-3 [Arabidopsis thaliana]	gi|186511220|ref|NM_001125389.1|	755	0	Arabidopsis thaliana casein kinase 2 subunit beta-3 (CKB3) mRNA, complete cds	sp|O81275|CSK2D_ARATH	475	2e-134	Casein kinase II subunit beta-3 OS=Arabidopsis thaliana GN=CKB3 PE=1 SV=1	SPAC1851.03	230	3e-60	COG5041	Casein kinase II, beta subunit	K03115	5e-136	481	ath:AT3G60250	casein kinase II subunit beta	GO:0000278//mitotic cell cycle;GO:0042753//positive regulation of circadian rhythm;GO:0006396//RNA processing;GO:0045859//regulation of protein kinase activity;GO:0048573//photoperiodism, flowering	GO:0004674//protein serine/threonine kinase activity;GO:0008134//transcription factor binding;GO:0019887//protein kinase regulator activity	GO:0005956//protein kinase CK2 complex;GO:0005737//cytoplasm;GO:0005634//nucleus
		Unigene13980_NAU-LB	412	55	6.3021	gi|89257558|gb|ABD65048.1|	286.6	8e-77	Casein kinase II beta chain, putative [Brassica oleracea]	gi|334188237|ref|NM_001203554.1|	484	1e-134	Arabidopsis thaliana casein kinase 2 subunit beta (CKB1) mRNA, complete cds	sp|P40228|CSK2B_ARATH	279	3e-76	Casein kinase II subunit beta OS=Arabidopsis thaliana GN=CKB1 PE=1 SV=1	SPAC1851.03	177	6e-45	COG5041	Casein kinase II, beta subunit	K03115	1e-76	282	aly:ARALYDRAFT_494272	casein kinase II subunit beta	GO:0042753//positive regulation of circadian rhythm;GO:0071900//regulation of protein serine/threonine kinase activity;GO:0048573//photoperiodism, flowering	GO:0004674//protein serine/threonine kinase activity;GO:0008134//transcription factor binding;GO:0019887//protein kinase regulator activity	GO:0005956//protein kinase CK2 complex;GO:0005737//cytoplasm;GO:0005634//nucleus
		Unigene13981_NAU-LB	668	127	8.9752	gi|89257558|gb|ABD65048.1|	357.1	1e-97	Casein kinase II beta chain, putative [Brassica oleracea]	gi|145358942|ref|NM_124079.3|	626	1e-177	Arabidopsis thaliana casein kinase 2 subunit beta (CKB1) mRNA, complete cds	sp|P40228|CSK2B_ARATH	346	6e-96	Casein kinase II subunit beta OS=Arabidopsis thaliana GN=CKB1 PE=1 SV=1	SPAC1851.03	208	6e-54	COG5041	Casein kinase II, beta subunit	K03115	2e-96	349	aly:ARALYDRAFT_494272	casein kinase II subunit beta	GO:0042753//positive regulation of circadian rhythm;GO:0071900//regulation of protein serine/threonine kinase activity;GO:0048573//photoperiodism, flowering	GO:0004674//protein serine/threonine kinase activity;GO:0008134//transcription factor binding;GO:0019887//protein kinase regulator activity	GO:0005956//protein kinase CK2 complex;GO:0005737//cytoplasm;GO:0005634//nucleus
		Unigene15311_NAU-LB	1037	203	9.2414	gi|89257694|gb|ABD65181.1|	335.9	6e-91	casein kinase II beta chain, putative [Brassica oleracea]	gi|30684122|ref|NM_117872.2|	256	4e-65	Arabidopsis thaliana casein kinase 2 subunit beta' (CKB2) mRNA, complete cds	sp|P40229|CSK2C_ARATH	329	2e-90	Casein kinase II subunit beta' OS=Arabidopsis thaliana GN=CKB2 PE=1 SV=1	SPAC1851.03	211	2e-54	COG5041	Casein kinase II, beta subunit	K03115	5e-90	329	ath:AT4G17640	casein kinase II subunit beta	GO:0071900//regulation of protein serine/threonine kinase activity;GO:0042752//regulation of circadian rhythm	GO:0005515//protein binding;GO:0016301//kinase activity;GO:0019887//protein kinase regulator activity	GO:0005956//protein kinase CK2 complex;GO:0005634//nucleus
		Unigene2413_NAU-LB	251	33	6.2067	gi|15232283|ref|NP_191584.1|	133.7	8e-31	casein kinase 2 subunit beta-3 [Arabidopsis thaliana] >gi|6016427|sp|O81275.1|CSK2D_ARATH RecName: Full=Casein kinase II subunit beta-3; Short=CK II beta-3 >gi|3493611|gb|AAC33896.1| regulatory subunit of protein kinase CK2 [Arabidopsis thaliana] >gi|7576201|emb|CAB87862.1| regulatory subunit of protein kinase CK2 [Arabidopsis thaliana] >gi|90186246|gb|ABD91499.1| At3g60250 [Arabidopsis thaliana]…	gi|202070590|gb|AC189297.2|	218	2e-54	Brassica rapa subsp. pekinensis clone KBrB027O09, complete sequence	sp|O81275|CSK2D_ARATH	133	2e-32	Casein kinase II subunit beta-3 OS=Arabidopsis thaliana GN=CKB3 PE=1 SV=1	SPAC1851.03	58.9	2e-09	COG5041	Casein kinase II, beta subunit	K03115	6e-32	133	ath:AT3G60250	casein kinase II subunit beta	GO:0000278//mitotic cell cycle;GO:0042753//positive regulation of circadian rhythm;GO:0006396//RNA processing;GO:0048573//photoperiodism, flowering	GO:0004674//protein serine/threonine kinase activity;GO:0008134//transcription factor binding;GO:0019887//protein kinase regulator activity	GO:0005956//protein kinase CK2 complex;GO:0005737//cytoplasm;GO:0005634//nucleus
		Unigene25043_NAU-LB	404	46	5.3752	gi|89257558|gb|ABD65048.1|	129	2e-29	Casein kinase II beta chain, putative [Brassica oleracea]	gi|89257494|gb|AC183495.1|	327	5e-87	Brassica oleracea Contig A, complete sequence	sp|P40228|CSK2B_ARATH	112	7e-26	Casein kinase II subunit beta OS=Arabidopsis thaliana GN=CKB1 PE=1 SV=1	--	--	--	--	--	K03115	1e-27	119	aly:ARALYDRAFT_494272	casein kinase II subunit beta	GO:0071900//regulation of protein serine/threonine kinase activity	GO:0019887//protein kinase regulator activity;GO:0005515//protein binding	GO:0005956//protein kinase CK2 complex;GO:0005634//nucleus
		Unigene345_NAU-LB	1327	1495	53.1849	gi|89257694|gb|ABD65181.1|	511.1	1e-143	casein kinase II beta chain, putative [Brassica oleracea]	gi|460194718|gb|GABL01065795.1|	856	0	TSA: Camelina sativa comp59458_c2_seq1 transcribed RNA sequence	sp|P40229|CSK2C_ARATH	496	2e-140	Casein kinase II subunit beta' OS=Arabidopsis thaliana GN=CKB2 PE=1 SV=1	SPAC1851.03	246	8e-65	COG5041	Casein kinase II, beta subunit	K03115	4e-140	496	ath:AT4G17640	casein kinase II subunit beta	GO:0071900//regulation of protein serine/threonine kinase activity	GO:0019887//protein kinase regulator activity;GO:0016301//kinase activity;GO:0005515//protein binding	GO:0005956//protein kinase CK2 complex;GO:0005634//nucleus
		Unigene4140_NAU-LB	276	24	4.1051	gi|30689795|ref|NP_850421.1|	131.3	4e-30	casein kinase 2, beta polypeptide [Arabidopsis thaliana] >gi|15529282|gb|AAK97735.1| At2g44680/F16B22.17 [Arabidopsis thaliana] >gi|16974421|gb|AAL31136.1| At2g44680/F16B22.17 [Arabidopsis thaliana] >gi|330255361|gb|AEC10455.1| casein kinase 2, beta polypeptide [Arabidopsis thaliana]	gi|199580091|gb|AC189399.2|	240	6e-61	Brassica rapa subsp. pekinensis clone KBrB056I08, complete sequence	sp|O81275|CSK2D_ARATH	121	8e-29	Casein kinase II subunit beta-3 OS=Arabidopsis thaliana GN=CKB3 PE=1 SV=1	SPAC1851.03	68.9	2e-12	COG5041	Casein kinase II, beta subunit	K03115	3e-31	131	ath:AT2G44680	casein kinase II subunit beta	GO:0000278//mitotic cell cycle;GO:0042753//positive regulation of circadian rhythm;GO:0006396//RNA processing;GO:0045859//regulation of protein kinase activity;GO:0048573//photoperiodism, flowering	GO:0004674//protein serine/threonine kinase activity;GO:0008134//transcription factor binding;GO:0019887//protein kinase regulator activity	GO:0005956//protein kinase CK2 complex;GO:0005737//cytoplasm;GO:0005634//nucleus
		Unigene4141_NAU-LB	314	76	11.4262	gi|30689795|ref|NP_850421.1|	65.9	2e-10	casein kinase 2, beta polypeptide [Arabidopsis thaliana] >gi|15529282|gb|AAK97735.1| At2g44680/F16B22.17 [Arabidopsis thaliana] >gi|16974421|gb|AAL31136.1| At2g44680/F16B22.17 [Arabidopsis thaliana] >gi|330255361|gb|AEC10455.1| casein kinase 2, beta polypeptide [Arabidopsis thaliana]	gi|199580091|gb|AC189399.2|	276	1e-71	Brassica rapa subsp. pekinensis clone KBrB056I08, complete sequence	sp|O81275|CSK2D_ARATH	55.8	5e-09	Casein kinase II subunit beta-3 OS=Arabidopsis thaliana GN=CKB3 PE=1 SV=1	--	--	--	--	--	K03115	1e-11	65.9	aly:ARALYDRAFT_483599	casein kinase II subunit beta	GO:0000278//mitotic cell cycle;GO:0042753//positive regulation of circadian rhythm;GO:0006396//RNA processing;GO:0045859//regulation of protein kinase activity;GO:0048573//photoperiodism, flowering	GO:0004674//protein serine/threonine kinase activity;GO:0008134//transcription factor binding;GO:0019887//protein kinase regulator activity	GO:0005956//protein kinase CK2 complex;GO:0005737//cytoplasm;GO:0005634//nucleus
		Unigene5927_NAU-LB	291	42	6.8136	gi|79330025|ref|NP_001032026.1|	68.2	4e-11	casein kinase 2 subunit beta [Arabidopsis thaliana] >gi|332008085|gb|AED95468.1| casein kinase 2 subunit beta [Arabidopsis thaliana]	gi|334188237|ref|NM_001203554.1|	105	2e-20	Arabidopsis thaliana casein kinase 2 subunit beta (CKB1) mRNA, complete cds	sp|P40228|CSK2B_ARATH	68.2	1e-12	Casein kinase II subunit beta OS=Arabidopsis thaliana GN=CKB1 PE=1 SV=1	--	--	--	--	--	K03115	3e-12	68.2	aly:ARALYDRAFT_494272	casein kinase II subunit beta	GO:0071900//regulation of protein serine/threonine kinase activity	GO:0019887//protein kinase regulator activity;GO:0005515//protein binding	GO:0005956//protein kinase CK2 complex;GO:0005634//nucleus
		Unigene9478_NAU-LB	484	125	12.1922	gi|89257694|gb|ABD65181.1|	208.4	3e-53	casein kinase II beta chain, putative [Brassica oleracea]	gi|471258150|gb|KC795995.1|	226	2e-56	Brassica nigra clone BAC BGH24O18, complete sequence	sp|P40229|CSK2C_ARATH	176	8e-45	Casein kinase II subunit beta' OS=Arabidopsis thaliana GN=CKB2 PE=1 SV=1	SPAC1851.03	53.5	2e-07	COG5041	Casein kinase II, beta subunit	K03115	2e-44	176	ath:AT4G17640	casein kinase II subunit beta	GO:0071900//regulation of protein serine/threonine kinase activity	GO:0019887//protein kinase regulator activity;GO:0005515//protein binding	GO:0005956//protein kinase CK2 complex;GO:0005634//nucleus
