# Supplementary material for: De novo transcriptome analysis in radish (Raphanus sativus L.) and identification of critical genes involved in bolting and flowering
Source: BMC Genomics. 2016 May 23;17:389. doi: 10.1186/s12864-016-2633-2 (PMC4877741; doi:10.1186/s12864-016-2633-2)
Supplement: Additional file 4: — Identification of flowering related genes in radish. (XLSX 57 kb) [file 12864_2016_2633_MOESM4_ESM.xlsx]

## Sheet: Sheet1
Additional file 4 Identification of flowering related genes in radish.
Gene	Gene full name	At gene ID	Gene length (bp)	Hit radish unigene ID	Unigene size (bp)	Score	E-Value	Identities	Similarity	Gaps
ABH1/ENS	ABA HYPERSENSITIVE 1/ENSALADA	AT2G13540	2547	Unigene4179_NAU-LB	2873	2908 bits (1467)	0	2273/2543	0.89	9/2543
AGL6	AGAMOUS-LIKE 6	AT2G45650	759	CL1845.Contig3_NAU-LB	832	426 bits (215)	e-118	368/419	0.87
				CL1845.Contig2_NAU-LB	954	293 bits (148)	1e-78	244/276	0.88
						143 bits (72)	2e-33	120/136	0.88
				CL1845.Contig1_NAU-LB	882	293 bits (148)	1e-78	244/276	0.88
						220 bits (111)	1e-56	162/179	0.9
				Unigene29098_NAU-LB	288	248 bits (125)	6e-65	152/161	0.94
				CL660.Contig3_NAU-LB	1064	165 bits (83)	7e-40	149/171	0.87
				CL660.Contig4_NAU-LB	1473	149 bits (75)	4e-35	147/171	0.85
				CL660.Contig2_NAU-LB	569	149 bits (75)	4e-35	147/171	0.85
AGL8/FUL	FRUITFUL	AT5G60910	729	CL3284.Contig4_NAU-LB	971	944 bits (476)	0	657/716	0.91	6/716
				CL3284.Contig2_NAU-LB	891	944 bits (476)	0	657/716	0.91	6/716
				CL3284.Contig3_NAU-LB	1024	902 bits (455)	0	643/707	0.9	14/707
				CL3284.Contig1_NAU-LB	944	902 bits (455)	0	643/707	0.9	14/707
AGL12	AGAMOUS-LIKE 12	AT1G71692	636	Unigene8397_NAU-LB	618	618 bits (312)	e-176	483/540	0.89
AGL14	AGAMOUS-LIKE 14	AT4G11880	666	Unigene26098_NAU-LB	396	252 bits (127)	3e-66	306/365	0.83	3/365
AGL15	AGAMOUS-LIKE 15	AT5G13790	807	Unigene22675_NAU-LB	697	276 bits (139)	3e-73	282/329	0.85	3/329
				Unigene29393_NAU-LB	239	182 bits (92)	3e-45	158/180	0.87
AGL16	AGAMOUS-LIKE 16	AT3G57230	723	Unigene1577_NAU-LB	397	414 bits (209)	e-115	350/397	0.88
AGL18	AGAMOUS-LIKE 18	AT3G57390	571	Unigene11501_NAU-LB	300	264 bits (133)	7e-70	202/225	0.89
				CL6033.Contig1_NAU-LB	1006	250 bits (126)	1e-65	189/210	0.9
						218 bits (110)	4e-56	188/214	0.87
				CL6033.Contig3_NAU-LB	349	210 bits (106)	9e-54	154/170	0.9
AGL19	AGAMOUS-LIKE 19	AT4G22950	660	CL6438.Contig1_NAU-LB	583	424 bits (214)	e-118	362/410	0.88	6/410
				CL6438.Contig2_NAU-LB	478	345 bits (174)	3e-94	287/325	0.88	6/325
AGL24	AGAMOUS-LIKE 24	AT4G24540	663	CL2892.Contig2_NAU-LB	1147	761 bits (384)	0	596/666	0.89	3/666
				CL2892.Contig1_NAU-LB	661	327 bits (165)	7e-89	293/335	0.87	3/335
AP1	APETALA1	AT1G69120	563	CL655.Contig2_NAU-LB	890	761 bits (384)	0	518/563	0.92	6/563
				CL655.Contig1_NAU-LB	1002	753 bits (380)	0	517/563	0.91	6/563
				CL655.Contig3_NAU-LB	972	724 bits (365)	0	516/566	0.91	9/566
				Unigene1271_NAU-LB	486	165 bits (83)	5e-40	194/231	0.83
				Unigene11626_NAU-LB	683	113 bits (57)	2e-24	111/129	0.86
AP2	APETALA2	AT4G36920	1299	CL6387.Contig2_NAU-LB	799	916 bits (462)	0	679/750	0.9	6/750
				CL6387.Contig1_NAU-LB	920	874 bits (441)	0	646/714	0.9	9/714
				CL6268.Contig2_NAU-LB	504	412 bits (208)	e-114	280/304	0.92
				CL6268.Contig1_NAU-LB	367	289 bits (146)	3e-77	244/276	0.88	3/276
				CL4492.Contig1_NAU-LB	383	216 bits (109)	3e-55	184/209	0.88
				Unigene5893_NAU-LB	1147	174 bits (88)	1e-42	334/416	0.8
AP3	APETALA3	AT3G54340	699	CL3819.Contig1_NAU-LB	1023	946 bits (477)	0	642/697	0.92
				CL3819.Contig3_NAU-LB	705	545 bits (275)	e-154	356/383	0.92
				CL3819.Contig2_NAU-LB	574	178 bits (90)	4e-44	111/118	0.94
ARP4	ACTIN-RELATED PROTEIN 4	AT1G18450	1326	Unigene667_NAU-LB	982	946 bits (477)	0	736/821	0.89	6/821
				CL5851.Contig1_NAU-LB	714	769 bits (388)	0	499/536	0.93
				CL5851.Contig2_NAU-LB	654	755 bits (381)	0	522/569	0.91
ARP6	ACTIN-RELATED PROTEIN 6	AT3G33520	1266	Unigene3834_NAU-LB	1487	617 bits (311)	e-175	392/419	0.93
						377 bits (190)	e-103	418/494	0.84
ARR3	RESPONSE REGULATOR 3	AT1G59940	696	CL7780.Contig1_NAU-LB	900	315 bits (159)	3e-85	330/387	0.85
				CL7780.Contig2_NAU-LB	630	226 bits (114)	2e-58	300/362	0.82
ATH1	ARABIDOPSIS THALIANA HOMEOBOX 1	AT4G32980	1422	Unigene15145_NAU-LB	721	666 bits (336)	0	501/556	0.9
				CL1867.Contig2_NAU-LB	367	222 bits (112)	6e-57	148/160	0.92
				CL1867.Contig1_NAU-LB	318	180 bits (91)	2e-44	112/119	0.94
ATX1	ARABIDOPSIS TRITHORAX 1	AT2G31650	3189	CL6115.Contig1_NAU-LB	1992	1070 bits (540)	0	798/884	0.9
						678 bits (342)	0	468/510	0.91
				Unigene2032_NAU-LB	842	775 bits (391)	0	729/842	0.86	6/842
				Unigene13979_NAU-LB	724	462 bits (233)	e-129	422/485	0.87
				Unigene25229_NAU-LB	301	274 bits (138)	4e-72	192/210	0.91
				Unigene21761_NAU-LB	1346	274 bits (138)	4e-72	345/414	0.83
				Unigene2033_NAU-LB	292	258 bits (130)	3e-67	248/287	0.86	9/287
CBF1	C-REPEAT/DRE BINDING FACTOR 1	AT4G25490	652	Unigene23780_NAU-LB	596	377 bits (190)	e-104	354/408	0.86	3/408
CBF2	C-REPEAT/DRE BINDING FACTOR 2	AT4G25470	651	Unigene23780_NAU-LB	596	357 bits (180)	7e-98	366/428	0.85
CCA1	CIRCADIAN CLOCK ASSOCIATED 1	AT2G46830	1827	CL7786.Contig3_NAU-LB	2237	396 bits (200)	e-109	359/412	0.87
						198 bits (100)	1e-49	359/442	0.81	20/442
				CL7786.Contig1_NAU-LB	2326	396 bits (200)	e-109	359/412	0.87
						198 bits (100)	1e-49	359/442	0.81	20/442
				CL7786.Contig2_NAU-LB	1589	198 bits (100)	1e-49	359/442	0.81	20/442
CCR2	CCR2	AT2G21660	960	Unigene185_NAU-LB	754	291 bits (147)	5e-78	246/279	0.88
						289 bits (146)	2e-77	245/278	0.88
				CL4714.Contig1_NAU-LB	795	188 bits (95)	6e-47	167/191	0.87
						188 bits (95)	6e-47	167/191	0.87
				CL4714.Contig2_NAU-LB	1097	172 bits (87)	3e-42	150/171	0.87
						172 bits (87)	3e-42	150/171	0.87
CDF1	CYCLING DOF FACTOR 1	AT5G62430	897	CL7179.Contig1_NAU-LB	411	246 bits (124)	3e-64	237/274	0.86	3/274
				Unigene28243_NAU-LB	395	192 bits (97)	3e-48	130/141	0.92
				Unigene11094_NAU-LB	306	172 bits (87)	3e-42	123/135	0.91
				CL5322.Contig1_NAU-LB	268	151 bits (76)	1e-35	115/128	0.89
				Unigene8081_NAU-LB	1527	135 bits (68)	7e-31	131/152	0.86
CDF2	CYCLING DOF FACTOR 2	AT5G39660	1374	Unigene10329_NAU-LB	1069	507 bits (256)	e-143	449/513	0.87	9/513
						232 bits (117)	6e-60	168/185	0.9
CDF3	CYCLING DOF FACTOR 3	AT3G47500	1347	Unigene8081_NAU-LB	1527	410 bits (207)	e-113	371/426	0.87	6/426
						291 bits (147)	8e-78	329/389	0.84	3/389
CO	CONSTANS	AT5G15840	1122	Unigene22917_NAU-LB	488	194 bits (98)	1e-48	245/294	0.83
				Unigene28033_NAU-LB	385	145 bits (73)	9e-34	127/145	0.87
				Unigene27913_NAU-LB	346	135 bits (68)	9e-31	86/92	0.93
COL1	CONSTANS-LIKE 1	AT5G15850	1068	Unigene22917_NAU-LB	488	365 bits (184)	e-100	268/296	0.9
				Unigene20556_NAU-LB	728	210 bits (106)	2e-53	234/277	0.84	6/277
COL2	CONSTANS-LIKE 2	AT3G02380	1044	Unigene27913_NAU-LB	346	242 bits (122)	5e-63	242/283	0.85	18/283
COL3	CONSTANS-LIKE 3	AT2G24790	663	CL5369.Contig3_NAU-LB	361	192 bits (97)	3e-48	235/281	0.83
COL4	CONSTANS-LIKE 4	AT5G24930	1221	CL5369.Contig1_NAU-LB	1318	412 bits (208)	e-114	508/606	0.83	24/606
						260 bits (131)	2e-68	312/370	0.84	3/370
				CL5369.Contig2_NAU-LB	769	333 bits (168)	2e-90	353/414	0.85	3/414
				Unigene17367_NAU-LB	422	184 bits (93)	1e-45	170/195	0.87	3/195
COL5	CONSTANS-LIKE 5	AT5G57660	1068	CL3836.Contig3_NAU-LB	698	299 bits (151)	2e-80	286/331	0.86
				CL3836.Contig1_NAU-LB	682	299 bits (151)	2e-80	286/331	0.86
				CL3836.Contig2_NAU-LB	699	268 bits (135)	9e-71	282/331	0.85
				CL3801.Contig2_NAU-LB	372	188 bits (95)	6e-47	157/178	0.88	6/178
COL9	CONSTANS-LIKE 9	AT3G07650	1119	CL2594.Contig2_NAU-LB	656	504 bits (254)	e-142	387/430	0.9	6/430
				CL6375.Contig1_NAU-LB	431	337 bits (170)	1e-91	224/242	0.92
COP1	CONSTITUTIVE PHOTOMORPHOGENIC 1	AT2G32950	2028	Unigene20621_NAU-LB	2321	2494 bits (1258)	0	1737/1896	0.91	3/1896
CRY1	CRYPTOCHROME 1	AT1G04400	1839	CL7994.Contig2_NAU-LB	2226	1733 bits (874)	0	1479/1679	0.88	15/1679
				CL7994.Contig4_NAU-LB	2140	1033 bits (521)	0	926/1061	0.87
						502 bits (253)	e-141	448/513	0.87
				CL7994.Contig3_NAU-LB	1778	1033 bits (521)	0	926/1061	0.87
						236 bits (119)	5e-61	191/215	0.88
				CL7994.Contig1_NAU-LB	2204	1033 bits (521)	0	926/1061	0.87
						502 bits (253)	e-141	448/513	0.87
CRY2	CRYPTOCHROME 2	AT4G08920	2046	Unigene19505_NAU-LB	2470	2230 bits (1125)	0	1590/1745	0.91
						301 bits (152)	1e-80	241/270	0.89	3/270
CSTF64	CLEAVAGE STIMULATION FACTOR 64	AT1G71800	1386	CL7432.Contig1_NAU-LB	1740	718 bits (362)	0	730/853	0.85	21/853
				Unigene28009_NAU-LB	329	161 bits (81)	2e-38	149/171	0.87	3/171
CSTF77	CLEAVAGE STIMULATION FACTOR 77	AT1G17760	2205	Unigene24602_NAU-LB	622	759 bits (383)	0	560/619	0.9
				Unigene21860_NAU-LB	751	664 bits (335)	0	597/683	0.87	6/683
				Unigene1079_NAU-LB	446	557 bits (281)	e-157	404/445	0.9
				Unigene1078_NAU-LB	324	412 bits (208)	e-114	295/324	0.91
DDF1	DWARF AND DELAYED FLOWERING 1	AT1G12610	630	CL1700.Contig6_NAU-LB	1082	408 bits (206)	e-113	323/362	0.89
				CL1700.Contig5_NAU-LB	1134	408 bits (206)	e-113	323/362	0.89
				CL1700.Contig3_NAU-LB	1129	408 bits (206)	e-113	323/362	0.89
				CL1700.Contig2_NAU-LB	1050	351 bits (177)	4e-96	327/377	0.86
				CL1700.Contig1_NAU-LB	1045	351 bits (177)	4e-96	327/377	0.86
				CL1700.Contig4_NAU-LB	875	297 bits (150)	6e-80	309/362	0.85
				CL1700.Contig7_NAU-LB	918	250 bits (126)	1e-65	279/330	0.84
DDF2	DWARF AND DELAYED FLOWERING 2	AT1G63030	546	CL1700.Contig2_NAU-LB	1050	212 bits (107)	2e-54	275/331	0.83
				CL1700.Contig1_NAU-LB	1045	212 bits (107)	2e-54	275/331	0.83
DDL	DAWDLE	AT3G20550	945	Unigene19892_NAU-LB	1309	523 bits (264)	e-148	569/668	0.85	2/668
EBS	EARLY BOLTING IN SHORT DAYS	AT4G22140	675	CL9727.Contig1_NAU-LB	785	571 bits (288)	e-162	429/476	0.9
				CL9727.Contig2_NAU-LB	333	472 bits (238)	e-132	307/330	0.93
				Unigene16588_NAU-LB	393	270 bits (136)	1e-71	199/220	0.9
EFS	EARLY FLOWERING IN SHORT DAYS	AT1G77300	5418	CL5826.Contig1_NAU-LB	5498	1374 bits (693)	0	978/1073	0.91
						876 bits (442)	0	915/1070	0.85	12/1070
						718 bits (362)	0	939/1130	0.83	6/1130
						268 bits (135)	4e-70	381/463	0.82
						194 bits (98)	5e-48	239/286	0.83
				Unigene2849_NAU-LB	539	444 bits (224)	e-123	463/542	0.85	3/542
ELF3	EARLY FLOWERING 3	AT2G25930	2088	CL1838.Contig3_NAU-LB	3071	313 bits (158	3e-84	244/272	0.89	3/272
						159 bits (80)	1e-37	157/182	0.86	3/182
				CL1838.Contig2_NAU-LB	2831	287 bits (145)	2e-76	245/279	0.87	12/279
						109 bits (55)	9e-23	76/83	0.91
				CL1838.Contig4_NAU-LB	3142	220 bits (111)	4e-56	162/179	0.9
						159 bits (80)	1e-37	157/182	0.86	3/182
				CL1838.Contig1_NAU-LB	2902	194 bits (98)	2e-48	163/186	0.87	9/186
						109 bits (55)	9e-23	76/83	0.91
				Unigene18073_NAU-LB	373	188 bits (95)	1e-46	160/181	0.88	3/181
				Unigene18077_NAU-LB	943	157 bits (79)	4e-37	132/149	0.88	3/149
ELF4	EARLY FLOWERING 4	AT2G40080	336	Unigene9455_NAU-LB	496	319 bits (161)	8e-87	297/342	0.86	9/342
ELF5	EARLY FLOWERING 5	AT5G62640	1545	Unigene19513_NAU-LB	1913	805 bits (406)	0	624/696	0.89	3/696
						561 bits (283)	e-159	409/451	0.9
ELF6	EARLY FLOWERING 6	AT5G04240	4023	Unigene3887_NAU-LB	3627	2482 bits (1252)	0	1879/2086	0.9	9/2086
						315 bits (159)	2e-84	297/343	0.86
ELF7	EARLY FLOWERING 7	AT1G79730	1770	CL6816.Contig2_NAU-LB	1606	1128 bits (569)	0	931/1051	0.88	3/1051
				CL6816.Contig1_NAU-LB	1670	955 bits (482)	0	772/868	0.88	3/868
ELF8	EARLY FLOWERING 8	AT2G06210	3275	Unigene4224_NAU-LB	3497	4137 bits (2087)	0	2929/3206	0.91	19/3206
ELF9	EARLY FLOWERING 9	AT5G16260	1560	Unigene21160_NAU-LB	1760	1271 bits (641)	0	997/1115	0.89	3/1115
EMF1	EMBRYONIC FLOWER 1	AT5G11530	3291	Unigene14507_NAU-LB	1322	218 bits (110)	2e-55	191/218	0.87
ESD4	EARLY IN SHORT DAYS 4	AT4G15880	1470	CL2462.Contig1_NAU-LB	1761	860 bits (434)	0	638/706	0.9
FCA	FLOWERING TIME CONTROL PROTEIN ALPHA	AT4G16280	2244	CL9427.Contig2_NAU-LB	1836	1350 bits (681)	0	1150/1308	0.87	15/1308
				CL9427.Contig1_NAU-LB	1064	242 bits (122)	1e-62	224/258	0.86
FD	FLOWERING LOCUS D	AT4G35900	858	nigene27231_NAU-LB	313	196 bits (99)	2e-49	135/147	0.91
				CL3340.Contig2_NAU-LB	392	196 bits (99)	2e-49	242/289	0.83	3/289
				Unigene12076_NAU-LB	286	170 bits (86)	1e-41	139/156	0.89	3/156
				Unigene4829_NAU-LB	626	161 bits (81)	1e-38	180/213	0.84
FES1	FRIGIDA ESSENTIAL 1	AT2G33835	1764	CL9585.Contig1_NAU-LB	1162	426 bits (215)	e-118	463/545	0.84	3/545
						214 bits (108)	2e-54	207/240	0.86
				CL9585.Contig2_NAU-LB	811	327 bits (165)	2e-88	395/471	0.83	3/471
FIP1	FRIGIDA INTERACTING PROTEIN 1	AT2G06005	1068	CL4476.Contig2_NAU-LB	1065	1160 bits (585)	0	900/1005	0.89
				CL4476.Contig1_NAU-LB	863	938 bits (473)	0	713/793	0.89
FIP2	FRIGIDA INTERACTING PROTEIN 2	AT4G17060	933	CL7234.Contig1_NAU-LB	1548	357 bits (180)	1e-97	266/294	0.9	3/294
FIE	FERTILIZATION-INDEPENDENT ENDOSPERM	AT3G20740	1110	Unigene12849_NAU-LB	1171	1289 bits (650)	0	995/1110	0.89
				Unigene26746_NAU-LB	328	329 bits (166)	3e-89	283/322	0.87
				Unigene1043_NAU-LB	239	202 bits (102)	4e-51	162/182	0.89
FLC	FLOWERING LOCUS C	AT5G10140	591	CL1584.Contig3_NAU-LB	636	593 bits (299)	e-169	446/495	0.9
				CL1584.Contig1_NAU-LB	896	561 bits (283)	e-159	481/544	0.88	6/544
				CL1584.Contig2_NAU-LB	378	303 bits (153)	9e-82	177/185	0.95
FLD	FLOWERING LOCUS D	AT3G10390	2655	CL3847.Contig2_NAU-LB	3408	1939 bits (978)	0	1859/2151	0.86	15/2151
FLK	FLOWERING LATE KH MOTIF	AT3G04610	1734	Unigene13958_NAU-LB	1669	1433 bits (723)	0	1074/1189	0.9	9/1189
				Unigene13959_NAU-LB	942	1134 bits (572)	0	825/908	0.9	6/908
				CL4770.Contig1_NAU-LB	895	305 bits (154)	6e-82	252/284	0.88	3/284
				Unigene13957_NAU-LB	369	230 bits (116)	3e-59	146/156	0.93
FLM/MAF1	FLOWERING LOCUS M	AT1G77080	591	CL1584.Contig3_NAU-LB	636	151 bits (76)	8e-36	142/164	0.86
FLP1	FPF1-LIKE PROTEIN 1	AT4G31380	546	Unigene6540_NAU-LB	477	456 bits (230)	e-128	341/378	0.9
FPA	FPA	AT2G43410	2706	CL6060.Contig1_NAU-LB	2976	957 bits (483)	0	722/801	0.9	3/801
						472 bits (238)	e-132	520/614	0.84
						256 bits (129)	8e-67	216/245	0.88
						230 bits (116)	5e-59	185/208	0.88
				CL6060.Contig2_NAU-LB	2414	551 bits (278)	e-155	449/506	0.88
						230 bits (116)	5e-59	185/208	0.88
				Unigene22306_NAU-LB	1332	153 bits (77)	9e-36	215/261	0.82
FPF1	FLOWERING PROMOTING FACTOR 1	AT5G24860	333	CL7000.Contig1_NAU-LB	503	434 bits (219)	e-121	300/327	0.91
FRI	FRIGIDA	AT4G00650	945	Unigene15179_NAU-LB	1792	105 bits (53)	7e-22	167/205	0.81
FT	FLOWERING LOCUS T	AT1G65480	528	CL9011.Contig1_NAU-LB	433	210 bits (106)	8e-54	214/250	0.85
FVE	MULTICOPY SUPPRESSOR OF IRA1 4	AT2G19520	1524	CL756.Contig5_NAU-LB	1808	1865 bits (941)	0	1237/1337	0.92	9/1337
				CL756.Contig4_NAU-LB	1646	1842 bits (929)	0	1228/1329	0.92	9/1329
				CL756.Contig6_NAU-LB	1856	1778 bits (897)	0	1226/1337	0.91	9/1337
				CL756.Contig3_NAU-LB	1694	1754 bits (885)	0	1217/1329	0.91	9/1329
				CL756.Contig1_NAU-LB	1663	922 bits (465)	0	636/693	0.91
						878 bits (443)	0	578/623	0.92
				CL756.Contig2_NAU-LB	332	274 bits (138)	2e-72	273/318	0.85
				CL756.Contig7_NAU-LB	512	170 bits (86)	2e-41	119/130	0.91
						137 bits (69)	3e-31	177/213	0.83
FY	FY	AT5G13480	1962	CL2795.Contig1_NAU-LB	2278	1671 bits (843)	0	1135/1231	0.92	6/1231
						571 bits (288)	e-162	441/490	0.9	9/490
GA3	GA REQUIRING 3	AT5G25900	1530	Unigene218_NAU-LB	1603	1358 bits (685)	0	1306/1511	0.86	9/1511
GAI	GIBBERELLIC ACID INSENSITIVE	AT1G14920	1602	Unigene19062_NAU-LB	2287	620 bits (313)	e-177	919/1121	0.81
				CL7599.Contig1_NAU-LB	3187	525 bits (265)	e-148	724/877	0.82
GI	GIGANTEA	AT1G22770	3522	Unigene6568_NAU-LB	1263	954 bits (481)	0	655/713	0.91
						194 bits (98)	3e-48	181/208	0.87	3/208
				Unigene7136_NAU-LB	692	539 bits (272)	e-152	362/392	0.92
						256 bits (129)	1e-66	186/205	0.9
				Unigene1272_NAU-LB	885	531 bits (268)	e-149	412/460	0.89
						432 bits (218)	e-120	296/322	0.91
				Unigene28140_NAU-LB	286	432 bits (218)	e-120	269/286	0.94
				Unigene7137_NAU-LB	280	309 bits (156)	8e-83	249/280	0.88
GID1A	GA INSENSITIVE DWARF1A	AT3G05120	1038	CL878.Contig2_NAU-LB	1327	553 bits (279)	e-156	635/753	0.84	3/753
				CL878.Contig1_NAU-LB	1595	488 bits (246)	e-137	618/742	0.83
						182 bits (92)	4e-45	155/176	0.88
GID1B	GA INSENSITIVE DWARF1B	AT3G63010	1077	Unigene745_NAU-LB	1291	676 bits (341)	0	626/721	0.86
				Unigene15396_NAU-LB	742	434 bits (219)	e-121	437/509	0.85	3/509
				Unigene15394_NAU-LB	418	210 bits (106)	2e-53	157/174	0.9
				Unigene15395_NAU-LB	323	161 bits (81)	1e-38	135/153	0.88
GID1C	GA INSENSITIVE DWARF1C	AT5G27320	1035	CL878.Contig1_NAU-LB	1595	858 bits (433)	0	670/749	0.89
						216 bits (109)	3e-55	211/245	0.86
				CL878.Contig2_NAU-LB	1327	204 bits (103)	1e-51	298/363	0.82
GNC	GNC	AT5G56860	1197	CL2359.Contig1_NAU-LB	1456	652 bits (329)	0	635/738	0.86	33/738
						230 bits (116)	2e-59	170/188	0.9
				CL2359.Contig2_NAU-LB	971	416 bits (210)	e-115	454/535	0.84	9/535
						238 bits (120)	9e-62	162/176	0.92
GNL	GNL	AT4G26150	1059	Unigene30227_NAU-LB	272	194 bits (98)	1e-48	128/138	0.92
				CL2359.Contig1_NAU-LB	1456	139 bits (70)	5e-32	115/130	0.88
HUA2	HUA2	AT5G23150	4179	CL1880.Contig1_NAU-LB	1742	557 bits (281)	e-157	424/471	0.9	3/471
						422 bits (213)	e-116	426/497	0.85	3/473
				CL9174.Contig1_NAU-LB	1650	432 bits (218)	e-119	584/705	0.82	12/705
						357 bits (180)	5e-97	252/276	0.91
				CL8423.Contig2_NAU-LB	496	325 bits (164)	2e-87	259/290	0.89	3/290
				CL9174.Contig2_NAU-LB	409	283 bits (143)	6e-75	343/409	0.83	3/409
				Unigene25098_NAU-LB	863	262 bits (132)	2e-68	285/336	0.84
HYL1/DRB1	DSRNA-BINDING PROTEIN 1	AT1G09700	1260	CL8121.Contig2_NAU-LB	1159	523 bits (264)	e-147	485/558	0.86	3/558
				CL8121.Contig1_NAU-LB	1184	507 bits (256)	e-143	480/554	0.86	3/554
LCL1	LHY/CCA1-LIKE 1	AT5G02840	882	CL6338.Contig1_NAU-LB	1179	914 bits (461)	0	707/789	0.89
				CL6338.Contig2_NAU-LB	1157	870 bits (439)	0	661/735	0.89
				Unigene22478_NAU-LB	513	222 bits (112)	4e-57	190/216	0.87
LDL2	LSD1-LIKE2	AT3G13682	2241	Unigene20922_NAU-LB	1319	902 bits (455)	0	842/971	0.86
LD	LUMINIDEPENDENS	AT4G02560	2862	Unigene18047_NAU-LB	1506	1233 bits (622)	0	850/926	0.91
						343 bits (173)	5e-93	248/273	0.9
				Unigene18049_NAU-LB	1137	595 bits (300)	e-169	651/768	0.84	15/768
						145 bits (73)	2e-33	119/133	0.89	6/133
				Unigene18048_NAU-LB	354	319 bits (161)	7e-86	254/285	0.89
				Unigene13479_NAU-LB	368	220 bits (111)	5e-56	135/143	0.94
LFY	LEAFY	AT5G61850	1263	Unigene29702_NAU-LB	392	274 bits (138)	2e-72	218/244	0.89	3/244
				Unigene30559_NAU-LB	233	264 bits (133)	2e-69	175/189	0.92
				Unigene28363_NAU-LB	238	165 bits (83)	1e-39	104/111	0.93
LHY	LATE ELONGATED HYPOCOTYL	AT1G01060	1932	Unigene15613_NAU-LB	1107	430 bits (217)	e-119	480/565	0.84	12/565
						131 bits (66)	2e-29	90/98	0.91
				Unigene15614_NAU-LB	1152	244 bits (123)	2e-63	230/266	0.86	6/266
						141 bits (71)	2e-32	104/115	0.9
						137 bits (69)	4e-31	81/85	0.95
						123 bits (62)	6e-27	122/142	0.85
LHP1	heterochromatin protein 1-like protein	AT5G17690	1338	CL3081.Contig4_NAU-LB	2339	291 bits (147)	7e-78	252/287	0.87
						178 bits (90)	8e-44	183/214	0.85
				CL3081.Contig3_NAU-LB	2363	291 bits (147)	7e-78	252/287	0.87
						178 bits (90)	8e-44	183/214	0.85
				Unigene24092_NAU-LB	763	200 bits (101)	2e-50	140/153	0.91
						145 bits (73)	1e-33	115/129	0.89
LKP2	LOV KELCH PROTEIN 2	AT2G18915	1836	CL3318.Contig1_NAU-LB	2060	1584 bits (799)	0	1506/1741	0.86	3/1741
				CL3318.Contig2_NAU-LB	239	228 bits (115)	1e-58	208/239	0.87
				CL3149.Contig2_NAU-LB	491	250 bits (126)	2e-65	263/308	0.85	3/308
LWD1/ATAN11	LIGHT-REGULATED WD 1/ANTHOCYANIN11	AT1G12910	1041	Unigene6152_NAU-LB	1247	842 bits (425)	0	887/1041	0.85
LWD2	LIGHT-REGULATED WD 2	AT3G26640	1041	Unigene6152_NAU-LB	1247	379 bits (191)	e-104	443/527	0.84
MBD9	METHYL-CPG-BINDING DOMAIN 9	AT3G01460	6531	Unigene23576_NAU-LB	1129	1356 bits (684)	0	1011/1120	0.9
				CL9942.Contig1_NAU-LB	3392	1150 bits (580)	0	882/982	0.89	3/982
						765 bits (386)	0	587/654	0.89
						478 bits (241)	e-133	466/541	0.86
						432 bits (218)	e-119	395/454	0.87
				Unigene25352_NAU-LB	585	521 bits (263)	e-146	510/591	0.86	6/591
				Unigene3029_NAU-LB	487	301 bits (152)	4e-80	251/284	0.88
				Unigene25474_NAU-LB	269	299 bits (151)	2e-79	240/269	0.89	3/269
				Unigene8092_NAU-LB	291	260 bits (131)	1e-67	251/291	0.86
MYB33	MYB DOMAIN PROTEIN 33	AT5G06100	1563	CL9825.Contig1_NAU-LB	1830	254 bits (128)	2e-66	224/256	0.87
				CL9825.Contig2_NAU-LB	1740	222 bits (112)	7e-57	238/280	0.85
MYB65	MYB DOMAIN PROTEIN 65	AT3G11440	1662	CL9825.Contig1_NAU-LB	1830	624 bits (315)	e-178	658/772	0.85	9/772
						248 bits (125)	1e-64	189/209	0.9	6/209
				CL9825.Contig2_NAU-LB	1740	345 bits (174)	7e-94	417/494	0.84	8/494
				Unigene405_NAU-LB	1013	264 bits (133)	2e-69	253/293	0.86
NF-YA1/HAP2A	nuclear transcription factor Y subunit A-1	AT5G12840	819	CL6491.Contig1_NAU-LB	1172	464 bits (234)	e-130	347/384	0.9	3/384
NF-YA4	nuclear transcription factor Y subunit A-4	AT2G34720	597	Unigene17610_NAU-LB	984	551 bits (278)	e-156	425/474	0.89
				CL2063.Contig1_NAU-LB	928	505 bits (255)	e-142	399/447	0.89
				CL2063.Contig2_NAU-LB	1058	345 bits (174)	3e-94	267/298	0.89
NF-YB1	nuclear transcription factor Y subunit B-1	AT2G38880	426	CL8837.Contig1_NAU-LB	489	295 bits (149)	1e-79	226/251	0.9	3/251
				CL8837.Contig2_NAU-LB	501	238 bits (120)	3e-62	216/248	0.87
NF-YB2	nuclear transcription factor Y subunit B-2	AT5G47640	573	CL8957.Contig1_NAU-LB	872	474 bits (239)	e-133	452/521	0.86	9/521
				Unigene18290_NAU-LB	434	268 bits (135)	5e-71	186/203	0.91
				CL754.Contig1_NAU-LB	845	210 bits (106)	9e-54	241/286	0.84
pEARLI	EARLY ARABIDOPSIS ALUMINUM INDUCED 1	AT4G12480	507	CL1989.Contig3_NAU-LB	630	234 bits (118)	6e-61	247/290	0.85
				CL1989.Contig1_NAU-LB	597	234 bits (118)	6e-61	247/290	0.85
PHYA	PHYTOCHROME A	AT1G09570	3369	CL4223.Contig1_NAU-LB	2609	2635 bits (1329)	0	2057/2299	0.89	3/2299
				CL6939.Contig1_NAU-LB	1269	916 bits (462)	0	873/1010	0.86
PHYB	PHYTOCHROME B	AT2G18790	3519	CL4104.Contig1_NAU-LB	3601	2720 bits (1372)	0	2348/2672	0.87	6/2672
						153 bits (77)	1e-35	185/221	0.83
				CL5443.Contig1_NAU-LB	580	317 bits (160)	3e-85	271/308	0.87
PHYC	PHYTOCHROME C	AT5G35840	3336	Unigene9476_NAU-LB	1289	1219 bits (615)	0	1047/1191	0.87
				Unigene30445_NAU-LB	284	367 bits (185)	e-100	257/281	0.91
				Unigene9475_NAU-LB	222	266 bits (134)	1e-69	200/222	0.9
PHYD	PHYTOCHROME D	AT4G16250	3495	CL4104.Contig1_NAU-LB	3601	708 bits (357)	0	1101/1349	0.81
						565 bits (285)	e-160	864/1057	0.81
PHYE	PHYTOCHROME E	AT4G18130	3339	CL5458.Contig2_NAU-LB	865	835 bits (421)	0	739/843	0.87	4/843
				CL5458.Contig4_NAU-LB	854	593 bits (299)	e-168	510/579	0.88	1/579
				CL5458.Contig3_NAU-LB	1701	593 bits (299)	e-168	510/579	0.88	1/579
				CL5458.Contig1_NAU-LB	1401	593 bits (299)	e-168	510/579	0.88	1/579
				Unigene9940_NAU-LB	710	373 bits (188)	e-102	346/398	0.86	3/398
						250 bits (126)	6e-65	219/250	0.87
				Unigene8933_NAU-LB	399	355 bits (179)	2e-96	287/323	0.88
				Unigene2626_NAU-LB	267	236 bits (119)	1e-60	230/267	0.86
				Unigene9939_NAU-LB	344	232 bits (117)	2e-59	240/281	0.85
				Unigene4000_NAU-LB	733	222 bits (112)	1e-56	217/252	0.86
PI	PISTILLATA	AT5G20240	627	CL4724.Contig1_NAU-LB	819	880 bits (444)	0	579/624	0.92
				CL4724.Contig2_NAU-LB	520	309 bits (156)	1e-83	219/240	0.91
PIE1	PHOTOPERIOD INDEPENDENT EARLY FLOWERING 1	AT3G12810	6168	Unigene12472_NAU-LB	2337	2135 bits (1077)	0	1605/1781	0.9
						726 bits (366)	0	489/530	0.92
				Unigene12474_NAU-LB	1420	1784 bits (900)	0	1289/1420	0.9	9/1420
				Unigene12475_NAU-LB	1948	854 bits (431)	0	692/779	0.88
						636 bits (321)	0	665/779	0.85	3/779
				Unigene12473_NAU-LB	949	444 bits (224)	e-123	577/694	0.83	3/694
PRC2/CLF/EMF2	EMBRYONIC FLOWER 2	AT2G23380	2709	Unigene5057_NAU-LB	3100	1556 bits (785)	0	1073/1169	0.91
						1084 bits (547)	0	989/1135	0.87	6/1135
						149 bits (75)	1e-34	156/183	0.85
PRC2/CLF/EMF2	EMBRYONIC FLOWER 2	AT5G51230	1896	CL5296.Contig1_NAU-LB	1870	2210 bits (1115)	0	1552/1697	0.91	3/1697
				Unigene3880_NAU-LB	438	333 bits (168)	3e-90	240/264	0.9
				Unigene22183_NAU-LB	437	218 bits (110)	1e-55	179/202	0.88
				Unigene22280_NAU-LB	423	153 bits (77)	6e-36	172/203	0.84	3/203
PRR3	PSEUDO-RESPONSE REGULATOR 3	AT5G60100	1488	Unigene5858_NAU-LB	615	414 bits (209)	e-115	299/329	0.9
PRR7	PSEUDO-RESPONSE REGULATOR 7	AT5G02810	2184	CL3588.Contig6_NAU-LB	2409	1007 bits (508)	0	784/876	0.89
						553 bits (279)	e-156	518/597	0.86	3/597
						228 bits (115)	2e-58	198/226	0.87	6/226
						222 bits (112)	9e-57	166/184	0.9
				CL3588.Contig5_NAU-LB	2674	1007 bits (508)	0	784/876	0.89
						553 bits (279)	e-156	518/597	0.86	3/597
						228 bits (115)	2e-58	198/226	0.87	6/226
						222 bits (112)	9e-57	166/184	0.9
				CL3588.Contig4_NAU-LB	2503	1007 bits (508)	0	784/876	0.89
						553 bits (279)	e-156	518/597	0.86	3/597
						228 bits (115)	2e-58	198/226	0.87	6/226
						222 bits (112)	9e-57	166/184	0.9
				CL3588.Contig3_NAU-LB	2580	1007 bits (508)	0	784/876	0.89
						553 bits (279)	e-156	518/597	0.86	3/597
						228 bits (115)	2e-58	198/226	0.87	6/226
						222 bits (112)	9e-57	166/184	0.9
				CL3588.Contig2_NAU-LB	915	904 bits (456)	0	750/848	0.88
				Unigene9902_NAU-LB	742	278 bits (140)	2e-73	188/204	0.92
				CL3588.Contig1_NAU-LB	310	228 bits (115)	2e-58	235/275	0.85
PRR9	PSEUDO-RESPONSE REGULATOR 9	AT2G46790	1056	Unigene25591_NAU-LB	521	220 bits (111)	2e-56	159/175	0.9
REF6	RELATIVE OF EARLY FLOWERING 6	AT3G48430	4083	CL6469.Contig1_NAU-LB	1604	1013 bits (511)	0	972/1125	0.86	3/1125
				CL2299.Contig1_NAU-LB	1752	615 bits (310)	e-174	552/632	0.87	3/632
						224 bits (113)	4e-57	196/223	0.87	3/223
				CL2299.Contig3_NAU-LB	331	389 bits (196)	e-106	292/324	0.9
				CL7069.Contig1_NAU-LB	1061	341 bits (172)	3e-92	292/332	0.87
				CL6469.Contig2_NAU-LB	334	305 bits (154)	2e-81	277/318	0.87
				CL7069.Contig2_NAU-LB	249	248 bits (125)	3e-64	173/189	0.91
RGA	REPRESSOR OF GA1-3 1	AT2G01570	1764	CL7599.Contig1_NAU-LB	3187	896 bits (452)	0	848/980	0.86
						153 bits (77)	6e-36	167/197	0.84
				Unigene19062_NAU-LB	2287	841 bits (424)	0	853/996	0.85
RGL1	RGA-LIKE 1	AT1G66350	1536	Unigene2111_NAU-LB	634	311 bits (157)	9e-84	346/409	0.84
				Unigene28375_NAU-LB	514	214 bits (108)	2e-54	189/216	0.87
RGL2	RGA-LIKE 2	AT3G03450	1644	Unigene13739_NAU-LB	1139	488 bits (246)	e-137	684/830	0.82
SDG10/SWN	SET DOMAIN-CONTAINING PROTEIN 10	AT4G02020	2571	CL1291.Contig2_NAU-LB	2593	1610 bits (812)	0	1084/1174	0.92	3/1174
						737 bits (372)	0	752/879	0.85	6/879
				CL1291.Contig1_NAU-LB	879	642 bits (324)	0	507/568	0.89
SEP2/AGL4	SEPALLATA 2	AT3G02310	753	Unigene12096_NAU-LB	660	426 bits (215)	e-118	335/375	0.89
				Unigene751_NAU-LB	1044	329 bits (166)	2e-89	343/402	0.85
				Unigene12097_NAU-LB	583	303 bits (153)	1e-81	276/315	0.87	9/315
				CL660.Contig2_NAU-LB	569	232 bits (117)	3e-60	216/249	0.86
SEP1/AGL2	SEPALLATA 1	AT5G15800	789	Unigene751_NAU-LB	1044	686 bits (346)	0	466/506	0.92
				CL660.Contig2_NAU-LB	569	351 bits (177)	5e-96	231/249	0.92
				CL660.Contig4_NAU-LB	1473	280 bits (141)	2e-74	174/185	0.94
				CL660.Contig3_NAU-LB	1064	272 bits (137)	4e-72	173/185	0.93
SEP3/AGL9	SEPALLATA 3	AT1G24260	714	CL9753.Contig2_NAU-LB	1055	662 bits (334)	0	444/480	0.92	3/480
						212 bits (107)	3e-54	133/141	0.94	3/141
				Unigene18834_NAU-LB	482	622 bits (314)	e-178	415/448	0.92	3/448
				Unigene18835_NAU-LB	818	563 bits (284)	e-160	370/398	0.92	3/398
				CL9753.Contig3_NAU-LB	1210	418 bits (211)	e-116	256/271	0.94
						274 bits (138)	9e-73	192/210	0.91
						212 bits (107)	3e-54	133/141	0.94	3/141
				CL9753.Contig1_NAU-LB	1141	363 bits (183)	1e-99	269/297	0.9	3/297
						212 bits (107)	3e-54	133/141	0.94	3/141
				CL9753.Contig4_NAU-LB	583	212 bits (107)	3e-54	133/141	0.94	3/141
SHP1/AGL1	SHATTERPROOF 1/AGAMOUS-LIKE 1	AT3G58780	822	CL5235.Contig2_NAU-LB	548	458 bits (231)	e-128	291/311	0.93
						323 bits (163)	1e-87	211/227	0.92
				CL5235.Contig1_NAU-LB	604	365 bits (184)	e-100	226/240	0.94
						323 bits (163)	1e-87	211/227	0.92
				CL7268.Contig2_NAU-LB	356	240 bits (121)	1e-62	160/173	0.92
SHP2/AGL5	SHATTERPROOF 2/AGAMOUS-LIKE 5	AT2G42830	747	CL5235.Contig2_NAU-LB	548	464 bits (234)	e-130	408/466	0.87
				CL5235.Contig1_NAU-LB	604	450 bits (227)	e-126	389/443	0.87
				Unigene23535_NAU-LB	609	367 bits (185)	e-101	301/340	0.88	6/340
SKB1	SHK1 BINDING PROTEIN 1	AT4G31120	1929	CL2016.Contig2_NAU-LB	2063	2139 bits (1079)	0	1577/1743	0.9
				Unigene823_NAU-LB	903	973 bits (491)	0	801/903	0.88	6/903
SOC1/AGL20	SUPPRESSOR OF OVEREXPRESSION OF CONSTANS	AT2G45660	645	CL4258.Contig1_NAU-LB	1107	942 bits (475)	0	603/645	0.93	3/645
				CL4258.Contig2_NAU-LB	716	121 bits (61)	7e-27	112/129	0.86
SPA	SUPPRESSOR OF PHYA	AT2G46340	3090	Unigene21647_NAU-LB	2863	2684 bits (1354)	0	2049/2278	0.89	12/2278
				Unigene2992_NAU-LB	694	192 bits (97)	1e-47	252/303	0.83	3/303
SPA	SUPPRESSOR OF PHYA	AT4G11110	3111	Unigene10223_NAU-LB	1382	1239 bits (625)	0	844/917	0.92
				Unigene10224_NAU-LB	369	392 bits (198)	e-108	311/348	0.89	3/348
				Unigene28245_NAU-LB	209	244 bits (123)	4e-63	177/195	0.9
				Unigene9541_NAU-LB	588	155 bits (78)	3e-36	129/146	0.88
						141 bits (71)	4e-32	160/189	0.84	3/189
				Unigene9540_NAU-LB	278	149 bits (75)	2e-34	102/111	0.91
SPA	SUPPRESSOR OF PHYA	AT3G15354	2514	CL1511.Contig2_NAU-LB	2145	737 bits (372)	0	513/560	0.91
						577 bits (291)	e-163	480/543	0.88
						561 bits (283)	e-158	418/463	0.9
				CL1511.Contig1_NAU-LB	2163	737 bits (372)	0	513/560	0.91
						577 bits (291)	e-163	480/543	0.88
						561 bits (283)	e-158	418/463	0.9
				CL1511.Contig4_NAU-LB	652	351 bits (177)	2e-95	417/497	0.83
				CL1511.Contig3_NAU-LB	317	242 bits (122)	1e-62	266/314	0.84
				Unigene25475_NAU-LB	629	204 bits (103)	3e-51	205/239	0.85
SPA	SUPPRESSOR OF PHYA	AT1G53090	2385	CL1511.Contig2_NAU-LB	2145	745 bits (376)	0	778/912	0.85
						287 bits (145)	2e-76	352/421	0.83
				CL1511.Contig4_NAU-LB	652	603 bits (304)	e-171	466/520	0.89
				CL1511.Contig1_NAU-LB	2163	383 bits (193)	e-105	415/489	0.84
						367 bits (185)	e-100	362/421	0.85
						287 bits (145)	2e-76	352/421	0.83
				CL1511.Contig3_NAU-LB	317	375 bits (189)	e-102	285/317	0.89
				Unigene1880_NAU-LB	283	145 bits (73)	2e-33	196/237	0.82
SPL	SQUAMOSA PROMOTER BINDING PROTEIN-LIKE	AT2G47070	2646	Unigene14433_NAU-LB	2013	652 bits (329)	0	600/689	0.87	6/689
						626 bits (316)	e-178	491/549	0.89	9/549
						289 bits (146)	6e-77	236/266	0.88
						270 bits (136)	5e-71	175/188	0.93
				Unigene14432_NAU-LB	1123	337 bits (170)	3e-91	236/258	0.91
						153 bits (77)	9e-36	101/109	0.92
SPL3	SQUAMOSA PROMOTER BINDING PROTEIN-LIKE 3	AT2G33810	396	CL5652.Contig1_NAU-LB	376	325 bits (164)	2e-88	224/244	0.91
				CL5652.Contig2_NAU-LB	407	307 bits (155)	4e-83	261/297	0.87	12/297
				CL5652.Contig4_NAU-LB	582	293 bits (148)	5e-79	214/236	0.9
				CL5652.Contig3_NAU-LB	398	293 bits (148)	5e-79	214/236	0.9
SPL5	SQUAMOSA PROMOTER BINDING PROTEIN-LIKE 5	AT3G15270	546	CL289.Contig1_NAU-LB	996	577 bits (291)	e-164	481/546	0.88	15/546
				Unigene11509_NAU-LB	238	252 bits (127)	3e-66	178/195	0.91
SPL9	SQUAMOSA PROMOTER BINDING PROTEIN-LIKE 9	AT2G42200	1128	Unigene16040_NAU-LB	473	432 bits (218)	e-120	325/360	0.9	3/360
				Unigene178_NAU-LB	1101	359 bits (181)	3e-98	316/361	0.87
						220 bits (111)	2e-56	140/149	0.93	3/149
				CL648.Contig1_NAU-LB	911	359 bits (181)	3e-98	316/361	0.87
						204 bits (103)	1e-51	135/145	0.93	3/145
				CL454.Contig2_NAU-LB	1243	359 bits (181)	3e-98	316/361	0.87
						220 bits (111)	2e-56	140/149	0.93	3/149
SPY	SPINDLY	AT3G11540	2745	CL1667.Contig2_NAU-LB	2978	3493 bits (1762)	0	2325/2512	0.92	3/2512
				CL1667.Contig1_NAU-LB	2705	3178 bits (1603)	0	2040/2185	0.93	3/2185
						511 bits (258)	e-144	384/426	0.9
				Unigene18840_NAU-LB	411	165 bits (83)	2e-39	128/143	0.89
SVP	SHORT VEGETATIVE PHASE	AT2G22540	723	CL6547.Contig2_NAU-LB	1145	813 bits (410)	0	637/712	0.89	3/712
				CL6547.Contig1_NAU-LB	1133	797 bits (402)	0	635/712	0.89	3/712
				Unigene14759_NAU-LB	476	238 bits (120)	5e-62	227/262	0.86	3/262
SUF4	SUPPRESSOR OF FRIGIDA4	AT1G30970	1104	CL8819.Contig2_NAU-LB	658	535 bits (270)	e-151	509/589	0.86	6/589
				CL8819.Contig1_NAU-LB	867	436 bits (220)	e-121	418/484	0.86
				CL1459.Contig3_NAU-LB	574	396 bits (200)	e-109	286/314	0.91	3/314
				CL1459.Contig1_NAU-LB	644	396 bits (200)	e-109	286/314	0.91	3/314
				Unigene16878_NAU-LB	610	387 bits (195)	e-106	272/297	0.91	3/297
				CL1459.Contig4_NAU-LB	540	387 bits (195)	e-106	272/297	0.91	3/297
				CL1459.Contig2_NAU-LB	616	373 bits (188)	e-102	283/314	0.9	3/314
				CL1459.Contig5_NAU-LB	385	270 bits (136)	2e-71	216/242	0.89	3/242
TEM1	TEMPRANILLO 1	AT1G25560	1086	CL780.Contig5_NAU-LB	2876	353 bits (178)	2e-96	317/363	0.87	9/363
						258 bits (130)	8e-68	250/290	0.86
				CL780.Contig4_NAU-LB	3215	353 bits (178)	2e-96	317/363	0.87	9/363
						258 bits (130)	8e-68	250/290	0.86
				CL780.Contig3_NAU-LB	2629	353 bits (178)	2e-96	317/363	0.87	9/363
						258 bits (130)	8e-68	250/290	0.86
				CL780.Contig6_NAU-LB	1257	291 bits (147)	6e-78	195/211	0.92
						230 bits (116)	2e-59	253/298	0.84	3/298
				CL780.Contig1_NAU-LB	331	137 bits (69)	2e-31	93/101	0.92
				Unigene15897_NAU-LB	570	135 bits (68)	8e-31	137/160	0.85
TEM2	TEMPRANILLO 2	AT1G68840	1059	Unigene24785_NAU-LB	268	192 bits (97)	4e-48	225/267	0.84	3/267
				CL780.Contig5_NAU-LB	2876	165 bits (83)	9e-40	230/279	0.82
						149 bits (75)	5e-35	141/163	0.86
				CL780.Contig4_NAU-LB	3215	165 bits (83)	9e-40	230/279	0.82
						149 bits (75)	5e-35	141/163	0.86
				CL780.Contig3_NAU-LB	2629	165 bits (83)	9e-40	230/279	0.82
						149 bits (75)	5e-35	141/163	0.86
				Unigene10608_NAU-LB	209	163 bits (82)	4e-39	177/209	0.84	6/209
				CL780.Contig1_NAU-LB	331	159 bits (80)	6e-38	143/164	0.87
				CL780.Contig6_NAU-LB	1257	157 bits (79)	2e-37	232/283	0.81
						147 bits (74)	2e-34	146/170	0.85
TFL2	TERMINAL FLOWER 2	AT5G17690	1337	CL3081.Contig4_NAU-LB	2339	291 bits (147)	7e-78	252/287	0.87
						178 bits (90)	8e-44	183/214	0.85
				CL3081.Contig3_NAU-LB	2363	291 bits (147)	7e-78	252/287	0.87
						178 bits (90)	8e-44	183/214	0.85
				Unigene24092_NAU-LB	763	200 bits (101)	2e-50	140/153	0.91
						145 bits (73)	1e-33	115/129	0.89
TIC	TIME FOR COFFEE	AT3G22380	4668	CL2261.Contig10_NAU-LB	3375	866 bits (437)	0	795/915	0.86	12/915
						656 bits (331)	0	768/912	0.84	15/912
						464 bits (234)	e-129	416/476	0.87	3/476
						204 bits (103)	5e-51	150/165	0.9	3/165
				CL2261.Contig3_NAU-LB	3537	866 bits (437)	0	795/915	0.86	12/915
						656 bits (331)	0	768/912	0.84	15/912
						535 bits (270)	e-150	459/522	0.87
						204 bits (103)	5e-51	150/165	0.9	3/165
				CL2261.Contig5_NAU-LB	2442	761 bits (384)	0	783/916	0.85	15/916
						406 bits (205)	e-112	435/513	0.84	9/513
				CL2261.Contig4_NAU-LB	2557	755 bits (381)	0	774/905	0.85	15/905
						406 bits (205)	e-112	435/513	0.84	9/513
				CL2261.Contig2_NAU-LB	2145	724 bits (365)	0	698/808	0.86	12/808
						607 bits (306)	e-172	489/550	0.88
				CL2261.Contig9_NAU-LB	2369	656 bits (331)	0	768/912	0.84	15/912
						406 bits (205)	e-112	435/513	0.84	9/513
				CL2261.Contig1_NAU-LB	3486	656 bits (331)	0	768/912	0.84	15/912
						607 bits (306)	e-172	489/550	0.88
						444 bits (224)	e-123	394/450	0.87	3/450
						337 bits (170)	5e-91	289/329	0.87	6/329
						204 bits (103)	5e-51	150/165	0.9	3/165
				CL2261.Contig11_NAU-LB	2372	587 bits (296)	e-166	753/904	0.83	21/904
						406 bits (205)	e-112	435/513	0.84	9/513
				CL2261.Contig7_NAU-LB	1109	470 bits (237)	e-131	470/546	0.86	15/546
				CL2261.Contig6_NAU-LB	1221	446 bits (225)	e-124	456/532	0.85	12/532
				Unigene18964_NAU-LB	1748	276 bits (139)	2e-72	323/383	0.84	6/383
				CL4832.Contig2_NAU-LB	1536	276 bits (139)	2e-72	323/383	0.84	6/383
TOE1	TARGET OF EAT 1	AT2G28550	1395	CL2600.Contig1_NAU-LB	1698	488 bits (246)	e-137	369/410	0.9
						178 bits (90)	8e-44	178/207	0.85	9/207
						139 bits (70)	7e-32	121/138	0.87
				CL2600.Contig2_NAU-LB	790	178 bits (90)	8e-44	178/207	0.85	9/207
						139 bits (70)	7e-32	121/138	0.87
				CL6387.Contig2_NAU-LB	799	139 bits (70)	7e-32	172/206	0.83
TOE2	TARGET OF EAT 2	AT5G60120	1524	Unigene4522_NAU-LB	1110	613 bits (309)	e-174	428/467	0.91	3/467
						359 bits (181)	4e-98	330/379	0.87	3/379
				Unigene1301_NAU-LB	292	145 bits (73)	1e-33	144/167	0.86	3/167
TOE3	TARGET OF EAT 3	AT5G67180	1059	Unigene5893_NAU-LB	1147	632 bits (319)	e-180	478/531	0.9
				CL6387.Contig1_NAU-LB	920	270 bits (136)	2e-71	394/480	0.82
				CL6387.Contig2_NAU-LB	799	246 bits (124)	3e-64	361/440	0.82
TPS1	TPS1	AT1G78580	2829	Unigene16384_NAU-LB	1090	1296 bits (654)	0	920/1008	0.91	3/1008
				Unigene29581_NAU-LB	214	262 bits (132)	1e-68	192/212	0.9
				CL6850.Contig2_NAU-LB	544	216 bits (109)	8e-55	160/177	0.9
				CL6850.Contig1_NAU-LB	553	216 bits (109)	8e-55	160/177	0.9
VEL1	VERNALIZATION5/VIN3-LIKE 1	AT4G30200	1875	Unigene13869_NAU-LB	1009	323 bits (163)	3e-87	345/405	0.85	3/405
						248 bits (125)	1e-64	301/360	0.83	6/360
				CL6550.Contig1_NAU-LB	1337	293 bits (148)	3e-78	237/266	0.89	3/266
VIN3	VERNALIZATION INSENSTIVE 3	AT5G57380	1863	Unigene3603_NAU-LB	337	176 bits (89)	4e-43	233/279	0.83	9/279
VIP1	VIRE2-INTERACTING PROTEIN 1	AT1G43700	1026	Unigene6541_NAU-LB	520	238 bits (120)	7e-62	171/188	0.9
				CL6255.Contig1_NAU-LB	799	234 bits (118)	1e-60	187/210	0.89
VIP2	VIRE2-INTERACTING PROTEIN 2	AT5G59710	1845	CL6925.Contig2_NAU-LB	2248	2036 bits (1027)	0	1646/1851	0.88	6/1851
				CL6925.Contig1_NAU-LB	2223	1959 bits (988)	0	1632/1848	0.88	24/1848
VRN1	VERNALIZATION 1	AT3G18990	1026	CL5009.Contig2_NAU-LB	1282	642 bits (324)	0	492/548	0.89
						498 bits (251)	e-140	361/397	0.9	3/397
				CL5009.Contig1_NAU-LB	649	488 bits (246)	e-137	361/398	0.9	6/398
				CL1826.Contig1_NAU-LB	1224	323 bits (163)	2e-87	406/487	0.83
				CL6845.Contig4_NAU-LB	1240	311 bits (157)	6e-84	346/409	0.84
				CL6845.Contig3_NAU-LB	1162	311 bits (157)	6e-84	346/409	0.84
				CL6845.Contig2_NAU-LB	1040	311 bits (157)	6e-84	346/409	0.84
				CL6845.Contig1_NAU-LB	1180	311 bits (157)	6e-84	346/409	0.84
				CL1826.Contig2_NAU-LB	1212	307 bits (155)	1e-82	344/407	0.84
				Unigene18365_NAU-LB	407	163 bits (82)	4e-39	154/178	0.86
VRN2	VERNALIZATION 2	AT4G16845	1323	Unigene7399_NAU-LB	946	470 bits (237)	e-131	408/465	0.87
				Unigene7400_NAU-LB	717	289 bits (146)	3e-77	405/490	0.82	6/490
WNK1	WITH NO LYSINE (K) 1	AT3G04910	2034	CL1179.Contig1_NAU-LB	2402	1017 bits (513)	0	744/820	0.9	2/820
						634 bits (320)	0	702/828	0.84	6/828
				CL1179.Contig2_NAU-LB	1336	615 bits (310)	e-175	667/785	0.84	2/785
				Unigene852_NAU-LB	451	212 bits (107)	8e-54	164/183	0.89
