# Supplementary material for: De novo transcriptome analysis in radish (Raphanus sativus L.) and identification of critical genes involved in bolting and flowering
Source: BMC Genomics. 2016 May 23;17:389. doi: 10.1186/s12864-016-2633-2 (PMC4877741; doi:10.1186/s12864-016-2633-2)
Supplement: Additional file 5: — Annotation of transcript sequences related to flowering genes in radish. (XLSX 139 kb) [file 12864_2016_2633_MOESM5_ESM.xlsx]

## Sheet: Sheet1
Additional file 5 Annotation of transcript sequences related to flowering genes in radish.
geneID	geneLength	NAU-LB_rawfragments	NAU-LB_FPKM	Nr-ID	Nr-Score	Nr-Evalue	Nr-annotation	Nt-ID	Nt-Score	Nt-Evalue	Nt-annotation	Swissprot-ID	Swissprot-Score	Swissprot-Evalue	Swissprot-annotation	COG-Protein-or-Domain	COG-Score	COG-Evalue	COG-ID	COG-Function-Description	KO_id	KEGG-Evalue	KEGG-Score	KEGG-Gene	ko_definition	GO-BiologicalProcess	GO-MolecularFunction	Go-CellularComponent
CL1179.Contig1_NAU-LB	2402	853	16.7646	gi|15229843|ref|NP_187142.1|	1173.3	0	serine/threonine-protein kinase WNK1 [Arabidopsis thaliana] >gi|75262294|sp|Q9CAV6.1|WNK1_ARATH RecName: Full=Serine/threonine-protein kinase WNK1; Short=AtWNK1; AltName: Full=Protein kinase with no lysine 1 >gi|20302596|dbj|BAB91125.1| Ser/Thr kinase [Arabidopsis thaliana] >gi|332640634|gb|AEE74155.1| serine/threonine-protein kinase WNK1 [Arabidopsis thaliana]	gi|30679318|ref|NM_111363.3|	1134	0	Arabidopsis thaliana serine/threonine-protein kinase WNK1 (WNK1) mRNA, complete cds	sp|Q9CAV6|WNK1_ARATH	1173	0	Serine/threonine-protein kinase WNK1 OS=Arabidopsis thaliana GN=WNK1 PE=1 SV=1	YAR019c	92.4	3e-18	COG0515	Serine/threonine protein kinase	K12132	0	1163	aly:ARALYDRAFT_317356	serine/threonine-protein kinase WNK1 [EC:2.7.11.1]	GO:0006468//protein phosphorylation;GO:0007623//circadian rhythm;GO:0000165//MAPK cascade	GO:0004674//protein serine/threonine kinase activity;GO:0004713//protein tyrosine kinase activity;GO:0005524//ATP binding	GO:0016020//membrane;GO:0005634//nucleus
CL1179.Contig2_NAU-LB	1336	587	20.742	gi|122209238|sp|Q2V338.1|WNK9_ARATH	716.1	0	RecName: Full=Probable serine/threonine-protein kinase WNK9; Short=AtWNK9; AltName: Full=Protein kinase with no lysine 9 >gi|110737459|dbj|BAF00673.1| mitogen activated protein kinase like protein [Arabidopsis thaliana]	gi|110737458|dbj|AK228774.1|	1045	0	Arabidopsis thaliana mRNA for mitogen activated protein kinase like protein, complete cds, clone: RAFL16-09-O06	sp|Q2V338|WNK9_ARATH	716	0	Probable serine/threonine-protein kinase WNK9 OS=Arabidopsis thaliana GN=WNK9 PE=2 SV=1	YAR019c	88.6	2e-17	COG0515	Serine/threonine protein kinase	K12132	0	635	pop:POPTR_1096507	serine/threonine-protein kinase WNK1 [EC:2.7.11.1]	GO:0007623//circadian rhythm;GO:0000186//activation of MAPKK activity	GO:0004713//protein tyrosine kinase activity;GO:0005524//ATP binding;GO:0004709//MAP kinase kinase kinase activity	GO:0005634//nucleus;GO:0005886//plasma membrane
CL1291.Contig1_NAU-LB	879	7	0.3759	gi|117582196|gb|ABK41491.1|	449.1	4e-125	swinger [Arabidopsis lyrata subsp. lyrata]	gi|30679033|ref|NM_116433.2|	642	0	Arabidopsis thaliana histone-lysine N-methyltransferase EZA1 (SWN) mRNA, complete cds	sp|Q9ZSM8|EZA1_ARATH	446	8e-126	Histone-lysine N-methyltransferase EZA1 OS=Arabidopsis thaliana GN=EZA1 PE=2 SV=1	--	--	--	--	--	K11430	2e-125	446	ath:AT4G02020	enhancer of zeste [EC:2.1.1.43]	GO:0009960//endosperm development;GO:0010048//vernalization response;GO:0007267//cell-cell signaling;GO:0016571//histone methylation;GO:0010050//vegetative phase change;GO:0000956//nuclear-transcribed mRNA catabolic process;GO:0006342//chromatin silencing;GO:0006306//DNA methylation;GO:0035196//production of miRNAs involved in gene silencing by miRNA;GO:0010267//production of ta-siRNAs involved i…	GO:0005515//protein binding;GO:0016740//transferase activity;GO:0003727//single-stranded RNA binding;GO:0003677//DNA binding;GO:0003700//sequence-specific DNA binding transcription factor activity;GO:0003682//chromatin binding	GO:0009506//plasmodesma;GO:0031519//PcG protein complex
CL1291.Contig2_NAU-LB	2593	767	13.964	gi|117582196|gb|ABK41491.1|	1368.6	0	swinger [Arabidopsis lyrata subsp. lyrata]	gi|297814124|ref|XM_002874900.1|	1647	0	Arabidopsis lyrata subsp. lyrata swinger, mRNA	sp|Q9ZSM8|EZA1_ARATH	1367	0	Histone-lysine N-methyltransferase EZA1 OS=Arabidopsis thaliana GN=EZA1 PE=2 SV=1	ECU09g1750	140	1e-32	COG2940	Proteins containing SET domain	K11430	0	1367	ath:AT4G02020	enhancer of zeste [EC:2.1.1.43]	GO:0009960//endosperm development;GO:0010048//vernalization response;GO:0007267//cell-cell signaling;GO:0016571//histone methylation;GO:0010050//vegetative phase change;GO:0000956//nuclear-transcribed mRNA catabolic process;GO:0006342//chromatin silencing;GO:0006306//DNA methylation;GO:0035196//production of miRNAs involved in gene silencing by miRNA;GO:0010267//production of ta-siRNAs involved i…	GO:0005515//protein binding;GO:0016740//transferase activity;GO:0003727//single-stranded RNA binding;GO:0003677//DNA binding;GO:0003700//sequence-specific DNA binding transcription factor activity;GO:0003682//chromatin binding	GO:0009506//plasmodesma;GO:0031519//PcG protein complex
CL1459.Contig1_NAU-LB	644	80	5.8644	gi|312282673|dbj|BAJ34202.1|	219.9	2e-56	unnamed protein product [Thellungiella halophila]	gi|312282672|dbj|AK353116.1|	476	1e-131	Thellungiella halophila mRNA, complete cds, clone: RTFL01-21-B03	--	--	--	--	--	--	--	--	--	--	--	--	--	--	GO:0009910//negative regulation of flower development;GO:0006355//regulation of transcription, DNA-dependent	GO:0008270//zinc ion binding;GO:0003677//DNA binding;GO:0003700//sequence-specific DNA binding transcription factor activity;GO:0046982//protein heterodimerization activity;GO:0042803//protein homodimerization activity	GO:0005634//nucleus
CL1459.Contig2_NAU-LB	616	114	8.7366	gi|312282673|dbj|BAJ34202.1|	223	2e-57	unnamed protein product [Thellungiella halophila]	gi|312282672|dbj|AK353116.1|	444	1e-122	Thellungiella halophila mRNA, complete cds, clone: RTFL01-21-B03	--	--	--	--	--	--	--	--	--	--	--	--	--	--	GO:0009910//negative regulation of flower development;GO:0006355//regulation of transcription, DNA-dependent	GO:0008270//zinc ion binding;GO:0003677//DNA binding;GO:0003700//sequence-specific DNA binding transcription factor activity;GO:0046982//protein heterodimerization activity;GO:0042803//protein homodimerization activity	GO:0005634//nucleus
CL1459.Contig3_NAU-LB	574	80	6.5796	gi|312282673|dbj|BAJ34202.1|	219.9	1e-56	unnamed protein product [Thellungiella halophila]	gi|312282672|dbj|AK353116.1|	476	1e-131	Thellungiella halophila mRNA, complete cds, clone: RTFL01-21-B03	sp|O82653|ERG_ARATH	60.1	8e-10	GTP-binding protein ERG OS=Arabidopsis thaliana GN=ERG PE=1 SV=2	--	--	--	--	--	--	--	--	--	--	GO:0009910//negative regulation of flower development;GO:0006355//regulation of transcription, DNA-dependent	GO:0008270//zinc ion binding;GO:0003677//DNA binding;GO:0003700//sequence-specific DNA binding transcription factor activity;GO:0046982//protein heterodimerization activity;GO:0042803//protein homodimerization activity	GO:0005634//nucleus
CL1459.Contig4_NAU-LB	540	4	0.3497	gi|312282673|dbj|BAJ34202.1|	208.8	3e-53	unnamed protein product [Thellungiella halophila]	gi|312282672|dbj|AK353116.1|	464	1e-128	Thellungiella halophila mRNA, complete cds, clone: RTFL01-21-B03	sp|O82653|ERG_ARATH	60.1	8e-10	GTP-binding protein ERG OS=Arabidopsis thaliana GN=ERG PE=1 SV=2	--	--	--	--	--	--	--	--	--	--	GO:0009910//negative regulation of flower development;GO:0006355//regulation of transcription, DNA-dependent	GO:0008270//zinc ion binding;GO:0003677//DNA binding;GO:0003700//sequence-specific DNA binding transcription factor activity;GO:0046982//protein heterodimerization activity;GO:0042803//protein homodimerization activity	GO:0005634//nucleus
CL1459.Contig5_NAU-LB	385	83	10.1774	gi|312282673|dbj|BAJ34202.1|	183.3	9e-46	unnamed protein product [Thellungiella halophila]	gi|312282672|dbj|AK353116.1|	323	7e-86	Thellungiella halophila mRNA, complete cds, clone: RTFL01-21-B03	--	--	--	--	--	--	--	--	--	--	--	--	--	--	GO:0009910//negative regulation of flower development;GO:0006355//regulation of transcription, DNA-dependent	GO:0008270//zinc ion binding;GO:0003677//DNA binding;GO:0003700//sequence-specific DNA binding transcription factor activity;GO:0046982//protein heterodimerization activity;GO:0042803//protein homodimerization activity	GO:0005634//nucleus
CL1511.Contig1_NAU-LB	2163	20	0.4365	gi|75335085|sp|Q9LJR3.1|SPA3_ARATH	1103.2	0	RecName: Full=Protein SPA1-RELATED 3 >gi|9294263|dbj|BAB02165.1| photomorphogenesis repressor protein-like [Arabidopsis thaliana] >gi|330688323|gb|AEC32932.1| SPA3 isoform 1 [Arabidopsis thaliana]	gi|330688324|gb|HQ228995.1|	1364	0	Arabidopsis thaliana SPA3 isoform 2 mRNA, complete cds, alternatively spliced	sp|Q9LJR3|SPA3_ARATH	1103	0	Protein SPA1-RELATED 3 OS=Arabidopsis thaliana GN=SPA3 PE=1 SV=1	all0283_3	89.7	2e-17	COG2319	FOG: WD40 repeat	K10143	0	1088	aly:ARALYDRAFT_897813	E3 ubiquitin-protein ligase RFWD2 [EC:6.3.2.19]	GO:0006468//protein phosphorylation;GO:0055114//oxidation-reduction process;GO:0006281//DNA repair;GO:0010100//negative regulation of photomorphogenesis;GO:0048608//reproductive structure development	GO:0004672//protein kinase activity;GO:0004871//signal transducer activity;GO:0016874//ligase activity;GO:0042802//identical protein binding;GO:0005524//ATP binding;GO:0032440//2-alkenal reductase [NAD(P)] activity	GO:0080008//Cul4-RING ubiquitin ligase complex;GO:0005834//heterotrimeric G-protein complex;GO:0005634//nucleus
CL1511.Contig2_NAU-LB	2145	45	0.9904	gi|75335085|sp|Q9LJR3.1|SPA3_ARATH	1109.8	0	RecName: Full=Protein SPA1-RELATED 3 >gi|9294263|dbj|BAB02165.1| photomorphogenesis repressor protein-like [Arabidopsis thaliana] >gi|330688323|gb|AEC32932.1| SPA3 isoform 1 [Arabidopsis thaliana]	gi|330688322|gb|HQ228994.1|	1336	0	Arabidopsis thaliana SPA3 isoform 1 mRNA, complete cds, alternatively spliced	sp|Q9LJR3|SPA3_ARATH	1109	0	Protein SPA1-RELATED 3 OS=Arabidopsis thaliana GN=SPA3 PE=1 SV=1	all0283_3	95.9	2e-19	COG2319	FOG: WD40 repeat	K10143	0	1091	aly:ARALYDRAFT_897813	E3 ubiquitin-protein ligase RFWD2 [EC:6.3.2.19]	GO:0006468//protein phosphorylation;GO:0055114//oxidation-reduction process;GO:0006281//DNA repair;GO:0010100//negative regulation of photomorphogenesis;GO:0048608//reproductive structure development	GO:0004672//protein kinase activity;GO:0004871//signal transducer activity;GO:0016874//ligase activity;GO:0042802//identical protein binding;GO:0005524//ATP binding;GO:0032440//2-alkenal reductase [NAD(P)] activity	GO:0080008//Cul4-RING ubiquitin ligase complex;GO:0005834//heterotrimeric G-protein complex;GO:0005634//nucleus
CL1511.Contig3_NAU-LB	317	28	4.1698	gi|9454536|gb|AAF87859.1|AC022520_3	206.1	1e-52	Unknown protein [Arabidopsis thaliana]	gi|460168656|gb|GABL01085169.1|	377	1e-102	TSA: Camelina sativa comp63601_c1_seq1 transcribed RNA sequence	sp|Q94BM7|SPA4_ARATH	206	3e-54	Protein SPA1-RELATED 4 OS=Arabidopsis thaliana GN=SPA4 PE=1 SV=1	--	--	--	--	--	K10143	6e-50	193	ath:AT3G15354	E3 ubiquitin-protein ligase RFWD2 [EC:6.3.2.19]	GO:0006468//protein phosphorylation;GO:0055114//oxidation-reduction process;GO:0006281//DNA repair;GO:0010100//negative regulation of photomorphogenesis;GO:0048608//reproductive structure development	GO:0004672//protein kinase activity;GO:0004871//signal transducer activity;GO:0016874//ligase activity;GO:0042802//identical protein binding;GO:0005524//ATP binding;GO:0032440//2-alkenal reductase [NAD(P)] activity	GO:0080008//Cul4-RING ubiquitin ligase complex;GO:0005834//heterotrimeric G-protein complex;GO:0005634//nucleus
CL1511.Contig4_NAU-LB	652	166	12.0193	gi|297847694|ref|XP_002891728.1|	325.5	4e-88	predicted protein [Arabidopsis lyrata subsp. lyrata] >gi|297337570|gb|EFH67987.1| predicted protein [Arabidopsis lyrata subsp. lyrata]	gi|145336685|ref|NM_104188.3|	611	1e-172	Arabidopsis thaliana SPA1-related 4 protein (SPA4) mRNA, complete cds	sp|Q94BM7|SPA4_ARATH	323	4e-89	Protein SPA1-RELATED 4 OS=Arabidopsis thaliana GN=SPA4 PE=1 SV=1	all0283_3	51.2	1e-06	COG2319	FOG: WD40 repeat	K10143	1e-86	317	aly:ARALYDRAFT_897813	E3 ubiquitin-protein ligase RFWD2 [EC:6.3.2.19]	GO:0006468//protein phosphorylation;GO:0055114//oxidation-reduction process;GO:0006281//DNA repair;GO:0010100//negative regulation of photomorphogenesis;GO:0048608//reproductive structure development	GO:0004672//protein kinase activity;GO:0004871//signal transducer activity;GO:0016874//ligase activity;GO:0042802//identical protein binding;GO:0005524//ATP binding;GO:0032440//2-alkenal reductase [NAD(P)] activity	GO:0080008//Cul4-RING ubiquitin ligase complex;GO:0005834//heterotrimeric G-protein complex;GO:0005634//nucleus
CL1584.Contig1_NAU-LB	896	138	7.2709	gi|17933452|gb|AAK70216.1|	351.7	9e-96	MADS-box protein [Brassica napus] >gi|31580813|gb|AAP51081.1| MADS-box protein [Brassica rapa subsp. campestris] >gi|113015823|gb|ABI30000.1| flowering locus C2 [Brassica rapa subsp. pekinensis] >gi|408369184|gb|AFU61565.1| flowering locus C [Brassica napus] >gi|408369201|gb|AFU61573.1| flowering locus C [Brassica napus]	gi|17933455|gb|AY036891.1|	1181	0	Brassica napus MADS-box protein (FLC4) mRNA, complete cds	sp|Q9S7Q7|FLC_ARATH	296	1e-80	MADS-box protein FLOWERING LOCUS C OS=Arabidopsis thaliana GN=FLC PE=2 SV=1	YPL089c	66.6	5e-11	COG5068	Regulator of arginine metabolism and related MADS box-containing transcription factors	K09264	1e-30	131	pop:POPTR_226095	MADS-box transcription factor, plant	GO:0006355//regulation of transcription, DNA-dependent	GO:0003700//sequence-specific DNA binding transcription factor activity;GO:0003677//DNA binding;GO:0046983//protein dimerization activity	GO:0005634//nucleus
CL1584.Contig2_NAU-LB	378	10	1.2489	gi|217426803|gb|ACK44511.1|	117.5	6e-26	AT5G10140-like protein [Arabidopsis arenosa]	gi|408369183|gb|JQ255384.1|	557	1e-156	Brassica napus cultivar Tapidor flowering locus C (FLC.A2) gene, complete cds	sp|Q9S7Q7|FLC_ARATH	115	5e-27	MADS-box protein FLOWERING LOCUS C OS=Arabidopsis thaliana GN=FLC PE=2 SV=1	YMR043w	66.2	1e-11	COG5068	Regulator of arginine metabolism and related MADS box-containing transcription factors	K09264	1e-17	86.3	gmx:100820061	MADS-box transcription factor, plant	GO:0010048//vernalization response;GO:0009910//negative regulation of flower development;GO:0048440//carpel development;GO:0042752//regulation of circadian rhythm;GO:0006355//regulation of transcription, DNA-dependent;GO:0043481//anthocyanin accumulation in tissues in response to UV light	GO:0003677//DNA binding;GO:0046983//protein dimerization activity;GO:0003700//sequence-specific DNA binding transcription factor activity	GO:0043234//protein complex;GO:0005634//nucleus
CL1584.Contig3_NAU-LB	636	102	7.5711	gi|17933450|gb|AAK70215.1|	304.7	7e-82	MADS-box protein [Brassica napus] >gi|408369178|gb|AFU61562.1| flowering locus C [Brassica napus] >gi|408369195|gb|AFU61570.1| flowering locus C [Brassica napus] >gi|432138984|gb|AGB05432.1| FLC [Brassica napus] >gi|432138986|gb|AGB05433.1| FLC [Brassica napus]	gi|408369194|gb|JQ255390.1|	848	0	Brassica napus cultivar Tapidor flowering locus C (FLC.A10) mRNA, complete cds	sp|Q9S7Q7|FLC_ARATH	272	1e-73	MADS-box protein FLOWERING LOCUS C OS=Arabidopsis thaliana GN=FLC PE=2 SV=1	YPL089c	71.6	1e-12	COG5068	Regulator of arginine metabolism and related MADS box-containing transcription factors	K09264	1e-31	134	osa:4334140	MADS-box transcription factor, plant	GO:0010048//vernalization response;GO:0009910//negative regulation of flower development;GO:0048440//carpel development;GO:0042752//regulation of circadian rhythm;GO:0006355//regulation of transcription, DNA-dependent;GO:0043481//anthocyanin accumulation in tissues in response to UV light	GO:0003677//DNA binding;GO:0046983//protein dimerization activity;GO:0003700//sequence-specific DNA binding transcription factor activity	GO:0043234//protein complex;GO:0005634//nucleus
CL1667.Contig1_NAU-LB	2705	587	10.2445	gi|75332921|sp|Q96301.1|SPY_ARATH	255.4	4e-66	RecName: Full=Probable UDP-N-acetylglucosamine--peptide N-acetylglucosaminyltransferase SPINDLY >gi|12322895|gb|AAG51433.1|AC008153_6 spindly (gibberellin signal transduction protein); 75377-80082 [Arabidopsis thaliana] >gi|1589778|gb|AAC49446.1| SPINDLY [Arabidopsis thaliana] >gi|62319977|dbj|BAD94086.1| spindly [Arabidopsis thaliana]	gi|62319976|dbj|AK221314.1|	3178	0	Arabidopsis thaliana mRNA for spindly, complete cds, clone: RAFL25-08-P18	sp|Q96301|SPY_ARATH	1469	0	Probable UDP-N-acetylglucosamine--peptide N-acetylglucosaminyltransferase SPINDLY OS=Arabidopsis thaliana GN=SPY PE=1 SV=1	CC0119_2	207	8e-53	COG3914	Predicted O-linked N-acetylglucosamine transferase, SPINDLY family	K09667	5e-70	264	sbi:SORBI_04g019560	polypeptide N-acetylglucosaminyltransferase [EC:2.4.1.-]	GO:0000278//mitotic cell cycle;GO:0006346//methylation-dependent chromatin silencing;GO:0016246//RNA interference;GO:0009938//negative regulation of gibberellic acid mediated signaling pathway;GO:2000377//regulation of reactive oxygen species metabolic process;GO:0000956//nuclear-transcribed mRNA catabolic process;GO:0006396//RNA processing;GO:0006486//protein glycosylation;GO:0009736//cytokinin …	GO:0005515//protein binding;GO:0016262//protein N-acetylglucosaminyltransferase activity	GO:0005829//cytosol;GO:0005634//nucleus
CL1667.Contig2_NAU-LB	2978	661	10.4784	gi|75332921|sp|Q96301.1|SPY_ARATH	1716.8	0	RecName: Full=Probable UDP-N-acetylglucosamine--peptide N-acetylglucosaminyltransferase SPINDLY >gi|12322895|gb|AAG51433.1|AC008153_6 spindly (gibberellin signal transduction protein); 75377-80082 [Arabidopsis thaliana] >gi|1589778|gb|AAC49446.1| SPINDLY [Arabidopsis thaliana] >gi|62319977|dbj|BAD94086.1| spindly [Arabidopsis thaliana]	gi|62319976|dbj|AK221314.1|	3552	0	Arabidopsis thaliana mRNA for spindly, complete cds, clone: RAFL25-08-P18	sp|Q96301|SPY_ARATH	1716	0	Probable UDP-N-acetylglucosamine--peptide N-acetylglucosaminyltransferase SPINDLY OS=Arabidopsis thaliana GN=SPY PE=1 SV=1	CC0119_2	231	5e-60	COG3914	Predicted O-linked N-acetylglucosamine transferase, SPINDLY family	K09667	2e-79	295	sbi:SORBI_04g019560	polypeptide N-acetylglucosaminyltransferase [EC:2.4.1.-]	GO:0000278//mitotic cell cycle;GO:0006346//methylation-dependent chromatin silencing;GO:0016246//RNA interference;GO:0009938//negative regulation of gibberellic acid mediated signaling pathway;GO:2000377//regulation of reactive oxygen species metabolic process;GO:0000956//nuclear-transcribed mRNA catabolic process;GO:0006396//RNA processing;GO:0006486//protein glycosylation;GO:0009736//cytokinin …	GO:0005515//protein binding;GO:0016262//protein N-acetylglucosaminyltransferase activity	GO:0005829//cytosol;GO:0005634//nucleus
CL1700.Contig1_NAU-LB	1045	7	0.3162	gi|15222028|ref|NP_172721.1|	337.8	1e-91	dehydration-responsive element-binding protein 1F [Arabidopsis thaliana] >gi|47605747|sp|Q9LN86.1|DRE1F_ARATH RecName: Full=Dehydration-responsive element-binding protein 1F; Short=Protein DREB1F >gi|9502389|gb|AAF88096.1|AC025417_24 T12C24.14 [Arabidopsis thaliana] >gi|332190780|gb|AEE28901.1| dehydration-responsive element-binding protein 1F [Arabidopsis thaliana]	gi|332189094|gb|CP002684.1|	351	9e-94	Arabidopsis thaliana chromosome 1, complete sequence	sp|Q9LN86|DRE1F_ARATH	337	5e-93	Dehydration-responsive element-binding protein 1F OS=Arabidopsis thaliana GN=DREB1F PE=2 SV=1	--	--	--	--	--	K09286	4e-40	163	ath:AT4G25480	EREBP-like factor	GO:0016049//cell growth;GO:0048510//regulation of timing of transition from vegetative to reproductive phase;GO:0009414//response to water deprivation;GO:0010371//regulation of gibberellin biosynthetic process;GO:0009651//response to salt stress;GO:0006355//regulation of transcription, DNA-dependent;GO:0009408//response to heat;GO:0050826//response to freezing	GO:0043565//sequence-specific DNA binding;GO:0003700//sequence-specific DNA binding transcription factor activity	GO:0005634//nucleus
CL1700.Contig2_NAU-LB	1050	1	0.045	gi|15222028|ref|NP_172721.1|	343.6	3e-93	dehydration-responsive element-binding protein 1F [Arabidopsis thaliana] >gi|47605747|sp|Q9LN86.1|DRE1F_ARATH RecName: Full=Dehydration-responsive element-binding protein 1F; Short=Protein DREB1F >gi|9502389|gb|AAF88096.1|AC025417_24 T12C24.14 [Arabidopsis thaliana] >gi|332190780|gb|AEE28901.1| dehydration-responsive element-binding protein 1F [Arabidopsis thaliana]	gi|332189094|gb|CP002684.1|	387	1e-104	Arabidopsis thaliana chromosome 1, complete sequence	sp|Q9LN86|DRE1F_ARATH	343	1e-94	Dehydration-responsive element-binding protein 1F OS=Arabidopsis thaliana GN=DREB1F PE=2 SV=1	--	--	--	--	--	K09286	3e-41	167	ath:AT4G25480	EREBP-like factor	GO:0016049//cell growth;GO:0048510//regulation of timing of transition from vegetative to reproductive phase;GO:0009414//response to water deprivation;GO:0010371//regulation of gibberellin biosynthetic process;GO:0009651//response to salt stress;GO:0006355//regulation of transcription, DNA-dependent;GO:0009408//response to heat;GO:0050826//response to freezing	GO:0043565//sequence-specific DNA binding;GO:0003700//sequence-specific DNA binding transcription factor activity	GO:0005634//nucleus
CL1700.Contig3_NAU-LB	1129	9	0.3763	gi|15222028|ref|NP_172721.1|	335.1	1e-90	dehydration-responsive element-binding protein 1F [Arabidopsis thaliana] >gi|47605747|sp|Q9LN86.1|DRE1F_ARATH RecName: Full=Dehydration-responsive element-binding protein 1F; Short=Protein DREB1F >gi|9502389|gb|AAF88096.1|AC025417_24 T12C24.14 [Arabidopsis thaliana] >gi|332190780|gb|AEE28901.1| dehydration-responsive element-binding protein 1F [Arabidopsis thaliana]	gi|332189094|gb|CP002684.1|	408	1e-111	Arabidopsis thaliana chromosome 1, complete sequence	sp|Q9LN86|DRE1F_ARATH	335	4e-92	Dehydration-responsive element-binding protein 1F OS=Arabidopsis thaliana GN=DREB1F PE=2 SV=1	--	--	--	--	--	K09286	7e-40	162	ath:AT4G25480	EREBP-like factor	GO:0016049//cell growth;GO:0048510//regulation of timing of transition from vegetative to reproductive phase;GO:0009414//response to water deprivation;GO:0010371//regulation of gibberellin biosynthetic process;GO:0009651//response to salt stress;GO:0006355//regulation of transcription, DNA-dependent;GO:0009408//response to heat;GO:0050826//response to freezing	GO:0043565//sequence-specific DNA binding;GO:0003700//sequence-specific DNA binding transcription factor activity	GO:0005634//nucleus
CL1700.Contig4_NAU-LB	875	1	0.054	gi|15222028|ref|NP_172721.1|	322	7e-87	dehydration-responsive element-binding protein 1F [Arabidopsis thaliana] >gi|47605747|sp|Q9LN86.1|DRE1F_ARATH RecName: Full=Dehydration-responsive element-binding protein 1F; Short=Protein DREB1F >gi|9502389|gb|AAF88096.1|AC025417_24 T12C24.14 [Arabidopsis thaliana] >gi|332190780|gb|AEE28901.1| dehydration-responsive element-binding protein 1F [Arabidopsis thaliana]	gi|332189094|gb|CP002684.1|	297	1e-77	Arabidopsis thaliana chromosome 1, complete sequence	sp|Q9LN86|DRE1F_ARATH	322	2e-88	Dehydration-responsive element-binding protein 1F OS=Arabidopsis thaliana GN=DREB1F PE=2 SV=1	--	--	--	--	--	K09286	9e-39	158	ath:AT4G25480	EREBP-like factor	GO:0016049//cell growth;GO:0048510//regulation of timing of transition from vegetative to reproductive phase;GO:0009414//response to water deprivation;GO:0010371//regulation of gibberellin biosynthetic process;GO:0009651//response to salt stress;GO:0006355//regulation of transcription, DNA-dependent;GO:0009408//response to heat;GO:0050826//response to freezing	GO:0043565//sequence-specific DNA binding;GO:0003700//sequence-specific DNA binding transcription factor activity	GO:0005634//nucleus
CL1700.Contig5_NAU-LB	1134	0	0	gi|15222028|ref|NP_172721.1|	340.9	2e-92	dehydration-responsive element-binding protein 1F [Arabidopsis thaliana] >gi|47605747|sp|Q9LN86.1|DRE1F_ARATH RecName: Full=Dehydration-responsive element-binding protein 1F; Short=Protein DREB1F >gi|9502389|gb|AAF88096.1|AC025417_24 T12C24.14 [Arabidopsis thaliana] >gi|332190780|gb|AEE28901.1| dehydration-responsive element-binding protein 1F [Arabidopsis thaliana]	gi|332189094|gb|CP002684.1|	444	1e-122	Arabidopsis thaliana chromosome 1, complete sequence	sp|Q9LN86|DRE1F_ARATH	340	7e-94	Dehydration-responsive element-binding protein 1F OS=Arabidopsis thaliana GN=DREB1F PE=2 SV=1	--	--	--	--	--	K09286	6e-41	166	ath:AT4G25480	EREBP-like factor	GO:0016049//cell growth;GO:0048510//regulation of timing of transition from vegetative to reproductive phase;GO:0009414//response to water deprivation;GO:0010371//regulation of gibberellin biosynthetic process;GO:0009651//response to salt stress;GO:0006355//regulation of transcription, DNA-dependent;GO:0009408//response to heat;GO:0050826//response to freezing	GO:0043565//sequence-specific DNA binding;GO:0003700//sequence-specific DNA binding transcription factor activity	GO:0005634//nucleus
CL1700.Contig6_NAU-LB	1082	20	0.8726	gi|15222028|ref|NP_172721.1|	320.9	2e-86	dehydration-responsive element-binding protein 1F [Arabidopsis thaliana] >gi|47605747|sp|Q9LN86.1|DRE1F_ARATH RecName: Full=Dehydration-responsive element-binding protein 1F; Short=Protein DREB1F >gi|9502389|gb|AAF88096.1|AC025417_24 T12C24.14 [Arabidopsis thaliana] >gi|332190780|gb|AEE28901.1| dehydration-responsive element-binding protein 1F [Arabidopsis thaliana]	gi|332189094|gb|CP002684.1|	408	1e-111	Arabidopsis thaliana chromosome 1, complete sequence	sp|Q9LN86|DRE1F_ARATH	320	7e-88	Dehydration-responsive element-binding protein 1F OS=Arabidopsis thaliana GN=DREB1F PE=2 SV=1	--	--	--	--	--	K09286	1e-38	158	ath:AT4G25480	EREBP-like factor	GO:0016049//cell growth;GO:0048510//regulation of timing of transition from vegetative to reproductive phase;GO:0009414//response to water deprivation;GO:0010371//regulation of gibberellin biosynthetic process;GO:0009651//response to salt stress;GO:0006355//regulation of transcription, DNA-dependent;GO:0009408//response to heat;GO:0050826//response to freezing	GO:0043565//sequence-specific DNA binding;GO:0003700//sequence-specific DNA binding transcription factor activity	GO:0005634//nucleus
CL1700.Contig7_NAU-LB	918	303	15.5818	gi|15222028|ref|NP_172721.1|	325.5	7e-88	dehydration-responsive element-binding protein 1F [Arabidopsis thaliana] >gi|47605747|sp|Q9LN86.1|DRE1F_ARATH RecName: Full=Dehydration-responsive element-binding protein 1F; Short=Protein DREB1F >gi|9502389|gb|AAF88096.1|AC025417_24 T12C24.14 [Arabidopsis thaliana] >gi|332190780|gb|AEE28901.1| dehydration-responsive element-binding protein 1F [Arabidopsis thaliana]	gi|332189094|gb|CP002684.1|	250	2e-63	Arabidopsis thaliana chromosome 1, complete sequence	sp|Q9LN86|DRE1F_ARATH	325	2e-89	Dehydration-responsive element-binding protein 1F OS=Arabidopsis thaliana GN=DREB1F PE=2 SV=1	--	--	--	--	--	K09286	8e-41	165	ath:AT4G25480	EREBP-like factor	GO:0016049//cell growth;GO:0048510//regulation of timing of transition from vegetative to reproductive phase;GO:0009414//response to water deprivation;GO:0010371//regulation of gibberellin biosynthetic process;GO:0009651//response to salt stress;GO:0006355//regulation of transcription, DNA-dependent;GO:0009408//response to heat;GO:0050826//response to freezing	GO:0043565//sequence-specific DNA binding;GO:0003700//sequence-specific DNA binding transcription factor activity	GO:0005634//nucleus
CL1826.Contig1_NAU-LB	1224	64	2.4684	gi|312282913|dbj|BAJ34322.1|	377.5	2e-103	unnamed protein product [Thellungiella halophila]	gi|312282912|dbj|AK353236.1|	605	1e-170	Thellungiella halophila mRNA, complete cds, clone: RTFL01-22-N21	sp|Q9XIB5|REM19_ARATH	368	4e-102	B3 domain-containing protein REM19 OS=Arabidopsis thaliana GN=REM19 PE=2 SV=1	--	--	--	--	--	--	--	--	--	--	GO:0010048//vernalization response;GO:0006355//regulation of transcription, DNA-dependent;GO:0032880//regulation of protein localization;GO:0009909//regulation of flower development;GO:0034613//cellular protein localization	GO:0003677//DNA binding;GO:0005515//protein binding;GO:0003700//sequence-specific DNA binding transcription factor activity	GO:0005654//nucleoplasm;GO:0005886//plasma membrane
CL1826.Contig2_NAU-LB	1212	197	7.6733	gi|312282913|dbj|BAJ34322.1|	355.9	8e-97	unnamed protein product [Thellungiella halophila]	gi|312282912|dbj|AK353236.1|	535	1e-149	Thellungiella halophila mRNA, complete cds, clone: RTFL01-22-N21	sp|Q9XIB5|REM19_ARATH	344	5e-95	B3 domain-containing protein REM19 OS=Arabidopsis thaliana GN=REM19 PE=2 SV=1	--	--	--	--	--	--	--	--	--	--	GO:0010048//vernalization response;GO:0006355//regulation of transcription, DNA-dependent;GO:0032880//regulation of protein localization;GO:0009909//regulation of flower development;GO:0034613//cellular protein localization	GO:0003677//DNA binding;GO:0005515//protein binding;GO:0003700//sequence-specific DNA binding transcription factor activity	GO:0005654//nucleoplasm;GO:0005886//plasma membrane
CL1838.Contig1_NAU-LB	2902	86	1.399	gi|328684593|gb|AEB33726.1|	175.3	6e-173	EARLY FLOWERING 3 [Brassica rapa]	gi|328684592|gb|HQ615936.1|	862	0	Brassica rapa EARLY FLOWERING 3 (ELF3) mRNA, complete cds	sp|O82804|ELF3_ARATH	369	3e-158	Protein EARLY FLOWERING 3 OS=Arabidopsis thaliana GN=ELF3 PE=1 SV=1	--	--	--	--	--	K12125	1e-159	371	aly:ARALYDRAFT_481449	protein EARLY FLOWERING 3	GO:0009585//red, far-red light phototransduction;GO:0009409//response to cold;GO:0048573//photoperiodism, flowering;GO:0009909//regulation of flower development;GO:0010119//regulation of stomatal movement;GO:0007623//circadian rhythm;GO:0010031//circumnutation;GO:0009733//response to auxin stimulus;GO:0009737//response to abscisic acid stimulus;GO:0009826//unidimensional cell growth	GO:0008022//protein C-terminus binding;GO:0003700//sequence-specific DNA binding transcription factor activity	GO:0005634//nucleus
CL1838.Contig2_NAU-LB	2831	104	1.7343	gi|328684593|gb|AEB33726.1|	605.9	1e-171	EARLY FLOWERING 3 [Brassica rapa]	gi|328684592|gb|HQ615936.1|	860	0	Brassica rapa EARLY FLOWERING 3 (ELF3) mRNA, complete cds	sp|O82804|ELF3_ARATH	576	2e-164	Protein EARLY FLOWERING 3 OS=Arabidopsis thaliana GN=ELF3 PE=1 SV=1	--	--	--	--	--	K12125	7e-166	583	aly:ARALYDRAFT_481449	protein EARLY FLOWERING 3	GO:0009585//red, far-red light phototransduction;GO:0009409//response to cold;GO:0048573//photoperiodism, flowering;GO:0009909//regulation of flower development;GO:0010119//regulation of stomatal movement;GO:0007623//circadian rhythm;GO:0010031//circumnutation;GO:0009733//response to auxin stimulus;GO:0009737//response to abscisic acid stimulus;GO:0009826//unidimensional cell growth	GO:0008022//protein C-terminus binding	GO:0005634//nucleus
CL1838.Contig3_NAU-LB	3071	41	0.6303	gi|297822051|ref|XP_002878908.1|	641	0	hypothetical protein ARALYDRAFT_481449 [Arabidopsis lyrata subsp. lyrata] >gi|297324747|gb|EFH55167.1| hypothetical protein ARALYDRAFT_481449 [Arabidopsis lyrata subsp. lyrata]	gi|199580108|gb|AC189412.2|	450	1e-123	Brassica rapa subsp. pekinensis clone KBrB060F02, complete sequence	sp|O82804|ELF3_ARATH	636	0	Protein EARLY FLOWERING 3 OS=Arabidopsis thaliana GN=ELF3 PE=1 SV=1	--	--	--	--	--	K12125	0	640	aly:ARALYDRAFT_481449	protein EARLY FLOWERING 3	GO:0009585//red, far-red light phototransduction;GO:0009409//response to cold;GO:0048573//photoperiodism, flowering;GO:0009909//regulation of flower development;GO:0010119//regulation of stomatal movement;GO:0007623//circadian rhythm;GO:0010031//circumnutation;GO:0009733//response to auxin stimulus;GO:0009737//response to abscisic acid stimulus;GO:0009826//unidimensional cell growth	GO:0008022//protein C-terminus binding	GO:0005634//nucleus
CL1838.Contig4_NAU-LB	3142	112	1.6828	gi|297822051|ref|XP_002878908.1|	214.5	6e-176	hypothetical protein ARALYDRAFT_481449 [Arabidopsis lyrata subsp. lyrata] >gi|297324747|gb|EFH55167.1| hypothetical protein ARALYDRAFT_481449 [Arabidopsis lyrata subsp. lyrata]	gi|199580108|gb|AC189412.2|	450	1e-123	Brassica rapa subsp. pekinensis clone KBrB060F02, complete sequence	sp|O82804|ELF3_ARATH	429	4e-176	Protein EARLY FLOWERING 3 OS=Arabidopsis thaliana GN=ELF3 PE=1 SV=1	--	--	--	--	--	K12125	5e-177	429	aly:ARALYDRAFT_481449	protein EARLY FLOWERING 3	GO:0009585//red, far-red light phototransduction;GO:0009409//response to cold;GO:0048573//photoperiodism, flowering;GO:0009909//regulation of flower development;GO:0010119//regulation of stomatal movement;GO:0007623//circadian rhythm;GO:0010031//circumnutation;GO:0009733//response to auxin stimulus;GO:0009737//response to abscisic acid stimulus;GO:0009826//unidimensional cell growth	GO:0008022//protein C-terminus binding;GO:0003700//sequence-specific DNA binding transcription factor activity	GO:0005634//nucleus
CL1845.Contig1_NAU-LB	882	54	2.8903	gi|116831166|gb|ABK28537.1|	322.4	6e-87	unknown [Arabidopsis thaliana]	gi|23304709|emb|AJ508409.1|	410	1e-111	Brassica oleracea var. botrytis mRNA for MADS-box protein AGL6-a (agl6-a gene), short splice variant	sp|P29386|AGL6_ARATH	322	2e-88	Agamous-like MADS-box protein AGL6 OS=Arabidopsis thaliana GN=AGL6 PE=1 SV=2	YPL089c	62	1e-09	COG5068	Regulator of arginine metabolism and related MADS box-containing transcription factors	K09264	5e-88	322	ath:AT2G45650	MADS-box transcription factor, plant	GO:0009911//positive regulation of flower development;GO:0010228//vegetative to reproductive phase transition of meristem;GO:0048481//ovule development;GO:0006351//transcription, DNA-dependent	GO:0003677//DNA binding;GO:0005515//protein binding;GO:0003700//sequence-specific DNA binding transcription factor activity	GO:0005634//nucleus
CL1845.Contig2_NAU-LB	954	21	1.0392	gi|116831166|gb|ABK28537.1|	87	1e-81	unknown [Arabidopsis thaliana]	gi|23304709|emb|AJ508409.1|	412	1e-112	Brassica oleracea var. botrytis mRNA for MADS-box protein AGL6-a (agl6-a gene), short splice variant	sp|P29386|AGL6_ARATH	239	4e-83	Agamous-like MADS-box protein AGL6 OS=Arabidopsis thaliana GN=AGL6 PE=1 SV=2	--	--	--	--	--	K09264	1e-82	239	ath:AT2G45650	MADS-box transcription factor, plant	GO:0006355//regulation of transcription, DNA-dependent;GO:0009911//positive regulation of flower development;GO:0010228//vegetative to reproductive phase transition of meristem;GO:0048481//ovule development	GO:0003677//DNA binding;GO:0016491//oxidoreductase activity;GO:0005515//protein binding;GO:0003700//sequence-specific DNA binding transcription factor activity	GO:0005634//nucleus
CL1845.Contig3_NAU-LB	832	19	1.0781	gi|116831166|gb|ABK28537.1|	320.1	2e-86	unknown [Arabidopsis thaliana]	gi|23304709|emb|AJ508409.1|	579	1e-162	Brassica oleracea var. botrytis mRNA for MADS-box protein AGL6-a (agl6-a gene), short splice variant	sp|P29386|AGL6_ARATH	320	8e-88	Agamous-like MADS-box protein AGL6 OS=Arabidopsis thaliana GN=AGL6 PE=1 SV=2	--	--	--	--	--	K09264	2e-87	320	ath:AT2G45650	MADS-box transcription factor, plant	GO:0006355//regulation of transcription, DNA-dependent;GO:0009911//positive regulation of flower development;GO:0010228//vegetative to reproductive phase transition of meristem;GO:0048481//ovule development	GO:0003677//DNA binding;GO:0016491//oxidoreductase activity;GO:0005515//protein binding;GO:0003700//sequence-specific DNA binding transcription factor activity	GO:0005634//nucleus
CL1867.Contig1_NAU-LB	221	24	5.1267	gi|22654981|gb|AAM98083.1|	70.1	1e-11	AT4g31540/F3L17_110 [Arabidopsis thaliana] >gi|28416523|gb|AAO42792.1| AT4g31540/F3L17_110 [Arabidopsis thaliana]	gi|460261237|gb|GABL01011032.1|	141	3e-31	TSA: Camelina sativa comp27167_c0_seq1 transcribed RNA sequence	--	--	--	--	--	--	--	--	--	K07195	8e-13	70.1	ath:AT4G31540	exocyst complex component 7	GO:0006904//vesicle docking involved in exocytosis	-	GO:0000145//exocyst;GO:0005829//cytosol
CL1867.Contig2_NAU-LB	322	24	3.5186	gi|22654981|gb|AAM98083.1|	137.5	6e-32	AT4g31540/F3L17_110 [Arabidopsis thaliana] >gi|28416523|gb|AAO42792.1| AT4g31540/F3L17_110 [Arabidopsis thaliana]	gi|199579902|gb|AC189217.2|	315	2e-83	Brassica rapa subsp. pekinensis clone KBrB010F06, complete sequence	--	--	--	--	--	--	--	--	--	K07195	4e-33	137	ath:AT4G31540	exocyst complex component 7	GO:0006904//vesicle docking involved in exocytosis	-	GO:0000145//exocyst;GO:0005829//cytosol
CL1880.Contig1_NAU-LB	1742	346	9.3766	gi|297808313|ref|XP_002872040.1|	705.7	0	enhancer of ag-4 2 [Arabidopsis lyrata subsp. lyrata] >gi|297317877|gb|EFH48299.1| enhancer of ag-4 2 [Arabidopsis lyrata subsp. lyrata]	gi|297808312|ref|XM_002871994.1|	868	0	Arabidopsis lyrata subsp. lyrata enhancer of ag-4 2 (HUA2), mRNA	sp|Q9XER9|HUA2_ARATH	691	0	ENHANCER OF AG-4 protein 2 OS=Arabidopsis thaliana GN=HUA2 PE=2 SV=1	XF0818	98.6	3e-20	COG2730	Endoglucanase	K01115	6e-28	124	vcn:VOLCADRAFT_99471	phospholipase D [EC:3.1.4.4]	GO:0009910//negative regulation of flower development;GO:0048510//regulation of timing of transition from vegetative to reproductive phase;GO:0048497//maintenance of floral organ identity;GO:0006397//mRNA processing	GO:0003700//sequence-specific DNA binding transcription factor activity	GO:0009506//plasmodesma;GO:0005634//nucleus
CL1989.Contig1_NAU-LB	1224	129	4.9754	gi|222423832|dbj|BAH19881.1|	412.9	5e-114	AT3G04630 [Arabidopsis thaliana]	gi|222423831|dbj|AK317197.1|	492	1e-136	Arabidopsis thaliana AT3G04630 mRNA, complete cds, clone: RAFL21-58-L21	sp|Q8GYX9|WDL1_ARATH	411	5e-115	Protein WVD2-like 1 OS=Arabidopsis thaliana GN=WDL1 PE=2 SV=1	--	--	--	--	--	--	--	--	--	--	GO:0009825//multidimensional cell growth;GO:0001578//microtubule bundle formation;GO:0007163//establishment or maintenance of cell polarity;GO:0010031//circumnutation;GO:0010015//root morphogenesis;GO:0010091//trichome branching	-	GO:0055028//cortical microtubule;GO:0005634//nucleus
CL1989.Contig3_NAU-LB	1075	3	0.1317	gi|222423832|dbj|BAH19881.1|	406.8	3e-112	AT3G04630 [Arabidopsis thaliana]	gi|222423831|dbj|AK317197.1|	549	1e-153	Arabidopsis thaliana AT3G04630 mRNA, complete cds, clone: RAFL21-58-L21	sp|Q8GYX9|WDL1_ARATH	405	3e-113	Protein WVD2-like 1 OS=Arabidopsis thaliana GN=WDL1 PE=2 SV=1	--	--	--	--	--	--	--	--	--	--	GO:0009825//multidimensional cell growth;GO:0001578//microtubule bundle formation;GO:0007163//establishment or maintenance of cell polarity;GO:0010031//circumnutation;GO:0010015//root morphogenesis;GO:0010091//trichome branching	-	GO:0055028//cortical microtubule;GO:0005634//nucleus
CL2016.Contig2_NAU-LB	2063	139	3.1808	gi|297798860|ref|XP_002867314.1|	1203.7	0	Skb1 methyltransferase family protein [Arabidopsis lyrata subsp. lyrata] >gi|297313150|gb|EFH43573.1| Skb1 methyltransferase family protein [Arabidopsis lyrata subsp. lyrata]	gi|297798859|ref|XM_002867268.1|	2268	0	Arabidopsis lyrata subsp. lyrata Skb1 methyltransferase family protein, mRNA	sp|Q8GWT4|ANM15_ARATH	1195	0	Protein arginine N-methyltransferase 1.5 OS=Arabidopsis thaliana GN=PMRT15 PE=1 SV=2	--	--	--	--	--	K02516	0	1203	aly:ARALYDRAFT_491633	protein arginine N-methyltransferase 5 [EC:2.1.1.125]	GO:0050826//response to freezing;GO:0009793//embryo development ending in seed dormancy;GO:0006406//mRNA export from nucleus;GO:0016310//phosphorylation;GO:0048449//floral organ formation;GO:0009640//photomorphogenesis;GO:0034969//histone arginine methylation;GO:0009560//embryo sac egg cell differentiation;GO:0019915//lipid storage;GO:0010182//sugar mediated signaling pathway;GO:0009933//meristem…	GO:0016301//kinase activity;GO:0008469//histone-arginine N-methyltransferase activity	GO:0005829//cytosol
CL2063.Contig1_NAU-LB	928	38	1.9331	gi|312283199|dbj|BAJ34465.1|	335.1	9e-91	unnamed protein product [Thellungiella halophila]	gi|312283198|dbj|AK353379.1|	694	0	Thellungiella halophila mRNA, complete cds, clone: RTFL01-41-M24	sp|Q8VY64|NFYA4_ARATH	329	1e-90	Nuclear transcription factor Y subunit A-4 OS=Arabidopsis thaliana GN=NFYA4 PE=2 SV=1	YGL237c	90.9	3e-18	COG5224	CCAAT-binding factor, subunit B	K08064	9e-29	125	bdi:100842793	nuclear transcription factor Y, alpha	GO:0016036//cellular response to phosphate starvation;GO:0009813//flavonoid biosynthetic process;GO:0019375//galactolipid biosynthetic process;GO:0009739//response to gibberellin stimulus;GO:0010264//myo-inositol hexakisphosphate biosynthetic process;GO:0009651//response to salt stress;GO:0009753//response to jasmonic acid stimulus;GO:0045892//negative regulation of transcription, DNA-dependent;G…	GO:0003677//DNA binding;GO:0003700//sequence-specific DNA binding transcription factor activity	GO:0016602//CCAAT-binding factor complex
CL2063.Contig2_NAU-LB	1058	203	9.0579	gi|312283199|dbj|BAJ34465.1|	236.5	5e-61	unnamed protein product [Thellungiella halophila]	gi|312283198|dbj|AK353379.1|	462	1e-127	Thellungiella halophila mRNA, complete cds, clone: RTFL01-41-M24	sp|Q8VY64|NFYA4_ARATH	231	4e-61	Nuclear transcription factor Y subunit A-4 OS=Arabidopsis thaliana GN=NFYA4 PE=2 SV=1	YGL237c	89.4	1e-17	COG5224	CCAAT-binding factor, subunit B	K08064	1e-26	118	gmx:100782085	nuclear transcription factor Y, alpha	GO:0016036//cellular response to phosphate starvation;GO:0009813//flavonoid biosynthetic process;GO:0019375//galactolipid biosynthetic process;GO:0009739//response to gibberellin stimulus;GO:0010264//myo-inositol hexakisphosphate biosynthetic process;GO:0009651//response to salt stress;GO:0009753//response to jasmonic acid stimulus;GO:0045892//negative regulation of transcription, DNA-dependent;G…	GO:0003677//DNA binding;GO:0003700//sequence-specific DNA binding transcription factor activity	GO:0016602//CCAAT-binding factor complex
CL2261.Contig1_NAU-LB	3486	156	2.1126	gi|297830956|ref|XP_002883360.1|	1656	0	time for coffee [Arabidopsis lyrata subsp. lyrata] >gi|297329200|gb|EFH59619.1| time for coffee [Arabidopsis lyrata subsp. lyrata]	gi|297830955|ref|XM_002883314.1|	1298	0	Arabidopsis lyrata subsp. lyrata time for coffee, mRNA	sp|Q94KE2|TIC_ARATH	1638	0	Protein TIME FOR COFFEE OS=Arabidopsis thaliana GN=TIC PE=1 SV=2	YKL032c	66.2	4e-10	COG5648	Chromatin-associated proteins containing the HMG domain	K04498	3e-11	69.7	ppp:PHYPADRAFT_10108	E1A/CREB-binding protein [EC:2.3.1.48]	GO:0042752//regulation of circadian rhythm;GO:0048574//long-day photoperiodism, flowering;GO:0009639//response to red or far red light	-	GO:0005634//nucleus
CL2261.Contig10_NAU-LB	3375	815	11.3999	gi|297830956|ref|XP_002883360.1|	1561.2	0	time for coffee [Arabidopsis lyrata subsp. lyrata] >gi|297329200|gb|EFH59619.1| time for coffee [Arabidopsis lyrata subsp. lyrata]	gi|297830955|ref|XM_002883314.1|	2192	0	Arabidopsis lyrata subsp. lyrata time for coffee, mRNA	sp|Q94KE2|TIC_ARATH	1543	0	Protein TIME FOR COFFEE OS=Arabidopsis thaliana GN=TIC PE=1 SV=2	YKL032c	66.2	3e-10	COG5648	Chromatin-associated proteins containing the HMG domain	K14306	2e-09	63.9	aly:ARALYDRAFT_483630	nuclear pore complex protein Nup62	GO:0042752//regulation of circadian rhythm;GO:0048574//long-day photoperiodism, flowering;GO:0009639//response to red or far red light	-	GO:0005634//nucleus
CL2261.Contig11_NAU-LB	2372	161	3.2043	gi|297830956|ref|XP_002883360.1|	1040	0	time for coffee [Arabidopsis lyrata subsp. lyrata] >gi|297329200|gb|EFH59619.1| time for coffee [Arabidopsis lyrata subsp. lyrata]	gi|297830955|ref|XM_002883314.1|	835	0	Arabidopsis lyrata subsp. lyrata time for coffee, mRNA	sp|Q94KE2|TIC_ARATH	1010	0	Protein TIME FOR COFFEE OS=Arabidopsis thaliana GN=TIC PE=1 SV=2	YKL032c	64.3	9e-10	COG5648	Chromatin-associated proteins containing the HMG domain	K04498	1e-09	63.5	ppp:PHYPADRAFT_10108	E1A/CREB-binding protein [EC:2.3.1.48]	GO:0042752//regulation of circadian rhythm;GO:0048574//long-day photoperiodism, flowering;GO:0009639//response to red or far red light	-	GO:0005634//nucleus
CL2261.Contig2_NAU-LB	2145	691	15.2079	gi|18403361|ref|NP_566705.1|	1092.4	0	protein TIME FOR COFFEE [Arabidopsis thaliana] >gi|172045840|sp|Q94KE2.2|TIC_ARATH RecName: Full=Protein TIME FOR COFFEE >gi|332643107|gb|AEE76628.1| protein TIME FOR COFFEE [Arabidopsis thaliana]	gi|297830955|ref|XM_002883314.1|	1554	0	Arabidopsis lyrata subsp. lyrata time for coffee, mRNA	sp|Q94KE2|TIC_ARATH	1092	0	Protein TIME FOR COFFEE OS=Arabidopsis thaliana GN=TIC PE=1 SV=2	--	--	--	--	--	K14306	4e-06	52	aly:ARALYDRAFT_483630	nuclear pore complex protein Nup62	GO:0042752//regulation of circadian rhythm;GO:0048574//long-day photoperiodism, flowering;GO:0009639//response to red or far red light	-	GO:0005634//nucleus
CL2261.Contig3_NAU-LB	3537	261	3.4836	gi|297830956|ref|XP_002883360.1|	1716	0	time for coffee [Arabidopsis lyrata subsp. lyrata] >gi|297329200|gb|EFH59619.1| time for coffee [Arabidopsis lyrata subsp. lyrata]	gi|297830955|ref|XM_002883314.1|	2399	0	Arabidopsis lyrata subsp. lyrata time for coffee, mRNA	sp|Q94KE2|TIC_ARATH	1698	0	Protein TIME FOR COFFEE OS=Arabidopsis thaliana GN=TIC PE=1 SV=2	YKL032c	66.2	4e-10	COG5648	Chromatin-associated proteins containing the HMG domain	K14306	2e-09	63.9	aly:ARALYDRAFT_483630	nuclear pore complex protein Nup62	GO:0042752//regulation of circadian rhythm;GO:0048574//long-day photoperiodism, flowering;GO:0009639//response to red or far red light	-	GO:0005634//nucleus
CL2261.Contig4_NAU-LB	2557	17	0.3139	gi|297830956|ref|XP_002883360.1|	1055.8	0	time for coffee [Arabidopsis lyrata subsp. lyrata] >gi|297329200|gb|EFH59619.1| time for coffee [Arabidopsis lyrata subsp. lyrata]	gi|297830955|ref|XM_002883314.1|	1033	0	Arabidopsis lyrata subsp. lyrata time for coffee, mRNA	sp|Q94KE2|TIC_ARATH	1038	0	Protein TIME FOR COFFEE OS=Arabidopsis thaliana GN=TIC PE=1 SV=2	YKL032c	72	5e-12	COG5648	Chromatin-associated proteins containing the HMG domain	K04498	2e-09	63.5	ppp:PHYPADRAFT_10108	E1A/CREB-binding protein [EC:2.3.1.48]	GO:0042752//regulation of circadian rhythm;GO:0048574//long-day photoperiodism, flowering;GO:0009639//response to red or far red light	-	GO:0005634//nucleus
CL2261.Contig5_NAU-LB	2442	365	7.0561	gi|297830956|ref|XP_002883360.1|	1081.6	0	time for coffee [Arabidopsis lyrata subsp. lyrata] >gi|297329200|gb|EFH59619.1| time for coffee [Arabidopsis lyrata subsp. lyrata]	gi|297830955|ref|XM_002883314.1|	1132	0	Arabidopsis lyrata subsp. lyrata time for coffee, mRNA	sp|Q94KE2|TIC_ARATH	1052	0	Protein TIME FOR COFFEE OS=Arabidopsis thaliana GN=TIC PE=1 SV=2	YKL032c	72	4e-12	COG5648	Chromatin-associated proteins containing the HMG domain	K11323	6e-09	61.6	vcn:VOLCADRAFT_121342	histone arginine demethylase JMJD6 [EC:1.14.11.-]	GO:0042752//regulation of circadian rhythm;GO:0048574//long-day photoperiodism, flowering;GO:0009639//response to red or far red light	-	GO:0005634//nucleus
CL2261.Contig6_NAU-LB	1221	34	1.3146	gi|297830956|ref|XP_002883360.1|	381.3	1e-104	time for coffee [Arabidopsis lyrata subsp. lyrata] >gi|297329200|gb|EFH59619.1| time for coffee [Arabidopsis lyrata subsp. lyrata]	gi|199580007|gb|AC189327.2|	904	0	Brassica rapa subsp. pekinensis clone KBrB037A01, complete sequence	sp|Q94KE2|TIC_ARATH	374	6e-104	Protein TIME FOR COFFEE OS=Arabidopsis thaliana GN=TIC PE=1 SV=2	--	--	--	--	--	--	--	--	--	--	GO:0042752//regulation of circadian rhythm;GO:0048574//long-day photoperiodism, flowering;GO:0009639//response to red or far red light	-	GO:0005634//nucleus
CL2261.Contig7_NAU-LB	1109	31	1.3196	gi|297830956|ref|XP_002883360.1|	408.3	1e-112	time for coffee [Arabidopsis lyrata subsp. lyrata] >gi|297329200|gb|EFH59619.1| time for coffee [Arabidopsis lyrata subsp. lyrata]	gi|199580007|gb|AC189327.2|	652	0	Brassica rapa subsp. pekinensis clone KBrB037A01, complete sequence	sp|Q94KE2|TIC_ARATH	389	2e-108	Protein TIME FOR COFFEE OS=Arabidopsis thaliana GN=TIC PE=1 SV=2	--	--	--	--	--	K03509	4e-06	50.8	vcn:VOLCADRAFT_116690	DNA polymerase eta subunit [EC:2.7.7.7]	GO:0042752//regulation of circadian rhythm;GO:0048574//long-day photoperiodism, flowering;GO:0009639//response to red or far red light	-	GO:0005634//nucleus
CL2261.Contig9_NAU-LB	2369	137	2.7301	gi|297830956|ref|XP_002883360.1|	1050	0	time for coffee [Arabidopsis lyrata subsp. lyrata] >gi|297329200|gb|EFH59619.1| time for coffee [Arabidopsis lyrata subsp. lyrata]	gi|297830955|ref|XM_002883314.1|	906	0	Arabidopsis lyrata subsp. lyrata time for coffee, mRNA	sp|Q94KE2|TIC_ARATH	1025	0	Protein TIME FOR COFFEE OS=Arabidopsis thaliana GN=TIC PE=1 SV=2	YKL032c	66.2	2e-10	COG5648	Chromatin-associated proteins containing the HMG domain	K04498	2e-11	70.1	ppp:PHYPADRAFT_10108	E1A/CREB-binding protein [EC:2.3.1.48]	GO:0042752//regulation of circadian rhythm;GO:0048574//long-day photoperiodism, flowering;GO:0009639//response to red or far red light	-	GO:0005634//nucleus
CL2299.Contig1_NAU-LB	1752	593	15.9786	gi|297816038|ref|XP_002875902.1|	708.4	0	hypothetical protein ARALYDRAFT_485204 [Arabidopsis lyrata subsp. lyrata] >gi|297321740|gb|EFH52161.1| hypothetical protein ARALYDRAFT_485204 [Arabidopsis lyrata subsp. lyrata]	gi|79586697|ref|NM_148863.3|	763	0	Arabidopsis thaliana relative of early flowering 6 protein (REF6) mRNA, complete cds	sp|Q9STM3|REF6_ARATH	684	0	Lysine-specific demethylase REF6 OS=Arabidopsis thaliana GN=REF6 PE=1 SV=1	--	--	--	--	--	K03243	2e-06	52.4	cre:CHLREDRAFT_141272	translation initiation factor 5B	GO:0035067//negative regulation of histone acetylation;GO:0009741//response to brassinosteroid stimulus;GO:0010228//vegetative to reproductive phase transition of meristem;GO:0033169//histone H3-K9 demethylation;GO:0048366//leaf development;GO:0009826//unidimensional cell growth	GO:0005488//binding;GO:0003700//sequence-specific DNA binding transcription factor activity	GO:0005634//nucleus
CL2299.Contig3_NAU-LB	331	26	3.7082	gi|79586698|ref|NP_680116.2|	211.1	4e-54	relative of early flowering 6 protein [Arabidopsis thaliana] >gi|75337637|sp|Q9STM3.1|REF6_ARATH RecName: Full=Lysine-specific demethylase REF6; AltName: Full=Jumonji domain-containing protein 12; AltName: Full=Lysine-specific histone demethylase REF6; AltName: Full=Protein RELATIVE OF EARLY FLOWERING 6 >gi|50513173|gb|AAT77779.1| relative of early flowering 6 [Arabidopsis thaliana] >gi|332644895…	gi|79586697|ref|NM_148863.3|	389	1e-105	Arabidopsis thaliana relative of early flowering 6 protein (REF6) mRNA, complete cds	sp|Q9STM3|REF6_ARATH	211	1e-55	Lysine-specific demethylase REF6 OS=Arabidopsis thaliana GN=REF6 PE=1 SV=1	--	--	--	--	--	--	--	--	--	--	GO:0035067//negative regulation of histone acetylation;GO:0009741//response to brassinosteroid stimulus;GO:0032259//methylation;GO:0010228//vegetative to reproductive phase transition of meristem;GO:0033169//histone H3-K9 demethylation;GO:0048366//leaf development;GO:0009826//unidimensional cell growth	GO:0008270//zinc ion binding;GO:0003676//nucleic acid binding;GO:0003700//sequence-specific DNA binding transcription factor activity;GO:0008168//methyltransferase activity	GO:0005634//nucleus
CL2359.Contig1_NAU-LB	1456	368	11.9318	gi|297796569|ref|XP_002866169.1|	625.9	5e-178	hypothetical protein ARALYDRAFT_495776 [Arabidopsis lyrata subsp. lyrata] >gi|297312004|gb|EFH42428.1| hypothetical protein ARALYDRAFT_495776 [Arabidopsis lyrata subsp. lyrata]	gi|30696795|ref|NM_125069.2|	985	0	Arabidopsis thaliana GATA transcription factor 21 (GNC) mRNA, complete cds	sp|Q5HZ36|GAT21_ARATH	617	5e-177	GATA transcription factor 21 OS=Arabidopsis thaliana GN=GATA21 PE=1 SV=2	YMR136w	68.6	3e-11	COG5641	GATA Zn-finger-containing transcription factor	--	--	--	--	--	GO:0009740//gibberellic acid mediated signaling pathway;GO:0009910//negative regulation of flower development;GO:0009965//leaf morphogenesis;GO:0030154//cell differentiation;GO:0009416//response to light stimulus;GO:0010187//negative regulation of seed germination;GO:0045893//positive regulation of transcription, DNA-dependent;GO:0010255//glucose mediated signaling pathway;GO:0009735//response to…	GO:0005515//protein binding;GO:0008270//zinc ion binding;GO:0044212//transcription regulatory region DNA binding;GO:0043565//sequence-specific DNA binding;GO:0003700//sequence-specific DNA binding transcription factor activity	GO:0005634//nucleus
CL2359.Contig2_NAU-LB	971	194	9.4319	gi|15241967|ref|NP_200497.1|	412.1	6e-114	GATA transcription factor 21 [Arabidopsis thaliana] >gi|71660831|sp|Q5HZ36.2|GAT21_ARATH RecName: Full=GATA transcription factor 21 >gi|109134121|gb|ABG25059.1| At5g56860 [Arabidopsis thaliana] >gi|332009432|gb|AED96815.1| GATA transcription factor 21 [Arabidopsis thaliana]	gi|21407727|gb|AY088953.1|	569	1e-159	Arabidopsis thaliana clone 110454 mRNA, complete sequence	sp|Q5HZ36|GAT21_ARATH	412	2e-115	GATA transcription factor 21 OS=Arabidopsis thaliana GN=GATA21 PE=1 SV=2	ECU02g0260	54.7	2e-07	COG5641	GATA Zn-finger-containing transcription factor	--	--	--	--	--	GO:0009740//gibberellic acid mediated signaling pathway;GO:0009910//negative regulation of flower development;GO:0009965//leaf morphogenesis;GO:0030154//cell differentiation;GO:0009416//response to light stimulus;GO:0010187//negative regulation of seed germination;GO:0045893//positive regulation of transcription, DNA-dependent;GO:0010255//glucose mediated signaling pathway;GO:0009735//response to…	GO:0005515//protein binding;GO:0008270//zinc ion binding;GO:0044212//transcription regulatory region DNA binding;GO:0043565//sequence-specific DNA binding;GO:0003700//sequence-specific DNA binding transcription factor activity	GO:0005634//nucleus
CL2462.Contig1_NAU-LB	1761	632	16.9424	gi|297804638|ref|XP_002870203.1|	642.9	0	hypothetical protein ARALYDRAFT_493298 [Arabidopsis lyrata subsp. lyrata] >gi|297316039|gb|EFH46462.1| hypothetical protein ARALYDRAFT_493298 [Arabidopsis lyrata subsp. lyrata]	gi|460199269|gb|GABL01061988.1|	884	0	TSA: Camelina sativa comp58440_c0_seq1 transcribed RNA sequence	sp|Q94F30|ESD4_ARATH	641	0	Ubiquitin-like-specific protease ESD4 OS=Arabidopsis thaliana GN=ESD4 PE=1 SV=1	SPBC19G7.09	142	1e-33	COG5160	Protease, Ulp1 family	K08592	0	642	aly:ARALYDRAFT_493298	sentrin-specific protease 1 [EC:3.4.22.-]	GO:0010413//glucuronoxylan metabolic process;GO:0016926//protein desumoylation;GO:0009911//positive regulation of flower development;GO:0006508//proteolysis;GO:0010074//maintenance of meristem identity;GO:0045492//xylan biosynthetic process;GO:0006406//mRNA export from nucleus	GO:0016929//SUMO-specific protease activity	GO:0005634//nucleus
CL2594.Contig2_NAU-LB	656	158	11.3703	gi|15231491|ref|NP_187422.1|	345.5	3e-94	zinc finger protein CONSTANS-LIKE 9 [Arabidopsis thaliana] >gi|42572309|ref|NP_974250.1| zinc finger protein CONSTANS-LIKE 9 [Arabidopsis thaliana] >gi|79313159|ref|NP_001030659.1| zinc finger protein CONSTANS-LIKE 9 [Arabidopsis thaliana] >gi|186509893|ref|NP_001118599.1| zinc finger protein CONSTANS-LIKE 9 [Arabidopsis thaliana] >gi|17433084|sp|Q9SSE5.1|COL9_ARATH RecName: Full=Zinc finger prot…	gi|301133557|gb|HM579875.1|	718	0	Brassica rapa B-box type zinc finger protein (Bbox3) mRNA, complete cds	sp|Q9SSE5|COL9_ARATH	345	1e-95	Zinc finger protein CONSTANS-LIKE 9 OS=Arabidopsis thaliana GN=COL9 PE=2 SV=1	--	--	--	--	--	K12135	3e-10	63.5	aly:ARALYDRAFT_488429	zinc finger protein CONSTANS	GO:0048579//negative regulation of long-day photoperiodism, flowering;GO:0006355//regulation of transcription, DNA-dependent;GO:0007623//circadian rhythm	GO:0008270//zinc ion binding;GO:0005515//protein binding;GO:0003700//sequence-specific DNA binding transcription factor activity	GO:0005634//nucleus;GO:0005886//plasma membrane
CL2600.Contig1_NAU-LB	1698	176	4.8932	gi|297826229|ref|XP_002880997.1|	702.2	0	hypothetical protein ARALYDRAFT_481765 [Arabidopsis lyrata subsp. lyrata] >gi|297326836|gb|EFH57256.1| hypothetical protein ARALYDRAFT_481765 [Arabidopsis lyrata subsp. lyrata]	gi|334184537|ref|NM_128415.4|	617	1e-173	Arabidopsis thaliana ethylene-responsive transcription factor RAP2-7 (RAP2.7) mRNA, complete cds	sp|Q9SK03|RAP27_ARATH	699	0	Ethylene-responsive transcription factor RAP2-7 OS=Arabidopsis thaliana GN=RAP2-7 PE=2 SV=2	--	--	--	--	--	K09284	0	702	aly:ARALYDRAFT_481765	AP2-like factor, euAP2 lineage	GO:0009651//response to salt stress;GO:0006355//regulation of transcription, DNA-dependent;GO:0009887//organ morphogenesis;GO:0010228//vegetative to reproductive phase transition of meristem;GO:0009737//response to abscisic acid stimulus	GO:0003677//DNA binding;GO:0003700//sequence-specific DNA binding transcription factor activity	GO:0005634//nucleus
CL2600.Contig2_NAU-LB	790	22	1.3147	gi|2281639|gb|AAC49773.1|	270.8	1e-71	AP2 domain containing protein RAP2.7 [Arabidopsis thaliana]	gi|297207167|gb|AC240985.1|	200	2e-48	Brassica rapa subsp. pekinensis clone KBrB008O16, complete sequence	sp|Q9SK03|RAP27_ARATH	270	5e-73	Ethylene-responsive transcription factor RAP2-7 OS=Arabidopsis thaliana GN=RAP2-7 PE=2 SV=2	--	--	--	--	--	K09284	1e-72	270	ath:AT2G28550	AP2-like factor, euAP2 lineage	GO:0009651//response to salt stress;GO:0006355//regulation of transcription, DNA-dependent;GO:0009887//organ morphogenesis;GO:0010228//vegetative to reproductive phase transition of meristem;GO:0009737//response to abscisic acid stimulus	GO:0003677//DNA binding;GO:0003700//sequence-specific DNA binding transcription factor activity	GO:0005634//nucleus
CL2795.Contig1_NAU-LB	2278	1784	36.9709	gi|297811463|ref|XP_002873615.1|	1204.9	0	hypothetical protein ARALYDRAFT_488168 [Arabidopsis lyrata subsp. lyrata] >gi|297319452|gb|EFH49874.1| hypothetical protein ARALYDRAFT_488168 [Arabidopsis lyrata subsp. lyrata]	gi|145357971|ref|NM_121351.4|	2240	0	Arabidopsis thaliana Flowering time control protein FY (FY) mRNA, complete cds	sp|Q6NLV4|FY_ARATH	1188	0	Flowering time control protein FY OS=Arabidopsis thaliana GN=FY PE=1 SV=1	SPAC12G12.14c	362	2e-99	COG2319	FOG: WD40 repeat	K15542	0	1204	aly:ARALYDRAFT_488168	polyadenylation factor subunit 2	GO:0000278//mitotic cell cycle;GO:0009880//embryonic pattern specification;GO:0050826//response to freezing;GO:0006406//mRNA export from nucleus;GO:0016570//histone modification;GO:0048825//cotyledon development;GO:0051301//cell division;GO:0048449//floral organ formation;GO:0030422//production of siRNA involved in RNA interference;GO:0009640//photomorphogenesis;GO:0010564//regulation of cell cyc…	GO:0005515//protein binding;GO:0016746//transferase activity, transferring acyl groups	GO:0080008//Cul4-RING ubiquitin ligase complex;GO:0005634//nucleus
CL289.Contig1_NAU-LB	996	1600	75.8366	gi|15232541|ref|NP_188145.1|	307.4	2e-82	squamosa promoter-binding-like protein 5 [Arabidopsis thaliana] >gi|67461548|sp|Q9S758.1|SPL5_ARATH RecName: Full=Squamosa promoter-binding-like protein 5 >gi|5931629|emb|CAB56571.1| squamosa promoter binding protein-like 5 [Arabidopsis thaliana] >gi|5931631|emb|CAB56572.1| squamosa promoter binding protein-like 5 [Arabidopsis thaliana] >gi|9294254|dbj|BAB02156.1| squamosa promoter binding protei…	gi|186510091|ref|NM_112390.4|	581	1e-163	Arabidopsis thaliana squamosa promoter-binding-like protein 5 (SPL5) mRNA, complete cds	sp|Q9S758|SPL5_ARATH	307	7e-84	Squamosa promoter-binding-like protein 5 OS=Arabidopsis thaliana GN=SPL5 PE=2 SV=1	--	--	--	--	--	--	--	--	--	--	GO:0006355//regulation of transcription, DNA-dependent;GO:0010321//regulation of vegetative phase change	GO:0003677//DNA binding;GO:0003700//sequence-specific DNA binding transcription factor activity	GO:0005634//nucleus
CL2892.Contig1_NAU-LB	661	4	0.2857	gi|392522062|gb|AFM77901.1|	213.8	1e-54	MADS-box protein AGL24 [Brassica napus]	gi|392522061|gb|JQ906711.1|	551	1e-154	Brassica napus clone AGL24-5 MADS-box protein AGL24 (AGL24) mRNA, complete cds	sp|O82794|AGL24_ARATH	183	8e-47	MADS-box protein AGL24 OS=Arabidopsis thaliana GN=AGL24 PE=1 SV=1	--	--	--	--	--	K09264	2e-11	67.4	bdi:100842079	MADS-box transcription factor, plant	GO:0010076//maintenance of floral meristem identity;GO:0009739//response to gibberellin stimulus;GO:0010077//maintenance of inflorescence meristem identity;GO:0048510//regulation of timing of transition from vegetative to reproductive phase;GO:0000060//protein import into nucleus, translocation;GO:0010220//positive regulation of vernalization response;GO:0045893//positive regulation of transcript…	GO:0046982//protein heterodimerization activity;GO:0043565//sequence-specific DNA binding;GO:0003700//sequence-specific DNA binding transcription factor activity;GO:0042803//protein homodimerization activity	GO:0005737//cytoplasm;GO:0005634//nucleus
CL2892.Contig2_NAU-LB	1147	94	3.8689	gi|392522060|gb|AFM77900.1|	420.2	3e-116	MADS-box protein AGL24 [Brassica napus]	gi|392522059|gb|JQ906710.1|	1122	0	Brassica napus clone AGL24-4 MADS-box protein AGL24 (AGL24) mRNA, complete cds	sp|O82794|AGL24_ARATH	368	4e-102	MADS-box protein AGL24 OS=Arabidopsis thaliana GN=AGL24 PE=1 SV=1	YPL089c	69.7	9e-12	COG5068	Regulator of arginine metabolism and related MADS box-containing transcription factors	K09264	3e-37	154	smo:SELMODRAFT_450937	MADS-box transcription factor, plant	GO:0010076//maintenance of floral meristem identity;GO:0009739//response to gibberellin stimulus;GO:0010077//maintenance of inflorescence meristem identity;GO:0048510//regulation of timing of transition from vegetative to reproductive phase;GO:0000060//protein import into nucleus, translocation;GO:0010220//positive regulation of vernalization response;GO:0045893//positive regulation of transcript…	GO:0046982//protein heterodimerization activity;GO:0043565//sequence-specific DNA binding;GO:0003700//sequence-specific DNA binding transcription factor activity;GO:0042803//protein homodimerization activity	GO:0005737//cytoplasm;GO:0005634//nucleus
CL3081.Contig3_NAU-LB	2363	30	0.5993	gi|297800408|ref|XP_002868088.1|	522.3	1e-146	hypothetical protein ARALYDRAFT_493172 [Arabidopsis lyrata subsp. lyrata] >gi|297313924|gb|EFH44347.1| hypothetical protein ARALYDRAFT_493172 [Arabidopsis lyrata subsp. lyrata]	gi|460204019|gb|GABL01057951.1|	1225	0	TSA: Camelina sativa comp57241_c0_seq1 transcribed RNA sequence	sp|Q8LB10|CLPR4_ARATH	517	1e-146	ATP-dependent Clp protease proteolytic subunit-related protein 4, chloroplastic OS=Arabidopsis thaliana GN=CLPR4 PE=1 SV=1	all4358	216	2e-55	COG0740	Protease subunit of ATP-dependent Clp proteases	K01358	1e-147	522	aly:ARALYDRAFT_493172	ATP-dependent Clp protease, protease subunit [EC:3.4.21.92]	GO:0048364//root development;GO:0031048//chromatin silencing by small RNA;GO:0006346//methylation-dependent chromatin silencing;GO:0016246//RNA interference;GO:0010048//vernalization response;GO:0051567//histone H3-K9 methylation;GO:0009825//multidimensional cell growth;GO:0009910//negative regulation of flower development;GO:0019288//isopentenyl diphosphate biosynthetic process, mevalonate-indep…	GO:0004252//serine-type endopeptidase activity;GO:0003677//DNA binding;GO:0035064//methylated histone residue binding	GO:0009941//chloroplast envelope;GO:0000791//euchromatin;GO:0009570//chloroplast stroma;GO:0005720//nuclear heterochromatin
CL3081.Contig4_NAU-LB	2339	157	3.1687	gi|297800408|ref|XP_002868088.1|	498.8	1e-139	hypothetical protein ARALYDRAFT_493172 [Arabidopsis lyrata subsp. lyrata] >gi|297313924|gb|EFH44347.1| hypothetical protein ARALYDRAFT_493172 [Arabidopsis lyrata subsp. lyrata]	gi|460204019|gb|GABL01057951.1|	733	0	TSA: Camelina sativa comp57241_c0_seq1 transcribed RNA sequence	sp|Q8LB10|CLPR4_ARATH	493	2e-139	ATP-dependent Clp protease proteolytic subunit-related protein 4, chloroplastic OS=Arabidopsis thaliana GN=CLPR4 PE=1 SV=1	all4358	198	3e-50	COG0740	Protease subunit of ATP-dependent Clp proteases	K01358	1e-140	498	aly:ARALYDRAFT_493172	ATP-dependent Clp protease, protease subunit [EC:3.4.21.92]	GO:0048364//root development;GO:0031048//chromatin silencing by small RNA;GO:0006346//methylation-dependent chromatin silencing;GO:0016246//RNA interference;GO:0010048//vernalization response;GO:0051567//histone H3-K9 methylation;GO:0009825//multidimensional cell growth;GO:0009910//negative regulation of flower development;GO:0019288//isopentenyl diphosphate biosynthetic process, mevalonate-indep…	GO:0004252//serine-type endopeptidase activity;GO:0003677//DNA binding;GO:0035064//methylated histone residue binding	GO:0009941//chloroplast envelope;GO:0000791//euchromatin;GO:0009570//chloroplast stroma;GO:0005720//nuclear heterochromatin
CL3149.Contig2_NAU-LB	491	110	10.5762	gi|297815826|ref|XP_002875796.1|	263.1	1e-69	hypothetical protein ARALYDRAFT_485038 [Arabidopsis lyrata subsp. lyrata] >gi|297321634|gb|EFH52055.1| hypothetical protein ARALYDRAFT_485038 [Arabidopsis lyrata subsp. lyrata]	gi|460227035|gb|GABL01039436.1|	264	8e-68	TSA: Camelina sativa comp49661_c0_seq1 transcribed RNA sequence	sp|Q940D0|ARR1_ARATH	101	2e-22	Two-component response regulator ARR1 OS=Arabidopsis thaliana GN=ARR1 PE=1 SV=2	--	--	--	--	--	K14491	3e-23	105	bdi:100828175	two-component response regulator ARR-B family	GO:0006355//regulation of transcription, DNA-dependent;GO:0009909//regulation of flower development;GO:0007623//circadian rhythm	GO:0003677//DNA binding;GO:0003700//sequence-specific DNA binding transcription factor activity;GO:0003682//chromatin binding	GO:0005634//nucleus
CL3284.Contig1_NAU-LB	944	61	3.0505	gi|3913000|sp|Q41274.1|AGL8_SINAL	100.9	1e-110	RecName: Full=Agamous-like MADS-box protein AGL8 homolog; Short=MADS B >gi|1049024|gb|AAB41525.1| transcription factor SaMADS B [Sinapis alba]	gi|23304677|emb|AJ505844.1|	967	0	Brassica oleracea var. botrytis mRNA for MADS-box protein FUL-d	sp|Q41274|AGL8_SINAL	323	3e-112	Agamous-like MADS-box protein AGL8 homolog OS=Sinapis alba GN=AGL8 PE=2 SV=1	YPL089c	67	4e-11	COG5068	Regulator of arginine metabolism and related MADS box-containing transcription factors	K09264	3e-89	326	aly:ARALYDRAFT_919330	MADS-box transcription factor, plant	GO:0010154//fruit development;GO:0010077//maintenance of inflorescence meristem identity;GO:0009911//positive regulation of flower development;GO:0006355//regulation of transcription, DNA-dependent;GO:0031540//regulation of anthocyanin biosynthetic process;GO:0048481//ovule development	GO:0046983//protein dimerization activity;GO:0003677//DNA binding;GO:0003700//sequence-specific DNA binding transcription factor activity	GO:0005634//nucleus
CL3284.Contig2_NAU-LB	891	5	0.2649	gi|23304678|emb|CAD47852.1|	432.9	3e-120	MADS-box protein FUL-d [Brassica oleracea var. botrytis] >gi|89279392|gb|ABD67165.1| Ful-like protein [Brassica napus]	gi|23304677|emb|AJ505844.1|	1094	0	Brassica oleracea var. botrytis mRNA for MADS-box protein FUL-d	sp|Q38876|AGL8_ARATH	431	4e-121	Agamous-like MADS-box protein AGL8 OS=Arabidopsis thaliana GN=AGL8 PE=1 SV=1	YPL089c	67	4e-11	COG5068	Regulator of arginine metabolism and related MADS box-containing transcription factors	K09264	1e-120	430	aly:ARALYDRAFT_919330	MADS-box transcription factor, plant	GO:0010154//fruit development;GO:0010077//maintenance of inflorescence meristem identity;GO:0009911//positive regulation of flower development;GO:0006355//regulation of transcription, DNA-dependent;GO:0031540//regulation of anthocyanin biosynthetic process;GO:0048481//ovule development	GO:0046983//protein dimerization activity;GO:0003677//DNA binding;GO:0003700//sequence-specific DNA binding transcription factor activity	GO:0005634//nucleus
CL3284.Contig3_NAU-LB	1024	1	0.0461	gi|3913000|sp|Q41274.1|AGL8_SINAL	100.9	1e-110	RecName: Full=Agamous-like MADS-box protein AGL8 homolog; Short=MADS B >gi|1049024|gb|AAB41525.1| transcription factor SaMADS B [Sinapis alba]	gi|1049023|gb|U25695.1|SAU25695	1007	0	Sinapis alba transcription factor SaMADS B mRNA, complete cds	sp|Q41274|AGL8_SINAL	323	4e-112	Agamous-like MADS-box protein AGL8 homolog OS=Sinapis alba GN=AGL8 PE=2 SV=1	YPL089c	67	5e-11	COG5068	Regulator of arginine metabolism and related MADS box-containing transcription factors	K09264	3e-89	326	aly:ARALYDRAFT_919330	MADS-box transcription factor, plant	GO:0010154//fruit development;GO:0010077//maintenance of inflorescence meristem identity;GO:0009911//positive regulation of flower development;GO:0006355//regulation of transcription, DNA-dependent;GO:0031540//regulation of anthocyanin biosynthetic process;GO:0048481//ovule development	GO:0046983//protein dimerization activity;GO:0003677//DNA binding;GO:0003700//sequence-specific DNA binding transcription factor activity	GO:0005634//nucleus
CL3284.Contig4_NAU-LB	971	19	0.9237	gi|23304678|emb|CAD47852.1|	432.9	3e-120	MADS-box protein FUL-d [Brassica oleracea var. botrytis] >gi|89279392|gb|ABD67165.1| Ful-like protein [Brassica napus]	gi|1049023|gb|U25695.1|SAU25695	1166	0	Sinapis alba transcription factor SaMADS B mRNA, complete cds	sp|Q38876|AGL8_ARATH	431	4e-121	Agamous-like MADS-box protein AGL8 OS=Arabidopsis thaliana GN=AGL8 PE=1 SV=1	YPL089c	67	5e-11	COG5068	Regulator of arginine metabolism and related MADS box-containing transcription factors	K09264	1e-120	430	aly:ARALYDRAFT_919330	MADS-box transcription factor, plant	GO:0010154//fruit development;GO:0010077//maintenance of inflorescence meristem identity;GO:0009911//positive regulation of flower development;GO:0006355//regulation of transcription, DNA-dependent;GO:0031540//regulation of anthocyanin biosynthetic process;GO:0048481//ovule development	GO:0046983//protein dimerization activity;GO:0003677//DNA binding;GO:0003700//sequence-specific DNA binding transcription factor activity	GO:0005634//nucleus
CL3318.Contig1_NAU-LB	2060	291	6.6687	gi|297832606|ref|XP_002884185.1|	1130.5	0	hypothetical protein ARALYDRAFT_343571 [Arabidopsis lyrata subsp. lyrata] >gi|297330025|gb|EFH60444.1| hypothetical protein ARALYDRAFT_343571 [Arabidopsis lyrata subsp. lyrata]	gi|30680519|ref|NM_179652.1|	1584	0	Arabidopsis thaliana LOV KELCH protein 2 (LKP2) mRNA, complete cds	sp|Q8W420|ADO2_ARATH	1127	0	Adagio protein 2 OS=Arabidopsis thaliana GN=ADO2 PE=1 SV=1	CC0285_1	87.4	8e-17	COG2202	FOG: PAS/PAC domain	K12117	0	1130	aly:ARALYDRAFT_343571	LOV kelch protein 2	GO:0009908//flower development;GO:0006869//lipid transport;GO:0010114//response to red light;GO:0006355//regulation of transcription, DNA-dependent;GO:0010498//proteasomal protein catabolic process;GO:0006511//ubiquitin-dependent protein catabolic process;GO:0043153//entrainment of circadian clock by photoperiod;GO:0048574//long-day photoperiodism, flowering;GO:0009785//blue light signaling pathw…	GO:0009882//blue light photoreceptor activity;GO:0005515//protein binding;GO:0005044//scavenger receptor activity;GO:0004842//ubiquitin-protein ligase activity	GO:0015030//Cajal body;GO:0016020//membrane;GO:0005829//cytosol;GO:0019005//SCF ubiquitin ligase complex
CL3318.Contig2_NAU-LB	239	23	4.5431	gi|13487070|gb|AAK27434.1|AF252295_1	162.2	2e-39	Adagio 2 [Arabidopsis thaliana] >gi|20197042|gb|AAM14891.1| F-box protein LKP2/ADO2, AtFBX2c [Arabidopsis thaliana]	gi|460223050|gb|GABL01042677.1|	244	3e-62	TSA: Camelina sativa comp51197_c1_seq1 transcribed RNA sequence	sp|Q8W420|ADO2_ARATH	162	6e-41	Adagio protein 2 OS=Arabidopsis thaliana GN=ADO2 PE=1 SV=1	--	--	--	--	--	K12117	1e-40	162	ath:AT2G18915	LOV kelch protein 2	GO:0006511//ubiquitin-dependent protein catabolic process;GO:0042752//regulation of circadian rhythm;GO:0006355//regulation of transcription, DNA-dependent;GO:0006869//lipid transport;GO:0048574//long-day photoperiodism, flowering;GO:0007165//signal transduction;GO:0009639//response to red or far red light	GO:0004871//signal transducer activity;GO:0004842//ubiquitin-protein ligase activity;GO:0005515//protein binding;GO:0005044//scavenger receptor activity	GO:0005829//cytosol;GO:0015030//Cajal body;GO:0016020//membrane
CL3340.Contig2_NAU-LB	392	27	3.2516	gi|297802334|ref|XP_002869051.1|	192.6	1e-48	predicted protein [Arabidopsis lyrata subsp. lyrata] >gi|297314887|gb|EFH45310.1| predicted protein [Arabidopsis lyrata subsp. lyrata]	gi|247693365|gb|GQ177127.1|	204	5e-50	Arabidopsis thaliana ecotype Mt-0 FD gene, complete sequence	sp|Q84JK2|FD_ARATH	184	1e-47	Protein FD OS=Arabidopsis thaliana GN=FD PE=1 SV=1	--	--	--	--	--	--	--	--	--	--	GO:0048573//photoperiodism, flowering;GO:0009911//positive regulation of flower development;GO:0009410//response to xenobiotic stimulus;GO:0010200//response to chitin;GO:0030968//endoplasmic reticulum unfolded protein response;GO:0045893//positive regulation of transcription, DNA-dependent	GO:0043565//sequence-specific DNA binding;GO:0005515//protein binding;GO:0003700//sequence-specific DNA binding transcription factor activity	GO:0005634//nucleus
CL3588.Contig1_NAU-LB	310	157	23.9087	gi|281308396|gb|ADA58346.1|	178.3	3e-44	pseudo-response regulator 7b [Brassica rapa]	gi|312283376|dbj|AK353468.1|	281	2e-73	Thellungiella halophila mRNA, complete cds, clone: RTFL01-44-A04	sp|Q93WK5|APRR7_ARATH	168	6e-43	Two-component response regulator-like APRR7 OS=Arabidopsis thaliana GN=APRR7 PE=2 SV=1	--	--	--	--	--	K12129	3e-45	177	aly:ARALYDRAFT_908143	pseudo-response regulator 7	GO:0000160//two-component signal transduction system (phosphorelay);GO:0035556//intracellular signal transduction;GO:0042752//regulation of circadian rhythm;GO:0009266//response to temperature stimulus;GO:0048574//long-day photoperiodism, flowering;GO:0045892//negative regulation of transcription, DNA-dependent;GO:0010017//red or far-red light signaling pathway	GO:0000156//phosphorelay response regulator activity;GO:0003677//DNA binding	GO:0005739//mitochondrion;GO:0005634//nucleus
CL3588.Contig2_NAU-LB	915	252	13.0016	gi|281308388|gb|ADA58342.1|	533.1	2e-150	pseudo-response regulator 7a [Brassica rapa]	gi|281308387|gb|GU219475.1|	1215	0	Brassica rapa pseudo-response regulator 7a mRNA, complete cds	sp|Q93WK5|APRR7_ARATH	494	3e-140	Two-component response regulator-like APRR7 OS=Arabidopsis thaliana GN=APRR7 PE=2 SV=1	--	--	--	--	--	K12129	8e-140	494	ath:AT5G02810	pseudo-response regulator 7	GO:0000160//two-component signal transduction system (phosphorelay);GO:0035556//intracellular signal transduction;GO:0042752//regulation of circadian rhythm;GO:0009266//response to temperature stimulus;GO:0048574//long-day photoperiodism, flowering;GO:0045892//negative regulation of transcription, DNA-dependent;GO:0010017//red or far-red light signaling pathway	GO:0000156//phosphorelay response regulator activity;GO:0003677//DNA binding	GO:0005739//mitochondrion;GO:0005634//nucleus
CL3588.Contig3_NAU-LB	2580	58	1.0613	gi|281308396|gb|ADA58346.1|	1333.2	0	pseudo-response regulator 7b [Brassica rapa]	gi|281308395|gb|GU219479.1|	3209	0	Brassica rapa pseudo-response regulator 7b mRNA, complete cds	sp|Q93WK5|APRR7_ARATH	1160	0	Two-component response regulator-like APRR7 OS=Arabidopsis thaliana GN=APRR7 PE=2 SV=1	TM0186	66.6	2e-10	COG3437	Response regulator containing a CheY-like receiver domain and an HD-GYP domain	K12129	0	1175	aly:ARALYDRAFT_908143	pseudo-response regulator 7	GO:0000160//two-component signal transduction system (phosphorelay);GO:0035556//intracellular signal transduction;GO:0042752//regulation of circadian rhythm;GO:0009266//response to temperature stimulus;GO:0048574//long-day photoperiodism, flowering;GO:0045892//negative regulation of transcription, DNA-dependent;GO:0010017//red or far-red light signaling pathway	GO:0000156//phosphorelay response regulator activity;GO:0003677//DNA binding	GO:0005739//mitochondrion;GO:0005634//nucleus
CL3588.Contig4_NAU-LB	2503	48	0.9053	gi|281308396|gb|ADA58346.1|	1333.2	0	pseudo-response regulator 7b [Brassica rapa]	gi|281308395|gb|GU219479.1|	3209	0	Brassica rapa pseudo-response regulator 7b mRNA, complete cds	sp|Q93WK5|APRR7_ARATH	1160	0	Two-component response regulator-like APRR7 OS=Arabidopsis thaliana GN=APRR7 PE=2 SV=1	TM0186	66.6	2e-10	COG3437	Response regulator containing a CheY-like receiver domain and an HD-GYP domain	K12129	0	1175	aly:ARALYDRAFT_908143	pseudo-response regulator 7	GO:0000160//two-component signal transduction system (phosphorelay);GO:0035556//intracellular signal transduction;GO:0042752//regulation of circadian rhythm;GO:0009266//response to temperature stimulus;GO:0048574//long-day photoperiodism, flowering;GO:0045892//negative regulation of transcription, DNA-dependent;GO:0010017//red or far-red light signaling pathway	GO:0000156//phosphorelay response regulator activity;GO:0003677//DNA binding	GO:0005739//mitochondrion;GO:0005634//nucleus
CL3588.Contig5_NAU-LB	2674	49	0.8651	gi|281308396|gb|ADA58346.1|	1333.2	0	pseudo-response regulator 7b [Brassica rapa]	gi|281308395|gb|GU219479.1|	3209	0	Brassica rapa pseudo-response regulator 7b mRNA, complete cds	sp|Q93WK5|APRR7_ARATH	1160	0	Two-component response regulator-like APRR7 OS=Arabidopsis thaliana GN=APRR7 PE=2 SV=1	TM0186	66.6	2e-10	COG3437	Response regulator containing a CheY-like receiver domain and an HD-GYP domain	K12129	0	1175	aly:ARALYDRAFT_908143	pseudo-response regulator 7	GO:0000160//two-component signal transduction system (phosphorelay);GO:0035556//intracellular signal transduction;GO:0042752//regulation of circadian rhythm;GO:0009266//response to temperature stimulus;GO:0048574//long-day photoperiodism, flowering;GO:0045892//negative regulation of transcription, DNA-dependent;GO:0010017//red or far-red light signaling pathway	GO:0000156//phosphorelay response regulator activity;GO:0003677//DNA binding	GO:0005739//mitochondrion;GO:0005634//nucleus
CL3588.Contig6_NAU-LB	2409	101	1.9793	gi|281308396|gb|ADA58346.1|	1333.2	0	pseudo-response regulator 7b [Brassica rapa]	gi|281308395|gb|GU219479.1|	3209	0	Brassica rapa pseudo-response regulator 7b mRNA, complete cds	sp|Q93WK5|APRR7_ARATH	1160	0	Two-component response regulator-like APRR7 OS=Arabidopsis thaliana GN=APRR7 PE=2 SV=1	TM0186	66.6	2e-10	COG3437	Response regulator containing a CheY-like receiver domain and an HD-GYP domain	K12129	0	1175	aly:ARALYDRAFT_908143	pseudo-response regulator 7	GO:0000160//two-component signal transduction system (phosphorelay);GO:0035556//intracellular signal transduction;GO:0042752//regulation of circadian rhythm;GO:0009266//response to temperature stimulus;GO:0048574//long-day photoperiodism, flowering;GO:0045892//negative regulation of transcription, DNA-dependent;GO:0010017//red or far-red light signaling pathway	GO:0000156//phosphorelay response regulator activity;GO:0003677//DNA binding	GO:0005739//mitochondrion;GO:0005634//nucleus
CL3801.Contig2_NAU-LB	372	418	53.0459	gi|312281799|dbj|BAJ33765.1|	114	7e-25	unnamed protein product [Thellungiella halophila]	gi|199580174|gb|AC189479.2|	464	1e-128	Brassica rapa subsp. pekinensis clone KBrB081M20, complete sequence	sp|Q9FHH8|COL5_ARATH	109	4e-25	Zinc finger protein CONSTANS-LIKE 5 OS=Arabidopsis thaliana GN=COL5 PE=2 SV=2	--	--	--	--	--	K12135	3e-12	68.2	aly:ARALYDRAFT_488429	zinc finger protein CONSTANS	GO:0006355//regulation of transcription, DNA-dependent;GO:0042631//cellular response to water deprivation	GO:0008270//zinc ion binding;GO:0003700//sequence-specific DNA binding transcription factor activity	GO:0005634//nucleus
CL3819.Contig1_NAU-LB	1023	3731	172.174	gi|1561782|gb|AAB08877.1|	466.1	4e-130	homeotic protein boi1AP3 [Brassica oleracea var. italica]	gi|1561781|gb|U67453.1|BOU67453	1374	0	Brassica oleracea homeotic protein boi1AP3 (Boi1AP3) mRNA, complete cds	sp|P35632|AP3_ARATH	447	3e-126	Floral homeotic protein APETALA 3 OS=Arabidopsis thaliana GN=AP3 PE=1 SV=1	YPL089c	69.3	1e-11	COG5068	Regulator of arginine metabolism and related MADS box-containing transcription factors	K09264	6e-126	448	aly:ARALYDRAFT_485833	MADS-box transcription factor, plant	GO:0009827//plant-type cell wall modification;GO:0010093//specification of floral organ identity;GO:0006355//regulation of transcription, DNA-dependent;GO:0048507//meristem development;GO:0009909//regulation of flower development;GO:0048481//ovule development;GO:0009860//pollen tube growth;GO:0048441//petal development;GO:0048443//stamen development	GO:0046983//protein dimerization activity;GO:0003677//DNA binding;GO:0003700//sequence-specific DNA binding transcription factor activity	GO:0005634//nucleus
CL3819.Contig2_NAU-LB	574	154	12.6656	gi|6841082|gb|AAF28894.1|AF124814_1	152.9	2e-36	APETALA3 [Brassica napus] >gi|48375197|gb|AAT42251.1| floral homeotic protein APETALA3 [Brassica rapa subsp. chinensis] >gi|87133586|gb|ABD24435.1| APETALA3-4 [Brassica napus]	gi|6841081|gb|AF124814.1|	662	0	Brassica napus APETALA3 (BnAP3) mRNA, complete cds	sp|P35632|AP3_ARATH	140	4e-34	Floral homeotic protein APETALA 3 OS=Arabidopsis thaliana GN=AP3 PE=1 SV=1	--	--	--	--	--	K09264	2e-34	143	aly:ARALYDRAFT_485833	MADS-box transcription factor, plant	GO:0009827//plant-type cell wall modification;GO:0010093//specification of floral organ identity;GO:0006355//regulation of transcription, DNA-dependent;GO:0048507//meristem development;GO:0009909//regulation of flower development;GO:0048481//ovule development;GO:0009860//pollen tube growth;GO:0048441//petal development;GO:0048443//stamen development	GO:0046983//protein dimerization activity;GO:0003677//DNA binding;GO:0003700//sequence-specific DNA binding transcription factor activity	GO:0005634//nucleus
CL3819.Contig3_NAU-LB	705	1257	84.1714	gi|6841082|gb|AAF28894.1|AF124814_1	324.3	1e-87	APETALA3 [Brassica napus] >gi|48375197|gb|AAT42251.1| floral homeotic protein APETALA3 [Brassica rapa subsp. chinensis] >gi|87133586|gb|ABD24435.1| APETALA3-4 [Brassica napus]	gi|6841081|gb|AF124814.1|	1132	0	Brassica napus APETALA3 (BnAP3) mRNA, complete cds	sp|P35632|AP3_ARATH	302	1e-82	Floral homeotic protein APETALA 3 OS=Arabidopsis thaliana GN=AP3 PE=1 SV=1	--	--	--	--	--	K09264	3e-82	302	ath:AT3G54340	MADS-box transcription factor, plant	GO:0009827//plant-type cell wall modification;GO:0010093//specification of floral organ identity;GO:0006355//regulation of transcription, DNA-dependent;GO:0048507//meristem development;GO:0009909//regulation of flower development;GO:0048481//ovule development;GO:0009860//pollen tube growth;GO:0048441//petal development;GO:0048443//stamen development	GO:0046983//protein dimerization activity;GO:0003677//DNA binding;GO:0003700//sequence-specific DNA binding transcription factor activity	GO:0005634//nucleus
CL3836.Contig1_NAU-LB	682	113	7.8219	gi|301133538|gb|ADK63391.1|	384.4	8e-106	B-box type zinc finger protein [Brassica rapa]	gi|301133537|gb|HM579865.1|	759	0	Brassica rapa B-box type zinc finger protein (Bbox1) mRNA, complete cds	sp|Q9FHH8|COL5_ARATH	352	1e-97	Zinc finger protein CONSTANS-LIKE 5 OS=Arabidopsis thaliana GN=COL5 PE=2 SV=2	--	--	--	--	--	K12135	2e-28	123	aly:ARALYDRAFT_488429	zinc finger protein CONSTANS	GO:0006355//regulation of transcription, DNA-dependent;GO:0042631//cellular response to water deprivation	GO:0008270//zinc ion binding;GO:0003700//sequence-specific DNA binding transcription factor activity	GO:0005634//nucleus
CL3836.Contig2_NAU-LB	699	530	35.7946	gi|301133538|gb|ADK63391.1|	404.1	1e-111	B-box type zinc finger protein [Brassica rapa]	gi|301133537|gb|HM579865.1|	854	0	Brassica rapa B-box type zinc finger protein (Bbox1) mRNA, complete cds	sp|Q9FHH8|COL5_ARATH	360	3e-100	Zinc finger protein CONSTANS-LIKE 5 OS=Arabidopsis thaliana GN=COL5 PE=2 SV=2	--	--	--	--	--	K12135	3e-30	129	aly:ARALYDRAFT_488429	zinc finger protein CONSTANS	GO:0006355//regulation of transcription, DNA-dependent;GO:0042631//cellular response to water deprivation	GO:0008270//zinc ion binding;GO:0003700//sequence-specific DNA binding transcription factor activity	GO:0005634//nucleus
CL3836.Contig3_NAU-LB	698	188	12.7151	gi|301133538|gb|ADK63391.1|	357.1	1e-97	B-box type zinc finger protein [Brassica rapa]	gi|199580174|gb|AC189479.2|	882	0	Brassica rapa subsp. pekinensis clone KBrB081M20, complete sequence	sp|Q9FHH8|COL5_ARATH	345	1e-95	Zinc finger protein CONSTANS-LIKE 5 OS=Arabidopsis thaliana GN=COL5 PE=2 SV=2	--	--	--	--	--	K12135	1e-29	127	aly:ARALYDRAFT_488429	zinc finger protein CONSTANS	GO:0006355//regulation of transcription, DNA-dependent;GO:0042631//cellular response to water deprivation	GO:0008270//zinc ion binding;GO:0003700//sequence-specific DNA binding transcription factor activity	GO:0005634//nucleus
CL3847.Contig2_NAU-LB	3408	708	9.8074	gi|240255318|ref|NP_187650.4|	1347.4	0	lysine-specific histone demethylase 1 [Arabidopsis thaliana] >gi|332641378|gb|AEE74899.1| lysine-specific histone demethylase 1 [Arabidopsis thaliana]	gi|240255317|ref|NM_111874.4|	1972	0	Arabidopsis thaliana lysine-specific histone demethylase 1 (FLD) mRNA, complete cds	sp|Q9CAE3|LDL3_ARATH	1248	0	Lysine-specific histone demethylase 1 homolog 3 OS=Arabidopsis thaliana GN=FLD PE=1 SV=1	PA0421	100	2e-20	COG1231	Monoamine oxidase	K11450	0	1347	ath:AT3G10390	lysine-specific histone demethylase 1 [EC:1.-.-.-]	GO:0009851//auxin biosynthetic process;GO:0009911//positive regulation of flower development;GO:0006355//regulation of transcription, DNA-dependent;GO:0016575//histone deacetylation;GO:0048825//cotyledon development;GO:0010228//vegetative to reproductive phase transition of meristem;GO:0051568//histone H3-K4 methylation;GO:0010229//inflorescence development;GO:0055114//oxidation-reduction process	GO:0008270//zinc ion binding;GO:0000166//nucleotide binding;GO:0008131//primary amine oxidase activity;GO:0043565//sequence-specific DNA binding;GO:0003700//sequence-specific DNA binding transcription factor activity	GO:0009536//plastid;GO:0005739//mitochondrion
CL4104.Contig1_NAU-LB	3601	1391	18.2357	gi|312282447|dbj|BAJ34089.1|	1966	0	unnamed protein product [Thellungiella halophila]	gi|312282446|dbj|AK353003.1|	3352	0	Thellungiella halophila mRNA, complete cds, clone: RTFL01-13-B01	sp|P14713|PHYB_ARATH	1949	0	Phytochrome B OS=Arabidopsis thaliana GN=PHYB PE=1 SV=1	slr0473	249	3e-65	COG4251	Bacteriophytochrome (light-regulated signal transduction histidine kinase)	K12121	0	1949	ath:AT2G18790	phytochrome B	GO:0010155//regulation of proton transport;GO:0009630//gravitropism;GO:0010218//response to far red light;GO:0009687//abscisic acid metabolic process;GO:0010374//stomatal complex development;GO:0009867//jasmonic acid mediated signaling pathway;GO:0010148//transpiration;GO:0017006//protein-tetrapyrrole linkage;GO:0023014//signal transduction by phosphorylation;GO:0009585//red, far-red light photot…	GO:0031516//far-red light photoreceptor activity;GO:0031517//red light photoreceptor activity;GO:0008020//G-protein coupled photoreceptor activity;GO:0000155//phosphorelay sensor kinase activity;GO:0042803//protein homodimerization activity;GO:0005524//ATP binding	GO:0005829//cytosol;GO:0016604//nuclear body;GO:0005886//plasma membrane
CL4223.Contig1_NAU-LB	2609	694	12.5575	gi|240119381|dbj|BAH79239.1|	1507.7	0	phytochrome A [Cardamine nipponica] >gi|240119383|dbj|BAH79240.1| phytochrome A [Cardamine nipponica] >gi|240119387|dbj|BAH79242.1| phytochrome A [Cardamine nipponica]	gi|9049365|dbj|AB036763.1|	2724	0	Armoracia rusticana ArPHYA16 mRNA for phytochrome A, complete cds	sp|P14712|PHYA_ARATH	1499	0	Phytochrome A OS=Arabidopsis thaliana GN=PHYA PE=1 SV=2	all2899	123	2e-27	COG4251	Bacteriophytochrome (light-regulated signal transduction histidine kinase)	K12120	0	1501	aly:ARALYDRAFT_471053	phytochrome A	GO:0009630//gravitropism;GO:0017148//negative regulation of translation;GO:0010203//response to very low fluence red light stimulus;GO:0017006//protein-tetrapyrrole linkage;GO:0018106//peptidyl-histidine phosphorylation;GO:0023014//signal transduction by phosphorylation;GO:0009585//red, far-red light phototransduction;GO:0006355//regulation of transcription, DNA-dependent;GO:0009638//phototropism…	GO:0031516//far-red light photoreceptor activity;GO:0008020//G-protein coupled photoreceptor activity;GO:0000155//phosphorelay sensor kinase activity;GO:0042803//protein homodimerization activity;GO:0005524//ATP binding	GO:0016020//membrane;GO:0016604//nuclear body;GO:0005739//mitochondrion
CL4258.Contig1_NAU-LB	1107	824	35.1397	gi|392522052|gb|AFM77896.1|	401.4	1e-110	MADS-box protein AGL20/SOC1 [Brassica juncea]	gi|1199574|gb|U25696.1|SAU25696	1128	0	Sinapis alba transcription factor SaMADS A mRNA, complete cds	sp|O64645|SOC1_ARATH	389	2e-108	MADS-box protein SOC1 OS=Arabidopsis thaliana GN=SOC1 PE=1 SV=1	YMR042w	62	2e-09	COG5068	Regulator of arginine metabolism and related MADS box-containing transcription factors	K09264	1e-40	165	gmx:100782733	MADS-box transcription factor, plant	GO:0010048//vernalization response;GO:0009739//response to gibberellin stimulus;GO:0010077//maintenance of inflorescence meristem identity;GO:0009911//positive regulation of flower development;GO:0043481//anthocyanin accumulation in tissues in response to UV light;GO:0000060//protein import into nucleus, translocation;GO:0045893//positive regulation of transcription, DNA-dependent;GO:0048481//ovu…	GO:0046983//protein dimerization activity;GO:0003677//DNA binding;GO:0003700//sequence-specific DNA binding transcription factor activity;GO:0008134//transcription factor binding	GO:0005737//cytoplasm;GO:0005634//nucleus
CL4258.Contig2_NAU-LB	716	104	6.8571	gi|18424559|ref|NP_568952.1|	355.9	3e-97	protein agamous-like 42 [Arabidopsis thaliana] >gi|30697641|ref|NP_851247.1| protein agamous-like 42 [Arabidopsis thaliana] >gi|79331885|ref|NP_001032123.1| protein agamous-like 42 [Arabidopsis thaliana] >gi|10176935|dbj|BAB10179.1| MADS box protein-like [Arabidopsis thaliana] >gi|15809905|gb|AAL06880.1| At2g45660/F17K2.19 [Arabidopsis thaliana] >gi|17978861|gb|AAL47402.1| At2g45660/F17K2.19 [Ara…	gi|30697640|ref|NM_180916.1|	712	0	Arabidopsis thaliana protein agamous-like 42 (AGL42) mRNA, complete cds	sp|O64645|SOC1_ARATH	209	1e-54	MADS-box protein SOC1 OS=Arabidopsis thaliana GN=SOC1 PE=1 SV=1	YMR043w	73.6	3e-13	COG5068	Regulator of arginine metabolism and related MADS box-containing transcription factors	K09264	2e-41	167	bdi:100824190	MADS-box transcription factor, plant	GO:0009838//abscission;GO:0010048//vernalization response;GO:0006355//regulation of transcription, DNA-dependent;GO:0009909//regulation of flower development;GO:0048481//ovule development;GO:0043481//anthocyanin accumulation in tissues in response to UV light;GO:0010150//leaf senescence;GO:0080187//floral organ senescence	GO:0003677//DNA binding;GO:0016491//oxidoreductase activity;GO:0046983//protein dimerization activity;GO:0003700//sequence-specific DNA binding transcription factor activity	GO:0005634//nucleus
CL4476.Contig1_NAU-LB	863	7	0.3829	gi|297831684|ref|XP_002883724.1|	482.6	3e-135	hypothetical protein ARALYDRAFT_319341 [Arabidopsis lyrata subsp. lyrata] >gi|297329564|gb|EFH59983.1| hypothetical protein ARALYDRAFT_319341 [Arabidopsis lyrata subsp. lyrata]	gi|460237576|gb|GABL01030551.1|	961	0	TSA: Camelina sativa comp44685_c0_seq1 transcribed RNA sequence	--	--	--	--	--	--	--	--	--	--	--	--	--	--	GO:0006623//protein targeting to vacuole;GO:0006944//cellular membrane fusion;GO:0016197//endosomal transport;GO:0016192//vesicle-mediated transport	GO:0005515//protein binding	GO:0009507//chloroplast;GO:0005634//nucleus
CL4476.Contig2_NAU-LB	1065	81	3.5905	gi|297831684|ref|XP_002883724.1|	612.8	3e-174	hypothetical protein ARALYDRAFT_319341 [Arabidopsis lyrata subsp. lyrata] >gi|297329564|gb|EFH59983.1| hypothetical protein ARALYDRAFT_319341 [Arabidopsis lyrata subsp. lyrata]	gi|460237576|gb|GABL01030551.1|	1176	0	TSA: Camelina sativa comp44685_c0_seq1 transcribed RNA sequence	--	--	--	--	--	--	--	--	--	--	--	--	--	--	GO:0006623//protein targeting to vacuole;GO:0006944//cellular membrane fusion;GO:0016197//endosomal transport;GO:0016192//vesicle-mediated transport	GO:0005515//protein binding	GO:0009507//chloroplast;GO:0005634//nucleus
CL4492.Contig1_NAU-LB	383	91	11.2166	gi|61608335|gb|AAX47049.1|	163.3	1e-39	AP2-like transcriptional factor [Brassica rapa]	gi|199580120|gb|AC232512.1|	607	1e-171	Brassica rapa subsp. pekinensis clone KBrB065B14, complete sequence	sp|P47927|AP2_ARATH	135	9e-33	Floral homeotic protein APETALA 2 OS=Arabidopsis thaliana GN=AP2 PE=1 SV=1	--	--	--	--	--	K09284	1e-33	139	aly:ARALYDRAFT_490899	AP2-like factor, euAP2 lineage	GO:0048316//seed development;GO:0006355//regulation of transcription, DNA-dependent;GO:0010073//meristem maintenance;GO:0048481//ovule development;GO:0019953//sexual reproduction;GO:0030154//cell differentiation;GO:0010093//specification of floral organ identity	GO:0003677//DNA binding;GO:0003700//sequence-specific DNA binding transcription factor activity	GO:0005634//nucleus
CL454.Contig2_NAU-LB	1243	18	0.6836	gi|15226306|ref|NP_178263.1|	360.9	2e-98	calcium-dependent lipid-binding domain-containing protein [Arabidopsis thaliana] >gi|330250372|gb|AEC05466.1| calcium-dependent lipid-binding domain-containing protein [Arabidopsis thaliana]	gi|301133561|gb|HM579877.1|	702	0	Brassica rapa C2 domain-containing protein (ZCDP1) mRNA, complete cds	sp|Q700W2|SPL9_ARATH	292	2e-79	Squamosa promoter-binding-like protein 9 OS=Arabidopsis thaliana GN=SPL9 PE=2 SV=2	SPCC962.01	69.7	1e-11	COG5038	Ca2+-dependent lipid-binding protein, contains C2 domain	--	--	--	--	--	GO:0006355//regulation of transcription, DNA-dependent;GO:0010228//vegetative to reproductive phase transition of meristem;GO:2000025//regulation of leaf formation;GO:0048653//anther development	GO:0003677//DNA binding;GO:0003700//sequence-specific DNA binding transcription factor activity	GO:0005773//vacuole;GO:0005634//nucleus;GO:0005886//plasma membrane
CL4714.Contig1_NAU-LB	795	1281	76.0677	gi|544416|sp|Q05966.1|GRP10_BRANA	318.9	5e-86	RecName: Full=Glycine-rich RNA-binding protein 10 >gi|17819|emb|CAA78513.1| glycine-rich RNA binding protein [Brassica napus]	gi|78369963|gb|DQ226807.1|	369	3e-99	Boechera divaricarpa isolate SLW-B-E08 mRNA sequence	sp|Q05966|GRP10_BRANA	318	2e-87	Glycine-rich RNA-binding protein 10 OS=Brassica napus GN=GRP10 PE=2 SV=1	XF0818	102	6e-22	COG2730	Endoglucanase	K13195	2e-63	240	pop:POPTR_712972	cold-inducible RNA-binding protein	GO:0042754//negative regulation of circadian rhythm;GO:0006833//water transport;GO:0009414//response to water deprivation;GO:0006406//mRNA export from nucleus;GO:0016117//carotenoid biosynthetic process;GO:0048481//ovule development;GO:0010363//regulation of plant-type hypersensitive response;GO:0010200//response to chitin;GO:0048653//anther development;GO:0050832//defense response to fungus;GO:0…	GO:0004674//protein serine/threonine kinase activity;GO:0042803//protein homodimerization activity;GO:0003690//double-stranded DNA binding;GO:0003697//single-stranded DNA binding;GO:0016621//cinnamoyl-CoA reductase activity;GO:0042800//histone methyltransferase activity (H3-K4 specific);GO:0003729//mRNA binding;GO:0046608//carotenoid isomerase activity;GO:0046975//histone methyltransferase activi…	GO:0005777//peroxisome;GO:0005829//cytosol;GO:0009506//plasmodesma;GO:0005618//cell wall;GO:0005886//plasma membrane;GO:0005794//Golgi apparatus;GO:0005739//mitochondrion;GO:0048046//apoplast;GO:0005730//nucleolus;GO:0009507//chloroplast
CL4714.Contig2_NAU-LB	1097	375	16.1378	gi|544416|sp|Q05966.1|GRP10_BRANA	78.2	2e-13	RecName: Full=Glycine-rich RNA-binding protein 10 >gi|17819|emb|CAA78513.1| glycine-rich RNA binding protein [Brassica napus]	gi|199580329|gb|AC189635.2|	361	1e-96	Brassica rapa subsp. pekinensis clone KBrS004J05, complete sequence	sp|Q05966|GRP10_BRANA	252	3e-67	Glycine-rich RNA-binding protein 10 OS=Brassica napus GN=GRP10 PE=2 SV=1	XF0818	102	9e-22	COG2730	Endoglucanase	K13195	5e-45	179	pop:POPTR_712972	cold-inducible RNA-binding protein	GO:0042754//negative regulation of circadian rhythm;GO:0006833//water transport;GO:0009414//response to water deprivation;GO:0006406//mRNA export from nucleus;GO:0016117//carotenoid biosynthetic process;GO:0048481//ovule development;GO:0010363//regulation of plant-type hypersensitive response;GO:0010200//response to chitin;GO:0048653//anther development;GO:0050832//defense response to fungus;GO:0…	GO:0004674//protein serine/threonine kinase activity;GO:0042803//protein homodimerization activity;GO:0003690//double-stranded DNA binding;GO:0003697//single-stranded DNA binding;GO:0016621//cinnamoyl-CoA reductase activity;GO:0042800//histone methyltransferase activity (H3-K4 specific);GO:0003729//mRNA binding;GO:0046608//carotenoid isomerase activity;GO:0046975//histone methyltransferase activi…	GO:0005777//peroxisome;GO:0005829//cytosol;GO:0009506//plasmodesma;GO:0005618//cell wall;GO:0005886//plasma membrane;GO:0005794//Golgi apparatus;GO:0005739//mitochondrion;GO:0048046//apoplast;GO:0005730//nucleolus;GO:0009507//chloroplast
CL4724.Contig1_NAU-LB	819	3255	187.623	gi|67043456|gb|AAY63867.1|	411.8	6e-114	PISTILLATA [Brassica juncea]	gi|158563750|gb|EU159432.1|	1070	0	Brassica napus PISTILLATA-2 mRNA, complete cds	sp|P48007|PIST_ARATH	398	2e-111	Floral homeotic protein PISTILLATA OS=Arabidopsis thaliana GN=PI PE=1 SV=1	YPL089c	62.8	7e-10	COG5068	Regulator of arginine metabolism and related MADS box-containing transcription factors	K09264	6e-111	398	ath:AT5G20240	MADS-box transcription factor, plant	GO:0006355//regulation of transcription, DNA-dependent;GO:0048481//ovule development	GO:0003677//DNA binding;GO:0046983//protein dimerization activity;GO:0003700//sequence-specific DNA binding transcription factor activity	GO:0005737//cytoplasm;GO:0005634//nucleus
CL4724.Contig2_NAU-LB	520	582	52.837	gi|158563747|gb|ABW74343.1|	153.3	1e-36	PISTILLATA-1 [Brassica napus]	gi|158563746|gb|EU159431.1|	436	1e-119	Brassica napus PISTILLATA-1 mRNA, complete cds	sp|P48007|PIST_ARATH	142	1e-34	Floral homeotic protein PISTILLATA OS=Arabidopsis thaliana GN=PI PE=1 SV=1	--	--	--	--	--	K09264	4e-34	142	ath:AT5G20240	MADS-box transcription factor, plant	GO:0006355//regulation of transcription, DNA-dependent;GO:0048481//ovule development	GO:0003677//DNA binding;GO:0046983//protein dimerization activity;GO:0003700//sequence-specific DNA binding transcription factor activity	GO:0005737//cytoplasm;GO:0005634//nucleus
CL4770.Contig1_NAU-LB	895	12	0.633	gi|61661324|gb|AAX51268.1|	333.2	3e-90	FLK [Arabidopsis thaliana] >gi|61661326|gb|AAX51269.1| FLK [Arabidopsis thaliana]	gi|460183868|gb|GABL01074190.1|	361	8e-97	TSA: Camelina sativa comp61477_c0_seq5 transcribed RNA sequence	--	--	--	--	--	--	--	--	--	K13162	2e-16	84.3	pop:POPTR_729865	poly(rC)-binding protein 2/3/4	GO:0009911//positive regulation of flower development	GO:0003723//RNA binding	GO:0005737//cytoplasm;GO:0005634//nucleus
CL4832.Contig2_NAU-LB	1536	116	3.5652	gi|297830956|ref|XP_002883360.1|	691.4	0	time for coffee [Arabidopsis lyrata subsp. lyrata] >gi|297329200|gb|EFH59619.1| time for coffee [Arabidopsis lyrata subsp. lyrata]	gi|297830955|ref|XM_002883314.1|	321	1e-84	Arabidopsis lyrata subsp. lyrata time for coffee, mRNA	sp|Q94KE2|TIC_ARATH	687	0	Protein TIME FOR COFFEE OS=Arabidopsis thaliana GN=TIC PE=1 SV=2	--	--	--	--	--	K11294	7e-07	53.9	ath:AT3G18610	nucleolin	GO:0042752//regulation of circadian rhythm;GO:0048574//long-day photoperiodism, flowering;GO:0009639//response to red or far red light	-	GO:0005634//nucleus
CL5009.Contig1_NAU-LB	649	384	27.9322	gi|30685150|ref|NP_188529.2|	290.8	1e-77	B3 domain-containing transcription factor VRN1 [Arabidopsis thaliana] >gi|75153628|sp|Q8L3W1.1|VRN1_ARATH RecName: Full=B3 domain-containing transcription factor VRN1; AltName: Full=Protein VERNALIZATION 1 >gi|21734794|gb|AAM76972.1|AF289051_1 reduced vernalization response 1 [Arabidopsis thaliana] >gi|21734796|gb|AAM76973.1|AF289052_1 reduced vernalization response 1 [Arabidopsis thaliana] >gi|8…	gi|33943516|gb|AY356368.1|	622	1e-175	Brassica rapa cultivar Samjin reduced vernalization response 1 mRNA, complete cds	sp|Q8L3W1|VRN1_ARATH	290	4e-79	B3 domain-containing transcription factor VRN1 OS=Arabidopsis thaliana GN=VRN1 PE=1 SV=1	--	--	--	--	--	--	--	--	--	--	GO:0010048//vernalization response;GO:0006355//regulation of transcription, DNA-dependent;GO:0009909//regulation of flower development	GO:0003677//DNA binding	GO:0005654//nucleoplasm
CL5009.Contig2_NAU-LB	1282	982	36.1611	gi|30685150|ref|NP_188529.2|	610.1	2e-173	B3 domain-containing transcription factor VRN1 [Arabidopsis thaliana] >gi|75153628|sp|Q8L3W1.1|VRN1_ARATH RecName: Full=B3 domain-containing transcription factor VRN1; AltName: Full=Protein VERNALIZATION 1 >gi|21734794|gb|AAM76972.1|AF289051_1 reduced vernalization response 1 [Arabidopsis thaliana] >gi|21734796|gb|AAM76973.1|AF289052_1 reduced vernalization response 1 [Arabidopsis thaliana] >gi|8…	gi|312282978|dbj|AK353269.1|	737	0	Thellungiella halophila mRNA, complete cds, clone: RTFL01-34-E14	sp|Q8L3W1|VRN1_ARATH	610	7e-175	B3 domain-containing transcription factor VRN1 OS=Arabidopsis thaliana GN=VRN1 PE=1 SV=1	--	--	--	--	--	--	--	--	--	--	GO:0010048//vernalization response;GO:0006355//regulation of transcription, DNA-dependent;GO:0009909//regulation of flower development	GO:0003677//DNA binding	GO:0005654//nucleoplasm
CL5235.Contig1_NAU-LB	604	27	2.1103	gi|15231135|ref|NP_191437.1|	310.5	1e-83	agamous-like MADS-box protein AGL1 [Arabidopsis thaliana] >gi|113511|sp|P29381.1|AGL1_ARATH RecName: Full=Agamous-like MADS-box protein AGL1; AltName: Full=Protein SHATTERPROOF 1 >gi|166588|gb|AAA32730.1| transcription factor [Arabidopsis thaliana] >gi|7630073|emb|CAB88295.1| shatterproof 1 (SHP1)/ agamous-like 1 (AGL1) [Arabidopsis thaliana] >gi|21592324|gb|AAM64275.1| shatterproof 1 (SHP1)/ aga…	gi|30694874|ref|NM_115740.2|	696	0	Arabidopsis thaliana agamous-like MADS-box protein AGL1 (SHP1) mRNA, complete cds	sp|P29381|AGL1_ARATH	310	4e-85	Agamous-like MADS-box protein AGL1 OS=Arabidopsis thaliana GN=AGL1 PE=1 SV=1	YMR042w	66.6	3e-11	COG5068	Regulator of arginine metabolism and related MADS box-containing transcription factors	K09264	1e-83	306	aly:ARALYDRAFT_486333	MADS-box transcription factor, plant	GO:0048507//meristem development;GO:0006355//regulation of transcription, DNA-dependent;GO:0009909//regulation of flower development;GO:0048441//petal development;GO:0048481//ovule development;GO:0048443//stamen development;GO:0010093//specification of floral organ identity	GO:0003677//DNA binding;GO:0046983//protein dimerization activity;GO:0003700//sequence-specific DNA binding transcription factor activity	GO:0005634//nucleus
CL5235.Contig2_NAU-LB	548	24	2.0675	gi|15231135|ref|NP_191437.1|	337	9e-92	agamous-like MADS-box protein AGL1 [Arabidopsis thaliana] >gi|113511|sp|P29381.1|AGL1_ARATH RecName: Full=Agamous-like MADS-box protein AGL1; AltName: Full=Protein SHATTERPROOF 1 >gi|166588|gb|AAA32730.1| transcription factor [Arabidopsis thaliana] >gi|7630073|emb|CAB88295.1| shatterproof 1 (SHP1)/ agamous-like 1 (AGL1) [Arabidopsis thaliana] >gi|21592324|gb|AAM64275.1| shatterproof 1 (SHP1)/ aga…	gi|30694874|ref|NM_115740.2|	789	0	Arabidopsis thaliana agamous-like MADS-box protein AGL1 (SHP1) mRNA, complete cds	sp|P29381|AGL1_ARATH	337	3e-93	Agamous-like MADS-box protein AGL1 OS=Arabidopsis thaliana GN=AGL1 PE=1 SV=1	YMR042w	66.6	2e-11	COG5068	Regulator of arginine metabolism and related MADS box-containing transcription factors	K09264	9e-92	333	aly:ARALYDRAFT_486333	MADS-box transcription factor, plant	GO:0048507//meristem development;GO:0006355//regulation of transcription, DNA-dependent;GO:0009909//regulation of flower development;GO:0048441//petal development;GO:0048481//ovule development;GO:0048443//stamen development;GO:0010093//specification of floral organ identity	GO:0003677//DNA binding;GO:0046983//protein dimerization activity;GO:0003700//sequence-specific DNA binding transcription factor activity	GO:0005634//nucleus
CL5296.Contig1_NAU-LB	1870	1046	26.4064	gi|384597733|gb|AFI23583.1|	1109	0	embryonic flower 2_1 [Brassica oleracea var. italica] >gi|384597739|gb|AFI23586.1| embryonic flower 2_1 [Brassica oleracea var. italica]	gi|384597732|gb|JQ412719.1|	2841	0	Brassica oleracea var. italica embryonic flower 2_1 (EMF2_1) mRNA, complete cds	sp|Q8L6Y4|EMF2_ARATH	1052	0	Polycomb group protein EMBRYONIC FLOWER 2 OS=Arabidopsis thaliana GN=EMF2 PE=1 SV=2	--	--	--	--	--	--	--	--	--	--	GO:0010048//vernalization response;GO:0009910//negative regulation of flower development;GO:0006349//regulation of gene expression by genetic imprinting;GO:0016571//histone methylation	GO:0008270//zinc ion binding;GO:0003677//DNA binding;GO:0005102//receptor binding;GO:0003700//sequence-specific DNA binding transcription factor activity	GO:0005634//nucleus
CL5322.Contig1_NAU-LB	268	32	5.6368	gi|145359559|ref|NP_201049.3|	122.5	2e-27	Dof zinc finger protein DOF5.5 [Arabidopsis thaliana] >gi|55583963|sp|Q8W1E3.2|CDF1_ARATH RecName: Full=Cyclic dof factor 1; AltName: Full=Dof zinc finger protein DOF5.5; Short=AtDOF5.5 >gi|10178074|dbj|BAB11493.1| H-protein promoter binding factor-like protein [Arabidopsis thaliana] >gi|71833953|dbj|BAE16983.1| cyclic dof factor 1 [Arabidopsis thaliana] >gi|332010224|gb|AED97607.1| Dof zinc fing…	gi|312283346|dbj|AK353453.1|	182	1e-43	Thellungiella halophila mRNA, complete cds, clone: RTFL01-31-C08	sp|Q8W1E3|CDF1_ARATH	122	5e-29	Cyclic dof factor 1 OS=Arabidopsis thaliana GN=CDF1 PE=1 SV=2	--	--	--	--	--	--	--	--	--	--	GO:0045892//negative regulation of transcription, DNA-dependent;GO:0048510//regulation of timing of transition from vegetative to reproductive phase;GO:0009658//chloroplast organization;GO:0008219//cell death	GO:0005515//protein binding;GO:0008270//zinc ion binding;GO:0003677//DNA binding;GO:0003700//sequence-specific DNA binding transcription factor activity	GO:0009941//chloroplast envelope;GO:0005634//nucleus;GO:0005739//mitochondrion
CL5369.Contig1_NAU-LB	1318	4083	146.245	gi|30689668|ref|NP_197875.2|	630.6	1e-179	protein CONSTANS-like 4 [Arabidopsis thaliana] >gi|332005996|gb|AED93379.1| protein CONSTANS-like 4 [Arabidopsis thaliana]	gi|312281762|dbj|AK352661.1|	551	1e-154	Thellungiella halophila mRNA, complete cds, clone: RTFL01-06-O04	sp|Q940T9|COL4_ARATH	620	4e-178	Zinc finger protein CONSTANS-LIKE 4 OS=Arabidopsis thaliana GN=COL4 PE=2 SV=2	--	--	--	--	--	K12135	4e-63	240	aly:ARALYDRAFT_488429	zinc finger protein CONSTANS	GO:0031348//negative regulation of defense response;GO:0009867//jasmonic acid mediated signaling pathway;GO:0035304//regulation of protein dephosphorylation;GO:0009862//systemic acquired resistance, salicylic acid mediated signaling pathway;GO:0009639//response to red or far red light;GO:0010363//regulation of plant-type hypersensitive response;GO:0030003//cellular cation homeostasis;GO:0010310//…	GO:0008270//zinc ion binding;GO:0003700//sequence-specific DNA binding transcription factor activity	GO:0005634//nucleus
CL5369.Contig2_NAU-LB	769	1912	117.376	gi|30689668|ref|NP_197875.2|	432.9	2e-120	protein CONSTANS-like 4 [Arabidopsis thaliana] >gi|332005996|gb|AED93379.1| protein CONSTANS-like 4 [Arabidopsis thaliana]	gi|460197225|gb|GABL01063683.1|	353	2e-94	TSA: Camelina sativa comp58924_c1_seq1 transcribed RNA sequence	sp|Q940T9|COL4_ARATH	418	2e-117	Zinc finger protein CONSTANS-LIKE 4 OS=Arabidopsis thaliana GN=COL4 PE=2 SV=2	--	--	--	--	--	K12135	4e-37	152	aly:ARALYDRAFT_488429	zinc finger protein CONSTANS	GO:0031348//negative regulation of defense response;GO:0009867//jasmonic acid mediated signaling pathway;GO:0035304//regulation of protein dephosphorylation;GO:0009862//systemic acquired resistance, salicylic acid mediated signaling pathway;GO:0009639//response to red or far red light;GO:0010363//regulation of plant-type hypersensitive response;GO:0030003//cellular cation homeostasis;GO:0010310//…	GO:0008270//zinc ion binding;GO:0003700//sequence-specific DNA binding transcription factor activity	GO:0005634//nucleus
CL5369.Contig3_NAU-LB	361	774	101.217	gi|3341723|gb|AAC35496.1|	199.9	1e-50	CONSTANS-like 1 protein [Raphanus sativus]	gi|3341722|gb|AF052690.1|AF052690	624	1e-176	Raphanus sativus CONSTANS-like 1 protein (COL1) mRNA, complete cds	sp|Q9SK53|COL3_ARATH	189	3e-49	Zinc finger protein CONSTANS-LIKE 3 OS=Arabidopsis thaliana GN=COL3 PE=1 SV=1	--	--	--	--	--	K12135	1e-32	135	aly:ARALYDRAFT_488429	zinc finger protein CONSTANS	GO:0010155//regulation of proton transport;GO:0031348//negative regulation of defense response;GO:0010218//response to far red light;GO:0009744//response to sucrose stimulus;GO:0009867//jasmonic acid mediated signaling pathway;GO:0035304//regulation of protein dephosphorylation;GO:0009862//systemic acquired resistance, salicylic acid mediated signaling pathway;GO:0010363//regulation of plant-type…	GO:0005515//protein binding;GO:0008270//zinc ion binding;GO:0003700//sequence-specific DNA binding transcription factor activity	GO:0005634//nucleus
CL5443.Contig1_NAU-LB	580	385	31.3365	gi|57791624|gb|AAW56580.1|	199.1	3e-50	phytochrome B [Arabidopsis thaliana] >gi|57791626|gb|AAW56581.1| phytochrome B [Arabidopsis thaliana] >gi|57791628|gb|AAW56582.1| phytochrome B [Arabidopsis thaliana] >gi|57791630|gb|AAW56583.1| phytochrome B [Arabidopsis thaliana] >gi|57791632|gb|AAW56584.1| phytochrome B [Arabidopsis thaliana] >gi|57791634|gb|AAW56585.1| phytochrome B [Arabidopsis thaliana] >gi|164597990|gb|ABY61302.1| phytochr…	gi|199580032|gb|AC189348.2|	615	1e-173	Brassica rapa subsp. pekinensis clone KBrB042O03, complete sequence	sp|P14713|PHYB_ARATH	197	3e-51	Phytochrome B OS=Arabidopsis thaliana GN=PHYB PE=1 SV=1	--	--	--	--	--	K12121	7e-51	197	ath:AT2G18790	phytochrome B	GO:0010155//regulation of proton transport;GO:0009630//gravitropism;GO:0010218//response to far red light;GO:0009687//abscisic acid metabolic process;GO:0010374//stomatal complex development;GO:0009867//jasmonic acid mediated signaling pathway;GO:0010148//transpiration;GO:0017006//protein-tetrapyrrole linkage;GO:0023014//signal transduction by phosphorylation;GO:0009585//red, far-red light photot…	GO:0031516//far-red light photoreceptor activity;GO:0031517//red light photoreceptor activity;GO:0008020//G-protein coupled photoreceptor activity;GO:0000155//phosphorelay sensor kinase activity;GO:0042803//protein homodimerization activity;GO:0005524//ATP binding	GO:0005829//cytosol;GO:0016604//nuclear body;GO:0005886//plasma membrane
CL5458.Contig1_NAU-LB	1401	7	0.2359	gi|452817|emb|CAA54075.1|	83.6	2e-82	phytochrome E [Arabidopsis thaliana] >gi|5816999|emb|CAB53654.1| phytochrome E [Arabidopsis thaliana] >gi|7268606|emb|CAB78815.1| phytochrome E [Arabidopsis thaliana]	gi|460204307|gb|GABL01057711.1|	611	1e-172	TSA: Camelina sativa comp57159_c0_seq1 transcribed RNA sequence	sp|P42498|PHYE_ARATH	246	6e-84	Phytochrome E OS=Arabidopsis thaliana GN=PHYE PE=1 SV=2	--	--	--	--	--	K12123	2e-83	246	ath:AT4G18130	phytochrome E	GO:0010155//regulation of proton transport;GO:0006346//methylation-dependent chromatin silencing;GO:0016246//RNA interference;GO:0046855//inositol phosphate dephosphorylation;GO:0017006//protein-tetrapyrrole linkage;GO:0018106//peptidyl-histidine phosphorylation;GO:0023014//signal transduction by phosphorylation;GO:0009585//red, far-red light phototransduction;GO:0018298//protein-chromophore link…	GO:0008020//G-protein coupled photoreceptor activity;GO:0000155//phosphorelay sensor kinase activity;GO:0004439//phosphatidylinositol-4,5-bisphosphate 5-phosphatase activity;GO:0042803//protein homodimerization activity;GO:0005524//ATP binding	GO:0016020//membrane;GO:0009506//plasmodesma;GO:0005634//nucleus
CL5458.Contig2_NAU-LB	865	35	1.9102	gi|452817|emb|CAA54075.1|	222.6	2e-124	phytochrome E [Arabidopsis thaliana] >gi|5816999|emb|CAB53654.1| phytochrome E [Arabidopsis thaliana] >gi|7268606|emb|CAB78815.1| phytochrome E [Arabidopsis thaliana]	gi|460204307|gb|GABL01057711.1|	884	0	TSA: Camelina sativa comp57159_c0_seq1 transcribed RNA sequence	sp|P42498|PHYE_ARATH	246	7e-126	Phytochrome E OS=Arabidopsis thaliana GN=PHYE PE=1 SV=2	MA2013_2	55.1	3e-14	COG0642	Signal transduction histidine kinase	K12123	2e-125	246	ath:AT4G18130	phytochrome E	GO:0010155//regulation of proton transport;GO:0006346//methylation-dependent chromatin silencing;GO:0016246//RNA interference;GO:0017006//protein-tetrapyrrole linkage;GO:0018106//peptidyl-histidine phosphorylation;GO:0023014//signal transduction by phosphorylation;GO:0009585//red, far-red light phototransduction;GO:0018298//protein-chromophore linkage;GO:0046777//protein autophosphorylation;GO:00…	GO:0008020//G-protein coupled photoreceptor activity;GO:0000155//phosphorelay sensor kinase activity;GO:0042803//protein homodimerization activity;GO:0005524//ATP binding	GO:0016020//membrane
CL5458.Contig3_NAU-LB	1701	26	0.7216	gi|452817|emb|CAA54075.1|	83.6	2e-82	phytochrome E [Arabidopsis thaliana] >gi|5816999|emb|CAB53654.1| phytochrome E [Arabidopsis thaliana] >gi|7268606|emb|CAB78815.1| phytochrome E [Arabidopsis thaliana]	gi|460204307|gb|GABL01057711.1|	611	1e-171	TSA: Camelina sativa comp57159_c0_seq1 transcribed RNA sequence	sp|P42498|PHYE_ARATH	246	8e-84	Phytochrome E OS=Arabidopsis thaliana GN=PHYE PE=1 SV=2	--	--	--	--	--	K12123	2e-83	246	ath:AT4G18130	phytochrome E	GO:0010155//regulation of proton transport;GO:0006346//methylation-dependent chromatin silencing;GO:0016246//RNA interference;GO:0017006//protein-tetrapyrrole linkage;GO:0018106//peptidyl-histidine phosphorylation;GO:0023014//signal transduction by phosphorylation;GO:0009585//red, far-red light phototransduction;GO:0018298//protein-chromophore linkage;GO:0046777//protein autophosphorylation;GO:00…	GO:0008020//G-protein coupled photoreceptor activity;GO:0000155//phosphorelay sensor kinase activity;GO:0042803//protein homodimerization activity;GO:0005524//ATP binding	GO:0016020//membrane
CL5458.Contig4_NAU-LB	854	21	1.1609	gi|452817|emb|CAA54075.1|	83.6	1e-82	phytochrome E [Arabidopsis thaliana] >gi|5816999|emb|CAB53654.1| phytochrome E [Arabidopsis thaliana] >gi|7268606|emb|CAB78815.1| phytochrome E [Arabidopsis thaliana]	gi|460204307|gb|GABL01057711.1|	611	1e-172	TSA: Camelina sativa comp57159_c0_seq1 transcribed RNA sequence	sp|P42498|PHYE_ARATH	246	3e-84	Phytochrome E OS=Arabidopsis thaliana GN=PHYE PE=1 SV=2	--	--	--	--	--	K12123	9e-84	246	ath:AT4G18130	phytochrome E	GO:0010155//regulation of proton transport;GO:0006346//methylation-dependent chromatin silencing;GO:0016246//RNA interference;GO:0017006//protein-tetrapyrrole linkage;GO:0018106//peptidyl-histidine phosphorylation;GO:0023014//signal transduction by phosphorylation;GO:0009585//red, far-red light phototransduction;GO:0018298//protein-chromophore linkage;GO:0046777//protein autophosphorylation;GO:00…	GO:0008020//G-protein coupled photoreceptor activity;GO:0000155//phosphorelay sensor kinase activity;GO:0042803//protein homodimerization activity;GO:0005524//ATP binding	GO:0016020//membrane
CL5652.Contig1_NAU-LB	376	25	3.1388	gi|297823181|ref|XP_002879473.1|	176.8	9e-44	hypothetical protein ARALYDRAFT_482334 [Arabidopsis lyrata subsp. lyrata] >gi|297325312|gb|EFH55732.1| hypothetical protein ARALYDRAFT_482334 [Arabidopsis lyrata subsp. lyrata]	gi|30685845|ref|NM_128940.2|	325	2e-86	Arabidopsis thaliana squamosa promoter-binding-like protein 3 (SPL3) mRNA, complete cds	sp|P93015|SPL3_ARATH	175	7e-45	Squamosa promoter-binding-like protein 3 OS=Arabidopsis thaliana GN=SPL3 PE=1 SV=2	--	--	--	--	--	--	--	--	--	--	GO:0009827//plant-type cell wall modification;GO:0010321//regulation of vegetative phase change;GO:0009911//positive regulation of flower development;GO:0006355//regulation of transcription, DNA-dependent;GO:0009886//post-embryonic morphogenesis;GO:0048507//meristem development;GO:0010228//vegetative to reproductive phase transition of meristem;GO:0010229//inflorescence development;GO:0009741//re…	GO:0003677//DNA binding;GO:0003700//sequence-specific DNA binding transcription factor activity	GO:0005634//nucleus
CL5652.Contig2_NAU-LB	407	133	15.4268	gi|18403387|ref|NP_565771.1|	180.3	8e-45	squamosa promoter-binding-like protein 3 [Arabidopsis thaliana] >gi|67461216|sp|P93015.2|SPL3_ARATH RecName: Full=Squamosa promoter-binding-like protein 3 >gi|2462081|emb|CAA70578.1| squamosa-promoter binding protein like 3 [Arabidopsis thaliana] >gi|5931651|emb|CAB56579.1| squamosa promoter binding protein-like 3 [Arabidopsis thaliana] >gi|5931663|emb|CAB56585.1| squamosa promoter binding protei…	gi|30685845|ref|NM_128940.2|	307	5e-81	Arabidopsis thaliana squamosa promoter-binding-like protein 3 (SPL3) mRNA, complete cds	sp|P93015|SPL3_ARATH	180	3e-46	Squamosa promoter-binding-like protein 3 OS=Arabidopsis thaliana GN=SPL3 PE=1 SV=2	--	--	--	--	--	--	--	--	--	--	GO:0009827//plant-type cell wall modification;GO:0010321//regulation of vegetative phase change;GO:0009911//positive regulation of flower development;GO:0006355//regulation of transcription, DNA-dependent;GO:0009886//post-embryonic morphogenesis;GO:0048507//meristem development;GO:0010228//vegetative to reproductive phase transition of meristem;GO:0010229//inflorescence development;GO:0009741//re…	GO:0003677//DNA binding;GO:0003700//sequence-specific DNA binding transcription factor activity	GO:0005634//nucleus
CL5652.Contig3_NAU-LB	398	0	0	gi|297823181|ref|XP_002879473.1|	183.7	7e-46	hypothetical protein ARALYDRAFT_482334 [Arabidopsis lyrata subsp. lyrata] >gi|297325312|gb|EFH55732.1| hypothetical protein ARALYDRAFT_482334 [Arabidopsis lyrata subsp. lyrata]	gi|30685845|ref|NM_128940.2|	293	7e-77	Arabidopsis thaliana squamosa promoter-binding-like protein 3 (SPL3) mRNA, complete cds	sp|P93015|SPL3_ARATH	179	4e-46	Squamosa promoter-binding-like protein 3 OS=Arabidopsis thaliana GN=SPL3 PE=1 SV=2	--	--	--	--	--	--	--	--	--	--	GO:0009886//post-embryonic morphogenesis;GO:0048507//meristem development;GO:0010321//regulation of vegetative phase change;GO:0009741//response to brassinosteroid stimulus;GO:0009911//positive regulation of flower development;GO:0010228//vegetative to reproductive phase transition of meristem;GO:0010229//inflorescence development;GO:0048481//ovule development;GO:0009860//pollen tube growth;GO:00…	GO:0003677//DNA binding;GO:0003700//sequence-specific DNA binding transcription factor activity	GO:0005634//nucleus
CL5652.Contig4_NAU-LB	582	126	10.2204	gi|297823181|ref|XP_002879473.1|	209.9	2e-53	hypothetical protein ARALYDRAFT_482334 [Arabidopsis lyrata subsp. lyrata] >gi|297325312|gb|EFH55732.1| hypothetical protein ARALYDRAFT_482334 [Arabidopsis lyrata subsp. lyrata]	gi|30685845|ref|NM_128940.2|	293	1e-76	Arabidopsis thaliana squamosa promoter-binding-like protein 3 (SPL3) mRNA, complete cds	sp|P93015|SPL3_ARATH	209	9e-55	Squamosa promoter-binding-like protein 3 OS=Arabidopsis thaliana GN=SPL3 PE=1 SV=2	--	--	--	--	--	--	--	--	--	--	GO:0009886//post-embryonic morphogenesis;GO:0048507//meristem development;GO:0010321//regulation of vegetative phase change;GO:0009741//response to brassinosteroid stimulus;GO:0009911//positive regulation of flower development;GO:0010228//vegetative to reproductive phase transition of meristem;GO:0010229//inflorescence development;GO:0048481//ovule development;GO:0009860//pollen tube growth;GO:00…	GO:0003677//DNA binding;GO:0003700//sequence-specific DNA binding transcription factor activity	GO:0005634//nucleus
CL5826.Contig1_NAU-LB	5498	1605	13.7813	gi|240254387|ref|NP_177854.6|	2308.9	0	histone-lysine N-methyltransferase SETD2 [Arabidopsis thaliana] >gi|157734196|gb|ABV68921.1| SDG8 [Arabidopsis thaliana] >gi|332197839|gb|AEE35960.1| histone-lysine N-methyltransferase SETD2 [Arabidopsis thaliana]	gi|334183965|ref|NM_106379.8|	2859	0	Arabidopsis thaliana histone-lysine N-methyltransferase SETD2 (EFS) mRNA, complete cds	sp|Q2LAE1|ASHH2_ARATH	2210	0	Histone-lysine N-methyltransferase ASHH2 OS=Arabidopsis thaliana GN=ASHH2 PE=1 SV=1	SPAC29B12.02c	199	6e-50	COG2940	Proteins containing SET domain	K11423	8e-89	328	cre:CHLREDRAFT_191388	histone-lysine N-methyltransferase SETD2 [EC:2.1.1.43]	GO:0016116//carotenoid metabolic process;GO:0048653//anther development;GO:0010363//regulation of plant-type hypersensitive response;GO:0009910//negative regulation of flower development;GO:0031062//positive regulation of histone methylation;GO:0009555//pollen development;GO:0010223//secondary shoot formation;GO:0009553//embryo sac development;GO:0010452//histone H3-K36 methylation;GO:0048481//ov…	GO:0046975//histone methyltransferase activity (H3-K36 specific);GO:0042800//histone methyltransferase activity (H3-K4 specific)	GO:0005634//nucleus
CL5851.Contig1_NAU-LB	714	484	32.0011	gi|58743495|gb|AAW81736.1|	359.4	3e-98	Putative Acttin-related protein 4 (ARP4) [Brassica oleracea]	gi|460200813|gb|GABL01060688.1|	797	0	TSA: Camelina sativa comp58040_c0_seq1 transcribed RNA sequence	sp|Q84M92|ARP4_ARATH	355	2e-98	Actin-related protein 4 OS=Arabidopsis thaliana GN=ARP4 PE=1 SV=1	YFL039c	145	8e-35	COG5277	Actin and related proteins	K11652	8e-98	354	aly:ARALYDRAFT_472063	actin-like protein 6B	GO:0010182//sugar mediated signaling pathway;GO:0010267//production of ta-siRNAs involved in RNA interference;GO:0009793//embryo development ending in seed dormancy;GO:0006346//methylation-dependent chromatin silencing;GO:0050826//response to freezing;GO:0006306//DNA methylation;GO:0010638//positive regulation of organelle organization;GO:0016567//protein ubiquitination;GO:0006312//mitotic recomb…	GO:0005200//structural constituent of cytoskeleton	GO:0005737//cytoplasm;GO:0005730//nucleolus
CL5851.Contig2_NAU-LB	654	274	19.7784	gi|21593375|gb|AAM65324.1|	380.6	1e-104	unknown [Arabidopsis thaliana]	gi|312282460|dbj|AK353010.1|	793	0	Thellungiella halophila mRNA, complete cds, clone: RTFL01-13-D02	sp|Q84M92|ARP4_ARATH	379	1e-105	Actin-related protein 4 OS=Arabidopsis thaliana GN=ARP4 PE=1 SV=1	YFL039c	150	2e-36	COG5277	Actin and related proteins	K11652	5e-105	378	aly:ARALYDRAFT_472063	actin-like protein 6B	GO:0010182//sugar mediated signaling pathway;GO:0010267//production of ta-siRNAs involved in RNA interference;GO:0009793//embryo development ending in seed dormancy;GO:0006346//methylation-dependent chromatin silencing;GO:0050826//response to freezing;GO:0006306//DNA methylation;GO:0010638//positive regulation of organelle organization;GO:0016567//protein ubiquitination;GO:0006312//mitotic recomb…	GO:0005200//structural constituent of cytoskeleton	GO:0005737//cytoplasm;GO:0005730//nucleolus
CL6033.Contig1_NAU-LB	1006	491	23.041	gi|15230284|ref|NP_191298.1|	356.3	4e-97	protein agamous-like 18 [Arabidopsis thaliana] >gi|75311806|sp|Q9M2K8.1|AGL18_ARATH RecName: Full=Agamous-like MADS-box protein AGL18 >gi|11545541|gb|AAG37900.1|AF312663_1 MADS-box protein AGL18 [Arabidopsis thaliana] >gi|6735318|emb|CAB68145.1| MADS transcription factor-like protein [Arabidopsis thaliana] >gi|62321764|dbj|BAD95389.1| MADS transcription factor-like protein [Arabidopsis thaliana] …	gi|145339610|ref|NM_115599.3|	404	1e-110	Arabidopsis thaliana protein agamous-like 18 (AGL18) mRNA, complete cds	sp|Q9M2K8|AGL18_ARATH	356	1e-98	Agamous-like MADS-box protein AGL18 OS=Arabidopsis thaliana GN=AGL18 PE=2 SV=1	YMR043w	68.9	1e-11	COG5068	Regulator of arginine metabolism and related MADS box-containing transcription factors	K09264	5e-37	153	rcu:RCOM_0818130	MADS-box transcription factor, plant	GO:0010048//vernalization response;GO:0009910//negative regulation of flower development;GO:0048440//carpel development;GO:0006355//regulation of transcription, DNA-dependent;GO:0048577//negative regulation of short-day photoperiodism, flowering;GO:0043481//anthocyanin accumulation in tissues in response to UV light;GO:0009555//pollen development	GO:0003677//DNA binding;GO:0046983//protein dimerization activity;GO:0003700//sequence-specific DNA binding transcription factor activity	GO:0005634//nucleus
CL6033.Contig3_NAU-LB	349	47	6.3576	gi|42572709|ref|NP_974450.1|	178.7	2e-44	protein agamous-like 18 [Arabidopsis thaliana] >gi|107738223|gb|ABF83664.1| At3g57390 [Arabidopsis thaliana] >gi|332646128|gb|AEE79649.1| protein agamous-like 18 [Arabidopsis thaliana]	gi|145339610|ref|NM_115599.3|	289	9e-76	Arabidopsis thaliana protein agamous-like 18 (AGL18) mRNA, complete cds	sp|Q9M2K8|AGL18_ARATH	178	6e-46	Agamous-like MADS-box protein AGL18 OS=Arabidopsis thaliana GN=AGL18 PE=2 SV=1	--	--	--	--	--	--	--	--	--	--	GO:0010048//vernalization response;GO:0060862//negative regulation of floral organ abscission;GO:2000692//negative regulation of seed maturation;GO:0009910//negative regulation of flower development;GO:0043481//anthocyanin accumulation in tissues in response to UV light;GO:0045892//negative regulation of transcription, DNA-dependent;GO:0060867//fruit abscission;GO:0071365//cellular response to au…	GO:0003677//DNA binding;GO:0003700//sequence-specific DNA binding transcription factor activity;GO:0042803//protein homodimerization activity	GO:0005737//cytoplasm;GO:0005634//nucleus
CL6060.Contig1_NAU-LB	2976	269	4.2671	gi|297828039|ref|XP_002881902.1|	1367.1	0	hypothetical protein ARALYDRAFT_483451 [Arabidopsis lyrata subsp. lyrata] >gi|297327741|gb|EFH58161.1| hypothetical protein ARALYDRAFT_483451 [Arabidopsis lyrata subsp. lyrata]	gi|145360943|ref|NM_129902.2|	1810	0	Arabidopsis thaliana Flowering time control protein FPA (FPA) mRNA, complete cds	sp|Q8LPQ9|FPA_ARATH	1357	0	Flowering time control protein FPA OS=Arabidopsis thaliana GN=FPA PE=2 SV=2	sll0517	51.6	8e-06	COG0724	RNA-binding proteins (RRM domain)	K11294	4e-11	68.9	zma:100273020	nucleolin	GO:0006378//mRNA polyadenylation;GO:0009553//embryo sac development;GO:0009911//positive regulation of flower development;GO:0010228//vegetative to reproductive phase transition of meristem;GO:0031048//chromatin silencing by small RNA;GO:0009790//embryo development	GO:0003723//RNA binding;GO:0000166//nucleotide binding	GO:0000785//chromatin;GO:0005737//cytoplasm;GO:0005634//nucleus
CL6060.Contig2_NAU-LB	2414	136	2.6596	gi|297828039|ref|XP_002881902.1|	1056.2	0	hypothetical protein ARALYDRAFT_483451 [Arabidopsis lyrata subsp. lyrata] >gi|297327741|gb|EFH58161.1| hypothetical protein ARALYDRAFT_483451 [Arabidopsis lyrata subsp. lyrata]	gi|460197395|gb|GABL01063539.1|	916	0	TSA: Camelina sativa comp58885_c1_seq1 transcribed RNA sequence	sp|Q8LPQ9|FPA_ARATH	1045	0	Flowering time control protein FPA OS=Arabidopsis thaliana GN=FPA PE=2 SV=2	--	--	--	--	--	K14005	6e-06	51.6	cre:CHLREDRAFT_195444	protein transport protein SEC31	GO:0006378//mRNA polyadenylation;GO:0009553//embryo sac development;GO:0009911//positive regulation of flower development;GO:0010228//vegetative to reproductive phase transition of meristem;GO:0031048//chromatin silencing by small RNA;GO:0009790//embryo development	GO:0003723//RNA binding;GO:0000166//nucleotide binding	GO:0000785//chromatin;GO:0005737//cytoplasm;GO:0005634//nucleus
CL6115.Contig1_NAU-LB	1992	314	7.4415	gi|240254018|ref|NP_172074.6|	1130.2	0	histone-lysine N-methyltransferase ATX2 [Arabidopsis thaliana] >gi|240254020|ref|NP_001077464.4| histone-lysine N-methyltransferase ATX2 [Arabidopsis thaliana] >gi|257096236|sp|P0CB22.1|ATX2_ARATH RecName: Full=Histone-lysine N-methyltransferase ATX2; AltName: Full=Protein SET DOMAIN GROUP 30; AltName: Full=Trithorax-homolog protein 2; Short=TRX-homolog protein 2 >gi|332189779|gb|AEE27900.1| hist…	gi|145361622|ref|NM_179839.2|	1812	0	Arabidopsis thaliana histone-lysine N-methyltransferase ATX1 (ATX1) mRNA, complete cds	sp|P0CB22|ATX2_ARATH	1130	0	Histone-lysine N-methyltransferase ATX2 OS=Arabidopsis thaliana GN=ATX2 PE=2 SV=1	SPCC306.04c	146	1e-34	COG2940	Proteins containing SET domain	K11422	2e-35	149	cme:CMG025C	histone-lysine N-methyltransferase SETD1 [EC:2.1.1.43]	GO:0031047//gene silencing by RNA;GO:0006261//DNA-dependent DNA replication;GO:0051567//histone H3-K9 methylation;GO:0030001//metal ion transport;GO:0010093//specification of floral organ identity;GO:0006342//chromatin silencing;GO:0009965//leaf morphogenesis;GO:0006306//DNA methylation;GO:0051568//histone H3-K4 methylation;GO:0016572//histone phosphorylation;GO:0009909//regulation of flower deve…	GO:0008270//zinc ion binding;GO:0044212//transcription regulatory region DNA binding;GO:0042800//histone methyltransferase activity (H3-K4 specific);GO:0010314//phosphatidylinositol-5-phosphate binding	GO:0000785//chromatin;GO:0005737//cytoplasm;GO:0005886//plasma membrane;GO:0005634//nucleus
CL6255.Contig1_NAU-LB	799	551	32.5554	gi|297846772|ref|XP_002891267.1|	317.4	1e-85	vire2-interacting protein VIP1 [Arabidopsis lyrata subsp. lyrata] >gi|297337109|gb|EFH67526.1| vire2-interacting protein VIP1 [Arabidopsis lyrata subsp. lyrata]	gi|297846771|ref|XM_002891221.1|	242	5e-61	Arabidopsis lyrata subsp. lyrata vire2-interacting protein VIP1, mRNA	sp|Q9MA75|VIP1_ARATH	308	3e-84	Transcription factor VIP1 OS=Arabidopsis thaliana GN=VIP1 PE=1 SV=1	--	--	--	--	--	K14432	7e-08	55.8	osa:4327590	ABA responsive element binding factor	GO:0045596//negative regulation of cell differentiation;GO:0051170//nuclear import;GO:0009410//response to xenobiotic stimulus;GO:0045892//negative regulation of transcription, DNA-dependent;GO:0009294//DNA mediated transformation;GO:0009970//cellular response to sulfate starvation;GO:0008272//sulfate transport;GO:0030968//endoplasmic reticulum unfolded protein response	GO:0051019//mitogen-activated protein kinase binding;GO:0046983//protein dimerization activity;GO:0043565//sequence-specific DNA binding;GO:0003700//sequence-specific DNA binding transcription factor activity	GO:0005634//nucleus
CL6268.Contig1_NAU-LB	367	137	17.6227	gi|312281639|dbj|BAJ33685.1|	175.3	2e-43	unnamed protein product [Thellungiella halophila]	gi|315318955|gb|HQ637468.1|	335	2e-89	Brassica napus APETALA2 (APETALA2) mRNA, complete cds	sp|P47927|AP2_ARATH	165	5e-42	Floral homeotic protein APETALA 2 OS=Arabidopsis thaliana GN=AP2 PE=1 SV=1	--	--	--	--	--	K09284	1e-41	165	ath:AT4G36920	AP2-like factor, euAP2 lineage	GO:0048316//seed development;GO:0006355//regulation of transcription, DNA-dependent;GO:0010073//meristem maintenance;GO:0048481//ovule development;GO:0019953//sexual reproduction;GO:0030154//cell differentiation;GO:0010093//specification of floral organ identity	GO:0003677//DNA binding;GO:0003700//sequence-specific DNA binding transcription factor activity	GO:0005634//nucleus
CL6268.Contig2_NAU-LB	504	124	11.6147	gi|61608335|gb|AAX47049.1|	209.5	1e-53	AP2-like transcriptional factor [Brassica rapa]	gi|199580120|gb|AC232512.1|	565	1e-158	Brassica rapa subsp. pekinensis clone KBrB065B14, complete sequence	sp|P47927|AP2_ARATH	196	6e-51	Floral homeotic protein APETALA 2 OS=Arabidopsis thaliana GN=AP2 PE=1 SV=1	--	--	--	--	--	K09284	2e-50	196	ath:AT4G36920	AP2-like factor, euAP2 lineage	GO:0048316//seed development;GO:0006355//regulation of transcription, DNA-dependent;GO:0010073//meristem maintenance;GO:0048481//ovule development;GO:0019953//sexual reproduction;GO:0030154//cell differentiation;GO:0010093//specification of floral organ identity	GO:0003677//DNA binding;GO:0003700//sequence-specific DNA binding transcription factor activity	GO:0005634//nucleus
CL6338.Contig1_NAU-LB	1179	67	2.6827	gi|312281689|dbj|BAJ33710.1|	503.1	3e-141	unnamed protein product [Thellungiella halophila]	gi|312281688|dbj|AK352624.1|	1285	0	Thellungiella halophila mRNA, complete cds, clone: RTFL01-06-K05	sp|Q6R0H0|ASG4_ARATH	237	9e-63	Transcription factor ASG4 OS=Arabidopsis thaliana GN=ASG4 PE=2 SV=1	--	--	--	--	--	K12133	1e-26	119	ath:AT1G01060	LATE ELONGATED HYPOCOTYL	GO:0009753//response to jasmonic acid stimulus;GO:0009739//response to gibberellin stimulus;GO:0009651//response to salt stress;GO:0006355//regulation of transcription, DNA-dependent;GO:0009751//response to salicylic acid stimulus;GO:0032922//circadian regulation of gene expression;GO:0009733//response to auxin stimulus;GO:0043966//histone H3 acetylation;GO:0048574//long-day photoperiodism, flowe…	GO:0003677//DNA binding;GO:0003700//sequence-specific DNA binding transcription factor activity;GO:0003682//chromatin binding	GO:0005634//nucleus
CL6338.Contig2_NAU-LB	1157	57	2.3257	gi|312281689|dbj|BAJ33710.1|	483	4e-135	unnamed protein product [Thellungiella halophila]	gi|312281688|dbj|AK352624.1|	1043	0	Thellungiella halophila mRNA, complete cds, clone: RTFL01-06-K05	sp|Q6R0H0|ASG4_ARATH	238	6e-63	Transcription factor ASG4 OS=Arabidopsis thaliana GN=ASG4 PE=2 SV=1	--	--	--	--	--	K12133	1e-26	119	ath:AT1G01060	LATE ELONGATED HYPOCOTYL	GO:0009753//response to jasmonic acid stimulus;GO:0009739//response to gibberellin stimulus;GO:0009651//response to salt stress;GO:0006355//regulation of transcription, DNA-dependent;GO:0009751//response to salicylic acid stimulus;GO:0032922//circadian regulation of gene expression;GO:0009733//response to auxin stimulus;GO:0043966//histone H3 acetylation;GO:0048574//long-day photoperiodism, flowe…	GO:0003677//DNA binding;GO:0003700//sequence-specific DNA binding transcription factor activity;GO:0003682//chromatin binding	GO:0005634//nucleus
CL6375.Contig1_NAU-LB	431	21	2.3002	gi|301133558|gb|ADK63401.1|	201.4	3e-51	B-box type zinc finger protein [Brassica rapa]	gi|301133557|gb|HM579875.1|	385	1e-104	Brassica rapa B-box type zinc finger protein (Bbox3) mRNA, complete cds	sp|Q9SSE5|COL9_ARATH	197	2e-51	Zinc finger protein CONSTANS-LIKE 9 OS=Arabidopsis thaliana GN=COL9 PE=2 SV=1	--	--	--	--	--	K12135	5e-16	81.3	ath:AT5G15840	zinc finger protein CONSTANS	GO:0048579//negative regulation of long-day photoperiodism, flowering;GO:0006355//regulation of transcription, DNA-dependent;GO:0007623//circadian rhythm	GO:0008270//zinc ion binding;GO:0005515//protein binding;GO:0003700//sequence-specific DNA binding transcription factor activity	GO:0005634//nucleus;GO:0005886//plasma membrane
CL6387.Contig1_NAU-LB	920	231	11.8534	gi|315318956|gb|ADU04499.1|	595.1	5e-169	APETALA2 [Brassica napus]	gi|315318955|gb|HQ637468.1|	1485	0	Brassica napus APETALA2 (APETALA2) mRNA, complete cds	sp|P47927|AP2_ARATH	546	5e-156	Floral homeotic protein APETALA 2 OS=Arabidopsis thaliana GN=AP2 PE=1 SV=1	--	--	--	--	--	K09284	2e-159	559	aly:ARALYDRAFT_490899	AP2-like factor, euAP2 lineage	GO:0048316//seed development;GO:0006355//regulation of transcription, DNA-dependent;GO:0010073//meristem maintenance;GO:0048481//ovule development;GO:0019953//sexual reproduction;GO:0030154//cell differentiation;GO:0010093//specification of floral organ identity	GO:0003677//DNA binding;GO:0003700//sequence-specific DNA binding transcription factor activity	GO:0005634//nucleus
CL6387.Contig2_NAU-LB	799	234	13.8257	gi|312281639|dbj|BAJ33685.1|	513.8	1e-144	unnamed protein product [Thellungiella halophila]	gi|315318955|gb|HQ637468.1|	1114	0	Brassica napus APETALA2 (APETALA2) mRNA, complete cds	sp|P47927|AP2_ARATH	492	9e-140	Floral homeotic protein APETALA 2 OS=Arabidopsis thaliana GN=AP2 PE=1 SV=1	--	--	--	--	--	K09284	2e-142	502	aly:ARALYDRAFT_490899	AP2-like factor, euAP2 lineage	GO:0048316//seed development;GO:0006355//regulation of transcription, DNA-dependent;GO:0010073//meristem maintenance;GO:0048481//ovule development;GO:0019953//sexual reproduction;GO:0030154//cell differentiation;GO:0010093//specification of floral organ identity	GO:0003677//DNA binding;GO:0003700//sequence-specific DNA binding transcription factor activity	GO:0005634//nucleus
CL6438.Contig1_NAU-LB	583	82	6.6399	gi|15235869|ref|NP_194026.1|	219.2	3e-56	agamous-like MADS-box protein AGL19 [Arabidopsis thaliana] >gi|12229640|sp|O82743.1|AGL19_ARATH RecName: Full=Agamous-like MADS-box protein AGL19 >gi|11545543|gb|AAG37901.1|AF312664_1 MADS-box protein AGL19 [Arabidopsis thaliana] >gi|332659284|gb|AEE84684.1| agamous-like MADS-box protein AGL19 [Arabidopsis thaliana]	gi|460262435|gb|GABL01010084.1|	426	1e-116	TSA: Camelina sativa comp25863_c0_seq1 transcribed RNA sequence	sp|O82743|AGL19_ARATH	219	1e-57	Agamous-like MADS-box protein AGL19 OS=Arabidopsis thaliana GN=AGL19 PE=1 SV=1	--	--	--	--	--	K09264	6e-13	72	smo:SELMODRAFT_450937	MADS-box transcription factor, plant	GO:0010048//vernalization response;GO:0009739//response to gibberellin stimulus;GO:0010077//maintenance of inflorescence meristem identity;GO:0009911//positive regulation of flower development;GO:0043481//anthocyanin accumulation in tissues in response to UV light;GO:0048510//regulation of timing of transition from vegetative to reproductive phase;GO:0000060//protein import into nucleus, transloc…	GO:0046983//protein dimerization activity;GO:0003677//DNA binding;GO:0003700//sequence-specific DNA binding transcription factor activity;GO:0008134//transcription factor binding	GO:0005737//cytoplasm;GO:0005634//nucleus
CL6438.Contig2_NAU-LB	478	73	7.2096	gi|15235869|ref|NP_194026.1|	174.1	7e-43	agamous-like MADS-box protein AGL19 [Arabidopsis thaliana] >gi|12229640|sp|O82743.1|AGL19_ARATH RecName: Full=Agamous-like MADS-box protein AGL19 >gi|11545543|gb|AAG37901.1|AF312664_1 MADS-box protein AGL19 [Arabidopsis thaliana] >gi|332659284|gb|AEE84684.1| agamous-like MADS-box protein AGL19 [Arabidopsis thaliana]	gi|460262435|gb|GABL01010084.1|	412	1e-112	TSA: Camelina sativa comp25863_c0_seq1 transcribed RNA sequence	sp|O82743|AGL19_ARATH	174	3e-44	Agamous-like MADS-box protein AGL19 OS=Arabidopsis thaliana GN=AGL19 PE=1 SV=1	--	--	--	--	--	K09264	1e-08	57.4	ppp:PHYPADRAFT_235327	MADS-box transcription factor, plant	GO:0010048//vernalization response;GO:0048510//regulation of timing of transition from vegetative to reproductive phase;GO:0006355//regulation of transcription, DNA-dependent;GO:0048481//ovule development;GO:0043481//anthocyanin accumulation in tissues in response to UV light	GO:0003677//DNA binding;GO:0046983//protein dimerization activity;GO:0003700//sequence-specific DNA binding transcription factor activity	GO:0005634//nucleus
CL6469.Contig1_NAU-LB	1604	270	7.9465	gi|297816038|ref|XP_002875902.1|	933.7	0	hypothetical protein ARALYDRAFT_485204 [Arabidopsis lyrata subsp. lyrata] >gi|297321740|gb|EFH52161.1| hypothetical protein ARALYDRAFT_485204 [Arabidopsis lyrata subsp. lyrata]	gi|79586697|ref|NM_148863.3|	1013	0	Arabidopsis thaliana relative of early flowering 6 protein (REF6) mRNA, complete cds	sp|Q9STM3|REF6_ARATH	925	0	Lysine-specific demethylase REF6 OS=Arabidopsis thaliana GN=REF6 PE=1 SV=1	--	--	--	--	--	K11446	1e-43	176	ota:Ot08g01100	histone demethylase JARID1 [EC:1.14.11.-]	GO:0035067//negative regulation of histone acetylation;GO:0009741//response to brassinosteroid stimulus;GO:0010228//vegetative to reproductive phase transition of meristem;GO:0033169//histone H3-K9 demethylation;GO:0048366//leaf development;GO:0009826//unidimensional cell growth	GO:0008270//zinc ion binding;GO:0003676//nucleic acid binding;GO:0003700//sequence-specific DNA binding transcription factor activity	GO:0005634//nucleus
CL6469.Contig2_NAU-LB	334	23	3.2509	gi|297816040|ref|XP_002875903.1|	206.8	8e-53	hypothetical protein ARALYDRAFT_906087 [Arabidopsis lyrata subsp. lyrata] >gi|297321741|gb|EFH52162.1| hypothetical protein ARALYDRAFT_906087 [Arabidopsis lyrata subsp. lyrata]	gi|79586697|ref|NM_148863.3|	305	2e-80	Arabidopsis thaliana relative of early flowering 6 protein (REF6) mRNA, complete cds	sp|Q9STM3|REF6_ARATH	192	3e-50	Lysine-specific demethylase REF6 OS=Arabidopsis thaliana GN=REF6 PE=1 SV=1	--	--	--	--	--	K11446	8e-12	66.6	ppp:PHYPADRAFT_93001	histone demethylase JARID1 [EC:1.14.11.-]	GO:0035067//negative regulation of histone acetylation;GO:0009741//response to brassinosteroid stimulus;GO:0032259//methylation;GO:0010228//vegetative to reproductive phase transition of meristem;GO:0033169//histone H3-K9 demethylation;GO:0048366//leaf development;GO:0009826//unidimensional cell growth	GO:0008270//zinc ion binding;GO:0003676//nucleic acid binding;GO:0003700//sequence-specific DNA binding transcription factor activity;GO:0008168//methyltransferase activity	GO:0005634//nucleus
CL648.Contig1_NAU-LB	911	224	11.6077	gi|312283517|dbj|BAJ34624.1|	472.6	3e-132	unnamed protein product [Thellungiella halophila]	gi|57900799|gb|AC155337.1|	801	0	Brassica rapa subsp. pekinensis clone KBrH117N09, complete sequence	sp|Q700W2|SPL9_ARATH	454	3e-128	Squamosa promoter-binding-like protein 9 OS=Arabidopsis thaliana GN=SPL9 PE=2 SV=2	--	--	--	--	--	--	--	--	--	--	GO:0048653//anther development;GO:0042127//regulation of cell proliferation;GO:2000025//regulation of leaf formation;GO:0006355//regulation of transcription, DNA-dependent;GO:0008361//regulation of cell size;GO:0010228//vegetative to reproductive phase transition of meristem	GO:0003677//DNA binding;GO:0003700//sequence-specific DNA binding transcription factor activity	GO:0005634//nucleus
CL6491.Contig1_NAU-LB	1172	318	12.8091	gi|18416875|ref|NP_568282.1|	433.3	3e-120	nuclear transcription factor Y subunit A-1 [Arabidopsis thaliana] >gi|42573353|ref|NP_974773.1| nuclear transcription factor Y subunit A-1 [Arabidopsis thaliana] >gi|75180950|sp|Q9LXV5.1|NFYA1_ARATH RecName: Full=Nuclear transcription factor Y subunit A-1; Short=AtNF-YA-1; AltName: Full=Protein EMBRYO DEFECTIVE 2220; AltName: Full=Transcriptional activator HAP2A >gi|7630040|emb|CAB88248.1| CCAAT …	gi|460195160|gb|GABL01065417.1|	567	1e-159	TSA: Camelina sativa comp59369_c0_seq1 transcribed RNA sequence	sp|Q9LXV5|NFYA1_ARATH	433	1e-121	Nuclear transcription factor Y subunit A-1 OS=Arabidopsis thaliana GN=NFYA1 PE=2 SV=1	SPBC725.11c	86.3	9e-17	COG5224	CCAAT-binding factor, subunit B	K08064	2e-33	141	gmx:100782085	nuclear transcription factor Y, alpha	GO:0048510//regulation of timing of transition from vegetative to reproductive phase;GO:0006355//regulation of transcription, DNA-dependent;GO:0010262//somatic embryogenesis;GO:0055046//microgametogenesis	GO:0003677//DNA binding;GO:0003700//sequence-specific DNA binding transcription factor activity	GO:0016602//CCAAT-binding factor complex
CL6547.Contig1_NAU-LB	1133	39	1.625	gi|392522076|gb|AFM77908.1|	446.8	3e-124	MADS-box protein SVP [Brassica napus]	gi|392522075|gb|JQ906718.1|	1181	0	Brassica napus clone SVP-2 MADS-box protein SVP (SVP) mRNA, complete cds	sp|Q9FVC1|SVP_ARATH	417	8e-117	MADS-box protein SVP OS=Arabidopsis thaliana GN=SVP PE=1 SV=1	YPL089c	69.7	9e-12	COG5068	Regulator of arginine metabolism and related MADS box-containing transcription factors	K09264	2e-41	168	gmx:100808145	MADS-box transcription factor, plant	GO:0031348//negative regulation of defense response;GO:0010076//maintenance of floral meristem identity;GO:0009867//jasmonic acid mediated signaling pathway;GO:0035304//regulation of protein dephosphorylation;GO:0009862//systemic acquired resistance, salicylic acid mediated signaling pathway;GO:0010363//regulation of plant-type hypersensitive response;GO:0006944//cellular membrane fusion;GO:00099…	GO:0000900//translation repressor activity, nucleic acid binding;GO:0046983//protein dimerization activity;GO:0003677//DNA binding;GO:0003700//sequence-specific DNA binding transcription factor activity	GO:0005634//nucleus
CL6547.Contig2_NAU-LB	1145	95	3.9168	gi|392522076|gb|AFM77908.1|	446.8	3e-124	MADS-box protein SVP [Brassica napus]	gi|392522075|gb|JQ906718.1|	1197	0	Brassica napus clone SVP-2 MADS-box protein SVP (SVP) mRNA, complete cds	sp|Q9FVC1|SVP_ARATH	417	8e-117	MADS-box protein SVP OS=Arabidopsis thaliana GN=SVP PE=1 SV=1	YPL089c	69.7	9e-12	COG5068	Regulator of arginine metabolism and related MADS box-containing transcription factors	K09264	2e-41	168	gmx:100808145	MADS-box transcription factor, plant	GO:0031348//negative regulation of defense response;GO:0010076//maintenance of floral meristem identity;GO:0009867//jasmonic acid mediated signaling pathway;GO:0035304//regulation of protein dephosphorylation;GO:0009862//systemic acquired resistance, salicylic acid mediated signaling pathway;GO:0010363//regulation of plant-type hypersensitive response;GO:0006944//cellular membrane fusion;GO:00099…	GO:0000900//translation repressor activity, nucleic acid binding;GO:0046983//protein dimerization activity;GO:0003677//DNA binding;GO:0003700//sequence-specific DNA binding transcription factor activity	GO:0005634//nucleus
CL655.Contig1_NAU-LB	1002	209	9.8468	gi|75299414|sp|Q8GTF4.1|AP1C_BRAOB	480.3	2e-134	RecName: Full=Floral homeotic protein APETALA 1 C; Short=BoAP1-c; Short=BobAP1-c; AltName: Full=Agamous-like MADS-box protein AP1-C >gi|75307855|sp|Q96355.1|1AP1_BRAOT RecName: Full=Floral homeotic protein APETALA 1-1; Short=Boi1AP1; AltName: Full=Agamous-like MADS-box protein 1AP1 >gi|387942448|sp|B4YPV4.1|AP1C_BRAOA RecName: Full=Floral homeotic protein APETALA 1 C; Short=BoaAP1-c; AltName: Ful…	gi|23304681|emb|AJ505846.1|	1235	0	Brassica oleracea var. botrytis mRNA for MADS-box protein AP1-c	sp|Q8GTF4|AP1C_BRAOB	480	6e-136	Floral homeotic protein APETALA 1 C OS=Brassica oleracea var. botrytis GN=AP1C PE=2 SV=1	YMR043w	68.9	1e-11	COG5068	Regulator of arginine metabolism and related MADS box-containing transcription factors	K09264	8e-133	471	aly:ARALYDRAFT_476039	MADS-box transcription factor, plant	GO:0010076//maintenance of floral meristem identity;GO:0009827//plant-type cell wall modification;GO:0006944//cellular membrane fusion;GO:0010093//specification of floral organ identity;GO:0048830//adventitious root development;GO:0009933//meristem structural organization;GO:0009556//microsporogenesis;GO:0045893//positive regulation of transcription, DNA-dependent;GO:0009909//regulation of flower…	GO:0046982//protein heterodimerization activity;GO:0003677//DNA binding;GO:0003700//sequence-specific DNA binding transcription factor activity	GO:0005634//nucleus
CL655.Contig2_NAU-LB	890	156	8.2747	gi|75299414|sp|Q8GTF4.1|AP1C_BRAOB	481.9	6e-135	RecName: Full=Floral homeotic protein APETALA 1 C; Short=BoAP1-c; Short=BobAP1-c; AltName: Full=Agamous-like MADS-box protein AP1-C >gi|75307855|sp|Q96355.1|1AP1_BRAOT RecName: Full=Floral homeotic protein APETALA 1-1; Short=Boi1AP1; AltName: Full=Agamous-like MADS-box protein 1AP1 >gi|387942448|sp|B4YPV4.1|AP1C_BRAOA RecName: Full=Floral homeotic protein APETALA 1 C; Short=BoaAP1-c; AltName: Ful…	gi|609252|emb|X81480.1|	1251	0	S.alba ap1 mRNA	sp|Q8GTF4|AP1C_BRAOB	481	2e-136	Floral homeotic protein APETALA 1 C OS=Brassica oleracea var. botrytis GN=AP1C PE=2 SV=1	YMR043w	68.9	1e-11	COG5068	Regulator of arginine metabolism and related MADS box-containing transcription factors	K09264	2e-133	473	aly:ARALYDRAFT_476039	MADS-box transcription factor, plant	GO:0010076//maintenance of floral meristem identity;GO:0009827//plant-type cell wall modification;GO:0006944//cellular membrane fusion;GO:0010093//specification of floral organ identity;GO:0048830//adventitious root development;GO:0009933//meristem structural organization;GO:0009556//microsporogenesis;GO:0045893//positive regulation of transcription, DNA-dependent;GO:0009909//regulation of flower…	GO:0046982//protein heterodimerization activity;GO:0003677//DNA binding;GO:0003700//sequence-specific DNA binding transcription factor activity	GO:0005634//nucleus
CL655.Contig3_NAU-LB	972	850	41.283	gi|387942450|sp|P0DI14.1|AP1_BRARP	480.3	2e-134	RecName: Full=Floral homeotic protein APETALA 1; Short=BcpAP1; AltName: Full=Agamous-like MADS-box protein AP1	gi|1561777|gb|U67451.1|BOU67451	1485	0	Brassica oleracea homeotic protein boi1AP1 (Boi1AP1) mRNA, complete cds	sp|P0DI14|AP1_BRARP	480	6e-136	Floral homeotic protein APETALA 1 OS=Brassica rapa subsp. pekinensis GN=AP1 PE=3 SV=1	YMR043w	68.9	1e-11	COG5068	Regulator of arginine metabolism and related MADS box-containing transcription factors	K09264	1e-131	467	aly:ARALYDRAFT_476039	MADS-box transcription factor, plant	GO:0010076//maintenance of floral meristem identity;GO:0009827//plant-type cell wall modification;GO:0006944//cellular membrane fusion;GO:0010093//specification of floral organ identity;GO:0048830//adventitious root development;GO:0009933//meristem structural organization;GO:0009556//microsporogenesis;GO:0045893//positive regulation of transcription, DNA-dependent;GO:0009909//regulation of flower…	GO:0046982//protein heterodimerization activity;GO:0003677//DNA binding;GO:0003700//sequence-specific DNA binding transcription factor activity	GO:0005634//nucleus
CL6550.Contig1_NAU-LB	1337	1377	48.6207	gi|334187029|ref|NP_001190871.1|	581.3	1e-164	vernalization5/VIN3-like protein [Arabidopsis thaliana] >gi|332660336|gb|AEE85736.1| vernalization5/VIN3-like protein [Arabidopsis thaliana]	gi|334187028|ref|NM_001203942.1|	339	5e-90	Arabidopsis thaliana vernalization5/VIN3-like protein (VEL1) mRNA, complete cds	sp|Q9FIE3|VIN3_ARATH	286	2e-77	Protein VERNALIZATION INSENSITIVE 3 OS=Arabidopsis thaliana GN=VIN3 PE=2 SV=2	--	--	--	--	--	--	--	--	--	--	GO:0048587//regulation of short-day photoperiodism, flowering;GO:0007155//cell adhesion;GO:0009793//embryo development ending in seed dormancy;GO:0045010//actin nucleation;GO:0016926//protein desumoylation;GO:0010090//trichome morphogenesis;GO:0050665//hydrogen peroxide biosynthetic process;GO:0048765//root hair cell differentiation;GO:0071555//cell wall organization	GO:0035064//methylated histone residue binding	GO:0009506//plasmodesma;GO:0031519//PcG protein complex
CL660.Contig2_NAU-LB	569	151	12.528	gi|90657552|gb|ABD96852.1|	167.2	1e-40	hypothetical protein [Cleome spinosa]	gi|23304687|emb|AJ508053.1|	420	1e-115	Brassica oleracea var. botrytis mRNA for MADS-box protein SEP1-a (sep1-a gene)	sp|P29382|SEP1_ARATH	162	9e-41	Developmental protein SEPALLATA 1 OS=Arabidopsis thaliana GN=SEP1 PE=1 SV=2	YPL089c	67	2e-11	COG5068	Regulator of arginine metabolism and related MADS box-containing transcription factors	K09264	2e-40	162	aly:ARALYDRAFT_909555	MADS-box transcription factor, plant	GO:0009827//plant-type cell wall modification;GO:0043481//anthocyanin accumulation in tissues in response to UV light;GO:0010114//response to red light;GO:0010155//regulation of proton transport;GO:0048481//ovule development;GO:0010093//specification of floral organ identity;GO:0048443//stamen development;GO:0048441//petal development;GO:0006098//pentose-phosphate shunt;GO:0006364//rRNA processin…	GO:0003700//sequence-specific DNA binding transcription factor activity;GO:0003677//DNA binding;GO:0016168//chlorophyll binding;GO:0046983//protein dimerization activity	GO:0005634//nucleus;GO:0009535//chloroplast thylakoid membrane
CL660.Contig3_NAU-LB	1064	36	1.5973	gi|1905944|gb|AAB50187.1|	128.6	1e-28	MADS box transcription factor SbMADS1 [Sorghum bicolor]	gi|23304687|emb|AJ508053.1|	291	8e-76	Brassica oleracea var. botrytis mRNA for MADS-box protein SEP1-a (sep1-a gene)	sp|Q9SAR1|MADS8_ORYSJ	125	5e-29	MADS-box transcription factor 8 OS=Oryza sativa subsp. japonica GN=MADS8 PE=1 SV=1	YPL089c	67.8	3e-11	COG5068	Regulator of arginine metabolism and related MADS box-containing transcription factors	K09264	4e-28	123	aly:ARALYDRAFT_909555	MADS-box transcription factor, plant	-	-	-
CL660.Contig4_NAU-LB	1473	170	5.4483	gi|1905944|gb|AAB50187.1|	128.6	2e-28	MADS box transcription factor SbMADS1 [Sorghum bicolor]	gi|23304687|emb|AJ508053.1|	315	7e-83	Brassica oleracea var. botrytis mRNA for MADS-box protein SEP1-a (sep1-a gene)	sp|Q9SAR1|MADS8_ORYSJ	125	8e-29	MADS-box transcription factor 8 OS=Oryza sativa subsp. japonica GN=MADS8 PE=1 SV=1	YPL089c	67.8	5e-11	COG5068	Regulator of arginine metabolism and related MADS box-containing transcription factors	K09264	7e-28	123	aly:ARALYDRAFT_909555	MADS-box transcription factor, plant	-	-	-
CL6816.Contig1_NAU-LB	1670	37	1.0459	gi|7715600|gb|AAF68118.1|AC010793_13	325.9	0	F20B17.16 [Arabidopsis thaliana]	gi|145337769|ref|NM_106622.4|	955	0	Arabidopsis thaliana hydroxyproline-rich glycoprotein family protein (ELF7) mRNA, complete cds	sp|Q9T0K5|LRX3_ARATH	103	3e-22	Leucine-rich repeat extensin-like protein 3 OS=Arabidopsis thaliana GN=LRX3 PE=1 SV=1	Rv3876	73.6	1e-12	COG0455	ATPases involved in chromosome partitioning	K15174	1e-147	521	ath:AT1G79730	RNA polymerase II-associated factor 1	GO:0009910//negative regulation of flower development;GO:0009640//photomorphogenesis;GO:0010388//cullin deneddylation;GO:0016567//protein ubiquitination;GO:0016579//protein deubiquitination;GO:0045893//positive regulation of transcription, DNA-dependent;GO:0016571//histone methylation	-	GO:0005739//mitochondrion;GO:0005634//nucleus
CL6816.Contig2_NAU-LB	1606	126	3.7038	gi|22330753|ref|NP_178091.2|	835.1	0	hydroxyproline-rich glycoprotein family protein [Arabidopsis thaliana] >gi|332198171|gb|AEE36292.1| hydroxyproline-rich glycoprotein family protein [Arabidopsis thaliana]	gi|145337769|ref|NM_106622.4|	1128	0	Arabidopsis thaliana hydroxyproline-rich glycoprotein family protein (ELF7) mRNA, complete cds	sp|Q9T0K5|LRX3_ARATH	103	3e-22	Leucine-rich repeat extensin-like protein 3 OS=Arabidopsis thaliana GN=LRX3 PE=1 SV=1	Rv3876	73.6	9e-13	COG0455	ATPases involved in chromosome partitioning	K15174	0	835	ath:AT1G79730	RNA polymerase II-associated factor 1	GO:0009910//negative regulation of flower development;GO:0009640//photomorphogenesis;GO:0010388//cullin deneddylation;GO:0016567//protein ubiquitination;GO:0016579//protein deubiquitination;GO:0045893//positive regulation of transcription, DNA-dependent;GO:0016571//histone methylation	-	GO:0005634//nucleus
CL6845.Contig1_NAU-LB	1180	44	1.7603	gi|312282913|dbj|BAJ34322.1|	399.1	7e-110	unnamed protein product [Thellungiella halophila]	gi|312282912|dbj|AK353236.1|	642	0	Thellungiella halophila mRNA, complete cds, clone: RTFL01-22-N21	sp|Q9XIB5|REM19_ARATH	384	6e-107	B3 domain-containing protein REM19 OS=Arabidopsis thaliana GN=REM19 PE=2 SV=1	--	--	--	--	--	--	--	--	--	--	GO:0010048//vernalization response;GO:0006355//regulation of transcription, DNA-dependent;GO:0032880//regulation of protein localization;GO:0009909//regulation of flower development;GO:0034613//cellular protein localization	GO:0003677//DNA binding;GO:0005515//protein binding;GO:0003700//sequence-specific DNA binding transcription factor activity	GO:0005654//nucleoplasm;GO:0005886//plasma membrane
CL6845.Contig2_NAU-LB	1040	37	1.6795	gi|312282913|dbj|BAJ34322.1|	399.1	6e-110	unnamed protein product [Thellungiella halophila]	gi|312282912|dbj|AK353236.1|	642	0	Thellungiella halophila mRNA, complete cds, clone: RTFL01-22-N21	sp|Q9XIB5|REM19_ARATH	384	5e-107	B3 domain-containing protein REM19 OS=Arabidopsis thaliana GN=REM19 PE=2 SV=1	--	--	--	--	--	--	--	--	--	--	GO:0010048//vernalization response;GO:0006355//regulation of transcription, DNA-dependent;GO:0032880//regulation of protein localization;GO:0009909//regulation of flower development;GO:0034613//cellular protein localization	GO:0003677//DNA binding;GO:0005515//protein binding;GO:0003700//sequence-specific DNA binding transcription factor activity	GO:0005654//nucleoplasm;GO:0005886//plasma membrane
CL6845.Contig3_NAU-LB	1162	68	2.7626	gi|312282913|dbj|BAJ34322.1|	399.1	7e-110	unnamed protein product [Thellungiella halophila]	gi|312282912|dbj|AK353236.1|	642	0	Thellungiella halophila mRNA, complete cds, clone: RTFL01-22-N21	sp|Q9XIB5|REM19_ARATH	384	6e-107	B3 domain-containing protein REM19 OS=Arabidopsis thaliana GN=REM19 PE=2 SV=1	--	--	--	--	--	--	--	--	--	--	GO:0010048//vernalization response;GO:0006355//regulation of transcription, DNA-dependent;GO:0032880//regulation of protein localization;GO:0009909//regulation of flower development;GO:0034613//cellular protein localization	GO:0003677//DNA binding;GO:0005515//protein binding;GO:0003700//sequence-specific DNA binding transcription factor activity	GO:0005654//nucleoplasm;GO:0005886//plasma membrane
CL6845.Contig4_NAU-LB	1240	132	5.0254	gi|312282913|dbj|BAJ34322.1|	399.1	8e-110	unnamed protein product [Thellungiella halophila]	gi|312282912|dbj|AK353236.1|	642	0	Thellungiella halophila mRNA, complete cds, clone: RTFL01-22-N21	sp|Q9XIB5|REM19_ARATH	384	6e-107	B3 domain-containing protein REM19 OS=Arabidopsis thaliana GN=REM19 PE=2 SV=1	--	--	--	--	--	--	--	--	--	--	GO:0010048//vernalization response;GO:0006355//regulation of transcription, DNA-dependent;GO:0032880//regulation of protein localization;GO:0009909//regulation of flower development;GO:0034613//cellular protein localization	GO:0003677//DNA binding;GO:0005515//protein binding;GO:0003700//sequence-specific DNA binding transcription factor activity	GO:0005654//nucleoplasm;GO:0005886//plasma membrane
CL6850.Contig1_NAU-LB	553	47	4.0123	gi|1865677|emb|CAA69879.1|	159.1	3e-38	trehalose-6-phosphate synthase [Arabidopsis thaliana]	gi|332189094|gb|CP002684.1|	216	2e-53	Arabidopsis thaliana chromosome 1, complete sequence	sp|Q9SYM4|TPS1_ARATH	159	1e-39	Alpha,alpha-trehalose-phosphate synthase [UDP-forming] 1 OS=Arabidopsis thaliana GN=TPS1 PE=1 SV=1	--	--	--	--	--	K16055	3e-39	159	ath:AT1G78580	trehalose 6-phosphate synthase/phosphatase [EC:2.4.1.15 3.1.3.12]	GO:0051301//cell division;GO:0005992//trehalose biosynthetic process;GO:0009664//plant-type cell wall organization;GO:0009832//plant-type cell wall biogenesis;GO:0010182//sugar mediated signaling pathway;GO:0009793//embryo development ending in seed dormancy	GO:0003825//alpha,alpha-trehalose-phosphate synthase (UDP-forming) activity;GO:0016787//hydrolase activity	GO:0005737//cytoplasm
CL6850.Contig2_NAU-LB	544	48	4.1654	gi|1865677|emb|CAA69879.1|	159.1	3e-38	trehalose-6-phosphate synthase [Arabidopsis thaliana]	gi|332189094|gb|CP002684.1|	216	2e-53	Arabidopsis thaliana chromosome 1, complete sequence	sp|Q9SYM4|TPS1_ARATH	159	1e-39	Alpha,alpha-trehalose-phosphate synthase [UDP-forming] 1 OS=Arabidopsis thaliana GN=TPS1 PE=1 SV=1	--	--	--	--	--	K16055	3e-39	159	ath:AT1G78580	trehalose 6-phosphate synthase/phosphatase [EC:2.4.1.15 3.1.3.12]	GO:0051301//cell division;GO:0005992//trehalose biosynthetic process;GO:0009664//plant-type cell wall organization;GO:0009832//plant-type cell wall biogenesis;GO:0010182//sugar mediated signaling pathway;GO:0009793//embryo development ending in seed dormancy	GO:0003825//alpha,alpha-trehalose-phosphate synthase (UDP-forming) activity;GO:0016787//hydrolase activity	GO:0005737//cytoplasm
CL6925.Contig1_NAU-LB	2223	535	11.3614	gi|297793527|ref|XP_002864648.1|	1081.2	0	hypothetical protein ARALYDRAFT_496103 [Arabidopsis lyrata subsp. lyrata] >gi|297310483|gb|EFH40907.1| hypothetical protein ARALYDRAFT_496103 [Arabidopsis lyrata subsp. lyrata]	gi|145359457|ref|NM_125363.2|	2048	0	Arabidopsis thaliana VIRE2 interacting protein 2 (VIP2) mRNA, complete cds	sp|Q9FPW4|VIP2_ARATH	1073	0	Probable NOT transcription complex subunit VIP2 OS=Arabidopsis thaliana GN=VIP2 PE=1 SV=2	SPCC4G3.15c	102	2e-21	COG5601	General negative regulator of transcription subunit	K12605	0	1081	aly:ARALYDRAFT_496103	CCR4-NOT transcription complex subunit 2	GO:0000911//cytokinesis by cell plate formation;GO:0045892//negative regulation of transcription, DNA-dependent;GO:0015074//DNA integration	GO:0005515//protein binding	GO:0009507//chloroplast;GO:0005634//nucleus
CL6925.Contig2_NAU-LB	2248	421	8.8411	gi|297793527|ref|XP_002864648.1|	1117.1	0	hypothetical protein ARALYDRAFT_496103 [Arabidopsis lyrata subsp. lyrata] >gi|297310483|gb|EFH40907.1| hypothetical protein ARALYDRAFT_496103 [Arabidopsis lyrata subsp. lyrata]	gi|460156237|gb|GABL01089387.1|	2105	0	TSA: Camelina sativa comp64190_c1_seq1 transcribed RNA sequence	sp|Q9FPW4|VIP2_ARATH	1108	0	Probable NOT transcription complex subunit VIP2 OS=Arabidopsis thaliana GN=VIP2 PE=1 SV=2	SPCC4G3.15c	110	1e-23	COG5601	General negative regulator of transcription subunit	K12605	0	1117	aly:ARALYDRAFT_496103	CCR4-NOT transcription complex subunit 2	GO:0000911//cytokinesis by cell plate formation;GO:0045892//negative regulation of transcription, DNA-dependent;GO:0015074//DNA integration	GO:0005515//protein binding	GO:0009507//chloroplast;GO:0005634//nucleus
CL6939.Contig1_NAU-LB	1269	264	9.8211	gi|9049368|dbj|BAA99410.1|	651.7	0	phytochrome A [Armoracia rusticana]	gi|9049367|dbj|AB036764.1|	981	0	Armoracia rusticana ArPHYA23 mRNA for phytochrome A, complete cds	sp|P14712|PHYA_ARATH	649	0	Phytochrome A OS=Arabidopsis thaliana GN=PHYA PE=1 SV=2	alr3157	136	9e-32	COG4251	Bacteriophytochrome (light-regulated signal transduction histidine kinase)	K12120	0	650	aly:ARALYDRAFT_471053	phytochrome A	GO:0009630//gravitropism;GO:0017148//negative regulation of translation;GO:0010203//response to very low fluence red light stimulus;GO:0017006//protein-tetrapyrrole linkage;GO:0018106//peptidyl-histidine phosphorylation;GO:0023014//signal transduction by phosphorylation;GO:0009585//red, far-red light phototransduction;GO:0006355//regulation of transcription, DNA-dependent;GO:0009638//phototropism…	GO:0031516//far-red light photoreceptor activity;GO:0008020//G-protein coupled photoreceptor activity;GO:0000155//phosphorelay sensor kinase activity;GO:0042803//protein homodimerization activity;GO:0005524//ATP binding	GO:0016020//membrane;GO:0016604//nuclear body;GO:0005739//mitochondrion
CL7000.Contig1_NAU-LB	503	88	8.2591	gi|75098154|sp|O24340.1|FPF1_SINAL	221.5	4e-57	RecName: Full=Flowering-promoting factor 1; Short=SaFPF1 >gi|2370459|emb|CAA72716.1| FPF1 protein [Sinapis alba]	gi|2370458|emb|Y11987.1|	662	0	S.alba FPF1 mRNA	sp|O24340|FPF1_SINAL	221	2e-58	Flowering-promoting factor 1 OS=Sinapis alba GN=FPF1 PE=2 SV=1	--	--	--	--	--	K14416	2e-42	169	aly:ARALYDRAFT_325603	elongation factor 1 alpha-like protein	GO:0009739//response to gibberellin stimulus;GO:0000038//very long-chain fatty acid metabolic process;GO:0009911//positive regulation of flower development;GO:0006184//GTP catabolic process;GO:0006723//cuticle hydrocarbon biosynthetic process;GO:0048235//pollen sperm cell differentiation;GO:0010228//vegetative to reproductive phase transition of meristem;GO:0043447//alkane biosynthetic process;GO…	GO:0008270//zinc ion binding;GO:0016491//oxidoreductase activity;GO:0005525//GTP binding;GO:0005506//iron ion binding;GO:0003924//GTPase activity	GO:0005886//plasma membrane;GO:0005634//nucleus;GO:0005739//mitochondrion
CL7069.Contig1_NAU-LB	1061	605	26.919	gi|297816040|ref|XP_002875903.1|	375.9	6e-103	hypothetical protein ARALYDRAFT_906087 [Arabidopsis lyrata subsp. lyrata] >gi|297321741|gb|EFH52162.1| hypothetical protein ARALYDRAFT_906087 [Arabidopsis lyrata subsp. lyrata]	gi|332640072|gb|CP002686.1|	341	9e-91	Arabidopsis thaliana chromosome 3, complete sequence	sp|Q9STM3|REF6_ARATH	341	5e-94	Lysine-specific demethylase REF6 OS=Arabidopsis thaliana GN=REF6 PE=1 SV=1	SPAC144.09c	72	2e-12	COG5048	FOG: Zn-finger	K09191	1e-10	65.5	sbi:SORBI_09g002060	general transcription factor IIIA	GO:0035067//negative regulation of histone acetylation;GO:0009741//response to brassinosteroid stimulus;GO:0010228//vegetative to reproductive phase transition of meristem;GO:0033169//histone H3-K9 demethylation;GO:0048366//leaf development;GO:0009826//unidimensional cell growth	GO:0005488//binding	GO:0005634//nucleus
CL7069.Contig2_NAU-LB	249	63	11.9443	gi|79586698|ref|NP_680116.2|	158.7	2e-38	relative of early flowering 6 protein [Arabidopsis thaliana] >gi|75337637|sp|Q9STM3.1|REF6_ARATH RecName: Full=Lysine-specific demethylase REF6; AltName: Full=Jumonji domain-containing protein 12; AltName: Full=Lysine-specific histone demethylase REF6; AltName: Full=Protein RELATIVE OF EARLY FLOWERING 6 >gi|50513173|gb|AAT77779.1| relative of early flowering 6 [Arabidopsis thaliana] >gi|332644895…	gi|308196428|gb|HQ215130.1|	335	1e-89	Caulanthus amplexicaulis var. barbarae clone Ca89 microsatellite sequence	sp|Q9STM3|REF6_ARATH	158	6e-40	Lysine-specific demethylase REF6 OS=Arabidopsis thaliana GN=REF6 PE=1 SV=1	SPAC144.09c	54.7	4e-08	COG5048	FOG: Zn-finger	K09191	3e-07	51.6	sbi:SORBI_09g002060	general transcription factor IIIA	GO:0035067//negative regulation of histone acetylation;GO:0009741//response to brassinosteroid stimulus;GO:0032259//methylation;GO:0010228//vegetative to reproductive phase transition of meristem;GO:0033169//histone H3-K9 demethylation;GO:0048366//leaf development;GO:0009826//unidimensional cell growth	GO:0008270//zinc ion binding;GO:0003676//nucleic acid binding;GO:0003700//sequence-specific DNA binding transcription factor activity;GO:0008168//methyltransferase activity	GO:0005634//nucleus
CL7179.Contig1_NAU-LB	411	30	3.4459	gi|297797211|ref|XP_002866490.1|	170.2	8e-42	hypothetical protein ARALYDRAFT_919507 [Arabidopsis lyrata subsp. lyrata] >gi|297312325|gb|EFH42749.1| hypothetical protein ARALYDRAFT_919507 [Arabidopsis lyrata subsp. lyrata]	gi|199580294|gb|AC189597.2|	363	9e-98	Brassica rapa subsp. pekinensis clone KBrH014E13, complete sequence	sp|Q8W1E3|CDF1_ARATH	166	3e-42	Cyclic dof factor 1 OS=Arabidopsis thaliana GN=CDF1 PE=1 SV=2	--	--	--	--	--	--	--	--	--	--	GO:0009414//response to water deprivation;GO:0012501//programmed cell death;GO:0045892//negative regulation of transcription, DNA-dependent;GO:0048510//regulation of timing of transition from vegetative to reproductive phase;GO:0006649//phospholipid transfer to membrane;GO:0009658//chloroplast organization	GO:0005515//protein binding;GO:0008270//zinc ion binding;GO:0003677//DNA binding;GO:0003700//sequence-specific DNA binding transcription factor activity	GO:0009941//chloroplast envelope;GO:0005802//trans-Golgi network;GO:0005794//Golgi apparatus;GO:0005576//extracellular region;GO:0005768//endosome;GO:0005886//plasma membrane;GO:0005634//nucleus;GO:0005739//mitochondrion
CL7234.Contig1_NAU-LB	1548	528	16.1021	gi|26451533|dbj|BAC42864.1|	666	0	unknown protein [Arabidopsis thaliana]	gi|199580319|gb|AC232568.1|	1772	0	Brassica rapa subsp. pekinensis clone KBrH122A22, complete sequence	sp|Q9LK03|PERK2_ARATH	55.8	6e-08	Proline-rich receptor-like protein kinase PERK2 OS=Arabidopsis thaliana GN=PERK2 PE=2 SV=3	--	--	--	--	--	K00850	1e-07	56.6	osa:4336113	6-phosphofructokinase [EC:2.7.1.11]	GO:0006813//potassium ion transport	GO:0005249//voltage-gated potassium channel activity;GO:0005515//protein binding	GO:0008076//voltage-gated potassium channel complex;GO:0005576//extracellular region;GO:0005773//vacuole;GO:0005634//nucleus
CL7268.Contig2_NAU-LB	356	21	2.7848	gi|15231135|ref|NP_191437.1|	123.2	1e-27	agamous-like MADS-box protein AGL1 [Arabidopsis thaliana] >gi|113511|sp|P29381.1|AGL1_ARATH RecName: Full=Agamous-like MADS-box protein AGL1; AltName: Full=Protein SHATTERPROOF 1 >gi|166588|gb|AAA32730.1| transcription factor [Arabidopsis thaliana] >gi|7630073|emb|CAB88295.1| shatterproof 1 (SHP1)/ agamous-like 1 (AGL1) [Arabidopsis thaliana] >gi|21592324|gb|AAM64275.1| shatterproof 1 (SHP1)/ aga…	gi|202070638|gb|AC189647.2|	387	1e-105	Brassica rapa subsp. pekinensis clone KBrS009G24, complete sequence	sp|P29381|AGL1_ARATH	123	3e-29	Agamous-like MADS-box protein AGL1 OS=Arabidopsis thaliana GN=AGL1 PE=1 SV=1	--	--	--	--	--	K09264	8e-29	123	ath:AT3G58780	MADS-box transcription factor, plant	GO:0048507//meristem development;GO:0006355//regulation of transcription, DNA-dependent;GO:0009909//regulation of flower development;GO:0048441//petal development;GO:0048481//ovule development;GO:0048443//stamen development;GO:0010093//specification of floral organ identity	GO:0003677//DNA binding;GO:0046983//protein dimerization activity;GO:0003700//sequence-specific DNA binding transcription factor activity	GO:0005634//nucleus
CL7432.Contig1_NAU-LB	1740	326	8.8448	gi|297839015|ref|XP_002887389.1|	714.5	0	predicted protein [Arabidopsis lyrata subsp. lyrata] >gi|297333230|gb|EFH63648.1| predicted protein [Arabidopsis lyrata subsp. lyrata]	gi|145337424|ref|NM_105838.4|	884	0	Arabidopsis thaliana cleavage stimulating factor 64 (CSTF64) mRNA, complete cds	sp|Q10B98|C3H25_ORYSJ	67.8	2e-11	Zinc finger CCCH domain-containing protein 25 OS=Oryza sativa subsp. japonica GN=Os03g0826400 PE=2 SV=1	alr0741	63.2	1e-09	COG0724	RNA-binding proteins (RRM domain)	K14407	0	714	aly:ARALYDRAFT_676707	cleavage stimulation factor subunit 2	GO:0031123//RNA 3'-end processing;GO:0048589//developmental growth;GO:0045892//negative regulation of transcription, DNA-dependent	GO:0003729//mRNA binding;GO:0005515//protein binding;GO:0000166//nucleotide binding	GO:0005634//nucleus
CL754.Contig1_NAU-LB	915	412	21.2566	gi|224129190|ref|XP_002320523.1|	275.8	7e-73	predicted protein [Populus trichocarpa] >gi|222861296|gb|EEE98838.1| predicted protein [Populus trichocarpa]	gi|199579903|gb|AC189218.2|	777	0	Brassica rapa subsp. pekinensis clone KBrB010F13, complete sequence	sp|O23310|NFYB3_ARATH	274	5e-74	Nuclear transcription factor Y subunit B-3 OS=Arabidopsis thaliana GN=NFYB3 PE=2 SV=1	YBL021c	133	5e-31	COG2036	Histones H3 and H4	K08065	2e-57	220	gmx:100813169	nuclear transcription Y subunit beta	GO:0006355//regulation of transcription, DNA-dependent	GO:0003700//sequence-specific DNA binding transcription factor activity;GO:0043565//sequence-specific DNA binding;GO:0046982//protein heterodimerization activity	GO:0005634//nucleus
CL756.Contig1_NAU-LB	1663	1558	44.2276	gi|297836306|ref|XP_002886035.1|	943.7	0	hypothetical protein ARALYDRAFT_899930 [Arabidopsis lyrata subsp. lyrata] >gi|297331875|gb|EFH62294.1| hypothetical protein ARALYDRAFT_899930 [Arabidopsis lyrata subsp. lyrata]	gi|145360103|ref|NM_127510.4|	1739	0	Arabidopsis thaliana histone-binding protein RBBP4 (FVE) mRNA, complete cds	sp|O22607|MSI4_ARATH	940	0	WD-40 repeat-containing protein MSI4 OS=Arabidopsis thaliana GN=MSI4 PE=1 SV=3	YBR195c	120	5e-27	COG2319	FOG: WD40 repeat	K10752	0	943	aly:ARALYDRAFT_899930	histone-binding protein RBBP4	GO:0006281//DNA repair;GO:0010224//response to UV-B;GO:0010090//trichome morphogenesis;GO:0009908//flower development;GO:0009965//leaf morphogenesis;GO:0009826//unidimensional cell growth;GO:0016573//histone acetylation	GO:0046872//metal ion binding;GO:0004402//histone acetyltransferase activity	GO:0005829//cytosol;GO:0005730//nucleolus;GO:0080008//Cul4-RING ubiquitin ligase complex
CL756.Contig2_NAU-LB	332	29	4.1236	gi|79490015|ref|NP_194702.2|	226.5	1e-58	histone-binding protein RBBP4 [Arabidopsis thaliana] >gi|88913530|sp|Q9SU78.2|MSI5_ARATH RecName: Full=WD-40 repeat-containing protein MSI5 >gi|37202034|gb|AAQ89632.1| At4g29730 [Arabidopsis thaliana] >gi|51970992|dbj|BAD44188.1| WD-40 repeat-like protein [Arabidopsis thaliana] >gi|332660266|gb|AEE85666.1| histone-binding protein RBBP4 [Arabidopsis thaliana]	gi|79490014|ref|NM_119118.2|	389	1e-105	Arabidopsis thaliana histone-binding protein RBBP4 (NFC5) mRNA, complete cds	sp|Q9SU78|MSI5_ARATH	226	2e-60	WD-40 repeat-containing protein MSI5 OS=Arabidopsis thaliana GN=MSI5 PE=2 SV=2	SPAC12G12.14c	49.7	1e-06	COG2319	FOG: WD40 repeat	K10752	6e-60	226	ath:AT4G29730	histone-binding protein RBBP4	GO:0006281//DNA repair;GO:0010224//response to UV-B;GO:0010090//trichome morphogenesis;GO:0009908//flower development;GO:0009965//leaf morphogenesis;GO:0009826//unidimensional cell growth;GO:0016573//histone acetylation	GO:0046872//metal ion binding;GO:0004402//histone acetyltransferase activity	GO:0005829//cytosol;GO:0005730//nucleolus;GO:0080008//Cul4-RING ubiquitin ligase complex
CL756.Contig3_NAU-LB	1694	83	2.313	gi|297836306|ref|XP_002886035.1|	921.8	0	hypothetical protein ARALYDRAFT_899930 [Arabidopsis lyrata subsp. lyrata] >gi|297331875|gb|EFH62294.1| hypothetical protein ARALYDRAFT_899930 [Arabidopsis lyrata subsp. lyrata]	gi|145360103|ref|NM_127510.4|	1756	0	Arabidopsis thaliana histone-binding protein RBBP4 (FVE) mRNA, complete cds	sp|O22607|MSI4_ARATH	920	0	WD-40 repeat-containing protein MSI4 OS=Arabidopsis thaliana GN=MSI4 PE=1 SV=3	YBR195c	118	4e-26	COG2319	FOG: WD40 repeat	K10752	0	921	aly:ARALYDRAFT_899930	histone-binding protein RBBP4	GO:0006281//DNA repair;GO:0010224//response to UV-B;GO:0010090//trichome morphogenesis;GO:0009908//flower development;GO:0009965//leaf morphogenesis;GO:0009826//unidimensional cell growth;GO:0016573//histone acetylation	GO:0046872//metal ion binding;GO:0004402//histone acetyltransferase activity	GO:0005829//cytosol;GO:0005730//nucleolus;GO:0080008//Cul4-RING ubiquitin ligase complex
CL756.Contig4_NAU-LB	1646	55	1.5774	gi|297836306|ref|XP_002886035.1|	955.3	0	hypothetical protein ARALYDRAFT_899930 [Arabidopsis lyrata subsp. lyrata] >gi|297331875|gb|EFH62294.1| hypothetical protein ARALYDRAFT_899930 [Arabidopsis lyrata subsp. lyrata]	gi|145360103|ref|NM_127510.4|	1873	0	Arabidopsis thaliana histone-binding protein RBBP4 (FVE) mRNA, complete cds	sp|O22607|MSI4_ARATH	952	0	WD-40 repeat-containing protein MSI4 OS=Arabidopsis thaliana GN=MSI4 PE=1 SV=3	YBR195c	119	2e-26	COG2319	FOG: WD40 repeat	K10752	0	955	aly:ARALYDRAFT_899930	histone-binding protein RBBP4	GO:0006281//DNA repair;GO:0010224//response to UV-B;GO:0010090//trichome morphogenesis;GO:0009908//flower development;GO:0009965//leaf morphogenesis;GO:0009826//unidimensional cell growth;GO:0016573//histone acetylation	GO:0046872//metal ion binding;GO:0004402//histone acetyltransferase activity	GO:0005829//cytosol;GO:0005730//nucleolus;GO:0080008//Cul4-RING ubiquitin ligase complex
CL756.Contig5_NAU-LB	1808	25	0.6528	gi|297836306|ref|XP_002886035.1|	957.2	0	hypothetical protein ARALYDRAFT_899930 [Arabidopsis lyrata subsp. lyrata] >gi|297331875|gb|EFH62294.1| hypothetical protein ARALYDRAFT_899930 [Arabidopsis lyrata subsp. lyrata]	gi|145360103|ref|NM_127510.4|	1895	0	Arabidopsis thaliana histone-binding protein RBBP4 (FVE) mRNA, complete cds	sp|O22607|MSI4_ARATH	954	0	WD-40 repeat-containing protein MSI4 OS=Arabidopsis thaliana GN=MSI4 PE=1 SV=3	YBR195c	119	2e-26	COG2319	FOG: WD40 repeat	K10752	0	957	aly:ARALYDRAFT_899930	histone-binding protein RBBP4	GO:0006281//DNA repair;GO:0010224//response to UV-B;GO:0010090//trichome morphogenesis;GO:0009908//flower development;GO:0009965//leaf morphogenesis;GO:0009826//unidimensional cell growth;GO:0016573//histone acetylation	GO:0046872//metal ion binding;GO:0004402//histone acetyltransferase activity	GO:0005829//cytosol;GO:0005730//nucleolus;GO:0080008//Cul4-RING ubiquitin ligase complex
CL756.Contig6_NAU-LB	1856	25	0.6359	gi|297836306|ref|XP_002886035.1|	923.7	0	hypothetical protein ARALYDRAFT_899930 [Arabidopsis lyrata subsp. lyrata] >gi|297331875|gb|EFH62294.1| hypothetical protein ARALYDRAFT_899930 [Arabidopsis lyrata subsp. lyrata]	gi|145360103|ref|NM_127510.4|	1778	0	Arabidopsis thaliana histone-binding protein RBBP4 (FVE) mRNA, complete cds	sp|O22607|MSI4_ARATH	922	0	WD-40 repeat-containing protein MSI4 OS=Arabidopsis thaliana GN=MSI4 PE=1 SV=3	YBR195c	118	4e-26	COG2319	FOG: WD40 repeat	K10752	0	923	aly:ARALYDRAFT_899930	histone-binding protein RBBP4	GO:0006281//DNA repair;GO:0010224//response to UV-B;GO:0010090//trichome morphogenesis;GO:0009908//flower development;GO:0009965//leaf morphogenesis;GO:0009826//unidimensional cell growth;GO:0016573//histone acetylation	GO:0046872//metal ion binding;GO:0004402//histone acetyltransferase activity	GO:0005829//cytosol;GO:0005730//nucleolus;GO:0080008//Cul4-RING ubiquitin ligase complex
CL756.Contig7_NAU-LB	512	29	2.6739	gi|297799014|ref|XP_002867391.1|	225.3	3e-58	hypothetical protein ARALYDRAFT_491789 [Arabidopsis lyrata subsp. lyrata] >gi|297313227|gb|EFH43650.1| hypothetical protein ARALYDRAFT_491789 [Arabidopsis lyrata subsp. lyrata]	gi|79490014|ref|NM_119118.2|	285	2e-74	Arabidopsis thaliana histone-binding protein RBBP4 (NFC5) mRNA, complete cds	sp|O22607|MSI4_ARATH	224	3e-59	WD-40 repeat-containing protein MSI4 OS=Arabidopsis thaliana GN=MSI4 PE=1 SV=3	--	--	--	--	--	K10752	3e-59	225	aly:ARALYDRAFT_491789	histone-binding protein RBBP4	GO:0006281//DNA repair;GO:0010224//response to UV-B;GO:0010090//trichome morphogenesis;GO:0009908//flower development;GO:0009965//leaf morphogenesis;GO:0009826//unidimensional cell growth	GO:0046872//metal ion binding;GO:0016746//transferase activity, transferring acyl groups	GO:0005829//cytosol;GO:0005730//nucleolus;GO:0080008//Cul4-RING ubiquitin ligase complex
CL7599.Contig1_NAU-LB	3187	1687	24.9891	gi|75104298|sp|Q5BN23.1|RGA1_BRACM	921.8	0	RecName: Full=DELLA protein RGA1; AltName: Full=BrRGA1; AltName: Full=RGA-like protein 1 >gi|60656559|gb|AAX33297.1| DELLA protein [Brassica rapa]	gi|60656558|gb|AY928549.1|	1471	0	Brassica rapa DELLA protein (RGA1) gene, complete cds	sp|Q5BN23|RGA1_BRACM	921	0	DELLA protein RGA1 OS=Brassica campestris GN=RGA1 PE=1 SV=1	BMEI1639_1	276	2e-73	COG0167	Dihydroorotate dehydrogenase	K14494	0	858	aly:ARALYDRAFT_484073	DELLA protein	GO:0042744//hydrogen peroxide catabolic process;GO:0006833//water transport;GO:0009863//salicylic acid mediated signaling pathway;GO:2000033//regulation of seed dormancy process;GO:0032880//regulation of protein localization;GO:0006096//glycolysis;GO:0006808//regulation of nitrogen utilization;GO:0010187//negative regulation of seed germination;GO:0009867//jasmonic acid mediated signaling pathway…	GO:0003700//sequence-specific DNA binding transcription factor activity;GO:0004158//dihydroorotate oxidase activity;GO:0017113//dihydropyrimidine dehydrogenase (NADP+) activity;GO:0005515//protein binding	GO:0009570//chloroplast stroma;GO:0005886//plasma membrane;GO:0005634//nucleus
CL7780.Contig1_NAU-LB	900	202	10.5956	gi|15218550|ref|NP_172517.1|	404.4	1e-111	two-component response regulator ARR4 [Arabidopsis thaliana] >gi|51315817|sp|O82798.1|ARR4_ARATH RecName: Full=Two-component response regulator ARR4; AltName: Full=Response regulator 1 >gi|5091539|gb|AAD39568.1|AC007067_8 T10O24.8 [Arabidopsis thaliana] >gi|3273196|dbj|BAA31143.1| responce regulator1 [Arabidopsis thaliana] >gi|3323583|gb|AAC26636.1| two-component response regulator homolog [Arabi…	gi|30681723|ref|NM_100921.2|	569	1e-159	Arabidopsis thaliana two-component response regulator ARR4 (ARR4) mRNA, complete cds	sp|O82798|ARR4_ARATH	404	4e-113	Two-component response regulator ARR4 OS=Arabidopsis thaliana GN=ARR4 PE=1 SV=1	all0638_2	70.5	4e-12	COG0784	FOG: CheY-like receiver	K14492	1e-112	404	ath:AT1G10470	two-component response regulator ARR-A family	GO:0009793//embryo development ending in seed dormancy;GO:0010363//regulation of plant-type hypersensitive response;GO:0006355//regulation of transcription, DNA-dependent;GO:0006612//protein targeting to membrane;GO:0046777//protein autophosphorylation;GO:0010161//red light signaling pathway;GO:0000160//two-component signal transduction system (phosphorelay);GO:0009736//cytokinin mediated signali…	GO:0005515//protein binding;GO:0004674//protein serine/threonine kinase activity;GO:0000156//phosphorelay response regulator activity	GO:0005737//cytoplasm;GO:0005634//nucleus
CL7780.Contig2_NAU-LB	630	161	12.0643	gi|15218550|ref|NP_172517.1|	336.3	2e-91	two-component response regulator ARR4 [Arabidopsis thaliana] >gi|51315817|sp|O82798.1|ARR4_ARATH RecName: Full=Two-component response regulator ARR4; AltName: Full=Response regulator 1 >gi|5091539|gb|AAD39568.1|AC007067_8 T10O24.8 [Arabidopsis thaliana] >gi|3273196|dbj|BAA31143.1| responce regulator1 [Arabidopsis thaliana] >gi|3323583|gb|AAC26636.1| two-component response regulator homolog [Arabi…	gi|30681723|ref|NM_100921.2|	468	1e-129	Arabidopsis thaliana two-component response regulator ARR4 (ARR4) mRNA, complete cds	sp|O82798|ARR4_ARATH	336	7e-93	Two-component response regulator ARR4 OS=Arabidopsis thaliana GN=ARR4 PE=1 SV=1	all0638_2	70.9	2e-12	COG0784	FOG: CheY-like receiver	K14492	2e-92	336	ath:AT1G10470	two-component response regulator ARR-A family	GO:0009793//embryo development ending in seed dormancy;GO:0010363//regulation of plant-type hypersensitive response;GO:0006355//regulation of transcription, DNA-dependent;GO:0006612//protein targeting to membrane;GO:0046777//protein autophosphorylation;GO:0010161//red light signaling pathway;GO:0000160//two-component signal transduction system (phosphorelay);GO:0009736//cytokinin mediated signali…	GO:0005515//protein binding;GO:0004674//protein serine/threonine kinase activity;GO:0000156//phosphorelay response regulator activity	GO:0005737//cytoplasm;GO:0005634//nucleus
CL7786.Contig1_NAU-LB	2326	79	1.6034	gi|328684599|gb|AEB33729.1|	317.4	0	CIRCADIAN AND CLOCK ASSOCIATED 1 [Brassica rapa]	gi|328684598|gb|HQ615939.1|	729	0	Brassica rapa CIRCADIAN AND CLOCK ASSOCIATED 1 (CCA1) mRNA, complete cds	sp|P92973|CCA1_ARATH	527	0	Protein CCA1 OS=Arabidopsis thaliana GN=CCA1 PE=1 SV=1	--	--	--	--	--	K12134	0	527	ath:AT2G46830	circadian clock associated 1	GO:0042754//negative regulation of circadian rhythm;GO:0009739//response to gibberellin stimulus;GO:0009639//response to red or far red light;GO:0010264//myo-inositol hexakisphosphate biosynthetic process;GO:0010243//response to organic nitrogen;GO:0043496//regulation of protein homodimerization activity;GO:0009651//response to salt stress;GO:0009753//response to jasmonic acid stimulus;GO:0045892…	GO:0019904//protein domain specific binding;GO:0043565//sequence-specific DNA binding;GO:0003700//sequence-specific DNA binding transcription factor activity	GO:0005634//nucleus
CL7786.Contig2_NAU-LB	1589	362	10.7548	gi|328684599|gb|AEB33729.1|	489.2	8e-137	CIRCADIAN AND CLOCK ASSOCIATED 1 [Brassica rapa]	gi|328684598|gb|HQ615939.1|	729	0	Brassica rapa CIRCADIAN AND CLOCK ASSOCIATED 1 (CCA1) mRNA, complete cds	sp|P92973|CCA1_ARATH	407	1e-113	Protein CCA1 OS=Arabidopsis thaliana GN=CCA1 PE=1 SV=1	--	--	--	--	--	K12134	7e-114	409	aly:ARALYDRAFT_904154	circadian clock associated 1	GO:0042754//negative regulation of circadian rhythm;GO:0009739//response to gibberellin stimulus;GO:0009639//response to red or far red light;GO:0010264//myo-inositol hexakisphosphate biosynthetic process;GO:0010243//response to organic nitrogen;GO:0043496//regulation of protein homodimerization activity;GO:0009651//response to salt stress;GO:0009753//response to jasmonic acid stimulus;GO:0045892…	GO:0019904//protein domain specific binding;GO:0043565//sequence-specific DNA binding;GO:0003700//sequence-specific DNA binding transcription factor activity	GO:0005634//nucleus
CL7786.Contig3_NAU-LB	2237	219	4.6216	gi|328684599|gb|AEB33729.1|	925.6	0	CIRCADIAN AND CLOCK ASSOCIATED 1 [Brassica rapa]	gi|328684598|gb|HQ615939.1|	729	0	Brassica rapa CIRCADIAN AND CLOCK ASSOCIATED 1 (CCA1) mRNA, complete cds	sp|P92973|CCA1_ARATH	817	0	Protein CCA1 OS=Arabidopsis thaliana GN=CCA1 PE=1 SV=1	--	--	--	--	--	K12134	0	817	ath:AT2G46830	circadian clock associated 1	GO:0042754//negative regulation of circadian rhythm;GO:0009739//response to gibberellin stimulus;GO:0009639//response to red or far red light;GO:0010264//myo-inositol hexakisphosphate biosynthetic process;GO:0010243//response to organic nitrogen;GO:0043496//regulation of protein homodimerization activity;GO:0009651//response to salt stress;GO:0009753//response to jasmonic acid stimulus;GO:0045892…	GO:0019904//protein domain specific binding;GO:0043565//sequence-specific DNA binding;GO:0003700//sequence-specific DNA binding transcription factor activity;GO:0003682//chromatin binding	GO:0005634//nucleus
CL780.Contig1_NAU-LB	331	40	5.7049	gi|297838653|ref|XP_002887208.1|	165.2	2e-40	AP2 domain-containing protein RAP2.8 [Arabidopsis lyrata subsp. lyrata] >gi|297333049|gb|EFH63467.1| AP2 domain-containing protein RAP2.8 [Arabidopsis lyrata subsp. lyrata]	gi|460192170|gb|GABL01067942.1|	220	7e-55	TSA: Camelina sativa comp59975_c0_seq4 transcribed RNA sequence	sp|P82280|RAV2_ARATH	162	6e-41	AP2/ERF and B3 domain-containing transcription repressor RAV2 OS=Arabidopsis thaliana GN=RAV2 PE=2 SV=1	--	--	--	--	--	K09287	2e-41	165	aly:ARALYDRAFT_476011	RAV-like factor	GO:0009910//negative regulation of flower development;GO:0030003//cellular cation homeostasis;GO:0009873//ethylene mediated signaling pathway;GO:0010200//response to chitin;GO:0015706//nitrate transport;GO:0048573//photoperiodism, flowering;GO:0045892//negative regulation of transcription, DNA-dependent;GO:0048527//lateral root development;GO:0070838//divalent metal ion transport;GO:0010167//resp…	GO:0003677//DNA binding;GO:0003700//sequence-specific DNA binding transcription factor activity	GO:0005634//nucleus
CL780.Contig3_NAU-LB	2629	73	1.3108	gi|297845604|ref|XP_002890683.1|	556.6	8e-157	hypothetical protein ARALYDRAFT_890147 [Arabidopsis lyrata subsp. lyrata] >gi|297336525|gb|EFH66942.1| hypothetical protein ARALYDRAFT_890147 [Arabidopsis lyrata subsp. lyrata]	gi|199580263|gb|AC189569.2|	650	0	Brassica rapa subsp. pekinensis clone KBrH009I12, complete sequence	sp|Q9C6M5|RAVL1_ARATH	549	3e-156	AP2/ERF and B3 domain-containing transcription repressor TEM1 OS=Arabidopsis thaliana GN=TEM1 PE=1 SV=1	--	--	--	--	--	K09287	6e-158	556	aly:ARALYDRAFT_890147	RAV-like factor	GO:0010363//regulation of plant-type hypersensitive response;GO:0009910//negative regulation of flower development;GO:0030003//cellular cation homeostasis;GO:0009873//ethylene mediated signaling pathway;GO:0010200//response to chitin;GO:0015706//nitrate transport;GO:0048573//photoperiodism, flowering;GO:0006612//protein targeting to membrane;GO:0045892//negative regulation of transcription, DNA-d…	GO:0003677//DNA binding;GO:0003700//sequence-specific DNA binding transcription factor activity	GO:0005634//nucleus
CL780.Contig4_NAU-LB	3215	539	7.9145	gi|297845604|ref|XP_002890683.1|	556.6	1e-156	hypothetical protein ARALYDRAFT_890147 [Arabidopsis lyrata subsp. lyrata] >gi|297336525|gb|EFH66942.1| hypothetical protein ARALYDRAFT_890147 [Arabidopsis lyrata subsp. lyrata]	gi|199580263|gb|AC189569.2|	690	0	Brassica rapa subsp. pekinensis clone KBrH009I12, complete sequence	sp|Q9C6M5|RAVL1_ARATH	549	4e-156	AP2/ERF and B3 domain-containing transcription repressor TEM1 OS=Arabidopsis thaliana GN=TEM1 PE=1 SV=1	YLR175w	56.6	3e-07	COG0130	Pseudouridine synthase	K09287	8e-158	556	aly:ARALYDRAFT_890147	RAV-like factor	GO:0010363//regulation of plant-type hypersensitive response;GO:0009910//negative regulation of flower development;GO:0030003//cellular cation homeostasis;GO:0009873//ethylene mediated signaling pathway;GO:0010200//response to chitin;GO:0015706//nitrate transport;GO:0048573//photoperiodism, flowering;GO:0006612//protein targeting to membrane;GO:0045892//negative regulation of transcription, DNA-d…	GO:0003677//DNA binding;GO:0003700//sequence-specific DNA binding transcription factor activity	GO:0005634//nucleus
CL780.Contig5_NAU-LB	2876	166	2.7248	gi|297845604|ref|XP_002890683.1|	556.6	8e-157	hypothetical protein ARALYDRAFT_890147 [Arabidopsis lyrata subsp. lyrata] >gi|297336525|gb|EFH66942.1| hypothetical protein ARALYDRAFT_890147 [Arabidopsis lyrata subsp. lyrata]	gi|199580263|gb|AC189569.2|	690	0	Brassica rapa subsp. pekinensis clone KBrH009I12, complete sequence	sp|Q9C6M5|RAVL1_ARATH	549	4e-156	AP2/ERF and B3 domain-containing transcription repressor TEM1 OS=Arabidopsis thaliana GN=TEM1 PE=1 SV=1	YLR175w	58.2	8e-08	COG0130	Pseudouridine synthase	K09287	7e-158	556	aly:ARALYDRAFT_890147	RAV-like factor	GO:0010363//regulation of plant-type hypersensitive response;GO:0009910//negative regulation of flower development;GO:0030003//cellular cation homeostasis;GO:0009873//ethylene mediated signaling pathway;GO:0010200//response to chitin;GO:0015706//nitrate transport;GO:0048573//photoperiodism, flowering;GO:0006612//protein targeting to membrane;GO:0045892//negative regulation of transcription, DNA-d…	GO:0003677//DNA binding;GO:0003700//sequence-specific DNA binding transcription factor activity	GO:0005634//nucleus
CL780.Contig6_NAU-LB	1257	479	17.9895	gi|297845604|ref|XP_002890683.1|	537	2e-151	hypothetical protein ARALYDRAFT_890147 [Arabidopsis lyrata subsp. lyrata] >gi|297336525|gb|EFH66942.1| hypothetical protein ARALYDRAFT_890147 [Arabidopsis lyrata subsp. lyrata]	gi|460192173|gb|GABL01067940.1|	500	1e-138	TSA: Camelina sativa comp59975_c0_seq2 transcribed RNA sequence	sp|Q9C6M5|RAVL1_ARATH	533	6e-152	AP2/ERF and B3 domain-containing transcription repressor TEM1 OS=Arabidopsis thaliana GN=TEM1 PE=1 SV=1	--	--	--	--	--	K09287	2e-152	536	aly:ARALYDRAFT_890147	RAV-like factor	GO:0010363//regulation of plant-type hypersensitive response;GO:0009910//negative regulation of flower development;GO:0030003//cellular cation homeostasis;GO:0009873//ethylene mediated signaling pathway;GO:0010200//response to chitin;GO:0015706//nitrate transport;GO:0048573//photoperiodism, flowering;GO:0006612//protein targeting to membrane;GO:0045892//negative regulation of transcription, DNA-d…	GO:0003677//DNA binding;GO:0003700//sequence-specific DNA binding transcription factor activity	GO:0005634//nucleus
CL7994.Contig1_NAU-LB	2204	22	0.4712	gi|315439454|gb|ADU19845.1|	71.2	8e-11	cryptochrome 2b [Brassica napus] >gi|327082233|gb|AEA29691.1| cryptochrome 2b [Brassica napus]	gi|327082232|gb|JF303655.1|	2272	0	Brassica napus cryptochrome 2b mRNA, complete cds	sp|Q96524|CRY2_ARATH	1015	0	Cryptochrome-2 OS=Arabidopsis thaliana GN=CRY2 PE=1 SV=2	mll8094	322	2e-87	COG0415	Deoxyribodipyrimidine photolyase	K12119	0	1020	aly:ARALYDRAFT_470417	cryptochrome 2	GO:0042744//hydrogen peroxide catabolic process;GO:0009414//response to water deprivation;GO:0009911//positive regulation of flower development;GO:0010075//regulation of meristem growth;GO:0010617//circadian regulation of calcium ion oscillation;GO:0010118//stomatal movement;GO:0009638//phototropism;GO:0006338//chromatin remodeling;GO:0006281//DNA repair	GO:0009882//blue light photoreceptor activity;GO:0003913//DNA photolyase activity;GO:0042803//protein homodimerization activity	GO:0005773//vacuole;GO:0005634//nucleus
CL7994.Contig2_NAU-LB	2226	1228	26.043	gi|304650441|gb|ADM47404.1|	1247.3	0	cryptochrome 2 [Brassica juncea]	gi|133921973|emb|AJ889779.1|	3031	0	Brassica napus mRNA for cryptochrome 2 (cry2 gene)	sp|Q96524|CRY2_ARATH	1157	0	Cryptochrome-2 OS=Arabidopsis thaliana GN=CRY2 PE=1 SV=2	CC1428	320	6e-87	COG0415	Deoxyribodipyrimidine photolyase	K12119	0	1157	ath:AT1G04400	cryptochrome 2	GO:0042744//hydrogen peroxide catabolic process;GO:0009414//response to water deprivation;GO:0009911//positive regulation of flower development;GO:0010075//regulation of meristem growth;GO:0010617//circadian regulation of calcium ion oscillation;GO:0010118//stomatal movement;GO:0009638//phototropism;GO:0006338//chromatin remodeling;GO:0006281//DNA repair	GO:0009882//blue light photoreceptor activity;GO:0003913//DNA photolyase activity;GO:0042803//protein homodimerization activity	GO:0005773//vacuole;GO:0005634//nucleus
CL7994.Contig3_NAU-LB	1778	11	0.2921	gi|315439454|gb|ADU19845.1|	71.2	6e-11	cryptochrome 2b [Brassica napus] >gi|327082233|gb|AEA29691.1| cryptochrome 2b [Brassica napus]	gi|327082232|gb|JF303655.1|	1832	0	Brassica napus cryptochrome 2b mRNA, complete cds	sp|Q96524|CRY2_ARATH	827	0	Cryptochrome-2 OS=Arabidopsis thaliana GN=CRY2 PE=1 SV=2	mll8094	259	1e-68	COG0415	Deoxyribodipyrimidine photolyase	K12119	0	827	ath:AT1G04400	cryptochrome 2	GO:0042744//hydrogen peroxide catabolic process;GO:0009414//response to water deprivation;GO:0009911//positive regulation of flower development;GO:0010075//regulation of meristem growth;GO:0010617//circadian regulation of calcium ion oscillation;GO:0010118//stomatal movement;GO:0009638//phototropism;GO:0006338//chromatin remodeling;GO:0006281//DNA repair	GO:0009882//blue light photoreceptor activity;GO:0003913//DNA photolyase activity;GO:0042803//protein homodimerization activity	GO:0005773//vacuole;GO:0005634//nucleus
CL7994.Contig4_NAU-LB	2140	86	1.8972	gi|315439454|gb|ADU19845.1|	71.2	8e-11	cryptochrome 2b [Brassica napus] >gi|327082233|gb|AEA29691.1| cryptochrome 2b [Brassica napus]	gi|327082232|gb|JF303655.1|	2272	0	Brassica napus cryptochrome 2b mRNA, complete cds	sp|Q96524|CRY2_ARATH	1015	0	Cryptochrome-2 OS=Arabidopsis thaliana GN=CRY2 PE=1 SV=2	mll8094	322	2e-87	COG0415	Deoxyribodipyrimidine photolyase	K12119	0	1020	aly:ARALYDRAFT_470417	cryptochrome 2	GO:0042744//hydrogen peroxide catabolic process;GO:0009414//response to water deprivation;GO:0009911//positive regulation of flower development;GO:0010075//regulation of meristem growth;GO:0010617//circadian regulation of calcium ion oscillation;GO:0010118//stomatal movement;GO:0009638//phototropism;GO:0006338//chromatin remodeling;GO:0006281//DNA repair	GO:0009882//blue light photoreceptor activity;GO:0003913//DNA photolyase activity;GO:0042803//protein homodimerization activity	GO:0005773//vacuole;GO:0005634//nucleus
CL8121.Contig1_NAU-LB	1184	455	18.1417	gi|50511729|gb|AAT77417.1|	458	1e-127	dsRNA-binding protein LH2 [Brassica oleracea var. capitata]	gi|50511728|gb|AY578151.1|	811	0	Brassica oleracea var. capitata dsRNA-binding protein LH2 mRNA, complete cds	sp|O04492|DRB1_ARATH	404	5e-113	Double-stranded RNA-binding protein 1 OS=Arabidopsis thaliana GN=DRB1 PE=1 SV=1	--	--	--	--	--	--	--	--	--	--	GO:0010589//leaf proximal/distal pattern formation;GO:0009735//response to cytokinin stimulus;GO:0035279//mRNA cleavage involved in gene silencing by miRNA;GO:0010305//leaf vascular tissue pattern formation;GO:0031054//pre-miRNA processing;GO:0010267//production of ta-siRNAs involved in RNA interference;GO:0009733//response to auxin stimulus;GO:0009737//response to abscisic acid stimulus;GO:00516…	GO:0035198//miRNA binding;GO:0003725//double-stranded RNA binding;GO:0005515//protein binding	GO:0015030//Cajal body;GO:0010445//nuclear dicing body;GO:0005737//cytoplasm
CL8121.Contig2_NAU-LB	1159	127	5.173	gi|50511727|gb|AAT77416.1|	496.5	3e-139	dsRNA-binding protein LH1 [Brassica oleracea var. capitata]	gi|50511726|gb|AY578150.1|	1061	0	Brassica oleracea var. capitata dsRNA-binding protein LH1 mRNA, complete cds	sp|O04492|DRB1_ARATH	424	5e-119	Double-stranded RNA-binding protein 1 OS=Arabidopsis thaliana GN=DRB1 PE=1 SV=1	--	--	--	--	--	--	--	--	--	--	GO:0010589//leaf proximal/distal pattern formation;GO:0009735//response to cytokinin stimulus;GO:0035279//mRNA cleavage involved in gene silencing by miRNA;GO:0010305//leaf vascular tissue pattern formation;GO:0031054//pre-miRNA processing;GO:0010267//production of ta-siRNAs involved in RNA interference;GO:0009733//response to auxin stimulus;GO:0009737//response to abscisic acid stimulus;GO:00516…	GO:0035198//miRNA binding;GO:0003725//double-stranded RNA binding;GO:0005515//protein binding	GO:0015030//Cajal body;GO:0010445//nuclear dicing body;GO:0005737//cytoplasm
CL8423.Contig2_NAU-LB	496	45	4.283	gi|53983015|gb|AAV25878.1|	183.3	1e-45	Putative PWWP domain-containing protein [Brassica oleracea]	gi|30688836|ref|NM_122221.2|	331	4e-88	Arabidopsis thaliana Tudor/PWWP/MBT domain-containing protein (HUA2) mRNA, complete cds	sp|Q9XER9|HUA2_ARATH	179	7e-46	ENHANCER OF AG-4 protein 2 OS=Arabidopsis thaliana GN=HUA2 PE=2 SV=1	--	--	--	--	--	--	--	--	--	--	GO:0009910//negative regulation of flower development;GO:0048510//regulation of timing of transition from vegetative to reproductive phase;GO:0048497//maintenance of floral organ identity;GO:0006397//mRNA processing	GO:0003700//sequence-specific DNA binding transcription factor activity	GO:0009506//plasmodesma;GO:0005634//nucleus
CL878.Contig1_NAU-LB	1595	830	24.5661	gi|297812999|ref|XP_002874383.1|	652.9	0	ATGID1C/GID1C [Arabidopsis lyrata subsp. lyrata] >gi|297320220|gb|EFH50642.1| ATGID1C/GID1C [Arabidopsis lyrata subsp. lyrata]	gi|15451145|gb|AY054653.1|	1118	0	Arabidopsis thaliana Unknown protein mRNA, complete cds	sp|Q940G6|GID1C_ARATH	647	0	Gibberellin receptor GID1C OS=Arabidopsis thaliana GN=GID1C PE=1 SV=1	AF1716	105	3e-22	COG0657	Esterase/lipase	K14493	0	652	aly:ARALYDRAFT_351756	gibberellin receptor GID1 [EC:3.-.-.-]	GO:0008152//metabolic process	GO:0016787//hydrolase activity	-
CL878.Contig2_NAU-LB	1327	281	9.9966	gi|215261125|pdb|2ZSH|A	594.3	1e-168	Chain A, Structural Basis Of Gibberellin(Ga3)-Induced Della Recognition By The Gibberellin Receptor >gi|215261127|pdb|2ZSI|A Chain A, Structural Basis Of Gibberellin(Ga4)-Induced Della Recognition By The Gibberellin Receptor	gi|332640072|gb|CP002686.1|	577	1e-161	Arabidopsis thaliana chromosome 3, complete sequence	sp|Q9MAA7|GID1A_ARATH	594	4e-170	Gibberellin receptor GID1A OS=Arabidopsis thaliana GN=GID1A PE=1 SV=1	SSO2493	105	2e-22	COG0657	Esterase/lipase	K14493	1e-169	594	ath:AT3G05120	gibberellin receptor GID1 [EC:3.-.-.-]	GO:0008152//metabolic process	GO:0016787//hydrolase activity	-
CL8819.Contig1_NAU-LB	867	421	22.9235	gi|312282673|dbj|BAJ34202.1|	422.2	5e-117	unnamed protein product [Thellungiella halophila]	gi|312282672|dbj|AK353116.1|	684	0	Thellungiella halophila mRNA, complete cds, clone: RTFL01-21-B03	sp|Q9T0K5|LRX3_ARATH	62	4e-10	Leucine-rich repeat extensin-like protein 3 OS=Arabidopsis thaliana GN=LRX3 PE=1 SV=1	Rv3876	51.6	2e-06	COG0455	ATPases involved in chromosome partitioning	K15174	7e-12	69.3	sbi:SORBI_07g003820	RNA polymerase II-associated factor 1	GO:0009910//negative regulation of flower development;GO:0006355//regulation of transcription, DNA-dependent	GO:0008270//zinc ion binding;GO:0003677//DNA binding;GO:0003700//sequence-specific DNA binding transcription factor activity;GO:0046982//protein heterodimerization activity;GO:0042803//protein homodimerization activity	GO:0005634//nucleus
CL8819.Contig2_NAU-LB	658	274	19.6582	gi|312282673|dbj|BAJ34202.1|	383.6	1e-105	unnamed protein product [Thellungiella halophila]	gi|312282672|dbj|AK353116.1|	743	0	Thellungiella halophila mRNA, complete cds, clone: RTFL01-21-B03	--	--	--	--	--	--	--	--	--	--	--	--	--	--	GO:0009910//negative regulation of flower development;GO:0006355//regulation of transcription, DNA-dependent	GO:0008270//zinc ion binding;GO:0003677//DNA binding;GO:0003700//sequence-specific DNA binding transcription factor activity;GO:0046982//protein heterodimerization activity;GO:0042803//protein homodimerization activity	GO:0005634//nucleus
CL8837.Contig1_NAU-LB	489	79	7.6267	gi|18404885|ref|NP_030436.1|	161	6e-39	nuclear transcription factor Y subunit B-1 [Arabidopsis thaliana] >gi|79324735|ref|NP_001031511.1| nuclear transcription factor Y subunit B-1 [Arabidopsis thaliana] >gi|186506488|ref|NP_850304.2| nuclear transcription factor Y subunit B-1 [Arabidopsis thaliana] >gi|75266041|sp|Q9SLG0.2|NFYB1_ARATH RecName: Full=Nuclear transcription factor Y subunit B-1; Short=AtNF-YB-1; AltName: Full=Transcripti…	gi|460230460|gb|GABL01036599.1|	345	3e-92	TSA: Camelina sativa comp48179_c0_seq1 transcribed RNA sequence	sp|Q9SLG0|NFYB1_ARATH	160	3e-40	Nuclear transcription factor Y subunit B-1 OS=Arabidopsis thaliana GN=NFYB1 PE=1 SV=2	YBL021c	75.5	4e-14	COG2036	Histones H3 and H4	K08065	2e-26	116	zma:100285917	nuclear transcription Y subunit beta	GO:0009414//response to water deprivation;GO:0006355//regulation of transcription, DNA-dependent	GO:0043565//sequence-specific DNA binding;GO:0003700//sequence-specific DNA binding transcription factor activity;GO:0046982//protein heterodimerization activity	GO:0016602//CCAAT-binding factor complex
CL8837.Contig2_NAU-LB	501	111	10.4593	gi|312282937|dbj|BAJ34334.1|	158.3	4e-38	unnamed protein product [Thellungiella halophila]	gi|312282936|dbj|AK353248.1|	291	3e-76	Thellungiella halophila mRNA, complete cds, clone: RTFL01-27-P17	sp|Q9SLG0|NFYB1_ARATH	154	3e-38	Nuclear transcription factor Y subunit B-1 OS=Arabidopsis thaliana GN=NFYB1 PE=1 SV=2	YBL021c	75.1	5e-14	COG2036	Histones H3 and H4	K08065	8e-25	110	zma:100285917	nuclear transcription Y subunit beta	GO:0009414//response to water deprivation;GO:0006355//regulation of transcription, DNA-dependent	GO:0043565//sequence-specific DNA binding;GO:0003700//sequence-specific DNA binding transcription factor activity;GO:0046982//protein heterodimerization activity	GO:0016602//CCAAT-binding factor complex
CL8957.Contig1_NAU-LB	872	415	22.4673	gi|15238156|ref|NP_199575.1|	345.1	8e-94	nuclear transcription factor Y subunit B-2 [Arabidopsis thaliana] >gi|75262442|sp|Q9FGJ3.1|NFYB2_ARATH RecName: Full=Nuclear transcription factor Y subunit B-2; Short=AtNF-YB-2; AltName: Full=Transcriptional activator HAP3B >gi|14326580|gb|AAK60334.1|AF385744_1 AT5g47640/MNJ7_23 [Arabidopsis thaliana] >gi|18700234|gb|AAL77727.1| AT5g47640/MNJ7_23 [Arabidopsis thaliana] >gi|332008162|gb|AED95545.1…	gi|57900805|gb|AC155343.1|	630	1e-178	Brassica rapa subsp. pekinensis clone KBrH077A05, complete sequence	sp|Q9FGJ3|NFYB2_ARATH	345	3e-95	Nuclear transcription factor Y subunit B-2 OS=Arabidopsis thaliana GN=NFYB2 PE=2 SV=1	YBL021c	134	3e-31	COG2036	Histones H3 and H4	K08065	4e-55	213	gmx:100813169	nuclear transcription Y subunit beta	GO:0006355//regulation of transcription, DNA-dependent	GO:0003700//sequence-specific DNA binding transcription factor activity;GO:0043565//sequence-specific DNA binding;GO:0046982//protein heterodimerization activity	GO:0005634//nucleus
CL9011.Contig1_NAU-LB	433	69	7.5228	gi|261873777|gb|ACY03400.1|	177.9	4e-44	flowering locus T [Brassica napus] >gi|261873779|gb|ACY03401.1| flowering locus T [Brassica napus]	gi|199580138|gb|AC189443.2|	605	1e-170	Brassica rapa subsp. pekinensis clone KBrB070J11, complete sequence	sp|Q9SXZ2|FT_ARATH	156	5e-39	Protein FLOWERING LOCUS T OS=Arabidopsis thaliana GN=FT PE=1 SV=2	--	--	--	--	--	--	--	--	--	--	GO:0048573//photoperiodism, flowering;GO:0009911//positive regulation of flower development;GO:0010119//regulation of stomatal movement	GO:0008429//phosphatidylethanolamine binding;GO:0005515//protein binding	GO:0005737//cytoplasm;GO:0005634//nucleus
CL9174.Contig1_NAU-LB	1650	247	7.0669	gi|15237230|ref|NP_197706.1|	745.3	0	Tudor/PWWP/MBT domain-containing protein [Arabidopsis thaliana] >gi|75215223|sp|Q9XER9.1|HUA2_ARATH RecName: Full=ENHANCER OF AG-4 protein 2; AltName: Full=Protein AERIAL ROSETTE 1 >gi|10177804|dbj|BAB11170.1| transcription factor-like protein [Arabidopsis thaliana] >gi|332005744|gb|AED93127.1| Tudor/PWWP/MBT domain-containing protein [Arabidopsis thaliana]	gi|460186509|gb|GABL01072626.1|	783	0	TSA: Camelina sativa comp61111_c2_seq1 transcribed RNA sequence	sp|Q9XER9|HUA2_ARATH	745	0	ENHANCER OF AG-4 protein 2 OS=Arabidopsis thaliana GN=HUA2 PE=2 SV=1	--	--	--	--	--	--	--	--	--	--	GO:0009910//negative regulation of flower development;GO:0048510//regulation of timing of transition from vegetative to reproductive phase;GO:0048497//maintenance of floral organ identity;GO:0006397//mRNA processing	GO:0003700//sequence-specific DNA binding transcription factor activity	GO:0009506//plasmodesma;GO:0005634//nucleus
CL9174.Contig2_NAU-LB	409	52	6.002	gi|15237230|ref|NP_197706.1|	188.3	3e-47	Tudor/PWWP/MBT domain-containing protein [Arabidopsis thaliana] >gi|75215223|sp|Q9XER9.1|HUA2_ARATH RecName: Full=ENHANCER OF AG-4 protein 2; AltName: Full=Protein AERIAL ROSETTE 1 >gi|10177804|dbj|BAB11170.1| transcription factor-like protein [Arabidopsis thaliana] >gi|332005744|gb|AED93127.1| Tudor/PWWP/MBT domain-containing protein [Arabidopsis thaliana]	gi|48762521|gb|AC149635.1|	327	5e-87	Genomic sequence for broccoli [Brassica oleracea L. (Italica group)] BAC clone B19N3, complete sequence	sp|Q9XER9|HUA2_ARATH	188	1e-48	ENHANCER OF AG-4 protein 2 OS=Arabidopsis thaliana GN=HUA2 PE=2 SV=1	--	--	--	--	--	--	--	--	--	--	GO:0009910//negative regulation of flower development;GO:0048510//regulation of timing of transition from vegetative to reproductive phase;GO:0048497//maintenance of floral organ identity;GO:0006397//mRNA processing	GO:0003700//sequence-specific DNA binding transcription factor activity	GO:0009506//plasmodesma;GO:0005634//nucleus
CL9427.Contig1_NAU-LB	1064	29	1.2867	gi|11045077|emb|CAB41488.2|	243.8	3e-63	putative FCA orthologue [Brassica napus]	gi|18150430|gb|AF414188.1|	452	1e-124	Brassica napus FCA gamma gene, complete cds	sp|O04425|FCA_ARATH	169	3e-42	Flowering time control protein FCA OS=Arabidopsis thaliana GN=FCA PE=1 SV=2	--	--	--	--	--	K13207	8e-06	49.7	smo:SELMODRAFT_442777	CUG-BP- and ETR3-like factor	GO:0031048//chromatin silencing by small RNA;GO:0009793//embryo development ending in seed dormancy;GO:0045132//meiotic chromosome segregation;GO:0010228//vegetative to reproductive phase transition of meristem;GO:0009553//embryo sac development;GO:0009909//regulation of flower development;GO:0007062//sister chromatid cohesion	GO:0003723//RNA binding;GO:0010427//abscisic acid binding	GO:0000785//chromatin;GO:0005634//nucleus
CL9427.Contig2_NAU-LB	1836	271	6.9681	gi|18150431|gb|AAL61622.1|AF414188_1	905.2	0	FCA gamma [Brassica napus]	gi|2204090|emb|Z82990.1|	1358	0	A.thaliana mRNA for FCA delta	sp|O04425|FCA_ARATH	752	0	Flowering time control protein FCA OS=Arabidopsis thaliana GN=FCA PE=1 SV=2	TP0356	52	3e-06	COG0724	RNA-binding proteins (RRM domain)	K13207	4e-42	171	sbi:SORBI_09g018610	CUG-BP- and ETR3-like factor	GO:0031048//chromatin silencing by small RNA;GO:0009793//embryo development ending in seed dormancy;GO:0045132//meiotic chromosome segregation;GO:0010228//vegetative to reproductive phase transition of meristem;GO:0009553//embryo sac development;GO:0009909//regulation of flower development;GO:0007062//sister chromatid cohesion	GO:0000166//nucleotide binding;GO:0003723//RNA binding;GO:0010427//abscisic acid binding	GO:0000785//chromatin;GO:0005737//cytoplasm;GO:0005634//nucleus
CL9585.Contig1_NAU-LB	1162	261	10.6036	gi|297826853|ref|XP_002881309.1|	497.3	2e-139	frigida-essential 1 [Arabidopsis lyrata subsp. lyrata] >gi|297327148|gb|EFH57568.1| frigida-essential 1 [Arabidopsis lyrata subsp. lyrata]	gi|297207325|gb|AC241146.1|	841	0	Brassica rapa subsp. pekinensis clone KBrH072P15, complete sequence	sp|Q84VG7|C3H27_ARATH	481	4e-136	Zinc finger CCCH domain-containing protein 27 OS=Arabidopsis thaliana GN=FES1 PE=2 SV=2	--	--	--	--	--	--	--	--	--	--	GO:0010220//positive regulation of vernalization response	GO:0003676//nucleic acid binding;GO:0008270//zinc ion binding	GO:0005634//nucleus
CL9585.Contig2_NAU-LB	811	74	4.3075	gi|297826853|ref|XP_002881309.1|	344.7	1e-93	frigida-essential 1 [Arabidopsis lyrata subsp. lyrata] >gi|297327148|gb|EFH57568.1| frigida-essential 1 [Arabidopsis lyrata subsp. lyrata]	gi|297207325|gb|AC241146.1|	622	1e-175	Brassica rapa subsp. pekinensis clone KBrH072P15, complete sequence	sp|Q84VG7|C3H27_ARATH	331	3e-91	Zinc finger CCCH domain-containing protein 27 OS=Arabidopsis thaliana GN=FES1 PE=2 SV=2	--	--	--	--	--	--	--	--	--	--	GO:0010220//positive regulation of vernalization response	GO:0008270//zinc ion binding;GO:0003676//nucleic acid binding	GO:0005634//nucleus
CL9727.Contig1_NAU-LB	785	492	29.5879	gi|79325221|ref|NP_001031695.1|	340.1	2e-92	PHD finger and bromo-adjacent homology domain-containing protein [Arabidopsis thaliana] >gi|62321730|dbj|BAD95354.1| receptor like protein [Arabidopsis thaliana] >gi|332659163|gb|AEE84563.1| PHD finger and bromo-adjacent homology domain-containing protein [Arabidopsis thaliana]	gi|460215891|gb|GABL01048029.1|	611	1e-172	TSA: Camelina sativa comp53561_c1_seq5 transcribed RNA sequence	--	--	--	--	--	--	--	--	--	K11446	2e-07	54.7	ppp:PHYPADRAFT_93018	histone demethylase JARID1 [EC:1.14.11.-]	GO:0009845//seed germination;GO:0006355//regulation of transcription, DNA-dependent;GO:0006333//chromatin assembly or disassembly;GO:0009911//positive regulation of flower development	GO:0008270//zinc ion binding;GO:0003677//DNA binding	GO:0005634//nucleus
CL9727.Contig2_NAU-LB	333	151	21.4068	gi|79481800|ref|NP_193945.2|	240.7	5e-63	PHD finger and bromo-adjacent homology domain-containing protein [Arabidopsis thaliana] >gi|332659162|gb|AEE84562.1| PHD finger and bromo-adjacent homology domain-containing protein [Arabidopsis thaliana]	gi|460215891|gb|GABL01048029.1|	472	1e-130	TSA: Camelina sativa comp53561_c1_seq5 transcribed RNA sequence	sp|Q84TV4|ALFL3_ORYSJ	45.8	6e-06	PHD finger protein ALFIN-LIKE 3 OS=Oryza sativa subsp. japonica GN=Os03g0818300 PE=2 SV=1	--	--	--	--	--	K11446	1e-06	49.3	ppp:PHYPADRAFT_93018	histone demethylase JARID1 [EC:1.14.11.-]	GO:0009845//seed germination;GO:0006355//regulation of transcription, DNA-dependent;GO:0006333//chromatin assembly or disassembly;GO:0009911//positive regulation of flower development	GO:0008270//zinc ion binding;GO:0003677//DNA binding	GO:0005634//nucleus
CL9753.Contig1_NAU-LB	1141	280	11.5849	gi|3912986|sp|O04067.1|AGL9_SINAL	342.8	6e-93	RecName: Full=Agamous-like MADS-box protein AGL9 homolog; AltName: Full=MADS D >gi|1617211|emb|CAA69916.1| MADS D [Sinapis alba]	gi|1617210|emb|Y08626.1|	733	0	S.alba mRNA for MADS D protein	sp|O04067|AGL9_SINAL	342	2e-94	Agamous-like MADS-box protein AGL9 homolog OS=Sinapis alba GN=AGL9 PE=2 SV=1	--	--	--	--	--	K09264	6e-45	179	vvi:100232867	MADS-box transcription factor, plant	GO:0055114//oxidation-reduction process;GO:0048507//meristem development;GO:0006355//regulation of transcription, DNA-dependent;GO:0048481//ovule development;GO:0010093//specification of floral organ identity;GO:0001708//cell fate specification;GO:0048833//specification of floral organ number	GO:0003677//DNA binding;GO:0046983//protein dimerization activity;GO:0003700//sequence-specific DNA binding transcription factor activity;GO:0032440//2-alkenal reductase [NAD(P)] activity	GO:0005634//nucleus
CL9753.Contig2_NAU-LB	1055	138	6.1751	gi|3912986|sp|O04067.1|AGL9_SINAL	456.1	4e-127	RecName: Full=Agamous-like MADS-box protein AGL9 homolog; AltName: Full=MADS D >gi|1617211|emb|CAA69916.1| MADS D [Sinapis alba]	gi|1617210|emb|Y08626.1|	1027	0	S.alba mRNA for MADS D protein	sp|O04067|AGL9_SINAL	456	1e-128	Agamous-like MADS-box protein AGL9 homolog OS=Sinapis alba GN=AGL9 PE=2 SV=1	YPL089c	67	5e-11	COG5068	Regulator of arginine metabolism and related MADS box-containing transcription factors	K09264	4e-79	293	vvi:100232867	MADS-box transcription factor, plant	GO:0048507//meristem development;GO:0006355//regulation of transcription, DNA-dependent;GO:0048481//ovule development;GO:0010093//specification of floral organ identity;GO:0001708//cell fate specification;GO:0048833//specification of floral organ number	GO:0003677//DNA binding;GO:0046983//protein dimerization activity;GO:0003700//sequence-specific DNA binding transcription factor activity	GO:0005634//nucleus
CL9753.Contig3_NAU-LB	1210	86	3.3553	gi|3912986|sp|O04067.1|AGL9_SINAL	172.6	1e-41	RecName: Full=Agamous-like MADS-box protein AGL9 homolog; AltName: Full=MADS D >gi|1617211|emb|CAA69916.1| MADS D [Sinapis alba]	gi|1617210|emb|Y08626.1|	658	0	S.alba mRNA for MADS D protein	sp|O04067|AGL9_SINAL	294	8e-80	Agamous-like MADS-box protein AGL9 homolog OS=Sinapis alba GN=AGL9 PE=2 SV=1	YPL089c	67	6e-11	COG5068	Regulator of arginine metabolism and related MADS box-containing transcription factors	K09264	6e-37	153	vvi:100232867	MADS-box transcription factor, plant	GO:0048507//meristem development;GO:0006355//regulation of transcription, DNA-dependent;GO:0048481//ovule development;GO:0010093//specification of floral organ identity;GO:0001708//cell fate specification;GO:0048833//specification of floral organ number	GO:0003677//DNA binding;GO:0016491//oxidoreductase activity;GO:0046983//protein dimerization activity;GO:0003700//sequence-specific DNA binding transcription factor activity	GO:0005634//nucleus
CL9753.Contig4_NAU-LB	583	40	3.239	gi|3912986|sp|O04067.1|AGL9_SINAL	146.7	2e-34	RecName: Full=Agamous-like MADS-box protein AGL9 homolog; AltName: Full=MADS D >gi|1617211|emb|CAA69916.1| MADS D [Sinapis alba]	gi|1617210|emb|Y08626.1|	319	2e-84	S.alba mRNA for MADS D protein	sp|O04067|AGL9_SINAL	146	7e-36	Agamous-like MADS-box protein AGL9 homolog OS=Sinapis alba GN=AGL9 PE=2 SV=1	--	--	--	--	--	--	--	--	--	--	GO:0048507//meristem development;GO:0006355//regulation of transcription, DNA-dependent;GO:0048481//ovule development;GO:0010093//specification of floral organ identity;GO:0001708//cell fate specification;GO:0048833//specification of floral organ number	GO:0003677//DNA binding;GO:0046983//protein dimerization activity;GO:0003700//sequence-specific DNA binding transcription factor activity	GO:0005634//nucleus
CL9825.Contig1_NAU-LB	1830	282	7.2747	gi|297829700|ref|XP_002882732.1|	709.5	0	hypothetical protein ARALYDRAFT_478481 [Arabidopsis lyrata subsp. lyrata] >gi|297328572|gb|EFH58991.1| hypothetical protein ARALYDRAFT_478481 [Arabidopsis lyrata subsp. lyrata]	gi|145338373|ref|NM_111977.4|	829	0	Arabidopsis thaliana myb domain protein 65 (MYB65) mRNA, complete cds	sp|A2WW87|GAM1_ORYSI	261	7e-70	Transcription factor GAMYB OS=Oryza sativa subsp. indica GN=GAM1 PE=2 SV=1	ECU11g1690	117	9e-26	COG5147	Myb superfamily proteins, including transcription factors and mRNA splicing factors	K09422	0	709	aly:ARALYDRAFT_478481	myb proto-oncogene protein, plant	GO:0009740//gibberellic acid mediated signaling pathway;GO:0045926//negative regulation of growth;GO:0043068//positive regulation of programmed cell death;GO:0009751//response to salicylic acid stimulus;GO:0048235//pollen sperm cell differentiation;GO:0045893//positive regulation of transcription, DNA-dependent;GO:0009686//gibberellin biosynthetic process;GO:0009789//positive regulation of abscis…	GO:0003677//DNA binding;GO:0003700//sequence-specific DNA binding transcription factor activity	GO:0005634//nucleus
CL9825.Contig2_NAU-LB	1740	250	6.7828	gi|297829700|ref|XP_002882732.1|	26.9	0	hypothetical protein ARALYDRAFT_478481 [Arabidopsis lyrata subsp. lyrata] >gi|297328572|gb|EFH58991.1| hypothetical protein ARALYDRAFT_478481 [Arabidopsis lyrata subsp. lyrata]	gi|145338373|ref|NM_111977.4|	345	1e-91	Arabidopsis thaliana myb domain protein 65 (MYB65) mRNA, complete cds	sp|Q0JIC2|GAM1_ORYSJ	254	1e-67	Transcription factor GAMYB OS=Oryza sativa subsp. japonica GN=GAM1 PE=2 SV=1	ECU11g1690	118	4e-26	COG5147	Myb superfamily proteins, including transcription factors and mRNA splicing factors	K09422	0	657	aly:ARALYDRAFT_478481	myb proto-oncogene protein, plant	GO:0009740//gibberellic acid mediated signaling pathway;GO:0045926//negative regulation of growth;GO:0043068//positive regulation of programmed cell death;GO:0009751//response to salicylic acid stimulus;GO:0048235//pollen sperm cell differentiation;GO:0045893//positive regulation of transcription, DNA-dependent;GO:0009686//gibberellin biosynthetic process;GO:0009789//positive regulation of abscis…	GO:0003677//DNA binding;GO:0003700//sequence-specific DNA binding transcription factor activity	GO:0005634//nucleus
CL9942.Contig1_NAU-LB	3392	783	10.8974	gi|15232121|ref|NP_186795.1|	1585.5	0	methyl-CPG-binding domain 9 [Arabidopsis thaliana] >gi|75337201|sp|Q9SGH2.1|MBD9_ARATH RecName: Full=Methyl-CpG-binding domain-containing protein 9; Short=AtMBD9; Short=MBD09; AltName: Full=Histone acetyl tranferase MBD9; AltName: Full=Methyl-CpG-binding protein MBD9 >gi|332640148|gb|AEE73669.1| methyl-CPG-binding domain 9 [Arabidopsis thaliana]	gi|297832793|ref|XM_002884233.1|	1574	0	Arabidopsis lyrata subsp. lyrata methyl-CpG-binding domain 9 (MBD9), mRNA	sp|Q9SGH2|MBD9_ARATH	1585	0	Methyl-CpG-binding domain-containing protein 9 OS=Arabidopsis thaliana GN=MBD9 PE=2 SV=1	--	--	--	--	--	K11446	1e-11	70.9	aly:ARALYDRAFT_893094	histone demethylase JARID1 [EC:1.14.11.-]	GO:0043967//histone H4 acetylation;GO:0007155//cell adhesion;GO:0009793//embryo development ending in seed dormancy;GO:0045010//actin nucleation;GO:0006355//regulation of transcription, DNA-dependent;GO:0048573//photoperiodism, flowering;GO:0010090//trichome morphogenesis;GO:0048765//root hair cell differentiation;GO:0010223//secondary shoot formation;GO:0043966//histone H3 acetylation;GO:0071555…	GO:0042393//histone binding;GO:0008270//zinc ion binding;GO:0004402//histone acetyltransferase activity;GO:0008327//methyl-CpG binding	GO:0009506//plasmodesma;GO:0005634//nucleus
Unigene27231_NAU-LB	313	15	2.2624	gi|297802334|ref|XP_002869051.1|	82	3e-15	predicted protein [Arabidopsis lyrata subsp. lyrata] >gi|297314887|gb|EFH45310.1| predicted protein [Arabidopsis lyrata subsp. lyrata]	gi|334187205|ref|NM_119756.4|	272	2e-70	Arabidopsis thaliana protein FD (FD) mRNA, complete cds	sp|Q84JK2|FD_ARATH	80.9	2e-16	Protein FD OS=Arabidopsis thaliana GN=FD PE=1 SV=1	--	--	--	--	--	K14432	7e-08	53.5	pop:POPTR_808328	ABA responsive element binding factor	GO:0048573//photoperiodism, flowering;GO:0009911//positive regulation of flower development;GO:0009410//response to xenobiotic stimulus;GO:0010200//response to chitin;GO:0030968//endoplasmic reticulum unfolded protein response;GO:0045893//positive regulation of transcription, DNA-dependent	GO:0043565//sequence-specific DNA binding;GO:0046983//protein dimerization activity;GO:0003700//sequence-specific DNA binding transcription factor activity	GO:0005634//nucleus
Unigene10223_NAU-LB	1382	263	8.9839	gi|145340093|ref|NP_192849.4|	621.7	9e-177	protein SPA1-related 2 [Arabidopsis thaliana] >gi|223635833|sp|Q9T014.2|SPA2_ARATH RecName: Full=Protein SPA1-RELATED 2 >gi|332657574|gb|AEE82974.1| protein SPA1-related 2 [Arabidopsis thaliana]	gi|460190578|gb|GABL01069255.1|	1271	0	TSA: Camelina sativa comp60312_c0_seq1 transcribed RNA sequence	sp|Q9T014|SPA2_ARATH	621	3e-178	Protein SPA1-RELATED 2 OS=Arabidopsis thaliana GN=SPA2 PE=1 SV=2	all0283_3	86.7	9e-17	COG2319	FOG: WD40 repeat	K10143	4e-116	416	ppp:PHYPADRAFT_126406	E3 ubiquitin-protein ligase RFWD2 [EC:6.3.2.19]	GO:0006468//protein phosphorylation;GO:0055114//oxidation-reduction process;GO:0006281//DNA repair;GO:0010100//negative regulation of photomorphogenesis;GO:0048608//reproductive structure development	GO:0004672//protein kinase activity;GO:0004871//signal transducer activity;GO:0016874//ligase activity;GO:0005524//ATP binding;GO:0005515//protein binding;GO:0032440//2-alkenal reductase [NAD(P)] activity	GO:0080008//Cul4-RING ubiquitin ligase complex;GO:0005834//heterotrimeric G-protein complex;GO:0005634//nucleus
Unigene10224_NAU-LB	369	25	3.1984	gi|3600059|gb|AAC35546.1|	204.5	4e-52	contains similarity to WB domains, G-beta repeats (Pfam: G-beta.hmm, score: 14.83 and 23.03) [Arabidopsis thaliana]	gi|332656411|gb|CP002687.1|	392	1e-107	Arabidopsis thaliana chromosome 4, complete sequence	sp|Q9T014|SPA2_ARATH	204	1e-53	Protein SPA1-RELATED 2 OS=Arabidopsis thaliana GN=SPA2 PE=1 SV=2	--	--	--	--	--	K10143	3e-14	74.7	ppp:PHYPADRAFT_126406	E3 ubiquitin-protein ligase RFWD2 [EC:6.3.2.19]	GO:0006468//protein phosphorylation;GO:0006281//DNA repair;GO:0010100//negative regulation of photomorphogenesis;GO:0048608//reproductive structure development	GO:0004672//protein kinase activity;GO:0004871//signal transducer activity;GO:0005524//ATP binding;GO:0005515//protein binding	GO:0080008//Cul4-RING ubiquitin ligase complex;GO:0005834//heterotrimeric G-protein complex;GO:0005634//nucleus
Unigene10329_NAU-LB	1069	154	6.8008	gi|297805772|ref|XP_002870770.1|	535.4	6e-151	hypothetical protein ARALYDRAFT_916337 [Arabidopsis lyrata subsp. lyrata] >gi|297316606|gb|EFH47029.1| hypothetical protein ARALYDRAFT_916337 [Arabidopsis lyrata subsp. lyrata]	gi|332002898|gb|CP002688.1|	658	0	Arabidopsis thaliana chromosome 5, complete sequence	sp|Q93ZL5|CDF2_ARATH	523	7e-149	Cyclic dof factor 2 OS=Arabidopsis thaliana GN=CDF2 PE=1 SV=2	--	--	--	--	--	--	--	--	--	--	GO:0048510//regulation of timing of transition from vegetative to reproductive phase;GO:0006355//regulation of transcription, DNA-dependent	GO:0008270//zinc ion binding;GO:0003677//DNA binding;GO:0005515//protein binding;GO:0003700//sequence-specific DNA binding transcription factor activity	GO:0005634//nucleus
Unigene1043_NAU-LB	239	20	3.9505	gi|15232345|ref|NP_188710.1|	131.3	4e-30	polycomb group protein FERTILIZATION-INDEPENDENT ENDOSPERM [Arabidopsis thaliana] >gi|30913043|sp|Q9LT47.2|FIE_ARATH RecName: Full=Polycomb group protein FERTILIZATION-INDEPENDENT ENDOSPERM; AltName: Full=Protein FERTILIZATION-INDEPENDENT SEED 3 >gi|4567095|gb|AAD23584.1| fertilization-independent endosperm protein [Arabidopsis thaliana] >gi|28950933|gb|AAO63390.1| At3g20730 [Arabidopsis thaliana…	gi|460266031|gb|GABL01007188.1|	240	5e-61	TSA: Camelina sativa comp20131_c0_seq1 transcribed RNA sequence	sp|Q9LT47|FIE_ARATH	131	1e-31	Polycomb group protein FERTILIZATION-INDEPENDENT ENDOSPERM OS=Arabidopsis thaliana GN=FIE PE=1 SV=2	--	--	--	--	--	K11462	3e-31	131	ath:AT3G20740	polycomb protein EED	GO:2000014//regulation of endosperm development;GO:0010048//vernalization response;GO:0006349//regulation of gene expression by genetic imprinting;GO:0016571//histone methylation	GO:0005515//protein binding;GO:0003700//sequence-specific DNA binding transcription factor activity;GO:0000166//nucleotide binding	GO:0043078//polar nucleus;GO:0080008//Cul4-RING ubiquitin ligase complex;GO:0005834//heterotrimeric G-protein complex
Unigene10608_NAU-LB	209	22	4.9693	gi|297838653|ref|XP_002887208.1|	124.8	4e-28	AP2 domain-containing protein RAP2.8 [Arabidopsis lyrata subsp. lyrata] >gi|297333049|gb|EFH63467.1| AP2 domain-containing protein RAP2.8 [Arabidopsis lyrata subsp. lyrata]	gi|460192169|gb|GABL01067943.1|	170	3e-40	TSA: Camelina sativa comp59975_c0_seq5 transcribed RNA sequence	sp|P82280|RAV2_ARATH	124	1e-29	AP2/ERF and B3 domain-containing transcription repressor RAV2 OS=Arabidopsis thaliana GN=RAV2 PE=2 SV=1	--	--	--	--	--	K09287	3e-29	124	aly:ARALYDRAFT_476011	RAV-like factor	GO:0010363//regulation of plant-type hypersensitive response;GO:0009910//negative regulation of flower development;GO:0030003//cellular cation homeostasis;GO:0009873//ethylene mediated signaling pathway;GO:0010200//response to chitin;GO:0015706//nitrate transport;GO:0048573//photoperiodism, flowering;GO:0006612//protein targeting to membrane;GO:0045892//negative regulation of transcription, DNA-d…	GO:0003677//DNA binding;GO:0003700//sequence-specific DNA binding transcription factor activity	GO:0005634//nucleus
Unigene1078_NAU-LB	324	25	3.6426	gi|297850170|ref|XP_002892966.1|	221.9	2e-57	cleavage stimulation factor 77 [Arabidopsis lyrata subsp. lyrata] >gi|297338808|gb|EFH69225.1| cleavage stimulation factor 77 [Arabidopsis lyrata subsp. lyrata]	gi|30685510|ref|NM_101639.3|	412	1e-113	Arabidopsis thaliana tetratricopeptide repeat-containing protein (CSTF77) mRNA, complete cds	--	--	--	--	SPAC6F12.17	57.4	6e-09	COG5107	Pre-mRNA 3'-end processing (cleavage and polyadenylation) factor	K14408	2e-58	221	aly:ARALYDRAFT_471988	cleavage stimulation factor subunit 3	GO:0000278//mitotic cell cycle;GO:0031123//RNA 3'-end processing;GO:0009630//gravitropism;GO:0006397//mRNA processing;GO:0045892//negative regulation of transcription, DNA-dependent	GO:0003729//mRNA binding;GO:0005515//protein binding	GO:0005634//nucleus
Unigene1079_NAU-LB	446	33	3.493	gi|22329636|ref|NP_173218.2|	287.3	4e-77	tetratricopeptide repeat-containing protein [Arabidopsis thaliana] >gi|332191512|gb|AEE29633.1| tetratricopeptide repeat-containing protein [Arabidopsis thaliana]	gi|297850169|ref|XM_002892920.1|	565	1e-158	Arabidopsis lyrata subsp. lyrata cleavage stimulation factor 77, mRNA	--	--	--	--	SPAC6F12.17	135	3e-32	COG5107	Pre-mRNA 3'-end processing (cleavage and polyadenylation) factor	K14408	5e-78	287	ath:AT1G17760	cleavage stimulation factor subunit 3	GO:0000278//mitotic cell cycle;GO:0031123//RNA 3'-end processing;GO:0009630//gravitropism;GO:0006397//mRNA processing;GO:0045892//negative regulation of transcription, DNA-dependent	GO:0003729//mRNA binding;GO:0005515//protein binding	GO:0005634//nucleus
Unigene11094_NAU-LB	306	53	8.1766	gi|297797211|ref|XP_002866490.1|	176.4	1e-43	hypothetical protein ARALYDRAFT_919507 [Arabidopsis lyrata subsp. lyrata] >gi|297312325|gb|EFH42749.1| hypothetical protein ARALYDRAFT_919507 [Arabidopsis lyrata subsp. lyrata]	gi|199580294|gb|AC189597.2|	240	7e-61	Brassica rapa subsp. pekinensis clone KBrH014E13, complete sequence	sp|Q8W1E3|CDF1_ARATH	169	4e-43	Cyclic dof factor 1 OS=Arabidopsis thaliana GN=CDF1 PE=1 SV=2	--	--	--	--	--	--	--	--	--	--	GO:0048510//regulation of timing of transition from vegetative to reproductive phase;GO:0008219//cell death;GO:0009658//chloroplast organization;GO:0045892//negative regulation of transcription, DNA-dependent	GO:0008270//zinc ion binding;GO:0003677//DNA binding;GO:0005515//protein binding;GO:0003700//sequence-specific DNA binding transcription factor activity	GO:0005739//mitochondrion;GO:0009941//chloroplast envelope;GO:0005634//nucleus
Unigene11501_NAU-LB	300	39	6.1371	gi|62318719|dbj|BAD93735.1|	137.1	7e-32	MADS transcription factor-like protein [Arabidopsis thaliana]	gi|110744016|gb|AC189231.1|	327	4e-87	Brassica rapa subsp. pekinensis clone KBrB013M01, complete sequence	sp|Q9M2K8|AGL18_ARATH	137	2e-33	Agamous-like MADS-box protein AGL18 OS=Arabidopsis thaliana GN=AGL18 PE=2 SV=1	YMR043w	66.2	1e-11	COG5068	Regulator of arginine metabolism and related MADS box-containing transcription factors	K09264	9e-24	106	zma:542256	MADS-box transcription factor, plant	GO:0010048//vernalization response;GO:0060862//negative regulation of floral organ abscission;GO:0006944//cellular membrane fusion;GO:2000692//negative regulation of seed maturation;GO:0009910//negative regulation of flower development;GO:0043481//anthocyanin accumulation in tissues in response to UV light;GO:0045892//negative regulation of transcription, DNA-dependent;GO:0060867//fruit abscissio…	GO:0003677//DNA binding;GO:0003700//sequence-specific DNA binding transcription factor activity;GO:0042803//protein homodimerization activity	GO:0005737//cytoplasm;GO:0005634//nucleus
Unigene11509_NAU-LB	238	13	2.5786	gi|15232541|ref|NP_188145.1|	144.8	3e-34	squamosa promoter-binding-like protein 5 [Arabidopsis thaliana] >gi|67461548|sp|Q9S758.1|SPL5_ARATH RecName: Full=Squamosa promoter-binding-like protein 5 >gi|5931629|emb|CAB56571.1| squamosa promoter binding protein-like 5 [Arabidopsis thaliana] >gi|5931631|emb|CAB56572.1| squamosa promoter binding protein-like 5 [Arabidopsis thaliana] >gi|9294254|dbj|BAB02156.1| squamosa promoter binding protei…	gi|186510091|ref|NM_112390.4|	252	1e-64	Arabidopsis thaliana squamosa promoter-binding-like protein 5 (SPL5) mRNA, complete cds	sp|Q9S758|SPL5_ARATH	144	9e-36	Squamosa promoter-binding-like protein 5 OS=Arabidopsis thaliana GN=SPL5 PE=2 SV=1	--	--	--	--	--	--	--	--	--	--	GO:0006355//regulation of transcription, DNA-dependent;GO:0010321//regulation of vegetative phase change	GO:0003677//DNA binding;GO:0003700//sequence-specific DNA binding transcription factor activity	GO:0005634//nucleus
Unigene11626_NAU-LB	683	77	5.3222	gi|18424559|ref|NP_568952.1|	319.7	2e-86	protein agamous-like 42 [Arabidopsis thaliana] >gi|30697641|ref|NP_851247.1| protein agamous-like 42 [Arabidopsis thaliana] >gi|79331885|ref|NP_001032123.1| protein agamous-like 42 [Arabidopsis thaliana] >gi|10176935|dbj|BAB10179.1| MADS box protein-like [Arabidopsis thaliana] >gi|15809905|gb|AAL06880.1| At2g45660/F17K2.19 [Arabidopsis thaliana] >gi|17978861|gb|AAL47402.1| At2g45660/F17K2.19 [Ara…	gi|30697640|ref|NM_180916.1|	678	0	Arabidopsis thaliana protein agamous-like 42 (AGL42) mRNA, complete cds	sp|O64645|SOC1_ARATH	206	1e-53	MADS-box protein SOC1 OS=Arabidopsis thaliana GN=SOC1 PE=1 SV=1	YMR043w	67.8	2e-11	COG5068	Regulator of arginine metabolism and related MADS box-containing transcription factors	K09264	9e-41	164	smo:SELMODRAFT_450937	MADS-box transcription factor, plant	GO:0009838//abscission;GO:0010048//vernalization response;GO:0055114//oxidation-reduction process;GO:0006355//regulation of transcription, DNA-dependent;GO:0009909//regulation of flower development;GO:0048481//ovule development;GO:0043481//anthocyanin accumulation in tissues in response to UV light;GO:0010150//leaf senescence;GO:0080187//floral organ senescence	GO:0003677//DNA binding;GO:0046983//protein dimerization activity;GO:0003700//sequence-specific DNA binding transcription factor activity;GO:0032440//2-alkenal reductase [NAD(P)] activity	GO:0005634//nucleus
Unigene12076_NAU-LB	286	53	8.7484	gi|297802334|ref|XP_002869051.1|	80.5	8e-15	predicted protein [Arabidopsis lyrata subsp. lyrata] >gi|297314887|gb|EFH45310.1| predicted protein [Arabidopsis lyrata subsp. lyrata]	gi|334187205|ref|NM_119756.4|	178	2e-42	Arabidopsis thaliana protein FD (FD) mRNA, complete cds	sp|Q84JK2|FD_ARATH	79.3	5e-16	Protein FD OS=Arabidopsis thaliana GN=FD PE=1 SV=1	--	--	--	--	--	K14432	7e-06	47	aly:ARALYDRAFT_907132	ABA responsive element binding factor	GO:0048573//photoperiodism, flowering;GO:0009911//positive regulation of flower development;GO:0009410//response to xenobiotic stimulus;GO:0010200//response to chitin;GO:0030968//endoplasmic reticulum unfolded protein response;GO:0045893//positive regulation of transcription, DNA-dependent	GO:0043565//sequence-specific DNA binding;GO:0046983//protein dimerization activity;GO:0003700//sequence-specific DNA binding transcription factor activity	GO:0005634//nucleus
Unigene12096_NAU-LB	660	361	25.8215	gi|297832864|ref|XP_002884314.1|	233.4	2e-60	SEPALLATA2 [Arabidopsis lyrata subsp. lyrata] >gi|297330154|gb|EFH60573.1| SEPALLATA2 [Arabidopsis lyrata subsp. lyrata]	gi|89077597|gb|DQ415918.1|	468	1e-129	Boechera stricta SEP2 gene, complete cds	sp|P29384|SEP2_ARATH	231	2e-61	Developmental protein SEPALLATA 2 OS=Arabidopsis thaliana GN=SEP2 PE=1 SV=1	--	--	--	--	--	K09264	9e-53	204	aly:ARALYDRAFT_909555	MADS-box transcription factor, plant	GO:0009827//plant-type cell wall modification;GO:0043481//anthocyanin accumulation in tissues in response to UV light;GO:0010114//response to red light;GO:0010155//regulation of proton transport;GO:0048481//ovule development;GO:0010093//specification of floral organ identity;GO:0048443//stamen development;GO:0048441//petal development;GO:0006098//pentose-phosphate shunt;GO:0006364//rRNA processin…	GO:0003700//sequence-specific DNA binding transcription factor activity;GO:0003677//DNA binding;GO:0016168//chlorophyll binding;GO:0046983//protein dimerization activity	GO:0005634//nucleus;GO:0009535//chloroplast thylakoid membrane
Unigene12097_NAU-LB	583	601	48.6658	gi|297832864|ref|XP_002884314.1|	181	1e-44	SEPALLATA2 [Arabidopsis lyrata subsp. lyrata] >gi|297330154|gb|EFH60573.1| SEPALLATA2 [Arabidopsis lyrata subsp. lyrata]	gi|297832863|ref|XM_002884268.1|	333	1e-88	Arabidopsis lyrata subsp. lyrata SEPALLATA2, mRNA	sp|P29384|SEP2_ARATH	179	1e-45	Developmental protein SEPALLATA 2 OS=Arabidopsis thaliana GN=SEP2 PE=1 SV=1	--	--	--	--	--	K09264	4e-39	159	aly:ARALYDRAFT_909555	MADS-box transcription factor, plant	GO:0009827//plant-type cell wall modification;GO:0043481//anthocyanin accumulation in tissues in response to UV light;GO:0010114//response to red light;GO:0010155//regulation of proton transport;GO:0048481//ovule development;GO:0010093//specification of floral organ identity;GO:0048443//stamen development;GO:0048441//petal development;GO:0006098//pentose-phosphate shunt;GO:0006364//rRNA processin…	GO:0003700//sequence-specific DNA binding transcription factor activity;GO:0003677//DNA binding;GO:0016168//chlorophyll binding;GO:0046983//protein dimerization activity	GO:0005634//nucleus;GO:0009535//chloroplast thylakoid membrane
Unigene12472_NAU-LB	2337	813	16.4229	gi|11994423|dbj|BAB02425.1|	1365.1	0	helicase-like protein [Arabidopsis thaliana]	gi|186510010|ref|NM_112117.4|	2777	0	Arabidopsis thaliana helicase SWR1 (PIE1) mRNA, complete cds	sp|Q8RXS6|INO80_ARATH	197	3e-50	DNA helicase INO80 OS=Arabidopsis thaliana GN=INO80 PE=2 SV=2	YDR334w	288	2e-77	COG0553	Superfamily II DNA/RNA helicases, SNF2 family	K11320	0	1365	ath:AT3G12810	E1A-binding protein p400 [EC:3.6.4.-]	GO:0000278//mitotic cell cycle;GO:0007155//cell adhesion;GO:0009793//embryo development ending in seed dormancy;GO:0009910//negative regulation of flower development;GO:0045010//actin nucleation;GO:0048453//sepal formation;GO:0042742//defense response to bacterium;GO:0003002//regionalization;GO:0010090//trichome morphogenesis;GO:0048451//petal formation;GO:0048765//root hair cell differentiation;…	GO:0005515//protein binding;GO:0016740//transferase activity;GO:0004386//helicase activity;GO:0003677//DNA binding;GO:0003682//chromatin binding;GO:0005524//ATP binding	GO:0016514//SWI/SNF complex;GO:0005618//cell wall
Unigene12473_NAU-LB	949	512	25.4696	gi|297829816|ref|XP_002882790.1|	413.7	2e-114	photoperiod-independent early flowering 1 [Arabidopsis lyrata subsp. lyrata] >gi|297328630|gb|EFH59049.1| photoperiod-independent early flowering 1 [Arabidopsis lyrata subsp. lyrata]	gi|199580017|gb|AC189335.2|	777	0	Brassica rapa subsp. pekinensis clone KBrB039A19, complete sequence	--	--	--	--	--	--	--	--	--	K11320	2e-115	413	aly:ARALYDRAFT_478644	E1A-binding protein p400 [EC:3.6.4.-]	GO:0000278//mitotic cell cycle;GO:0007155//cell adhesion;GO:0009793//embryo development ending in seed dormancy;GO:0009910//negative regulation of flower development;GO:0045010//actin nucleation;GO:0048453//sepal formation;GO:0042742//defense response to bacterium;GO:0003002//regionalization;GO:0010090//trichome morphogenesis;GO:0048451//petal formation;GO:0048765//root hair cell differentiation;…	GO:0005515//protein binding;GO:0004386//helicase activity;GO:0003677//DNA binding;GO:0003682//chromatin binding;GO:0005524//ATP binding	GO:0016514//SWI/SNF complex;GO:0005618//cell wall
Unigene12474_NAU-LB	1420	317	10.5388	gi|297829816|ref|XP_002882790.1|	909.4	0	photoperiod-independent early flowering 1 [Arabidopsis lyrata subsp. lyrata] >gi|297328630|gb|EFH59049.1| photoperiod-independent early flowering 1 [Arabidopsis lyrata subsp. lyrata]	gi|199580017|gb|AC189335.2|	2315	0	Brassica rapa subsp. pekinensis clone KBrB039A19, complete sequence	sp|Q8RXS6|INO80_ARATH	281	9e-76	DNA helicase INO80 OS=Arabidopsis thaliana GN=INO80 PE=2 SV=2	YDR334w	419	8e-117	COG0553	Superfamily II DNA/RNA helicases, SNF2 family	K11320	0	909	aly:ARALYDRAFT_478644	E1A-binding protein p400 [EC:3.6.4.-]	GO:0000278//mitotic cell cycle;GO:0007155//cell adhesion;GO:0009793//embryo development ending in seed dormancy;GO:0009910//negative regulation of flower development;GO:0045010//actin nucleation;GO:0048453//sepal formation;GO:0042742//defense response to bacterium;GO:0003002//regionalization;GO:0010090//trichome morphogenesis;GO:0048451//petal formation;GO:0048765//root hair cell differentiation;…	GO:0005515//protein binding;GO:0016740//transferase activity;GO:0004386//helicase activity;GO:0003677//DNA binding;GO:0003682//chromatin binding;GO:0005524//ATP binding	GO:0016514//SWI/SNF complex;GO:0005618//cell wall
Unigene12475_NAU-LB	1948	313	7.5853	gi|297829816|ref|XP_002882790.1|	858.2	0	photoperiod-independent early flowering 1 [Arabidopsis lyrata subsp. lyrata] >gi|297328630|gb|EFH59049.1| photoperiod-independent early flowering 1 [Arabidopsis lyrata subsp. lyrata]	gi|297829815|ref|XM_002882744.1|	894	0	Arabidopsis lyrata subsp. lyrata photoperiod-independent early flowering 1 (PIE1), mRNA	sp|Q7XTT4|NUCL2_ORYSJ	53.1	6e-07	Nucleolin 2 OS=Oryza sativa subsp. japonica GN=Os04g0620700 PE=2 SV=2	YDR334w	70.5	1e-11	COG0553	Superfamily II DNA/RNA helicases, SNF2 family	K11320	0	858	aly:ARALYDRAFT_478644	E1A-binding protein p400 [EC:3.6.4.-]	GO:0000278//mitotic cell cycle;GO:0007155//cell adhesion;GO:0009793//embryo development ending in seed dormancy;GO:0009910//negative regulation of flower development;GO:0045010//actin nucleation;GO:0048453//sepal formation;GO:0042742//defense response to bacterium;GO:0003002//regionalization;GO:0010090//trichome morphogenesis;GO:0048451//petal formation;GO:0048765//root hair cell differentiation;…	GO:0005515//protein binding;GO:0004386//helicase activity;GO:0003677//DNA binding;GO:0003682//chromatin binding;GO:0005524//ATP binding	GO:0016514//SWI/SNF complex;GO:0005618//cell wall
Unigene1271_NAU-LB	486	50	4.8568	gi|75291796|sp|Q6R4S3.1|CAL_BRARA	287	8e-77	RecName: Full=Transcription factor CAULIFLOWER; Short=BcrCAL; AltName: Full=Agamous-like MADS-box protein CAL >gi|75291799|sp|Q6R4S6.1|CAL_BRARC RecName: Full=Transcription factor CAULIFLOWER; Short=BccCAL; AltName: Full=Agamous-like MADS-box protein CAL >gi|45533860|gb|AAS67303.1| DNA binding protein [Brassica rapa subsp. chinensis] >gi|45533866|gb|AAS67306.1| DNA binding protein [Brassica rapa …	gi|45533865|gb|AY514048.1|	749	0	Brassica rapa subsp. rapa DNA binding protein (CAL) mRNA, complete cds	sp|Q6R4S6|CAL_BRARC	286	3e-78	Transcription factor CAULIFLOWER OS=Brassica rapa subsp. chinensis GN=CAL PE=2 SV=1	--	--	--	--	--	K09264	7e-63	237	aly:ARALYDRAFT_476039	MADS-box transcription factor, plant	GO:0010076//maintenance of floral meristem identity;GO:0009827//plant-type cell wall modification;GO:0006944//cellular membrane fusion;GO:0010093//specification of floral organ identity;GO:0009933//meristem structural organization;GO:0009556//microsporogenesis;GO:0045893//positive regulation of transcription, DNA-dependent;GO:0009909//regulation of flower development;GO:0010582//floral meristem d…	GO:0046982//protein heterodimerization activity;GO:0003677//DNA binding;GO:0003700//sequence-specific DNA binding transcription factor activity	GO:0005634//nucleus
Unigene1272_NAU-LB	885	99	5.2809	gi|328684601|gb|AEB33730.1|	562.8	2e-159	GIGANTEA [Brassica rapa]	gi|328684600|gb|HQ615940.1|	1045	0	Brassica rapa GIGANTEA (GI) mRNA, complete cds	sp|Q9SQI2|GIGAN_ARATH	531	2e-151	Protein GIGANTEA OS=Arabidopsis thaliana GN=GI PE=1 SV=2	--	--	--	--	--	K12124	2e-151	533	aly:ARALYDRAFT_889789	GIGANTEA	GO:0005982//starch metabolic process;GO:0009409//response to cold;GO:0006355//regulation of transcription, DNA-dependent;GO:0009908//flower development;GO:0010229//inflorescence development;GO:0009637//response to blue light;GO:0010378//temperature compensation of the circadian clock;GO:0010218//response to far red light;GO:0042542//response to hydrogen peroxide;GO:0080167//response to karrikin;G…	GO:0005515//protein binding	GO:0005654//nucleoplasm
Unigene12849_NAU-LB	1171	175	7.055	gi|15232345|ref|NP_188710.1|	713	0	polycomb group protein FERTILIZATION-INDEPENDENT ENDOSPERM [Arabidopsis thaliana] >gi|30913043|sp|Q9LT47.2|FIE_ARATH RecName: Full=Polycomb group protein FERTILIZATION-INDEPENDENT ENDOSPERM; AltName: Full=Protein FERTILIZATION-INDEPENDENT SEED 3 >gi|4567095|gb|AAD23584.1| fertilization-independent endosperm protein [Arabidopsis thaliana] >gi|28950933|gb|AAO63390.1| At3g20730 [Arabidopsis thaliana…	gi|297835037|ref|XM_002885355.1|	1320	0	Arabidopsis lyrata subsp. lyrata fie, mRNA	sp|Q9LT47|FIE_ARATH	712	0	Polycomb group protein FERTILIZATION-INDEPENDENT ENDOSPERM OS=Arabidopsis thaliana GN=FIE PE=1 SV=2	YBR198c	62.8	1e-09	COG2319	FOG: WD40 repeat	K11462	0	712	ath:AT3G20740	polycomb protein EED	GO:2000014//regulation of endosperm development;GO:0010048//vernalization response;GO:0006349//regulation of gene expression by genetic imprinting;GO:0016571//histone methylation	GO:0005515//protein binding;GO:0003700//sequence-specific DNA binding transcription factor activity;GO:0000166//nucleotide binding	GO:0043078//polar nucleus;GO:0080008//Cul4-RING ubiquitin ligase complex;GO:0005834//heterotrimeric G-protein complex
Unigene1301_NAU-LB	292	24	3.8801	gi|312282333|dbj|BAJ34032.1|	117.5	6e-26	unnamed protein product [Thellungiella halophila]	gi|223950783|gb|AC234737.1|	174	3e-41	Brassica rapa subsp. pekinensis clone KBrH010D15, complete sequence	sp|Q9LVG2|TOE2_ARATH	114	1e-26	AP2-like ethylene-responsive transcription factor TOE2 OS=Arabidopsis thaliana GN=TOE2 PE=1 SV=1	--	--	--	--	--	K09284	3e-26	114	ath:AT5G60120	AP2-like factor, euAP2 lineage	GO:0006351//transcription, DNA-dependent	GO:0005515//protein binding	-
Unigene13479_NAU-LB	368	98	12.5718	gi|424106|gb|AAA19115.1|	101.7	3e-21	mutant phenotype: late flowering [Arabidopsis thaliana]	gi|198285672|gb|AC232399.1|	280	1e-72	Brassica rapa subsp. pekinensis clone KBrH028K09, complete sequence	sp|Q38796|LUMI_ARATH	101	9e-23	Homeobox protein LUMINIDEPENDENS OS=Arabidopsis thaliana GN=LD PE=1 SV=2	--	--	--	--	--	--	--	--	--	--	GO:0006355//regulation of transcription, DNA-dependent;GO:0009911//positive regulation of flower development;GO:0010228//vegetative to reproductive phase transition of meristem	GO:0043565//sequence-specific DNA binding;GO:0005515//protein binding;GO:0003700//sequence-specific DNA binding transcription factor activity	GO:0005634//nucleus
Unigene13739_NAU-LB	1139	371	15.3769	gi|429843379|gb|AGA16543.1|	533.5	2e-150	DELLA protein RGL2, partial [Sisymbrium officinale]	gi|429843378|gb|JQ955594.1|	688	0	Sisymbrium officinale DELLA protein RGL2 mRNA, partial cds	sp|Q8GXW1|RGL2_ARATH	510	5e-145	DELLA protein RGL2 OS=Arabidopsis thaliana GN=RGL2 PE=1 SV=2	--	--	--	--	--	K14494	1e-144	510	ath:AT3G03450	DELLA protein	GO:0009867//jasmonic acid mediated signaling pathway;GO:2000033//regulation of seed dormancy process;GO:0009938//negative regulation of gibberellic acid mediated signaling pathway;GO:0009793//embryo development ending in seed dormancy;GO:0048444//floral organ morphogenesis;GO:0009062//fatty acid catabolic process;GO:0006355//regulation of transcription, DNA-dependent;GO:2000377//regulation of rea…	GO:0005515//protein binding;GO:0003700//sequence-specific DNA binding transcription factor activity	GO:0005634//nucleus
Unigene13869_NAU-LB	1009	163	7.6263	gi|297798956|ref|XP_002867362.1|	439.5	4e-122	hypothetical protein ARALYDRAFT_491730 [Arabidopsis lyrata subsp. lyrata] >gi|297313198|gb|EFH43621.1| hypothetical protein ARALYDRAFT_491730 [Arabidopsis lyrata subsp. lyrata]	gi|297207340|gb|AC241161.1|	878	0	Brassica rapa subsp. pekinensis clone KBrH094K10, complete sequence	sp|Q9FIE3|VIN3_ARATH	246	2e-65	Protein VERNALIZATION INSENSITIVE 3 OS=Arabidopsis thaliana GN=VIN3 PE=2 SV=2	--	--	--	--	--	--	--	--	--	--	GO:0048587//regulation of short-day photoperiodism, flowering;GO:0007155//cell adhesion;GO:0009793//embryo development ending in seed dormancy;GO:0045010//actin nucleation;GO:0016926//protein desumoylation;GO:0010090//trichome morphogenesis;GO:0050665//hydrogen peroxide biosynthetic process;GO:0048765//root hair cell differentiation;GO:0071555//cell wall organization	GO:0035064//methylated histone residue binding	GO:0009506//plasmodesma;GO:0031519//PcG protein complex
Unigene13957_NAU-LB	369	467	59.746	gi|297833144|ref|XP_002884454.1|	113.6	9e-25	hypothetical protein ARALYDRAFT_477721 [Arabidopsis lyrata subsp. lyrata] >gi|297330294|gb|EFH60713.1| hypothetical protein ARALYDRAFT_477721 [Arabidopsis lyrata subsp. lyrata]	gi|61661325|gb|AY849999.1|	238	3e-60	Arabidopsis thaliana ecotype Lz-0 FLK (FLK) gene, complete cds	--	--	--	--	--	--	--	--	--	K13162	3e-09	58.2	pop:POPTR_729865	poly(rC)-binding protein 2/3/4	GO:0009911//positive regulation of flower development	GO:0003723//RNA binding	GO:0005737//cytoplasm;GO:0005634//nucleus
Unigene13958_NAU-LB	1669	248	7.0148	gi|61661324|gb|AAX51268.1|	887.1	0	FLK [Arabidopsis thaliana] >gi|61661326|gb|AAX51269.1| FLK [Arabidopsis thaliana]	gi|145338111|ref|NM_111333.4|	1433	0	Arabidopsis thaliana RNA-binding KH domain-containing protein (FLK) mRNA, complete cds	sp|P58223|Y4837_ARATH	84.7	1e-16	KH domain-containing protein At4g18375 OS=Arabidopsis thaliana GN=At4g18375 PE=2 SV=1	--	--	--	--	--	K13162	5e-144	509	pop:POPTR_729865	poly(rC)-binding protein 2/3/4	GO:0009911//positive regulation of flower development	GO:0003723//RNA binding	GO:0005737//cytoplasm;GO:0005634//nucleus
Unigene13959_NAU-LB	942	199	9.9729	gi|61661324|gb|AAX51268.1|	560.1	1e-158	FLK [Arabidopsis thaliana] >gi|61661326|gb|AAX51269.1| FLK [Arabidopsis thaliana]	gi|460183870|gb|GABL01074188.1|	1164	0	TSA: Camelina sativa comp61477_c0_seq3 transcribed RNA sequence	sp|P58223|Y4837_ARATH	53.9	1e-07	KH domain-containing protein At4g18375 OS=Arabidopsis thaliana GN=At4g18375 PE=2 SV=1	--	--	--	--	--	K13162	8e-121	431	pop:POPTR_729865	poly(rC)-binding protein 2/3/4	GO:0009911//positive regulation of flower development	GO:0003723//RNA binding	GO:0005737//cytoplasm;GO:0005634//nucleus
Unigene13979_NAU-LB	724	196	12.7801	gi|240254018|ref|NP_172074.6|	347.8	9e-95	histone-lysine N-methyltransferase ATX2 [Arabidopsis thaliana] >gi|240254020|ref|NP_001077464.4| histone-lysine N-methyltransferase ATX2 [Arabidopsis thaliana] >gi|257096236|sp|P0CB22.1|ATX2_ARATH RecName: Full=Histone-lysine N-methyltransferase ATX2; AltName: Full=Protein SET DOMAIN GROUP 30; AltName: Full=Trithorax-homolog protein 2; Short=TRX-homolog protein 2 >gi|332189779|gb|AEE27900.1| hist…	gi|460236934|gb|GABL01031119.1|	710	0	TSA: Camelina sativa comp45022_c0_seq1 transcribed RNA sequence	sp|P0CB22|ATX2_ARATH	347	3e-96	Histone-lysine N-methyltransferase ATX2 OS=Arabidopsis thaliana GN=ATX2 PE=2 SV=1	SPCC306.04c	143	2e-34	COG2940	Proteins containing SET domain	K11422	2e-31	133	cme:CMG025C	histone-lysine N-methyltransferase SETD1 [EC:2.1.1.43]	GO:0031047//gene silencing by RNA;GO:0006261//DNA-dependent DNA replication;GO:0051567//histone H3-K9 methylation;GO:0030001//metal ion transport;GO:0010093//specification of floral organ identity;GO:0006342//chromatin silencing;GO:0009965//leaf morphogenesis;GO:0006306//DNA methylation;GO:0051568//histone H3-K4 methylation;GO:0016572//histone phosphorylation;GO:0009909//regulation of flower deve…	GO:0008270//zinc ion binding;GO:0044212//transcription regulatory region DNA binding;GO:0042800//histone methyltransferase activity (H3-K4 specific);GO:0010314//phosphatidylinositol-5-phosphate binding	GO:0000785//chromatin;GO:0005737//cytoplasm;GO:0005886//plasma membrane;GO:0005634//nucleus
Unigene14432_NAU-LB	1123	888	37.3294	gi|297824791|ref|XP_002880278.1|	449.1	6e-125	hypothetical protein ARALYDRAFT_483883 [Arabidopsis lyrata subsp. lyrata] >gi|297326117|gb|EFH56537.1| hypothetical protein ARALYDRAFT_483883 [Arabidopsis lyrata subsp. lyrata]	gi|460174036|gb|GABL01082306.1|	585	1e-164	TSA: Camelina sativa comp63129_c2_seq1 transcribed RNA sequence	sp|Q9SMX9|SPL1_ARATH	412	2e-115	Squamosa promoter-binding-like protein 1 OS=Arabidopsis thaliana GN=SPL1 PE=1 SV=2	--	--	--	--	--	--	--	--	--	--	GO:0010413//glucuronoxylan metabolic process;GO:0042744//hydrogen peroxide catabolic process;GO:0006355//regulation of transcription, DNA-dependent;GO:0032880//regulation of protein localization;GO:0045492//xylan biosynthetic process	GO:0003677//DNA binding;GO:0003700//sequence-specific DNA binding transcription factor activity	GO:0005739//mitochondrion;GO:0009941//chloroplast envelope;GO:0005634//nucleus
Unigene14433_NAU-LB	2013	3634	85.2235	gi|297824791|ref|XP_002880278.1|	1026.2	0	hypothetical protein ARALYDRAFT_483883 [Arabidopsis lyrata subsp. lyrata] >gi|297326117|gb|EFH56537.1| hypothetical protein ARALYDRAFT_483883 [Arabidopsis lyrata subsp. lyrata]	gi|460186663|gb|GABL01072491.1|	1132	0	TSA: Camelina sativa comp61080_c1_seq1 transcribed RNA sequence	sp|Q9SMX9|SPL1_ARATH	1017	0	Squamosa promoter-binding-like protein 1 OS=Arabidopsis thaliana GN=SPL1 PE=1 SV=2	--	--	--	--	--	--	--	--	--	--	GO:0010413//glucuronoxylan metabolic process;GO:0042744//hydrogen peroxide catabolic process;GO:0006355//regulation of transcription, DNA-dependent;GO:0032880//regulation of protein localization;GO:0045492//xylan biosynthetic process	GO:0008270//zinc ion binding;GO:0016881//acid-amino acid ligase activity;GO:0003677//DNA binding;GO:0003700//sequence-specific DNA binding transcription factor activity	GO:0005739//mitochondrion;GO:0009941//chloroplast envelope;GO:0005634//nucleus
Unigene14507_NAU-LB	1322	212	7.5705	gi|297807191|ref|XP_002871479.1|	508.1	1e-142	predicted protein [Arabidopsis lyrata subsp. lyrata] >gi|297317316|gb|EFH47738.1| predicted protein [Arabidopsis lyrata subsp. lyrata]	gi|460231408|gb|GABL01035854.1|	220	3e-54	TSA: Camelina sativa comp47797_c0_seq1 transcribed RNA sequence	sp|Q9LYD9|EMF1_ARATH	483	1e-136	Protein EMBRYONIC FLOWER 1 OS=Arabidopsis thaliana GN=EMF1 PE=1 SV=1	--	--	--	--	--	--	--	--	--	--	GO:0009910//negative regulation of flower development;GO:0010022//meristem determinacy;GO:0045892//negative regulation of transcription, DNA-dependent;GO:0048367//shoot system development;GO:0006486//protein glycosylation;GO:0070734//histone H3-K27 methylation	GO:0005515//protein binding;GO:0003697//single-stranded DNA binding;GO:0003723//RNA binding;GO:0003690//double-stranded DNA binding	GO:0005634//nucleus
Unigene14759_NAU-LB	476	53	5.2564	gi|392522080|gb|AFM77910.1|	174.1	7e-43	MADS-box protein SVP [Brassica napus]	gi|23304689|emb|AJ508054.1|	638	1e-180	Brassica oleracea var. botrytis partial mRNA for MADS-box protein SVP-a (svp-a gene)	sp|Q9FVC1|SVP_ARATH	152	7e-38	MADS-box protein SVP OS=Arabidopsis thaliana GN=SVP PE=1 SV=1	--	--	--	--	--	--	--	--	--	--	GO:0031348//negative regulation of defense response;GO:0010076//maintenance of floral meristem identity;GO:0009867//jasmonic acid mediated signaling pathway;GO:0035304//regulation of protein dephosphorylation;GO:0009862//systemic acquired resistance, salicylic acid mediated signaling pathway;GO:0010363//regulation of plant-type hypersensitive response;GO:0006944//cellular membrane fusion;GO:00099…	GO:0000900//translation repressor activity, nucleic acid binding;GO:0046983//protein dimerization activity;GO:0003677//DNA binding;GO:0003700//sequence-specific DNA binding transcription factor activity	GO:0005634//nucleus
Unigene15145_NAU-LB	721	144	9.4286	gi|297798662|ref|XP_002867215.1|	394.8	6e-109	hypothetical protein ARALYDRAFT_491396 [Arabidopsis lyrata subsp. lyrata] >gi|297313051|gb|EFH43474.1| hypothetical protein ARALYDRAFT_491396 [Arabidopsis lyrata subsp. lyrata]	gi|30689562|ref|NM_119452.3|	666	0	Arabidopsis thaliana homeobox protein ATH1 (ATH1) mRNA, complete cds	sp|P48731|ATH1_ARATH	391	2e-109	Homeobox protein ATH1 OS=Arabidopsis thaliana GN=ATH1 PE=1 SV=1	--	--	--	--	--	--	--	--	--	--	GO:0044272//sulfur compound biosynthetic process;GO:0009108//coenzyme biosynthetic process;GO:0009793//embryo development ending in seed dormancy;GO:0008652//cellular amino acid biosynthetic process;GO:0009695//jasmonic acid biosynthetic process;GO:0009965//leaf morphogenesis;GO:0016117//carotenoid biosynthetic process;GO:0048481//ovule development;GO:0009407//toxin catabolic process;GO:0010227//…	GO:0003700//sequence-specific DNA binding transcription factor activity;GO:0005515//protein binding;GO:0005524//ATP binding;GO:0043565//sequence-specific DNA binding;GO:0042626//ATPase activity, coupled to transmembrane movement of substances	GO:0005634//nucleus;GO:0005576//extracellular region
Unigene15179_NAU-LB	1792	424	11.1698	gi|386576347|gb|AFJ12105.1|	908.3	0	FRIGIDA-like protein [Brassica rapa subsp. pekinensis]	gi|68342482|gb|DQ089808.1|	963	0	Thellungiella halophila FRI mRNA, complete cds	sp|P0DH90|FRIGI_ARATH	696	0	Protein FRIGIDA OS=Arabidopsis thaliana GN=FRI PE=2 SV=1	--	--	--	--	--	--	--	--	--	--	-	-	-
Unigene15394_NAU-LB	418	117	13.2138	gi|315075933|gb|ADT78692.1|	121.7	3e-27	gibberellin receptor 1B [Brassica napus]	gi|315075932|gb|HQ589349.1|	297	5e-78	Brassica napus gibberellin receptor 1B (GID1B) mRNA, complete cds	sp|Q9LYC1|GID1B_ARATH	118	1e-27	Gibberellin receptor GID1B OS=Arabidopsis thaliana GN=GID1B PE=1 SV=1	--	--	--	--	--	K14493	3e-27	118	ath:AT3G63010	gibberellin receptor GID1 [EC:3.-.-.-]	GO:0031348//negative regulation of defense response;GO:0009867//jasmonic acid mediated signaling pathway;GO:0009862//systemic acquired resistance, salicylic acid mediated signaling pathway;GO:0009414//response to water deprivation;GO:0048444//floral organ morphogenesis;GO:0010363//regulation of plant-type hypersensitive response;GO:0009873//ethylene mediated signaling pathway;GO:0006612//protein …	GO:0005515//protein binding;GO:0016787//hydrolase activity	GO:0005634//nucleus
Unigene15395_NAU-LB	323	63	9.2078	gi|315075933|gb|ADT78692.1|	109.8	1e-23	gibberellin receptor 1B [Brassica napus]	gi|315075932|gb|HQ589349.1|	224	4e-56	Brassica napus gibberellin receptor 1B (GID1B) mRNA, complete cds	sp|Q9LYC1|GID1B_ARATH	106	4e-24	Gibberellin receptor GID1B OS=Arabidopsis thaliana GN=GID1B PE=1 SV=1	--	--	--	--	--	K14493	1e-23	106	ath:AT3G63010	gibberellin receptor GID1 [EC:3.-.-.-]	GO:0031348//negative regulation of defense response;GO:0009867//jasmonic acid mediated signaling pathway;GO:0009862//systemic acquired resistance, salicylic acid mediated signaling pathway;GO:0009414//response to water deprivation;GO:0048444//floral organ morphogenesis;GO:0010363//regulation of plant-type hypersensitive response;GO:0009873//ethylene mediated signaling pathway;GO:0006612//protein …	GO:0005515//protein binding;GO:0016787//hydrolase activity	GO:0005634//nucleus
Unigene15396_NAU-LB	742	142	9.0345	gi|315075933|gb|ADT78692.1|	326.2	3e-88	gibberellin receptor 1B [Brassica napus]	gi|57900801|gb|AC155339.1|	567	1e-159	Brassica rapa subsp. pekinensis chromosome Cytogenetic chromosome 1 clone KBrH015H17, complete sequence	sp|Q9LYC1|GID1B_ARATH	317	6e-87	Gibberellin receptor GID1B OS=Arabidopsis thaliana GN=GID1B PE=1 SV=1	RSc1772	52.4	8e-07	COG0657	Esterase/lipase	K14493	1e-86	317	aly:ARALYDRAFT_486805	gibberellin receptor GID1 [EC:3.-.-.-]	GO:0031348//negative regulation of defense response;GO:0009867//jasmonic acid mediated signaling pathway;GO:0009862//systemic acquired resistance, salicylic acid mediated signaling pathway;GO:0009414//response to water deprivation;GO:0048444//floral organ morphogenesis;GO:0010363//regulation of plant-type hypersensitive response;GO:0009873//ethylene mediated signaling pathway;GO:0006612//protein …	GO:0005515//protein binding;GO:0016787//hydrolase activity	GO:0005634//nucleus
Unigene15613_NAU-LB	1107	731	31.1737	gi|222423124|dbj|BAH19541.1|	402.5	6e-111	AT1G01060 [Arabidopsis thaliana]	gi|312281968|dbj|AK352764.1|	553	1e-154	Thellungiella halophila mRNA, complete cds, clone: RTFL01-03-N03	sp|Q6R0H1|LHY_ARATH	402	2e-112	Protein LHY OS=Arabidopsis thaliana GN=LHY PE=1 SV=2	--	--	--	--	--	K12133	7e-112	402	ath:AT1G01060	LATE ELONGATED HYPOCOTYL	GO:0009753//response to jasmonic acid stimulus;GO:0009739//response to gibberellin stimulus;GO:0009651//response to salt stress;GO:0009409//response to cold;GO:0009751//response to salicylic acid stimulus;GO:0043433//negative regulation of sequence-specific DNA binding transcription factor activity;GO:0042754//negative regulation of circadian rhythm;GO:0009733//response to auxin stimulus;GO:00485…	GO:0044212//transcription regulatory region DNA binding;GO:0003700//sequence-specific DNA binding transcription factor activity;GO:0003682//chromatin binding	GO:0005634//nucleus
Unigene15614_NAU-LB	1152	503	20.6127	gi|312281969|dbj|BAJ33850.1|	579.7	3e-164	unnamed protein product [Thellungiella halophila]	gi|312281968|dbj|AK352764.1|	811	0	Thellungiella halophila mRNA, complete cds, clone: RTFL01-03-N03	sp|Q6R0H1|LHY_ARATH	548	2e-156	Protein LHY OS=Arabidopsis thaliana GN=LHY PE=1 SV=2	--	--	--	--	--	K12133	5e-156	548	ath:AT1G01060	LATE ELONGATED HYPOCOTYL	GO:0009753//response to jasmonic acid stimulus;GO:0009739//response to gibberellin stimulus;GO:0009651//response to salt stress;GO:0009409//response to cold;GO:0009751//response to salicylic acid stimulus;GO:0043433//negative regulation of sequence-specific DNA binding transcription factor activity;GO:0042754//negative regulation of circadian rhythm;GO:0009733//response to auxin stimulus;GO:00485…	GO:0044212//transcription regulatory region DNA binding;GO:0003700//sequence-specific DNA binding transcription factor activity	GO:0005634//nucleus
Unigene1577_NAU-LB	397	41	4.8754	gi|30694601|ref|NP_191282.2|	211.5	3e-54	protein agamous-like 16 [Arabidopsis thaliana] >gi|347662305|sp|A2RVQ5.1|AGL16_ARATH RecName: Full=Agamous-like MADS-box protein AGL16 >gi|124301064|gb|ABN04784.1| At3g57230 [Arabidopsis thaliana] >gi|332646108|gb|AEE79629.1| protein agamous-like 16 [Arabidopsis thaliana]	gi|240255658|ref|NM_115583.5|	414	1e-113	Arabidopsis thaliana protein agamous-like 16 (AGL16) mRNA, complete cds	sp|A2RVQ5|AGL16_ARATH	211	1e-55	Agamous-like MADS-box protein AGL16 OS=Arabidopsis thaliana GN=AGL16 PE=1 SV=1	--	--	--	--	--	K09264	3e-33	137	rcu:RCOM_0818130	MADS-box transcription factor, plant	GO:0010440//stomatal lineage progression;GO:0055114//oxidation-reduction process;GO:0052543//callose deposition in cell wall;GO:0006355//regulation of transcription, DNA-dependent;GO:0009556//microsporogenesis;GO:0048481//ovule development;GO:0006944//cellular membrane fusion	GO:0003677//DNA binding;GO:0003700//sequence-specific DNA binding transcription factor activity;GO:0032440//2-alkenal reductase [NAD(P)] activity;GO:0008134//transcription factor binding;GO:0042803//protein homodimerization activity	GO:0005634//nucleus
Unigene15897_NAU-LB	570	89	7.3711	gi|297814780|ref|XP_002875273.1|	232.3	3e-60	hypothetical protein ARALYDRAFT_484335 [Arabidopsis lyrata subsp. lyrata] >gi|297321111|gb|EFH51532.1| hypothetical protein ARALYDRAFT_484335 [Arabidopsis lyrata subsp. lyrata]	gi|332189094|gb|CP002684.1|	190	1e-45	Arabidopsis thaliana chromosome 1, complete sequence	sp|Q9LS06|RAVL4_ARATH	220	5e-58	AP2/ERF and B3 domain-containing transcription factor ARF14 OS=Arabidopsis thaliana GN=ARF14 PE=2 SV=1	--	--	--	--	--	K09287	3e-61	232	aly:ARALYDRAFT_484335	RAV-like factor	GO:0010363//regulation of plant-type hypersensitive response;GO:0009910//negative regulation of flower development;GO:0030003//cellular cation homeostasis;GO:0009691//cytokinin biosynthetic process;GO:0009873//ethylene mediated signaling pathway;GO:0048573//photoperiodism, flowering;GO:0006612//protein targeting to membrane;GO:0045892//negative regulation of transcription, DNA-dependent;GO:004852…	GO:0003677//DNA binding;GO:0003700//sequence-specific DNA binding transcription factor activity	GO:0005634//nucleus
Unigene16040_NAU-LB	473	202	20.1608	gi|297824179|ref|XP_002879972.1|	248.4	2e-65	hypothetical protein ARALYDRAFT_903568 [Arabidopsis lyrata subsp. lyrata] >gi|297325811|gb|EFH56231.1| hypothetical protein ARALYDRAFT_903568 [Arabidopsis lyrata subsp. lyrata]	gi|57900799|gb|AC155337.1|	636	1e-180	Brassica rapa subsp. pekinensis clone KBrH117N09, complete sequence	sp|Q700W2|SPL9_ARATH	241	1e-64	Squamosa promoter-binding-like protein 9 OS=Arabidopsis thaliana GN=SPL9 PE=2 SV=2	--	--	--	--	--	--	--	--	--	--	GO:0048653//anther development;GO:0042127//regulation of cell proliferation;GO:0009827//plant-type cell wall modification;GO:2000025//regulation of leaf formation;GO:0006355//regulation of transcription, DNA-dependent;GO:0008361//regulation of cell size;GO:0010228//vegetative to reproductive phase transition of meristem;GO:0009860//pollen tube growth	GO:0003677//DNA binding;GO:0003700//sequence-specific DNA binding transcription factor activity	GO:0005634//nucleus
Unigene16384_NAU-LB	1090	189	8.1857	gi|1865677|emb|CAA69879.1|	694.1	0	trehalose-6-phosphate synthase [Arabidopsis thaliana]	gi|297842636|ref|XM_002889154.1|	1340	0	Arabidopsis lyrata subsp. lyrata trehalose-6-phosphate synthase (ATTPS1), mRNA	sp|Q9SYM4|TPS1_ARATH	694	0	Alpha,alpha-trehalose-phosphate synthase [UDP-forming] 1 OS=Arabidopsis thaliana GN=TPS1 PE=1 SV=1	PAE1272_2	98.6	2e-20	COG1877	Trehalose-6-phosphatase	K16055	0	694	ath:AT1G78580	trehalose 6-phosphate synthase/phosphatase [EC:2.4.1.15 3.1.3.12]	GO:0051301//cell division;GO:0005992//trehalose biosynthetic process;GO:0009664//plant-type cell wall organization;GO:0009832//plant-type cell wall biogenesis;GO:0010182//sugar mediated signaling pathway;GO:0009793//embryo development ending in seed dormancy	GO:0003825//alpha,alpha-trehalose-phosphate synthase (UDP-forming) activity;GO:0004805//trehalose-phosphatase activity	GO:0005737//cytoplasm
Unigene16588_NAU-LB	393	424	50.9321	gi|79481800|ref|NP_193945.2|	150.2	9e-36	PHD finger and bromo-adjacent homology domain-containing protein [Arabidopsis thaliana] >gi|332659162|gb|AEE84562.1| PHD finger and bromo-adjacent homology domain-containing protein [Arabidopsis thaliana]	gi|145341157|ref|NM_118335.4|	274	6e-71	Arabidopsis thaliana PHD finger and bromo-adjacent homology domain-containing protein (EBS) mRNA, complete cds	--	--	--	--	--	--	--	--	--	--	--	--	--	--	GO:0009845//seed germination;GO:0006355//regulation of transcription, DNA-dependent;GO:0006333//chromatin assembly or disassembly;GO:0009911//positive regulation of flower development	GO:0008270//zinc ion binding;GO:0003677//DNA binding	GO:0005634//nucleus
Unigene16878_NAU-LB	610	4	0.3096	gi|312282673|dbj|BAJ34202.1|	208.8	5e-53	unnamed protein product [Thellungiella halophila]	gi|312282672|dbj|AK353116.1|	464	1e-128	Thellungiella halophila mRNA, complete cds, clone: RTFL01-21-B03	--	--	--	--	--	--	--	--	--	--	--	--	--	--	GO:0009910//negative regulation of flower development;GO:0006355//regulation of transcription, DNA-dependent	GO:0008270//zinc ion binding;GO:0003677//DNA binding;GO:0003700//sequence-specific DNA binding transcription factor activity;GO:0046982//protein heterodimerization activity;GO:0042803//protein homodimerization activity	GO:0005634//nucleus
Unigene17367_NAU-LB	422	853	95.4234	gi|30689668|ref|NP_197875.2|	124.4	5e-28	protein CONSTANS-like 4 [Arabidopsis thaliana] >gi|332005996|gb|AED93379.1| protein CONSTANS-like 4 [Arabidopsis thaliana]	gi|332002898|gb|CP002688.1|	192	2e-46	Arabidopsis thaliana chromosome 5, complete sequence	sp|Q940T9|COL4_ARATH	124	2e-29	Zinc finger protein CONSTANS-LIKE 4 OS=Arabidopsis thaliana GN=COL4 PE=2 SV=2	--	--	--	--	--	K12135	9e-15	77	aly:ARALYDRAFT_488429	zinc finger protein CONSTANS	GO:0010155//regulation of proton transport;GO:0031348//negative regulation of defense response;GO:0010218//response to far red light;GO:0009744//response to sucrose stimulus;GO:0009867//jasmonic acid mediated signaling pathway;GO:0035304//regulation of protein dephosphorylation;GO:0009862//systemic acquired resistance, salicylic acid mediated signaling pathway;GO:0010363//regulation of plant-type…	GO:0005515//protein binding;GO:0008270//zinc ion binding;GO:0003700//sequence-specific DNA binding transcription factor activity	GO:0005634//nucleus
Unigene17610_NAU-LB	984	240	11.5142	gi|312283199|dbj|BAJ34465.1|	350.1	3e-95	unnamed protein product [Thellungiella halophila]	gi|312283198|dbj|AK353379.1|	777	0	Thellungiella halophila mRNA, complete cds, clone: RTFL01-41-M24	sp|Q8VY64|NFYA4_ARATH	344	4e-95	Nuclear transcription factor Y subunit A-4 OS=Arabidopsis thaliana GN=NFYA4 PE=2 SV=1	YGL237c	90.5	4e-18	COG5224	CCAAT-binding factor, subunit B	K08064	8e-29	125	bdi:100842793	nuclear transcription factor Y, alpha	GO:0016036//cellular response to phosphate starvation;GO:0009813//flavonoid biosynthetic process;GO:0019375//galactolipid biosynthetic process;GO:0009739//response to gibberellin stimulus;GO:0010264//myo-inositol hexakisphosphate biosynthetic process;GO:0009651//response to salt stress;GO:0009753//response to jasmonic acid stimulus;GO:0045892//negative regulation of transcription, DNA-dependent;G…	GO:0003677//DNA binding;GO:0003700//sequence-specific DNA binding transcription factor activity	GO:0016602//CCAAT-binding factor complex
Unigene178_NAU-LB	1101	19	0.8147	gi|15226306|ref|NP_178263.1|	359.4	6e-98	calcium-dependent lipid-binding domain-containing protein [Arabidopsis thaliana] >gi|330250372|gb|AEC05466.1| calcium-dependent lipid-binding domain-containing protein [Arabidopsis thaliana]	gi|301133561|gb|HM579877.1|	694	0	Brassica rapa C2 domain-containing protein (ZCDP1) mRNA, complete cds	sp|Q700W2|SPL9_ARATH	292	2e-79	Squamosa promoter-binding-like protein 9 OS=Arabidopsis thaliana GN=SPL9 PE=2 SV=2	SPCC962.01	68.9	1e-11	COG5038	Ca2+-dependent lipid-binding protein, contains C2 domain	K01115	5e-06	50.4	pop:POPTR_559891	phospholipase D [EC:3.1.4.4]	GO:0006355//regulation of transcription, DNA-dependent;GO:0010228//vegetative to reproductive phase transition of meristem;GO:2000025//regulation of leaf formation;GO:0048653//anther development	GO:0003677//DNA binding;GO:0003700//sequence-specific DNA binding transcription factor activity	GO:0005773//vacuole;GO:0005634//nucleus;GO:0005886//plasma membrane
Unigene18047_NAU-LB	1506	636	19.9366	gi|424106|gb|AAA19115.1|	784.3	0	mutant phenotype: late flowering [Arabidopsis thaliana]	gi|334186318|ref|NM_001203731.1|	1233	0	Arabidopsis thaliana homeobox protein LUMINIDEPENDENS (LD) mRNA, complete cds	sp|Q38796|LUMI_ARATH	784	0	Homeobox protein LUMINIDEPENDENS OS=Arabidopsis thaliana GN=LD PE=1 SV=2	--	--	--	--	--	--	--	--	--	--	GO:0006355//regulation of transcription, DNA-dependent;GO:0009911//positive regulation of flower development;GO:0010228//vegetative to reproductive phase transition of meristem	GO:0043565//sequence-specific DNA binding;GO:0005515//protein binding;GO:0003700//sequence-specific DNA binding transcription factor activity	GO:0005634//nucleus
Unigene18048_NAU-LB	354	100	13.3357	gi|424106|gb|AAA19115.1|	155.6	2e-37	mutant phenotype: late flowering [Arabidopsis thaliana]	gi|334186318|ref|NM_001203731.1|	319	1e-84	Arabidopsis thaliana homeobox protein LUMINIDEPENDENS (LD) mRNA, complete cds	sp|Q38796|LUMI_ARATH	155	5e-39	Homeobox protein LUMINIDEPENDENS OS=Arabidopsis thaliana GN=LD PE=1 SV=2	--	--	--	--	--	--	--	--	--	--	GO:0006355//regulation of transcription, DNA-dependent;GO:0009911//positive regulation of flower development;GO:0010228//vegetative to reproductive phase transition of meristem	GO:0043565//sequence-specific DNA binding;GO:0005515//protein binding;GO:0003700//sequence-specific DNA binding transcription factor activity	GO:0005634//nucleus
Unigene18049_NAU-LB	1137	741	30.7664	gi|297809893|ref|XP_002872830.1|	482.6	5e-135	hypothetical protein ARALYDRAFT_911958 [Arabidopsis lyrata subsp. lyrata] >gi|297318667|gb|EFH49089.1| hypothetical protein ARALYDRAFT_911958 [Arabidopsis lyrata subsp. lyrata]	gi|198285672|gb|AC232399.1|	787	0	Brassica rapa subsp. pekinensis clone KBrH028K09, complete sequence	sp|Q38796|LUMI_ARATH	479	1e-135	Homeobox protein LUMINIDEPENDENS OS=Arabidopsis thaliana GN=LD PE=1 SV=2	--	--	--	--	--	--	--	--	--	--	GO:0006355//regulation of transcription, DNA-dependent;GO:0009911//positive regulation of flower development;GO:0010228//vegetative to reproductive phase transition of meristem	GO:0043565//sequence-specific DNA binding;GO:0005515//protein binding;GO:0003700//sequence-specific DNA binding transcription factor activity	GO:0005634//nucleus
Unigene18073_NAU-LB	373	113	14.3017	gi|328684593|gb|AEB33726.1|	115.9	1e-25	EARLY FLOWERING 3 [Brassica rapa]	gi|328684592|gb|HQ615936.1|	287	4e-75	Brassica rapa EARLY FLOWERING 3 (ELF3) mRNA, complete cds	sp|O82804|ELF3_ARATH	107	1e-24	Protein EARLY FLOWERING 3 OS=Arabidopsis thaliana GN=ELF3 PE=1 SV=1	--	--	--	--	--	K12125	6e-26	113	aly:ARALYDRAFT_481449	protein EARLY FLOWERING 3	GO:0009585//red, far-red light phototransduction;GO:0009409//response to cold;GO:0048573//photoperiodism, flowering;GO:0009909//regulation of flower development;GO:0010119//regulation of stomatal movement;GO:0007623//circadian rhythm;GO:0010031//circumnutation;GO:0009733//response to auxin stimulus;GO:0009737//response to abscisic acid stimulus;GO:0009826//unidimensional cell growth	GO:0008022//protein C-terminus binding;GO:0003700//sequence-specific DNA binding transcription factor activity	GO:0005634//nucleus
Unigene18077_NAU-LB	943	293	14.6681	gi|328684593|gb|AEB33726.1|	194.5	2e-48	EARLY FLOWERING 3 [Brassica rapa]	gi|328684592|gb|HQ615936.1|	180	2e-42	Brassica rapa EARLY FLOWERING 3 (ELF3) mRNA, complete cds	sp|O82804|ELF3_ARATH	193	1e-49	Protein EARLY FLOWERING 3 OS=Arabidopsis thaliana GN=ELF3 PE=1 SV=1	--	--	--	--	--	K12125	3e-49	193	ath:AT2G25930	protein EARLY FLOWERING 3	GO:0009585//red, far-red light phototransduction;GO:0009409//response to cold;GO:0048573//photoperiodism, flowering;GO:0009909//regulation of flower development;GO:0010119//regulation of stomatal movement;GO:0007623//circadian rhythm;GO:0010031//circumnutation;GO:0009733//response to auxin stimulus;GO:0009737//response to abscisic acid stimulus;GO:0009826//unidimensional cell growth	GO:0008022//protein C-terminus binding;GO:0003700//sequence-specific DNA binding transcription factor activity	GO:0005634//nucleus
Unigene18290_NAU-LB	434	114	12.4003	gi|89257503|gb|ABD64993.1|	160.2	8e-39	transcription factor Hap3b, putative [Brassica oleracea]	gi|89257494|gb|AC183495.1|	436	1e-120	Brassica oleracea Contig A, complete sequence	sp|Q9FGJ3|NFYB2_ARATH	149	5e-37	Nuclear transcription factor Y subunit B-2 OS=Arabidopsis thaliana GN=NFYB2 PE=2 SV=1	YBL021c	92.4	2e-19	COG2036	Histones H3 and H4	K08065	8e-33	137	gmx:100813169	nuclear transcription Y subunit beta	GO:0006355//regulation of transcription, DNA-dependent	GO:0003700//sequence-specific DNA binding transcription factor activity;GO:0043565//sequence-specific DNA binding;GO:0046982//protein heterodimerization activity	GO:0005634//nucleus
Unigene18365_NAU-LB	407	101	11.7151	gi|40806799|gb|AAR92199.1|	126.3	1e-28	reduced vernalization response 1 [Brassica rapa]	gi|297207308|gb|AC241128.1|	291	3e-76	Brassica rapa subsp. pekinensis clone KBrH040N18, complete sequence	sp|Q8L3W1|VRN1_ARATH	124	2e-29	B3 domain-containing transcription factor VRN1 OS=Arabidopsis thaliana GN=VRN1 PE=1 SV=1	--	--	--	--	--	--	--	--	--	--	GO:0010048//vernalization response;GO:0006355//regulation of transcription, DNA-dependent;GO:0032880//regulation of protein localization;GO:0009909//regulation of flower development;GO:0034613//cellular protein localization	GO:0003677//DNA binding;GO:0005515//protein binding;GO:0003700//sequence-specific DNA binding transcription factor activity	GO:0005654//nucleoplasm;GO:0005886//plasma membrane
Unigene185_NAU-LB	754	4245	265.781	gi|1346181|sp|P49311.1|GRP2_SINAL	335.9	4e-91	RecName: Full=Glycine-rich RNA-binding protein GRP2A >gi|496237|gb|AAA59213.1| homology with RNA-binding proteins in meristematic tissue [Sinapis alba]	gi|496236|gb|L31377.1|SALGRP2A	694	0	Sinapis alba RNA-binding protein homologue (grp2a) mRNA, complete cds	sp|P49311|GRP2_SINAL	335	1e-92	Glycine-rich RNA-binding protein GRP2A OS=Sinapis alba PE=2 SV=1	XF0818	103	2e-22	COG2730	Endoglucanase	K13195	7e-63	238	pop:POPTR_712972	cold-inducible RNA-binding protein	GO:0042754//negative regulation of circadian rhythm;GO:0006833//water transport;GO:0009414//response to water deprivation;GO:0006406//mRNA export from nucleus;GO:0016117//carotenoid biosynthetic process;GO:0048481//ovule development;GO:0010363//regulation of plant-type hypersensitive response;GO:0010200//response to chitin;GO:0048653//anther development;GO:0050832//defense response to fungus;GO:0…	GO:0004674//protein serine/threonine kinase activity;GO:0042803//protein homodimerization activity;GO:0003690//double-stranded DNA binding;GO:0003697//single-stranded DNA binding;GO:0016621//cinnamoyl-CoA reductase activity;GO:0042800//histone methyltransferase activity (H3-K4 specific);GO:0003729//mRNA binding;GO:0046608//carotenoid isomerase activity;GO:0046975//histone methyltransferase activi…	GO:0005777//peroxisome;GO:0005829//cytosol;GO:0009506//plasmodesma;GO:0005618//cell wall;GO:0005886//plasma membrane;GO:0005794//Golgi apparatus;GO:0005739//mitochondrion;GO:0048046//apoplast;GO:0005730//nucleolus;GO:0009507//chloroplast
Unigene1880_NAU-LB	533	405	35.8712	gi|297804898|ref|XP_002870333.1|	206.8	1e-52	hypothetical protein ARALYDRAFT_493493 [Arabidopsis lyrata subsp. lyrata] >gi|297316169|gb|EFH46592.1| hypothetical protein ARALYDRAFT_493493 [Arabidopsis lyrata subsp. lyrata]	gi|145361383|ref|NM_179210.2|	458	1e-126	Arabidopsis thaliana sec23/sec24-like transport protein (AT4G14160) mRNA, complete cds	--	--	--	--	SPBC776.04	124	9e-29	COG5047	Vesicle coat complex COPII, subunit SEC23	K14006	1e-53	206	aly:ARALYDRAFT_493493	protein transport protein SEC23	GO:0006007//glucose catabolic process;GO:0016049//cell growth;GO:0009651//response to salt stress;GO:0000902//cell morphogenesis;GO:0006816//calcium ion transport;GO:0007030//Golgi organization;GO:0006888//ER to Golgi vesicle-mediated transport;GO:0006886//intracellular protein transport	GO:0008270//zinc ion binding;GO:0005215//transporter activity	GO:0005829//cytosol;GO:0030127//COPII vesicle coat
Unigene18834_NAU-LB	482	21	2.0568	gi|334182820|ref|NP_001185081.1|	287	8e-77	developmental protein SEPALLATA 3 [Arabidopsis thaliana] >gi|332192383|gb|AEE30504.1| developmental protein SEPALLATA 3 [Arabidopsis thaliana]	gi|334182819|ref|NM_001198152.1|	622	1e-176	Arabidopsis thaliana developmental protein SEPALLATA 3 (SEP3) mRNA, complete cds	sp|O04067|AGL9_SINAL	283	3e-77	Agamous-like MADS-box protein AGL9 homolog OS=Sinapis alba GN=AGL9 PE=2 SV=1	--	--	--	--	--	K09264	8e-51	197	vvi:100232867	MADS-box transcription factor, plant	GO:0048507//meristem development;GO:0006355//regulation of transcription, DNA-dependent;GO:0048481//ovule development;GO:0010093//specification of floral organ identity;GO:0001708//cell fate specification;GO:0048833//specification of floral organ number	GO:0003677//DNA binding;GO:0046983//protein dimerization activity;GO:0003700//sequence-specific DNA binding transcription factor activity	GO:0005634//nucleus
Unigene18835_NAU-LB	818	367	21.1803	gi|3912986|sp|O04067.1|AGL9_SINAL	392.5	4e-108	RecName: Full=Agamous-like MADS-box protein AGL9 homolog; AltName: Full=MADS D >gi|1617211|emb|CAA69916.1| MADS D [Sinapis alba]	gi|145361954|ref|NM_180622.2|	787	0	Arabidopsis thaliana developmental protein SEPALLATA 3 (SEP3) mRNA, complete cds	sp|O04067|AGL9_SINAL	392	1e-109	Agamous-like MADS-box protein AGL9 homolog OS=Sinapis alba GN=AGL9 PE=2 SV=1	--	--	--	--	--	K09264	9e-65	244	vvi:100232867	MADS-box transcription factor, plant	GO:0048507//meristem development;GO:0006355//regulation of transcription, DNA-dependent;GO:0048481//ovule development;GO:0010093//specification of floral organ identity;GO:0001708//cell fate specification;GO:0048833//specification of floral organ number	GO:0003677//DNA binding;GO:0046983//protein dimerization activity;GO:0003700//sequence-specific DNA binding transcription factor activity	GO:0005634//nucleus
Unigene18840_NAU-LB	411	40	4.5945	gi|42572381|ref|NP_974286.1|	119	2e-26	putative UDP-N-acetylglucosamine--peptide N-acetylglucosaminyltransferase SPINDLY [Arabidopsis thaliana] >gi|332641540|gb|AEE75061.1| putative UDP-N-acetylglucosamine--peptide N-acetylglucosaminyltransferase SPINDLY [Arabidopsis thaliana]	gi|199580239|gb|AC189547.2|	202	2e-49	Brassica rapa subsp. pekinensis clone KBrH004P05, complete sequence	sp|Q96301|SPY_ARATH	119	8e-28	Probable UDP-N-acetylglucosamine--peptide N-acetylglucosaminyltransferase SPINDLY OS=Arabidopsis thaliana GN=SPY PE=1 SV=1	--	--	--	--	--	--	--	--	--	--	GO:0000278//mitotic cell cycle;GO:0006346//methylation-dependent chromatin silencing;GO:0016246//RNA interference;GO:0009938//negative regulation of gibberellic acid mediated signaling pathway;GO:2000377//regulation of reactive oxygen species metabolic process;GO:0000956//nuclear-transcribed mRNA catabolic process;GO:0006396//RNA processing;GO:0009736//cytokinin mediated signaling pathway;GO:0045…	GO:0005515//protein binding;GO:0016262//protein N-acetylglucosaminyltransferase activity	GO:0005829//cytosol;GO:0005634//nucleus
Unigene18964_NAU-LB	1748	42	1.1343	gi|18403361|ref|NP_566705.1|	761.1	0	protein TIME FOR COFFEE [Arabidopsis thaliana] >gi|172045840|sp|Q94KE2.2|TIC_ARATH RecName: Full=Protein TIME FOR COFFEE >gi|332643107|gb|AEE76628.1| protein TIME FOR COFFEE [Arabidopsis thaliana]	gi|297830955|ref|XM_002883314.1|	321	1e-84	Arabidopsis lyrata subsp. lyrata time for coffee, mRNA	sp|Q94KE2|TIC_ARATH	761	0	Protein TIME FOR COFFEE OS=Arabidopsis thaliana GN=TIC PE=1 SV=2	--	--	--	--	--	K13172	4e-07	55.1	ppp:PHYPADRAFT_92690	serine/arginine repetitive matrix protein 2	GO:0042752//regulation of circadian rhythm;GO:0048574//long-day photoperiodism, flowering;GO:0009639//response to red or far red light	-	GO:0005634//nucleus
Unigene19062_NAU-LB	2287	2231	46.0523	gi|75104297|sp|Q5BN22.1|RGA2_BRACM	1040	0	RecName: Full=DELLA protein RGA2; AltName: Full=BrRGA2; AltName: Full=RGA-like protein 2 >gi|60656561|gb|AAX33298.1| DELLA protein [Brassica rapa]	gi|171702848|dbj|AB331925.1|	2325	0	Brassica rapa var. perviridis BrGAI mRNA for GRAS family transcription factor, partial cds	sp|Q5BN22|RGA2_BRACM	1040	0	DELLA protein RGA2 OS=Brassica campestris GN=RGA2 PE=3 SV=1	--	--	--	--	--	K14494	0	936	aly:ARALYDRAFT_484073	DELLA protein	GO:0042176//regulation of protein catabolic process;GO:0010218//response to far red light;GO:0042744//hydrogen peroxide catabolic process;GO:0009867//jasmonic acid mediated signaling pathway;GO:0006833//water transport;GO:2000033//regulation of seed dormancy process;GO:0009938//negative regulation of gibberellic acid mediated signaling pathway;GO:0048444//floral organ morphogenesis;GO:0006355//re…	GO:0005515//protein binding;GO:0003700//sequence-specific DNA binding transcription factor activity	GO:0005634//nucleus
Unigene19505_NAU-LB	2470	2382	45.5264	gi|94965681|emb|CAG28805.1|	1363.2	0	cryptochrome1 [Brassica napus] >gi|95140047|emb|CAC87903.2| cryptochrome 1 [Brassica napus]	gi|94965680|emb|AJ704628.1|	3481	0	Brassica napus mRNA for cryptochrome1 (cry1 gene)	sp|Q43125|CRY1_ARATH	1320	0	Cryptochrome-1 OS=Arabidopsis thaliana GN=CRY1 PE=1 SV=2	AGc2249	322	1e-87	COG0415	Deoxyribodipyrimidine photolyase	K12118	0	1320	ath:AT4G08920	cryptochrome 1	GO:0010155//regulation of proton transport;GO:0009583//detection of light stimulus;GO:0009414//response to water deprivation;GO:0010075//regulation of meristem growth;GO:0010617//circadian regulation of calcium ion oscillation;GO:0010118//stomatal movement;GO:0051510//regulation of unidimensional cell growth;GO:0009640//photomorphogenesis;GO:0046777//protein autophosphorylation;GO:0046283//anthoc…	GO:0009882//blue light photoreceptor activity;GO:0004672//protein kinase activity;GO:0003913//DNA photolyase activity;GO:0042803//protein homodimerization activity;GO:0005524//ATP binding	GO:0005737//cytoplasm;GO:0005634//nucleus
Unigene19513_NAU-LB	1913	1965	48.4915	gi|312282011|dbj|BAJ33871.1|	910.2	0	unnamed protein product [Thellungiella halophila]	gi|312282010|dbj|AK352785.1|	1590	0	Thellungiella halophila mRNA, complete cds, clone: RTFL01-05-M03	sp|Q84ZL0|FH5_ORYSJ	146	4e-35	Formin-like protein 5 OS=Oryza sativa subsp. japonica GN=FH5 PE=2 SV=2	XF0818	73.2	2e-12	COG2730	Endoglucanase	K12866	1e-151	535	pop:POPTR_824729	WW domain-binding protein 11	GO:0048573//photoperiodism, flowering;GO:0006396//RNA processing	-	GO:0005634//nucleus
Unigene19892_NAU-LB	1309	898	32.3858	gi|15232296|ref|NP_188691.1|	463.4	3e-129	smad nuclear-interacting protein 1 [Arabidopsis thaliana] >gi|75162460|sp|Q8W4D8.1|DDL_ARATH RecName: Full=FHA domain-containing protein DDL; AltName: Full=Protein DAWDLE >gi|332642873|gb|AEE76394.1| smad nuclear-interacting protein 1 [Arabidopsis thaliana]	gi|145338761|ref|NM_112947.3|	555	1e-155	Arabidopsis thaliana smad nuclear-interacting protein 1 (DDL) mRNA, complete cds	sp|Q8W4D8|DDL_ARATH	463	1e-130	FHA domain-containing protein DDL OS=Arabidopsis thaliana GN=DDL PE=1 SV=1	PA2976	53.5	8e-07	COG1530	Ribonucleases G and E	K13108	3e-130	463	ath:AT3G20550	smad nuclear-interacting protein 1	GO:0010048//vernalization response;GO:0048638//regulation of developmental growth;GO:0050826//response to freezing;GO:0007267//cell-cell signaling;GO:0009793//embryo development ending in seed dormancy;GO:0016569//covalent chromatin modification;GO:0048573//photoperiodism, flowering;GO:0000956//nuclear-transcribed mRNA catabolic process;GO:0006342//chromatin silencing;GO:0009640//photomorphogenes…	GO:0005515//protein binding;GO:0003723//RNA binding	GO:0009507//chloroplast;GO:0005829//cytosol;GO:0005634//nucleus
Unigene2032_NAU-LB	842	78	4.3732	gi|30685011|ref|NP_850170.1|	456.1	3e-127	histone-lysine N-methyltransferase ATX1 [Arabidopsis thaliana] >gi|95147534|sp|Q9C5X4.2|ATX1_ARATH RecName: Full=Histone-lysine N-methyltransferase ATX1; AltName: Full=Protein SET DOMAIN GROUP 27; AltName: Full=Trithorax-homolog protein 1; Short=TRX-homolog protein 1 >gi|330253475|gb|AEC08569.1| histone-lysine N-methyltransferase ATX1 [Arabidopsis thaliana]	gi|145361622|ref|NM_179839.2|	775	0	Arabidopsis thaliana histone-lysine N-methyltransferase ATX1 (ATX1) mRNA, complete cds	sp|Q9C5X4|ATX1_ARATH	456	1e-128	Histone-lysine N-methyltransferase ATX1 OS=Arabidopsis thaliana GN=ATX1 PE=1 SV=2	--	--	--	--	--	K08737	2e-07	54.3	gmx:100811104	DNA mismatch repair protein MSH6	GO:0031047//gene silencing by RNA;GO:0006261//DNA-dependent DNA replication;GO:0051567//histone H3-K9 methylation;GO:0030001//metal ion transport;GO:0010093//specification of floral organ identity;GO:0006342//chromatin silencing;GO:0009965//leaf morphogenesis;GO:0006306//DNA methylation;GO:0051568//histone H3-K4 methylation;GO:0016572//histone phosphorylation;GO:0009909//regulation of flower deve…	GO:0008270//zinc ion binding;GO:0044212//transcription regulatory region DNA binding;GO:0042800//histone methyltransferase activity (H3-K4 specific);GO:0010314//phosphatidylinositol-5-phosphate binding	GO:0000785//chromatin;GO:0005737//cytoplasm;GO:0005886//plasma membrane;GO:0005634//nucleus
Unigene2033_NAU-LB	292	20	3.2334	gi|297826607|ref|XP_002881186.1|	164.5	4e-40	hypothetical protein ARALYDRAFT_902198 [Arabidopsis lyrata subsp. lyrata] >gi|297327025|gb|EFH57445.1| hypothetical protein ARALYDRAFT_902198 [Arabidopsis lyrata subsp. lyrata]	gi|12659209|gb|AF329273.1|AF329273	266	1e-68	Arabidopsis thaliana trithorax-like protein 1 (TRX1) mRNA, complete cds	sp|Q9C5X4|ATX1_ARATH	152	6e-38	Histone-lysine N-methyltransferase ATX1 OS=Arabidopsis thaliana GN=ATX1 PE=1 SV=2	--	--	--	--	--	--	--	--	--	--	GO:0031047//gene silencing by RNA;GO:0006261//DNA-dependent DNA replication;GO:0051567//histone H3-K9 methylation;GO:0030001//metal ion transport;GO:0010093//specification of floral organ identity;GO:0006342//chromatin silencing;GO:0009965//leaf morphogenesis;GO:0006306//DNA methylation;GO:0051568//histone H3-K4 methylation;GO:0016572//histone phosphorylation;GO:0009909//regulation of flower deve…	GO:0008270//zinc ion binding;GO:0044212//transcription regulatory region DNA binding;GO:0042800//histone methyltransferase activity (H3-K4 specific);GO:0010314//phosphatidylinositol-5-phosphate binding	GO:0000785//chromatin;GO:0005737//cytoplasm;GO:0005886//plasma membrane;GO:0005634//nucleus
Unigene20556_NAU-LB	728	324	21.0103	gi|22854916|gb|AAN09813.1|	349.7	2e-95	COL1 protein [Brassica nigra]	gi|22854917|gb|AF510455.1|	773	0	Brassica nigra isolate 24SPA COL1 protein (COL1) gene, complete cds	sp|O50055|COL1_ARATH	245	2e-65	Zinc finger protein CONSTANS-LIKE 1 OS=Arabidopsis thaliana GN=COL1 PE=1 SV=1	--	--	--	--	--	K12135	1e-56	218	aly:ARALYDRAFT_488429	zinc finger protein CONSTANS	-	GO:0008270//zinc ion binding	GO:0005622//intracellular
Unigene20621_NAU-LB	2321	617	12.5496	gi|332656170|gb|AEE81754.1|	1287.3	0	constitutively photomorphogenic 1 [Brassica rapa subsp. rapa]	gi|338224821|gb|HQ694826.1|	3182	0	Brassica rapa subsp. chinensis COP1 protein mRNA, complete cds	sp|P43254|COP1_ARATH	1276	0	E3 ubiquitin-protein ligase COP1 OS=Arabidopsis thaliana GN=COP1 PE=1 SV=2	all0283_3	81.3	7e-15	COG2319	FOG: WD40 repeat	K10143	0	1276	ath:AT2G32950	E3 ubiquitin-protein ligase RFWD2 [EC:6.3.2.19]	GO:0046283//anthocyanin-containing compound metabolic process;GO:0055114//oxidation-reduction process;GO:0006281//DNA repair;GO:0010100//negative regulation of photomorphogenesis;GO:0048573//photoperiodism, flowering;GO:0009647//skotomorphogenesis;GO:0010119//regulation of stomatal movement;GO:0009649//entrainment of circadian clock;GO:0016567//protein ubiquitination;GO:0009641//shade avoidance	GO:0008270//zinc ion binding;GO:0004842//ubiquitin-protein ligase activity;GO:0005515//protein binding;GO:0032440//2-alkenal reductase [NAD(P)] activity	GO:0080008//Cul4-RING ubiquitin ligase complex;GO:0000152//nuclear ubiquitin ligase complex
Unigene20922_NAU-LB	1319	235	8.4109	gi|297834200|ref|XP_002884982.1|	662.5	0	amine oxidase family protein [Arabidopsis lyrata subsp. lyrata] >gi|297330822|gb|EFH61241.1| amine oxidase family protein [Arabidopsis lyrata subsp. lyrata]	gi|297834199|ref|XM_002884936.1|	1100	0	Arabidopsis lyrata subsp. lyrata amine oxidase family protein, mRNA	sp|Q9LID0|LDL2_ARATH	657	0	Lysine-specific histone demethylase 1 homolog 2 OS=Arabidopsis thaliana GN=LDL2 PE=2 SV=1	PA0421	62	2e-09	COG1231	Monoamine oxidase	K11450	0	662	aly:ARALYDRAFT_478766	lysine-specific histone demethylase 1 [EC:1.-.-.-]	GO:0051568//histone H3-K4 methylation;GO:0055114//oxidation-reduction process	GO:0008131//primary amine oxidase activity;GO:0003677//DNA binding;GO:0000166//nucleotide binding	GO:0005739//mitochondrion
Unigene2111_NAU-LB	634	63	4.691	gi|15219630|ref|NP_176809.1|	378.6	3e-104	DELLA protein RGL1 [Arabidopsis thaliana] >gi|75169613|sp|Q9C8Y3.1|RGL1_ARATH RecName: Full=DELLA protein RGL1; AltName: Full=GRAS family protein 9; Short=AtGRAS-9; AltName: Full=RGA-like protein 1; Short=RGA-like protein >gi|15777857|gb|AAL05911.1| RGL1 protein [Arabidopsis thaliana] >gi|332196378|gb|AEE34499.1| DELLA protein RGL1 [Arabidopsis thaliana]	gi|247693872|gb|GQ177751.1|	490	1e-136	Arabidopsis thaliana ecotype Ms-0 RGL1 gene, complete sequence	sp|Q9C8Y3|RGL1_ARATH	378	1e-105	DELLA protein RGL1 OS=Arabidopsis thaliana GN=RGL1 PE=1 SV=1	--	--	--	--	--	K14494	3e-105	378	ath:AT1G66350	DELLA protein	GO:0042176//regulation of protein catabolic process;GO:0010218//response to far red light;GO:0009867//jasmonic acid mediated signaling pathway;GO:2000033//regulation of seed dormancy process;GO:0009938//negative regulation of gibberellic acid mediated signaling pathway;GO:0009793//embryo development ending in seed dormancy;GO:0048444//floral organ morphogenesis;GO:0009062//fatty acid catabolic pr…	GO:0005515//protein binding;GO:0003700//sequence-specific DNA binding transcription factor activity	GO:0005634//nucleus
Unigene21160_NAU-LB	1760	463	12.419	gi|297807655|ref|XP_002871711.1|	843.6	0	RNA recognition motif-containing protein [Arabidopsis lyrata subsp. lyrata] >gi|297317548|gb|EFH47970.1| RNA recognition motif-containing protein [Arabidopsis lyrata subsp. lyrata]	gi|297807654|ref|XM_002871665.1|	1382	0	Arabidopsis lyrata subsp. lyrata RNA recognition motif-containing protein, mRNA	sp|Q2R0Q1|U2A2A_ORYSJ	56.2	6e-08	Splicing factor U2af large subunit A OS=Oryza sativa subsp. japonica GN=U2AF65A PE=2 SV=2	--	--	--	--	--	K13093	0	843	aly:ARALYDRAFT_488476	HIV Tat-specific factor 1	GO:0009910//negative regulation of flower development;GO:0006346//methylation-dependent chromatin silencing;GO:0000184//nuclear-transcribed mRNA catabolic process, nonsense-mediated decay;GO:0016246//RNA interference	GO:0003729//mRNA binding;GO:0000166//nucleotide binding	GO:0005829//cytosol;GO:0005634//nucleus
Unigene21647_NAU-LB	2863	691	11.394	gi|30690337|ref|NP_182157.2|	1412.5	0	protein SUPPRESSOR OF PHYA-105 1 [Arabidopsis thaliana] >gi|75337885|sp|Q9SYX2.1|SPA1_ARATH RecName: Full=Protein SUPPRESSOR OF PHYA-105 1 >gi|4809171|gb|AAD30124.1|AF135455_1 phytochrome A supressor spa1 [Arabidopsis thaliana] >gi|330255587|gb|AEC10681.1| protein SUPPRESSOR OF PHYA-105 1 [Arabidopsis thaliana]	gi|186508602|ref|NM_130197.4|	2688	0	Arabidopsis thaliana protein SUPPRESSOR OF PHYA-105 1 (SPA1) mRNA, complete cds	sp|Q9SYX2|SPA1_ARATH	1412	0	Protein SUPPRESSOR OF PHYA-105 1 OS=Arabidopsis thaliana GN=SPA1 PE=1 SV=1	all0283_3	87.4	1e-16	COG2319	FOG: WD40 repeat	K10143	1e-176	618	ppp:PHYPADRAFT_126406	E3 ubiquitin-protein ligase RFWD2 [EC:6.3.2.19]	GO:0010218//response to far red light;GO:0010114//response to red light;GO:0048575//short-day photoperiodism, flowering;GO:0009585//red, far-red light phototransduction;GO:0006468//protein phosphorylation;GO:2000028//regulation of photoperiodism, flowering;GO:0010100//negative regulation of photomorphogenesis;GO:0009658//chloroplast organization;GO:0006281//DNA repair	GO:0004871//signal transducer activity;GO:0004672//protein kinase activity;GO:0016491//oxidoreductase activity;GO:0042802//identical protein binding;GO:0005524//ATP binding	GO:0080008//Cul4-RING ubiquitin ligase complex;GO:0005834//heterotrimeric G-protein complex;GO:0005634//nucleus
Unigene21761_NAU-LB	1346	195	6.8392	gi|240254018|ref|NP_172074.6|	558.9	7e-158	histone-lysine N-methyltransferase ATX2 [Arabidopsis thaliana] >gi|240254020|ref|NP_001077464.4| histone-lysine N-methyltransferase ATX2 [Arabidopsis thaliana] >gi|257096236|sp|P0CB22.1|ATX2_ARATH RecName: Full=Histone-lysine N-methyltransferase ATX2; AltName: Full=Protein SET DOMAIN GROUP 30; AltName: Full=Trithorax-homolog protein 2; Short=TRX-homolog protein 2 >gi|332189779|gb|AEE27900.1| hist…	gi|240254019|ref|NM_001083995.4|	819	0	Arabidopsis thaliana histone-lysine N-methyltransferase ATX2 (ATX2) mRNA, complete cds	sp|P0CB22|ATX2_ARATH	558	2e-159	Histone-lysine N-methyltransferase ATX2 OS=Arabidopsis thaliana GN=ATX2 PE=2 SV=1	--	--	--	--	--	K11267	8e-09	60.1	gmx:100775397	sister chromatid cohesion protein PDS5	GO:0031047//gene silencing by RNA;GO:0006261//DNA-dependent DNA replication;GO:0051567//histone H3-K9 methylation;GO:0010093//specification of floral organ identity;GO:0006342//chromatin silencing;GO:0009965//leaf morphogenesis;GO:0006306//DNA methylation;GO:0051568//histone H3-K4 methylation;GO:0016572//histone phosphorylation;GO:0009909//regulation of flower development	GO:0046872//metal ion binding;GO:0044212//transcription regulatory region DNA binding;GO:0042800//histone methyltransferase activity (H3-K4 specific);GO:0010314//phosphatidylinositol-5-phosphate binding	GO:0000785//chromatin;GO:0005737//cytoplasm;GO:0005886//plasma membrane;GO:0005634//nucleus
Unigene218_NAU-LB	1603	309	9.1	gi|312281749|dbj|BAJ33740.1|	929.1	0	unnamed protein product [Thellungiella halophila]	gi|312281748|dbj|AK352654.1|	1663	0	Thellungiella halophila mRNA, complete cds, clone: RTFL01-01-L10	sp|Q93ZB2|KO1_ARATH	923	0	Ent-kaurene oxidase, chloroplastic OS=Arabidopsis thaliana GN=KO1 PE=1 SV=2	AGc2890	95.1	3e-19	COG2124	Cytochrome P450	K04122	0	923	ath:AT5G25900	ent-kaurene oxidase [EC:1.14.13.78]	GO:0009686//gibberellin biosynthetic process;GO:0009740//gibberellic acid mediated signaling pathway;GO:0010241//ent-kaurene oxidation to kaurenoic acid	GO:0052615;GO:0052616;GO:0009055//electron carrier activity;GO:0019825//oxygen binding;GO:0020037//heme binding;GO:0005506//iron ion binding;GO:0052617	GO:0009707//chloroplast outer membrane;GO:0005783//endoplasmic reticulum
Unigene21860_NAU-LB	751	188	11.8178	gi|297850170|ref|XP_002892966.1|	374	1e-102	cleavage stimulation factor 77 [Arabidopsis lyrata subsp. lyrata] >gi|297338808|gb|EFH69225.1| cleavage stimulation factor 77 [Arabidopsis lyrata subsp. lyrata]	gi|30685510|ref|NM_101639.3|	668	0	Arabidopsis thaliana tetratricopeptide repeat-containing protein (CSTF77) mRNA, complete cds	--	--	--	--	--	--	--	--	--	K14408	1e-103	374	aly:ARALYDRAFT_471988	cleavage stimulation factor subunit 3	GO:0000278//mitotic cell cycle;GO:0031123//RNA 3'-end processing;GO:0009630//gravitropism;GO:0006397//mRNA processing;GO:0045892//negative regulation of transcription, DNA-dependent	GO:0003729//mRNA binding;GO:0005515//protein binding	GO:0005634//nucleus
Unigene22183_NAU-LB	437	109	11.7751	gi|384597735|gb|AFI23584.1|	164.1	6e-40	embryonic flower 2_2 [Brassica oleracea var. italica] >gi|384597741|gb|AFI23587.1| embryonic flower 2_2 [Brassica oleracea var. italica]	gi|384597734|gb|JQ412720.1|	537	1e-150	Brassica oleracea var. italica embryonic flower 2_2 (EMF2_2) mRNA, complete cds	sp|Q8L6Y4|EMF2_ARATH	140	2e-34	Polycomb group protein EMBRYONIC FLOWER 2 OS=Arabidopsis thaliana GN=EMF2 PE=1 SV=2	--	--	--	--	--	--	--	--	--	--	GO:0010048//vernalization response;GO:0009910//negative regulation of flower development;GO:0006349//regulation of gene expression by genetic imprinting;GO:0016571//histone methylation	GO:0008270//zinc ion binding;GO:0003677//DNA binding;GO:0005102//receptor binding;GO:0003700//sequence-specific DNA binding transcription factor activity	GO:0005634//nucleus
Unigene22280_NAU-LB	423	89	9.9327	gi|384597735|gb|AFI23584.1|	122.9	1e-27	embryonic flower 2_2 [Brassica oleracea var. italica] >gi|384597741|gb|AFI23587.1| embryonic flower 2_2 [Brassica oleracea var. italica]	gi|384597734|gb|JQ412720.1|	345	2e-92	Brassica oleracea var. italica embryonic flower 2_2 (EMF2_2) mRNA, complete cds	sp|Q8L6Y4|EMF2_ARATH	110	3e-25	Polycomb group protein EMBRYONIC FLOWER 2 OS=Arabidopsis thaliana GN=EMF2 PE=1 SV=2	--	--	--	--	--	--	--	--	--	--	GO:0010048//vernalization response;GO:0009910//negative regulation of flower development;GO:0006349//regulation of gene expression by genetic imprinting;GO:0016571//histone methylation	GO:0008270//zinc ion binding;GO:0003677//DNA binding;GO:0005102//receptor binding;GO:0003700//sequence-specific DNA binding transcription factor activity	GO:0005634//nucleus
Unigene22306_NAU-LB	1332	208	7.3719	gi|297820786|ref|XP_002878276.1|	582	7e-165	hypothetical protein ARALYDRAFT_907458 [Arabidopsis lyrata subsp. lyrata] >gi|297324114|gb|EFH54535.1| hypothetical protein ARALYDRAFT_907458 [Arabidopsis lyrata subsp. lyrata]	gi|460257730|gb|GABL01013895.1|	303	3e-79	TSA: Camelina sativa comp30921_c0_seq1 transcribed RNA sequence	sp|Q8LPQ9|FPA_ARATH	440	8e-124	Flowering time control protein FPA OS=Arabidopsis thaliana GN=FPA PE=2 SV=2	--	--	--	--	--	K14007	8e-09	60.1	sbi:SORBI_06g001240	protein transport protein SEC24	GO:0006378//mRNA polyadenylation;GO:0009553//embryo sac development;GO:0009911//positive regulation of flower development;GO:0010228//vegetative to reproductive phase transition of meristem;GO:0031048//chromatin silencing by small RNA;GO:0009790//embryo development	GO:0003676//nucleic acid binding;GO:0000166//nucleotide binding	GO:0000785//chromatin
Unigene22478_NAU-LB	513	89	8.1901	gi|79313165|ref|NP_001030662.1|	294.7	4e-79	myb family transcription factor [Arabidopsis thaliana] >gi|45357118|gb|AAS58518.1| MYB transcription factor [Arabidopsis thaliana] >gi|62241832|emb|CAI77454.1| myb transcription factor LHY-CCA1-like5 [Arabidopsis thaliana] >gi|332641266|gb|AEE74787.1| myb family transcription factor [Arabidopsis thaliana]	gi|186509925|ref|NM_001035585.3|	488	1e-135	Arabidopsis thaliana myb family transcription factor (AT3G09600) mRNA, complete cds	sp|Q6R0H0|ASG4_ARATH	127	4e-30	Transcription factor ASG4 OS=Arabidopsis thaliana GN=ASG4 PE=2 SV=1	--	--	--	--	--	K12133	2e-17	86.3	ath:AT1G01060	LATE ELONGATED HYPOCOTYL	GO:0009753//response to jasmonic acid stimulus;GO:0009739//response to gibberellin stimulus;GO:0009651//response to salt stress;GO:0006355//regulation of transcription, DNA-dependent;GO:0009751//response to salicylic acid stimulus;GO:0032922//circadian regulation of gene expression;GO:0009733//response to auxin stimulus;GO:0043966//histone H3 acetylation;GO:0048574//long-day photoperiodism, flowe…	GO:0003677//DNA binding;GO:0003700//sequence-specific DNA binding transcription factor activity;GO:0003682//chromatin binding	GO:0005634//nucleus
Unigene22675_NAU-LB	697	111	7.5181	gi|1418272|gb|AAB03807.1|	319.3	3e-86	AGL15 type 2 [Brassica napus]	gi|1418271|gb|U22681.1|BNU22681	888	0	Brassica napus AGL15 type 2 mRNA, partial cds	sp|Q39295|AGL15_BRANA	273	5e-74	Agamous-like MADS-box protein AGL15 OS=Brassica napus GN=AGL15 PE=3 SV=1	--	--	--	--	--	K09264	3e-10	63.5	smo:SELMODRAFT_449545	MADS-box transcription factor, plant	GO:0060862//negative regulation of floral organ abscission;GO:0006944//cellular membrane fusion;GO:2000692//negative regulation of seed maturation;GO:0009910//negative regulation of flower development;GO:0045892//negative regulation of transcription, DNA-dependent;GO:0060867//fruit abscission;GO:0045487//gibberellin catabolic process;GO:0071365//cellular response to auxin stimulus;GO:0009556//mic…	GO:0003677//DNA binding;GO:0003700//sequence-specific DNA binding transcription factor activity;GO:0042803//protein homodimerization activity	GO:0005737//cytoplasm;GO:0005634//nucleus
Unigene22917_NAU-LB	488	106	10.2543	gi|22854928|gb|AAN09819.1|	311.6	3e-84	COL1 protein [Brassica nigra]	gi|22854927|gb|AF510460.1|	753	0	Brassica nigra isolate S216ET COL1 protein (COL1) gene, complete cds	sp|O50055|COL1_ARATH	262	8e-71	Zinc finger protein CONSTANS-LIKE 1 OS=Arabidopsis thaliana GN=COL1 PE=1 SV=1	--	--	--	--	--	K12135	2e-57	219	aly:ARALYDRAFT_488429	zinc finger protein CONSTANS	-	GO:0008270//zinc ion binding	GO:0005622//intracellular
Unigene23535_NAU-LB	609	60	4.6511	gi|409109450|gb|AFV13864.1|	278.1	6e-74	shatterproof2-like protein SHP2, partial [Cakile lanceolata]	gi|169117066|gb|EU424343.1|	728	0	Brassica napus shatterproof 2 (SHP2) mRNA, SHP2-b allele, complete cds	sp|P29385|AGL5_ARATH	259	6e-70	Agamous-like MADS-box protein AGL5 OS=Arabidopsis thaliana GN=AGL5 PE=1 SV=1	--	--	--	--	--	K09264	4e-59	225	aly:ARALYDRAFT_486333	MADS-box transcription factor, plant	GO:0006355//regulation of transcription, DNA-dependent;GO:0048441//petal development;GO:0048481//ovule development;GO:0048443//stamen development;GO:0010093//specification of floral organ identity	GO:0003677//DNA binding;GO:0046983//protein dimerization activity;GO:0003700//sequence-specific DNA binding transcription factor activity	GO:0005634//nucleus
Unigene23576_NAU-LB	1067	125	5.5305	gi|240256249|ref|NP_195786.4|	394.8	1e-108	uncharacterized protein [Arabidopsis thaliana] >gi|332002990|gb|AED90373.1| uncharacterized protein [Arabidopsis thaliana]	gi|334187362|ref|NM_120244.5|	252	7e-64	Arabidopsis thaliana uncharacterized protein (AT5G01660) mRNA, complete cds	sp|P37707|B2_DAUCA	101	7e-22	B2 protein OS=Daucus carota PE=2 SV=1	--	--	--	--	--	--	--	--	--	--	GO:0048451//petal formation;GO:0048453//sepal formation	-	-
Unigene23780_NAU-LB	596	76	6.0199	gi|5616086|gb|AAD45623.1|AF084185_1	311.6	5e-84	dehydration responsive element binding protein [Brassica napus]	gi|260678538|gb|GQ866977.1|	775	0	Raphanus sativus CBF1 mRNA, complete cds	sp|Q9M0L0|DRE1A_ARATH	271	2e-73	Dehydration-responsive element-binding protein 1A OS=Arabidopsis thaliana GN=DREB1A PE=1 SV=2	--	--	--	--	--	K09286	5e-73	271	ath:AT4G25480	EREBP-like factor	GO:0006355//regulation of transcription, DNA-dependent	GO:0003700//sequence-specific DNA binding transcription factor activity;GO:0003677//DNA binding	GO:0005634//nucleus
Unigene24092_NAU-LB	763	87	5.3829	gi|297811919|ref|XP_002873843.1|	346.3	3e-94	predicted protein [Arabidopsis lyrata subsp. lyrata] >gi|297319680|gb|EFH50102.1| predicted protein [Arabidopsis lyrata subsp. lyrata]	gi|199580146|gb|AC189450.2|	464	1e-128	Brassica rapa subsp. pekinensis clone KBrB071M18, complete sequence	sp|Q946J8|LHP1_ARATH	339	9e-94	Chromo domain-containing protein LHP1 OS=Arabidopsis thaliana GN=LHP1 PE=1 SV=2	--	--	--	--	--	--	--	--	--	--	GO:0048364//root development;GO:0006346//methylation-dependent chromatin silencing;GO:0016246//RNA interference;GO:0031048//chromatin silencing by small RNA;GO:0010048//vernalization response;GO:0051567//histone H3-K9 methylation;GO:0009825//multidimensional cell growth;GO:0009910//negative regulation of flower development;GO:0010016//shoot system morphogenesis;GO:0048573//photoperiodism, floweri…	GO:0003677//DNA binding;GO:0035064//methylated histone residue binding	GO:0000791//euchromatin;GO:0005720//nuclear heterochromatin
Unigene24602_NAU-LB	622	53	4.0226	gi|297850170|ref|XP_002892966.1|	374	9e-103	cleavage stimulation factor 77 [Arabidopsis lyrata subsp. lyrata] >gi|297338808|gb|EFH69225.1| cleavage stimulation factor 77 [Arabidopsis lyrata subsp. lyrata]	gi|297850169|ref|XM_002892920.1|	815	0	Arabidopsis lyrata subsp. lyrata cleavage stimulation factor 77, mRNA	--	--	--	--	SPAC6F12.17	102	5e-22	COG5107	Pre-mRNA 3'-end processing (cleavage and polyadenylation) factor	K14408	8e-104	374	aly:ARALYDRAFT_471988	cleavage stimulation factor subunit 3	GO:0000278//mitotic cell cycle;GO:0031123//RNA 3'-end processing;GO:0009630//gravitropism;GO:0006397//mRNA processing;GO:0045892//negative regulation of transcription, DNA-dependent	GO:0003729//mRNA binding;GO:0005515//protein binding	GO:0005634//nucleus
Unigene24785_NAU-LB	268	34	5.9891	gi|2281641|gb|AAC49774.1|	146	1e-34	AP2 domain containing protein RAP2.8 [Arabidopsis thaliana]	gi|334183742|ref|NM_001198423.1|	192	1e-46	Arabidopsis thaliana AP2/ERF and B3 domain-containing transcription factor RAV2 (RAV2) mRNA, complete cds	sp|P82280|RAV2_ARATH	145	4e-36	AP2/ERF and B3 domain-containing transcription repressor RAV2 OS=Arabidopsis thaliana GN=RAV2 PE=2 SV=1	--	--	--	--	--	K09287	1e-35	145	ath:AT1G68840	RAV-like factor	GO:0010363//regulation of plant-type hypersensitive response;GO:0009910//negative regulation of flower development;GO:0030003//cellular cation homeostasis;GO:0009873//ethylene mediated signaling pathway;GO:0010200//response to chitin;GO:0015706//nitrate transport;GO:0048573//photoperiodism, flowering;GO:0006612//protein targeting to membrane;GO:0045892//negative regulation of transcription, DNA-d…	GO:0003677//DNA binding;GO:0003700//sequence-specific DNA binding transcription factor activity	GO:0005634//nucleus
Unigene25098_NAU-LB	863	77	4.2121	gi|53983015|gb|AAV25878.1|	412.5	4e-114	Putative PWWP domain-containing protein [Brassica oleracea]	gi|48762521|gb|AC149635.1|	494	1e-137	Genomic sequence for broccoli [Brassica oleracea L. (Italica group)] BAC clone B19N3, complete sequence	sp|Q9XER9|HUA2_ARATH	355	1e-98	ENHANCER OF AG-4 protein 2 OS=Arabidopsis thaliana GN=HUA2 PE=2 SV=1	--	--	--	--	--	--	--	--	--	--	GO:0009910//negative regulation of flower development;GO:0048510//regulation of timing of transition from vegetative to reproductive phase;GO:0048497//maintenance of floral organ identity;GO:0006397//mRNA processing	GO:0003700//sequence-specific DNA binding transcription factor activity	GO:0005634//nucleus
Unigene25229_NAU-LB	301	36	5.6462	gi|240254018|ref|NP_172074.6|	200.7	6e-51	histone-lysine N-methyltransferase ATX2 [Arabidopsis thaliana] >gi|240254020|ref|NP_001077464.4| histone-lysine N-methyltransferase ATX2 [Arabidopsis thaliana] >gi|257096236|sp|P0CB22.1|ATX2_ARATH RecName: Full=Histone-lysine N-methyltransferase ATX2; AltName: Full=Protein SET DOMAIN GROUP 30; AltName: Full=Trithorax-homolog protein 2; Short=TRX-homolog protein 2 >gi|332189779|gb|AEE27900.1| hist…	gi|240254019|ref|NM_001083995.4|	359	1e-96	Arabidopsis thaliana histone-lysine N-methyltransferase ATX2 (ATX2) mRNA, complete cds	sp|P0CB22|ATX2_ARATH	200	1e-52	Histone-lysine N-methyltransferase ATX2 OS=Arabidopsis thaliana GN=ATX2 PE=2 SV=1	YPR031w	83.6	8e-17	COG5141	PHD zinc finger-containing protein	K11380	2e-17	85.5	ppp:PHYPADRAFT_27586	NuA3 HAT complex component NTO1	GO:0031047//gene silencing by RNA;GO:0006261//DNA-dependent DNA replication;GO:0051567//histone H3-K9 methylation;GO:0030001//metal ion transport;GO:0010093//specification of floral organ identity;GO:0006342//chromatin silencing;GO:0009965//leaf morphogenesis;GO:0006306//DNA methylation;GO:0051568//histone H3-K4 methylation;GO:0016572//histone phosphorylation;GO:0009909//regulation of flower deve…	GO:0008270//zinc ion binding;GO:0044212//transcription regulatory region DNA binding;GO:0042800//histone methyltransferase activity (H3-K4 specific);GO:0010314//phosphatidylinositol-5-phosphate binding	GO:0000785//chromatin;GO:0005737//cytoplasm;GO:0005886//plasma membrane;GO:0005634//nucleus
Unigene25352_NAU-LB	585	54	4.3577	gi|297832794|ref|XP_002884279.1|	332.8	2e-90	methyl-CpG-binding domain 9 [Arabidopsis lyrata subsp. lyrata] >gi|297330119|gb|EFH60538.1| methyl-CpG-binding domain 9 [Arabidopsis lyrata subsp. lyrata]	gi|297832793|ref|XM_002884233.1|	591	1e-166	Arabidopsis lyrata subsp. lyrata methyl-CpG-binding domain 9 (MBD9), mRNA	sp|Q9SGH2|MBD9_ARATH	315	2e-86	Methyl-CpG-binding domain-containing protein 9 OS=Arabidopsis thaliana GN=MBD9 PE=2 SV=1	--	--	--	--	--	--	--	--	--	--	GO:0043967//histone H4 acetylation;GO:0007155//cell adhesion;GO:0009793//embryo development ending in seed dormancy;GO:0045010//actin nucleation;GO:0006355//regulation of transcription, DNA-dependent;GO:0048573//photoperiodism, flowering;GO:0010090//trichome morphogenesis;GO:0048765//root hair cell differentiation;GO:0010223//secondary shoot formation;GO:0043966//histone H3 acetylation;GO:0071555…	GO:0042393//histone binding;GO:0008270//zinc ion binding;GO:0004402//histone acetyltransferase activity;GO:0008327//methyl-CpG binding	GO:0009506//plasmodesma;GO:0005634//nucleus
Unigene25474_NAU-LB	269	25	4.3874	gi|297832794|ref|XP_002884279.1|	161	5e-39	methyl-CpG-binding domain 9 [Arabidopsis lyrata subsp. lyrata] >gi|297330119|gb|EFH60538.1| methyl-CpG-binding domain 9 [Arabidopsis lyrata subsp. lyrata]	gi|297832793|ref|XM_002884233.1|	323	5e-86	Arabidopsis lyrata subsp. lyrata methyl-CpG-binding domain 9 (MBD9), mRNA	sp|Q9SGH2|MBD9_ARATH	156	3e-39	Methyl-CpG-binding domain-containing protein 9 OS=Arabidopsis thaliana GN=MBD9 PE=2 SV=1	--	--	--	--	--	--	--	--	--	--	GO:0043967//histone H4 acetylation;GO:0007155//cell adhesion;GO:0009793//embryo development ending in seed dormancy;GO:0045010//actin nucleation;GO:0006355//regulation of transcription, DNA-dependent;GO:0048573//photoperiodism, flowering;GO:0010090//trichome morphogenesis;GO:0048765//root hair cell differentiation;GO:0010223//secondary shoot formation;GO:0043966//histone H3 acetylation;GO:0071555…	GO:0042393//histone binding;GO:0008270//zinc ion binding;GO:0004402//histone acetyltransferase activity;GO:0008327//methyl-CpG binding	GO:0009506//plasmodesma;GO:0005634//nucleus
Unigene25475_NAU-LB	629	53	3.9778	gi|22331100|ref|NP_683567.1|	214.2	1e-54	ubiquitin-protein ligase RFWD2 [Arabidopsis thaliana] >gi|332642126|gb|AEE75647.1| ubiquitin-protein ligase RFWD2 [Arabidopsis thaliana]	gi|460156674|gb|GABL01089017.1|	210	1e-51	TSA: Camelina sativa comp64149_c1_seq1 transcribed RNA sequence	sp|Q9LJR3|SPA3_ARATH	214	4e-56	Protein SPA1-RELATED 3 OS=Arabidopsis thaliana GN=SPA3 PE=1 SV=1	--	--	--	--	--	K10143	1e-55	214	ath:AT3G15354	E3 ubiquitin-protein ligase RFWD2 [EC:6.3.2.19]	GO:0006281//DNA repair;GO:0010100//negative regulation of photomorphogenesis;GO:0048608//reproductive structure development	GO:0016772//transferase activity, transferring phosphorus-containing groups;GO:0004871//signal transducer activity;GO:0042802//identical protein binding	GO:0080008//Cul4-RING ubiquitin ligase complex;GO:0005834//heterotrimeric G-protein complex;GO:0005634//nucleus
Unigene25591_NAU-LB	521	44	3.9869	gi|312283015|dbj|BAJ34373.1|	236.1	2e-61	unnamed protein product [Thellungiella halophila]	gi|312283014|dbj|AK353287.1|	226	2e-56	Thellungiella halophila mRNA, complete cds, clone: RTFL01-24-E24	sp|Q8L500|APRR9_ARATH	211	2e-55	Two-component response regulator-like APRR9 OS=Arabidopsis thaliana GN=APRR9 PE=2 SV=2	--	--	--	--	--	K12128	8e-56	214	aly:ARALYDRAFT_483843	pseudo-response regulator 9	GO:0009266//response to temperature stimulus;GO:0007623//circadian rhythm;GO:0045892//negative regulation of transcription, DNA-dependent;GO:0010017//red or far-red light signaling pathway	GO:0000156//phosphorelay response regulator activity;GO:0003677//DNA binding;GO:0005515//protein binding	GO:0005634//nucleus
Unigene26098_NAU-LB	396	30	3.5764	gi|862644|gb|AAC49082.1|	191.8	2e-48	MADS-box protein AGL14, partial [Arabidopsis thaliana]	gi|460276693|gb|GABL01004320.1|	283	7e-74	TSA: Camelina sativa comp11718_c0_seq1 transcribed RNA sequence	sp|Q38838|AGL14_ARATH	189	6e-49	Agamous-like MADS-box protein AGL14 OS=Arabidopsis thaliana GN=AGL14 PE=1 SV=2	--	--	--	--	--	K09264	3e-13	71.6	smo:SELMODRAFT_450937	MADS-box transcription factor, plant	GO:0010048//vernalization response;GO:0048510//regulation of timing of transition from vegetative to reproductive phase;GO:0006355//regulation of transcription, DNA-dependent;GO:0048481//ovule development;GO:0043481//anthocyanin accumulation in tissues in response to UV light	GO:0003677//DNA binding;GO:0046983//protein dimerization activity;GO:0003700//sequence-specific DNA binding transcription factor activity	GO:0005634//nucleus
Unigene2626_NAU-LB	267	26	4.5971	gi|452817|emb|CAA54075.1|	181.4	3e-45	phytochrome E [Arabidopsis thaliana] >gi|5816999|emb|CAB53654.1| phytochrome E [Arabidopsis thaliana] >gi|7268606|emb|CAB78815.1| phytochrome E [Arabidopsis thaliana]	gi|226235030|dbj|AB438993.1|	244	4e-62	Cardamine nipponica PHYE gene for phytochrome E, complete cds, haplotype: 11	sp|P42498|PHYE_ARATH	181	9e-47	Phytochrome E OS=Arabidopsis thaliana GN=PHYE PE=1 SV=2	slr0473	90.9	5e-19	COG4251	Bacteriophytochrome (light-regulated signal transduction histidine kinase)	K12123	2e-46	181	ath:AT4G18130	phytochrome E	GO:0010155//regulation of proton transport;GO:0006346//methylation-dependent chromatin silencing;GO:0016246//RNA interference;GO:0017006//protein-tetrapyrrole linkage;GO:0018106//peptidyl-histidine phosphorylation;GO:0023014//signal transduction by phosphorylation;GO:0009585//red, far-red light phototransduction;GO:0018298//protein-chromophore linkage;GO:0046777//protein autophosphorylation;GO:00…	GO:0008020//G-protein coupled photoreceptor activity;GO:0000155//phosphorelay sensor kinase activity;GO:0042803//protein homodimerization activity;GO:0005524//ATP binding	GO:0016020//membrane
Unigene26746_NAU-LB	328	26	3.7421	gi|15232345|ref|NP_188710.1|	193.7	7e-49	polycomb group protein FERTILIZATION-INDEPENDENT ENDOSPERM [Arabidopsis thaliana] >gi|30913043|sp|Q9LT47.2|FIE_ARATH RecName: Full=Polycomb group protein FERTILIZATION-INDEPENDENT ENDOSPERM; AltName: Full=Protein FERTILIZATION-INDEPENDENT SEED 3 >gi|4567095|gb|AAD23584.1| fertilization-independent endosperm protein [Arabidopsis thaliana] >gi|28950933|gb|AAO63390.1| At3g20730 [Arabidopsis thaliana…	gi|297835037|ref|XM_002885355.1|	345	2e-92	Arabidopsis lyrata subsp. lyrata fie, mRNA	sp|Q9LT47|FIE_ARATH	193	2e-50	Polycomb group protein FERTILIZATION-INDEPENDENT ENDOSPERM OS=Arabidopsis thaliana GN=FIE PE=1 SV=2	all0284_3	57.4	6e-09	COG2319	FOG: WD40 repeat	K11462	5e-50	193	ath:AT3G20740	polycomb protein EED	GO:2000014//regulation of endosperm development;GO:0010048//vernalization response;GO:0006349//regulation of gene expression by genetic imprinting;GO:0016571//histone methylation	GO:0005515//protein binding;GO:0003700//sequence-specific DNA binding transcription factor activity;GO:0000166//nucleotide binding	GO:0043078//polar nucleus;GO:0080008//Cul4-RING ubiquitin ligase complex;GO:0005834//heterotrimeric G-protein complex
Unigene27913_NAU-LB	346	21	2.8652	gi|11037313|gb|AAG27548.1|	197.2	6e-50	COL2-like protein [Brassica nigra]	gi|11037312|gb|AF269129.1|AF269129	377	1e-102	Brassica nigra COL2-like protein gene, complete cds	sp|Q96502|COL2_ARATH	169	3e-43	Zinc finger protein CONSTANS-LIKE 2 OS=Arabidopsis thaliana GN=COL2 PE=1 SV=1	--	--	--	--	--	K12135	3e-29	124	aly:ARALYDRAFT_488429	zinc finger protein CONSTANS	GO:0006281//DNA repair;GO:0010100//negative regulation of photomorphogenesis;GO:0009909//regulation of flower development;GO:0007623//circadian rhythm;GO:0009658//chloroplast organization	GO:0008270//zinc ion binding;GO:0042802//identical protein binding;GO:0003700//sequence-specific DNA binding transcription factor activity	GO:0005634//nucleus
Unigene28009_NAU-LB	329	25	3.5873	gi|297839015|ref|XP_002887389.1|	142.9	1e-33	predicted protein [Arabidopsis lyrata subsp. lyrata] >gi|297333230|gb|EFH63648.1| predicted protein [Arabidopsis lyrata subsp. lyrata]	gi|460192051|gb|GABL01068042.1|	178	2e-42	TSA: Camelina sativa comp60000_c0_seq1 transcribed RNA sequence	--	--	--	--	--	--	--	--	--	K14407	9e-35	142	aly:ARALYDRAFT_676707	cleavage stimulation factor subunit 2	GO:0031123//RNA 3'-end processing;GO:0048589//developmental growth;GO:0045892//negative regulation of transcription, DNA-dependent	GO:0003729//mRNA binding;GO:0005515//protein binding	GO:0005634//nucleus
Unigene28033_NAU-LB	385	24	2.9429	gi|222877034|gb|ACM69281.1|	238.4	2e-62	constans [Sinapis alba] >gi|222877036|gb|ACM69282.1| constans [Sinapis alba]	gi|222877033|gb|FJ613326.1|	517	1e-144	Sinapis alba constans mRNA, partial cds	sp|Q39057|CONS_ARATH	176	4e-45	Zinc finger protein CONSTANS OS=Arabidopsis thaliana GN=CO PE=1 SV=1	--	--	--	--	--	K12135	9e-39	156	aly:ARALYDRAFT_488429	zinc finger protein CONSTANS	-	GO:0008270//zinc ion binding	GO:0005622//intracellular
Unigene28140_NAU-LB	286	15	2.476	gi|6002520|gb|AAF00023.1|	190.3	8e-48	GIGANTEA [Arabidopsis thaliana]	gi|460158971|gb|GABL01087148.1|	456	1e-126	TSA: Camelina sativa comp63878_c0_seq1 transcribed RNA sequence	sp|Q9SQI2|GIGAN_ARATH	190	2e-49	Protein GIGANTEA OS=Arabidopsis thaliana GN=GI PE=1 SV=2	--	--	--	--	--	K12124	5e-49	190	aly:ARALYDRAFT_889789	GIGANTEA	GO:0005982//starch metabolic process;GO:0009409//response to cold;GO:0006355//regulation of transcription, DNA-dependent;GO:0009908//flower development;GO:0009637//response to blue light;GO:0010378//temperature compensation of the circadian clock;GO:0010218//response to far red light;GO:0042542//response to hydrogen peroxide;GO:0080167//response to karrikin;GO:0048578//positive regulation of long…	GO:0005515//protein binding	GO:0005654//nucleoplasm
Unigene28243_NAU-LB	395	30	3.5854	gi|312283347|dbj|BAJ34539.1|	204.5	4e-52	unnamed protein product [Thellungiella halophila]	gi|199580294|gb|AC189597.2|	379	1e-102	Brassica rapa subsp. pekinensis clone KBrH014E13, complete sequence	sp|Q8W1E3|CDF1_ARATH	202	4e-53	Cyclic dof factor 1 OS=Arabidopsis thaliana GN=CDF1 PE=1 SV=2	--	--	--	--	--	--	--	--	--	--	GO:0045892//negative regulation of transcription, DNA-dependent;GO:0048510//regulation of timing of transition from vegetative to reproductive phase;GO:0009658//chloroplast organization;GO:0008219//cell death	GO:0005515//protein binding;GO:0003677//DNA binding;GO:0003700//sequence-specific DNA binding transcription factor activity	GO:0009941//chloroplast envelope;GO:0005634//nucleus;GO:0005739//mitochondrion
Unigene28245_NAU-LB	209	14	3.1623	gi|3600060|gb|AAC35547.1|	125.2	3e-28	contains similarity to protein kinases (Pfam: pkinase.hmm, score: 24.94) [Arabidopsis thaliana]	gi|145340092|ref|NM_117181.4|	244	3e-62	Arabidopsis thaliana protein SPA1-related 2 (SPA2) mRNA, complete cds	sp|Q9T014|SPA2_ARATH	125	7e-30	Protein SPA1-RELATED 2 OS=Arabidopsis thaliana GN=SPA2 PE=1 SV=2	--	--	--	--	--	K10143	4e-19	90.9	ppp:PHYPADRAFT_126406	E3 ubiquitin-protein ligase RFWD2 [EC:6.3.2.19]	GO:0006468//protein phosphorylation;GO:0055114//oxidation-reduction process;GO:0006281//DNA repair;GO:0010100//negative regulation of photomorphogenesis;GO:0048608//reproductive structure development	GO:0004672//protein kinase activity;GO:0004871//signal transducer activity;GO:0016874//ligase activity;GO:0005524//ATP binding;GO:0005515//protein binding;GO:0032440//2-alkenal reductase [NAD(P)] activity	GO:0080008//Cul4-RING ubiquitin ligase complex;GO:0005834//heterotrimeric G-protein complex;GO:0005634//nucleus
Unigene28363_NAU-LB	238	13	2.5786	gi|219565989|dbj|BAH04509.1|	164.9	3e-40	leafy-like protein [Raphanus sativus]	gi|219565988|dbj|AB449248.1|	472	1e-131	Raphanus sativus RsLFY1 mRNA for leafy-like protein, complete cds	sp|Q00958|LFY_ARATH	117	2e-27	Protein LEAFY OS=Arabidopsis thaliana GN=LFY PE=1 SV=2	--	--	--	--	--	--	--	--	--	--	GO:0006355//regulation of transcription, DNA-dependent	GO:0003677//DNA binding	-
Unigene28375_NAU-LB	514	25	2.2961	gi|15219630|ref|NP_176809.1|	186.4	1e-46	DELLA protein RGL1 [Arabidopsis thaliana] >gi|75169613|sp|Q9C8Y3.1|RGL1_ARATH RecName: Full=DELLA protein RGL1; AltName: Full=GRAS family protein 9; Short=AtGRAS-9; AltName: Full=RGA-like protein 1; Short=RGA-like protein >gi|15777857|gb|AAL05911.1| RGL1 protein [Arabidopsis thaliana] >gi|332196378|gb|AEE34499.1| DELLA protein RGL1 [Arabidopsis thaliana]	gi|199579908|gb|AC189223.2|	718	0	Brassica rapa subsp. pekinensis clone KBrB010O09, complete sequence	sp|Q9C8Y3|RGL1_ARATH	186	6e-48	DELLA protein RGL1 OS=Arabidopsis thaliana GN=RGL1 PE=1 SV=1	--	--	--	--	--	K14494	2e-47	186	ath:AT1G66350	DELLA protein	GO:0006351//transcription, DNA-dependent;GO:0010218//response to far red light;GO:0009867//jasmonic acid mediated signaling pathway;GO:2000033//regulation of seed dormancy process;GO:0009938//negative regulation of gibberellic acid mediated signaling pathway;GO:0048444//floral organ morphogenesis;GO:2000377//regulation of reactive oxygen species metabolic process;GO:0006808//regulation of nitroge…	GO:0005515//protein binding;GO:0003700//sequence-specific DNA binding transcription factor activity	GO:0005634//nucleus
Unigene2849_NAU-LB	539	35	3.0655	gi|3540208|gb|AAC34358.1|	273.9	9e-73	Hypothetical protein [Arabidopsis thaliana]	gi|334183966|ref|NM_001084367.2|	444	1e-122	Arabidopsis thaliana histone-lysine N-methyltransferase SETD2 (EFS) mRNA, complete cds	sp|Q2LAE1|ASHH2_ARATH	273	3e-74	Histone-lysine N-methyltransferase ASHH2 OS=Arabidopsis thaliana GN=ASHH2 PE=1 SV=1	--	--	--	--	--	K11423	2e-12	70.1	cre:CHLREDRAFT_191388	histone-lysine N-methyltransferase SETD2 [EC:2.1.1.43]	GO:0016116//carotenoid metabolic process;GO:0048653//anther development;GO:0010363//regulation of plant-type hypersensitive response;GO:0009910//negative regulation of flower development;GO:0031062//positive regulation of histone methylation;GO:0009555//pollen development;GO:0010223//secondary shoot formation;GO:0009553//embryo sac development;GO:0010452//histone H3-K36 methylation;GO:0048481//ov…	GO:0046975//histone methyltransferase activity (H3-K36 specific);GO:0008270//zinc ion binding;GO:0042800//histone methyltransferase activity (H3-K4 specific)	GO:0005634//nucleus
Unigene29098_NAU-LB	288	16	2.6227	gi|399140100|gb|AFP23782.1|	109	2e-23	AGAMOUS-like protein 6 [Arabidopsis lyrata]	gi|23304709|emb|AJ508409.1|	363	6e-98	Brassica oleracea var. botrytis mRNA for MADS-box protein AGL6-a (agl6-a gene), short splice variant	sp|P29386|AGL6_ARATH	107	1e-24	Agamous-like MADS-box protein AGL6 OS=Arabidopsis thaliana GN=AGL6 PE=1 SV=2	--	--	--	--	--	K09264	1e-24	108	aly:ARALYDRAFT_483701	MADS-box transcription factor, plant	GO:0006355//regulation of transcription, DNA-dependent;GO:0009911//positive regulation of flower development;GO:0010228//vegetative to reproductive phase transition of meristem;GO:0048481//ovule development	GO:0003677//DNA binding;GO:0005515//protein binding;GO:0003700//sequence-specific DNA binding transcription factor activity	GO:0005634//nucleus
Unigene29393_NAU-LB	239	11	2.1728	gi|89574426|gb|ABD77425.1|	131.7	3e-30	agamous-like 15 [Brassica napus]	gi|1418271|gb|U22681.1|BNU22681	309	7e-82	Brassica napus AGL15 type 2 mRNA, partial cds	sp|Q39295|AGL15_BRANA	131	8e-32	Agamous-like MADS-box protein AGL15 OS=Brassica napus GN=AGL15 PE=3 SV=1	YPL089c	72.8	1e-13	COG5068	Regulator of arginine metabolism and related MADS box-containing transcription factors	K09264	7e-25	110	aly:ARALYDRAFT_476039	MADS-box transcription factor, plant	GO:0060862//negative regulation of floral organ abscission;GO:0006944//cellular membrane fusion;GO:2000692//negative regulation of seed maturation;GO:0009910//negative regulation of flower development;GO:0045892//negative regulation of transcription, DNA-dependent;GO:0060867//fruit abscission;GO:0045487//gibberellin catabolic process;GO:0071365//cellular response to auxin stimulus;GO:0009556//mic…	GO:0003677//DNA binding;GO:0003700//sequence-specific DNA binding transcription factor activity;GO:0042803//protein homodimerization activity	GO:0005737//cytoplasm;GO:0005634//nucleus
Unigene29581_NAU-LB	214	15	3.309	gi|470115981|ref|XP_004294168.1|	150.6	7e-36	PREDICTED: alpha,alpha-trehalose-phosphate synthase [UDP-forming] 1-like [Fragaria vesca subsp. vesca]	gi|460263398|gb|GABL01009299.1|	266	8e-69	TSA: Camelina sativa comp24838_c0_seq1 transcribed RNA sequence	sp|Q9SYM4|TPS1_ARATH	150	2e-37	Alpha,alpha-trehalose-phosphate synthase [UDP-forming] 1 OS=Arabidopsis thaliana GN=TPS1 PE=1 SV=1	SPAC328.03	100	5e-22	COG0380	Trehalose-6-phosphate synthase	K16055	4e-37	150	aly:ARALYDRAFT_477022	trehalose 6-phosphate synthase/phosphatase [EC:2.4.1.15 3.1.3.12]	GO:0051301//cell division;GO:0005992//trehalose biosynthetic process;GO:0009664//plant-type cell wall organization;GO:0009832//plant-type cell wall biogenesis;GO:0010182//sugar mediated signaling pathway;GO:0009793//embryo development ending in seed dormancy	GO:0003825//alpha,alpha-trehalose-phosphate synthase (UDP-forming) activity;GO:0004805//trehalose-phosphatase activity	GO:0005737//cytoplasm
Unigene29702_NAU-LB	392	17	2.0473	gi|219565991|dbj|BAH04510.1|	258.8	1e-68	leafy-like protein [Raphanus sativus]	gi|219565990|dbj|AB449249.1|	672	0	Raphanus sativus RsLFY2 mRNA for leafy-like protein, complete cds	sp|Q00958|LFY_ARATH	213	3e-56	Protein LEAFY OS=Arabidopsis thaliana GN=LFY PE=1 SV=2	--	--	--	--	--	--	--	--	--	--	GO:0006355//regulation of transcription, DNA-dependent;GO:0010077//maintenance of inflorescence meristem identity;GO:0010582//floral meristem determinacy;GO:0009740//gibberellic acid mediated signaling pathway	GO:0043621//protein self-association;GO:0043565//sequence-specific DNA binding;GO:0031490//chromatin DNA binding;GO:0003700//sequence-specific DNA binding transcription factor activity;GO:0042803//protein homodimerization activity	GO:0005634//nucleus
Unigene2992_NAU-LB	694	83	5.6459	gi|30690337|ref|NP_182157.2|	254.2	1e-66	protein SUPPRESSOR OF PHYA-105 1 [Arabidopsis thaliana] >gi|75337885|sp|Q9SYX2.1|SPA1_ARATH RecName: Full=Protein SUPPRESSOR OF PHYA-105 1 >gi|4809171|gb|AAD30124.1|AF135455_1 phytochrome A supressor spa1 [Arabidopsis thaliana] >gi|330255587|gb|AEC10681.1| protein SUPPRESSOR OF PHYA-105 1 [Arabidopsis thaliana]	gi|330250293|gb|CP002685.1|	192	3e-46	Arabidopsis thaliana chromosome 2, complete sequence	sp|Q9SYX2|SPA1_ARATH	254	4e-68	Protein SUPPRESSOR OF PHYA-105 1 OS=Arabidopsis thaliana GN=SPA1 PE=1 SV=1	--	--	--	--	--	--	--	--	--	--	GO:0010218//response to far red light;GO:0010114//response to red light;GO:0048575//short-day photoperiodism, flowering;GO:0009585//red, far-red light phototransduction;GO:2000028//regulation of photoperiodism, flowering;GO:0010100//negative regulation of photomorphogenesis;GO:0009658//chloroplast organization;GO:0006281//DNA repair	GO:0004871//signal transducer activity;GO:0016772//transferase activity, transferring phosphorus-containing groups;GO:0042802//identical protein binding	GO:0080008//Cul4-RING ubiquitin ligase complex;GO:0005834//heterotrimeric G-protein complex;GO:0005634//nucleus
Unigene30227_NAU-LB	272	13	2.2563	gi|297796569|ref|XP_002866169.1|	117.9	5e-26	hypothetical protein ARALYDRAFT_495776 [Arabidopsis lyrata subsp. lyrata] >gi|297312004|gb|EFH42428.1| hypothetical protein ARALYDRAFT_495776 [Arabidopsis lyrata subsp. lyrata]	gi|460186250|gb|GABL01072853.1|	204	3e-50	TSA: Camelina sativa comp61165_c0_seq3 transcribed RNA sequence	sp|Q5HZ36|GAT21_ARATH	115	8e-27	GATA transcription factor 21 OS=Arabidopsis thaliana GN=GATA21 PE=1 SV=2	ECU02g0260	53.5	9e-08	COG5641	GATA Zn-finger-containing transcription factor	--	--	--	--	--	GO:0009740//gibberellic acid mediated signaling pathway;GO:0009910//negative regulation of flower development;GO:0009965//leaf morphogenesis;GO:0030154//cell differentiation;GO:0009416//response to light stimulus;GO:0010187//negative regulation of seed germination;GO:0045893//positive regulation of transcription, DNA-dependent;GO:0010255//glucose mediated signaling pathway;GO:0009735//response to…	GO:0005515//protein binding;GO:0008270//zinc ion binding;GO:0044212//transcription regulatory region DNA binding;GO:0043565//sequence-specific DNA binding;GO:0003700//sequence-specific DNA binding transcription factor activity	GO:0005634//nucleus
Unigene3029_NAU-LB	487	37	3.5867	gi|297832794|ref|XP_002884279.1|	249.2	1e-65	methyl-CpG-binding domain 9 [Arabidopsis lyrata subsp. lyrata] >gi|297330119|gb|EFH60538.1| methyl-CpG-binding domain 9 [Arabidopsis lyrata subsp. lyrata]	gi|297832793|ref|XM_002884233.1|	357	7e-96	Arabidopsis lyrata subsp. lyrata methyl-CpG-binding domain 9 (MBD9), mRNA	sp|Q9SGH2|MBD9_ARATH	241	1e-64	Methyl-CpG-binding domain-containing protein 9 OS=Arabidopsis thaliana GN=MBD9 PE=2 SV=1	--	--	--	--	--	K02603	2e-09	59.7	cre:CHLREDRAFT_143060	origin recognition complex subunit 1	GO:0043967//histone H4 acetylation;GO:0007155//cell adhesion;GO:0009793//embryo development ending in seed dormancy;GO:0045010//actin nucleation;GO:0006355//regulation of transcription, DNA-dependent;GO:0048573//photoperiodism, flowering;GO:0010090//trichome morphogenesis;GO:0048765//root hair cell differentiation;GO:0010223//secondary shoot formation;GO:0043966//histone H3 acetylation;GO:0071555…	GO:0042393//histone binding;GO:0008270//zinc ion binding;GO:0004402//histone acetyltransferase activity;GO:0008327//methyl-CpG binding	GO:0009506//plasmodesma;GO:0005634//nucleus
Unigene30445_NAU-LB	284	14	2.3272	gi|343408439|gb|AEM06745.1|	185.7	1e-46	phytochrome C [Arabidopsis thaliana]	gi|108802818|gb|DQ499941.1|	420	1e-115	Arabidopsis lyrata ecotype Lyrata PHYTOCHROME C (PHYC) gene, partial cds	sp|P14714|PHYC_ARATH	183	2e-47	Phytochrome C OS=Arabidopsis thaliana GN=PHYC PE=1 SV=1	--	--	--	--	--	K12123	8e-34	139	rcu:RCOM_0634650	phytochrome E	GO:0009585//red, far-red light phototransduction;GO:0017006//protein-tetrapyrrole linkage;GO:0006355//regulation of transcription, DNA-dependent;GO:0018298//protein-chromophore linkage;GO:0009584//detection of visible light	GO:0005524//ATP binding;GO:0042803//protein homodimerization activity;GO:0009881//photoreceptor activity	-
Unigene30559_NAU-LB	233	9	1.8235	gi|6003582|gb|AAF00504.1|AF184589_1	129	2e-29	LEAFY protein, partial [Cochlearia acaulis]	gi|328684596|gb|HQ615938.1|	299	6e-79	Brassica rapa LEAFYb (LFYb) mRNA, complete cds	sp|Q00958|LFY_ARATH	127	2e-30	Protein LEAFY OS=Arabidopsis thaliana GN=LFY PE=1 SV=2	--	--	--	--	--	--	--	--	--	--	GO:0006355//regulation of transcription, DNA-dependent;GO:0010077//maintenance of inflorescence meristem identity;GO:0010582//floral meristem determinacy;GO:0009740//gibberellic acid mediated signaling pathway	GO:0043621//protein self-association;GO:0043565//sequence-specific DNA binding;GO:0031490//chromatin DNA binding;GO:0003700//sequence-specific DNA binding transcription factor activity;GO:0042803//protein homodimerization activity	GO:0005634//nucleus
Unigene3603_NAU-LB	337	26	3.6422	gi|398802988|gb|AFP19440.1|	234.2	4e-61	VIN3-3 [Raphanus sativus]	gi|398802987|gb|JX050204.1|	668	0	Raphanus sativus VIN3-3 gene, complete cds	sp|Q9FIE3|VIN3_ARATH	138	6e-34	Protein VERNALIZATION INSENSITIVE 3 OS=Arabidopsis thaliana GN=VIN3 PE=2 SV=2	--	--	--	--	--	--	--	--	--	--	GO:0010048//vernalization response;GO:0001666//response to hypoxia	GO:0005515//protein binding	GO:0005634//nucleus
Unigene3834_NAU-LB	1487	336	10.6671	gi|75214753|gb|ABA18103.1|	721.5	0	actin-related protein 6 [Capsella rubella]	gi|42565353|ref|NM_114070.3|	617	1e-173	Arabidopsis thaliana actin-related protein 6 (ARP6) mRNA, complete cds	sp|Q8LGE3|ARP6_ARATH	716	0	Actin-related protein 6 OS=Arabidopsis thaliana GN=ARP6 PE=1 SV=1	YFL039c	183	8e-46	COG5277	Actin and related proteins	K11662	0	716	ath:AT3G33520	actin-related protein 6	GO:0009910//negative regulation of flower development;GO:0042742//defense response to bacterium;GO:0006355//regulation of transcription, DNA-dependent;GO:0009266//response to temperature stimulus;GO:0030029//actin filament-based process;GO:0008283//cell proliferation;GO:0006338//chromatin remodeling	GO:0005515//protein binding;GO:0005200//structural constituent of cytoskeleton	GO:0005737//cytoplasm;GO:0005634//nucleus
Unigene3880_NAU-LB	438	86	9.2692	gi|384597733|gb|AFI23583.1|	174.1	5e-43	embryonic flower 2_1 [Brassica oleracea var. italica] >gi|384597739|gb|AFI23586.1| embryonic flower 2_1 [Brassica oleracea var. italica]	gi|384597732|gb|JQ412719.1|	509	1e-142	Brassica oleracea var. italica embryonic flower 2_1 (EMF2_1) mRNA, complete cds	sp|Q8L6Y4|EMF2_ARATH	163	4e-41	Polycomb group protein EMBRYONIC FLOWER 2 OS=Arabidopsis thaliana GN=EMF2 PE=1 SV=2	--	--	--	--	--	--	--	--	--	--	GO:0010048//vernalization response;GO:0009910//negative regulation of flower development;GO:0006349//regulation of gene expression by genetic imprinting;GO:0016571//histone methylation	GO:0008270//zinc ion binding;GO:0003677//DNA binding;GO:0005102//receptor binding;GO:0003700//sequence-specific DNA binding transcription factor activity	GO:0005634//nucleus
Unigene3887_NAU-LB	3627	1310	17.0507	gi|297806397|ref|XP_002871082.1|	1694.9	0	hypothetical protein ARALYDRAFT_487204 [Arabidopsis lyrata subsp. lyrata] >gi|297316919|gb|EFH47341.1| hypothetical protein ARALYDRAFT_487204 [Arabidopsis lyrata subsp. lyrata]	gi|145357621|ref|NM_120506.4|	2508	0	Arabidopsis thaliana jumonji/Zn finger-class transcription factor ELF6 (ELF6) mRNA, complete cds	sp|Q6BDA0|ELF6_ARATH	1692	0	Probable lysine-specific demethylase ELF6 OS=Arabidopsis thaliana GN=ELF6 PE=1 SV=1	SPAC144.09c	74.7	1e-12	COG5048	FOG: Zn-finger	K11446	3e-40	166	smo:SELMODRAFT_956	histone demethylase JARID1 [EC:1.14.11.-]	GO:0009630//gravitropism;GO:0033169//histone H3-K9 demethylation;GO:0009826//unidimensional cell growth;GO:0048579//negative regulation of long-day photoperiodism, flowering;GO:0019344//cysteine biosynthetic process;GO:0048577//negative regulation of short-day photoperiodism, flowering;GO:0045893//positive regulation of transcription, DNA-dependent;GO:0009741//response to brassinosteroid stimulus…	GO:0005515//protein binding;GO:0003700//sequence-specific DNA binding transcription factor activity	GO:0005634//nucleus
Unigene4000_NAU-LB	733	104	6.698	gi|297800250|ref|XP_002868009.1|	330.5	1e-89	hypothetical protein ARALYDRAFT_914880 [Arabidopsis lyrata subsp. lyrata] >gi|297313845|gb|EFH44268.1| hypothetical protein ARALYDRAFT_914880 [Arabidopsis lyrata subsp. lyrata]	gi|332656411|gb|CP002687.1|	222	4e-55	Arabidopsis thaliana chromosome 4, complete sequence	sp|P42498|PHYE_ARATH	327	3e-90	Phytochrome E OS=Arabidopsis thaliana GN=PHYE PE=1 SV=2	--	--	--	--	--	K12123	1e-90	330	aly:ARALYDRAFT_914880	phytochrome E	GO:0010155//regulation of proton transport;GO:0006346//methylation-dependent chromatin silencing;GO:0016246//RNA interference;GO:0017006//protein-tetrapyrrole linkage;GO:0018106//peptidyl-histidine phosphorylation;GO:0023014//signal transduction by phosphorylation;GO:0009585//red, far-red light phototransduction;GO:0018298//protein-chromophore linkage;GO:0046777//protein autophosphorylation;GO:00…	GO:0008020//G-protein coupled photoreceptor activity;GO:0000155//phosphorelay sensor kinase activity;GO:0042803//protein homodimerization activity;GO:0005524//ATP binding	GO:0016020//membrane
Unigene405_NAU-LB	1013	91	4.2408	gi|297796929|ref|XP_002866349.1|	375.2	9e-103	hypothetical protein ARALYDRAFT_496112 [Arabidopsis lyrata subsp. lyrata] >gi|297312184|gb|EFH42608.1| hypothetical protein ARALYDRAFT_496112 [Arabidopsis lyrata subsp. lyrata]	gi|460219995|gb|GABL01044733.1|	601	1e-169	TSA: Camelina sativa comp52176_c1_seq1 transcribed RNA sequence	sp|Q4JL84|MYB59_ARATH	364	5e-101	Transcription factor MYB59 OS=Arabidopsis thaliana GN=MYB59 PE=2 SV=2	ECU11g1690	115	9e-26	COG5147	Myb superfamily proteins, including transcription factors and mRNA splicing factors	K09422	8e-104	375	aly:ARALYDRAFT_496112	myb proto-oncogene protein, plant	GO:0009740//gibberellic acid mediated signaling pathway;GO:0010200//response to chitin;GO:0045926//negative regulation of growth;GO:0009651//response to salt stress;GO:0043068//positive regulation of programmed cell death;GO:0009753//response to jasmonic acid stimulus;GO:0009751//response to salicylic acid stimulus;GO:0048235//pollen sperm cell differentiation;GO:0046686//response to cadmium ion;…	GO:0003677//DNA binding;GO:0003700//sequence-specific DNA binding transcription factor activity;GO:0003682//chromatin binding	GO:0005634//nucleus
Unigene4179_NAU-LB	2873	1486	24.4175	gi|312282759|dbj|BAJ34245.1|	1553.5	0	unnamed protein product [Thellungiella halophila]	gi|312282758|dbj|AK353159.1|	3211	0	Thellungiella halophila mRNA, complete cds, clone: RTFL01-21-M03	sp|Q9SIU2|NCBP1_ARATH	1523	0	Nuclear cap-binding protein subunit 1 OS=Arabidopsis thaliana GN=ABH1 PE=1 SV=2	--	--	--	--	--	K12882	0	1524	aly:ARALYDRAFT_480309	nuclear cap-binding protein subunit 1	GO:0000394//RNA splicing, via endonucleolytic cleavage and ligation;GO:0000226//microtubule cytoskeleton organization;GO:0051028//mRNA transport;GO:0050826//response to freezing;GO:0006366//transcription from RNA polymerase II promoter;GO:0009793//embryo development ending in seed dormancy;GO:0000911//cytokinesis by cell plate formation;GO:0051567//histone H3-K9 methylation;GO:0031053//primary mi…	GO:0005515//protein binding;GO:0003677//DNA binding;GO:0000339//RNA cap binding	GO:0005829//cytosol;GO:0005846//nuclear cap binding complex;GO:0005634//nucleus
Unigene4224_NAU-LB	3497	1455	19.642	gi|240254442|ref|NP_178674.6|	1975.7	0	protein early flowering 8 [Arabidopsis thaliana] >gi|207079706|tpd|FAA00428.1| TPA: VERNALIZATION INDEPENDENCE 6 [Arabidopsis thaliana] >gi|330250911|gb|AEC06005.1| protein early flowering 8 [Arabidopsis thaliana]	gi|207079705|tpd|BR000721.1|	4159	0	TPA_exp: Arabidopsis thaliana VIP6 mRNA for VERNALIZATION INDEPENDENCE 6, complete cds	sp|Q8H0U8|RH42_ARATH	68.2	3e-11	DEAD-box ATP-dependent RNA helicase 42 OS=Arabidopsis thaliana GN=RH42 PE=1 SV=2	SPAC27D7.14c	222	4e-57	COG0457	FOG: TPR repeat	K15176	0	1975	ath:AT2G06210	RNA polymerase-associated protein CTR9	GO:0009630//gravitropism;GO:0006346//methylation-dependent chromatin silencing;GO:0031048//chromatin silencing by small RNA;GO:0007131//reciprocal meiotic recombination;GO:0051567//histone H3-K9 methylation;GO:0016579//protein deubiquitination;GO:0009910//negative regulation of flower development;GO:0010638//positive regulation of organelle organization;GO:0033044//regulation of chromosome organi…	-	GO:0016020//membrane;GO:0005634//nucleus
Unigene4522_NAU-LB	1110	209	8.8888	gi|312282333|dbj|BAJ34032.1|	530.8	1e-149	unnamed protein product [Thellungiella halophila]	gi|312282332|dbj|AK352946.1|	636	1e-179	Thellungiella halophila mRNA, complete cds, clone: RTFL01-19-B14	sp|Q9LVG2|TOE2_ARATH	493	8e-140	AP2-like ethylene-responsive transcription factor TOE2 OS=Arabidopsis thaliana GN=TOE2 PE=1 SV=1	--	--	--	--	--	K09284	1e-139	494	aly:ARALYDRAFT_496151	AP2-like factor, euAP2 lineage	GO:0050896//response to stimulus;GO:0006355//regulation of transcription, DNA-dependent;GO:0009887//organ morphogenesis;GO:0010228//vegetative to reproductive phase transition of meristem	GO:0003677//DNA binding;GO:0005515//protein binding;GO:0003700//sequence-specific DNA binding transcription factor activity	GO:0005634//nucleus
Unigene4829_NAU-LB	626	160	12.066	gi|334184281|ref|NP_001189545.1|	180.3	2e-44	basic region/leucine zipper motif 27-containing protein [Arabidopsis thaliana] >gi|330251587|gb|AEC06681.1| basic region/leucine zipper motif 27-containing protein [Arabidopsis thaliana]	gi|334184280|ref|NM_001202616.1|	287	7e-75	Arabidopsis thaliana basic region/leucine zipper motif 27-containing protein (BZIP27) mRNA, complete cds	sp|Q84JK2|FD_ARATH	149	9e-37	Protein FD OS=Arabidopsis thaliana GN=FD PE=1 SV=1	--	--	--	--	--	K14432	1e-16	84.7	vvi:100266389	ABA responsive element binding factor	GO:0048573//photoperiodism, flowering;GO:0009911//positive regulation of flower development;GO:0009410//response to xenobiotic stimulus;GO:0010200//response to chitin;GO:0030968//endoplasmic reticulum unfolded protein response;GO:0045893//positive regulation of transcription, DNA-dependent	GO:0003677//DNA binding;GO:0005515//protein binding;GO:0003700//sequence-specific DNA binding transcription factor activity	GO:0005634//nucleus
Unigene5057_NAU-LB	3100	982	14.9544	gi|297821599|ref|XP_002878682.1|	1579.7	0	hypothetical protein ARALYDRAFT_481208 [Arabidopsis lyrata subsp. lyrata] >gi|297324521|gb|EFH54941.1| hypothetical protein ARALYDRAFT_481208 [Arabidopsis lyrata subsp. lyrata]	gi|240254517|ref|NM_127902.5|	2581	0	Arabidopsis thaliana histone-lysine N-methyltransferase CLF (CLF) mRNA, complete cds	sp|P93831|CLF_ARATH	1573	0	Histone-lysine N-methyltransferase CLF OS=Arabidopsis thaliana GN=CLF PE=1 SV=2	ECU09g1750	132	3e-30	COG2940	Proteins containing SET domain	K11430	0	1579	aly:ARALYDRAFT_481208	enhancer of zeste [EC:2.1.1.43]	GO:0031047//gene silencing by RNA;GO:0010048//vernalization response;GO:0051567//histone H3-K9 methylation;GO:0009294//DNA mediated transformation;GO:0009965//leaf morphogenesis;GO:0006306//DNA methylation;GO:0010228//vegetative to reproductive phase transition of meristem;GO:0045857//negative regulation of molecular function, epigenetic;GO:0006349//regulation of gene expression by genetic imprin…	GO:0005515//protein binding;GO:0016740//transferase activity;GO:0003727//single-stranded RNA binding;GO:0003700//sequence-specific DNA binding transcription factor activity;GO:0003682//chromatin binding	GO:0031519//PcG protein complex
Unigene5858_NAU-LB	615	85	6.5247	gi|281308384|gb|ADA58340.1|	290.8	1e-77	pseudo-response regulator 3 [Brassica rapa]	gi|281308383|gb|GU219473.1|	515	1e-143	Brassica rapa pseudo-response regulator 3 mRNA, complete cds	sp|Q9LVG4|APRR3_ARATH	259	8e-70	Two-component response regulator-like APRR3 OS=Arabidopsis thaliana GN=APRR3 PE=1 SV=1	--	--	--	--	--	K12131	2e-69	259	ath:AT5G60100	pseudo-response regulator 3	GO:0000160//two-component signal transduction system (phosphorelay);GO:0035556//intracellular signal transduction;GO:0042752//regulation of circadian rhythm;GO:0006333//chromatin assembly or disassembly;GO:0009266//response to temperature stimulus;GO:0032091//negative regulation of protein binding;GO:0045892//negative regulation of transcription, DNA-dependent;GO:0010017//red or far-red light sig…	GO:0000156//phosphorelay response regulator activity;GO:0003677//DNA binding;GO:0005515//protein binding	GO:0005634//nucleus
Unigene5893_NAU-LB	1147	121	4.9801	gi|297794273|ref|XP_002865021.1|	486.5	3e-136	hypothetical protein ARALYDRAFT_358841 [Arabidopsis lyrata subsp. lyrata] >gi|297310856|gb|EFH41280.1| hypothetical protein ARALYDRAFT_358841 [Arabidopsis lyrata subsp. lyrata]	gi|460252498|gb|GABL01018233.1|	652	0	TSA: Camelina sativa comp35360_c0_seq1 transcribed RNA sequence	sp|Q9FH95|TOE3_ARATH	471	3e-133	AP2-like ethylene-responsive transcription factor TOE3 OS=Arabidopsis thaliana GN=TOE3 PE=2 SV=1	--	--	--	--	--	K09284	3e-137	486	aly:ARALYDRAFT_358841	AP2-like factor, euAP2 lineage	GO:0048316//seed development;GO:0055114//oxidation-reduction process;GO:0006355//regulation of transcription, DNA-dependent;GO:0009408//response to heat;GO:0010073//meristem maintenance;GO:0010093//specification of floral organ identity	GO:0003677//DNA binding;GO:0003700//sequence-specific DNA binding transcription factor activity;GO:0032440//2-alkenal reductase [NAD(P)] activity	GO:0005634//nucleus
Unigene6152_NAU-LB	1247	2009	76.0557	gi|15222113|ref|NP_172751.1|	698.7	0	WD repeat-containing protein LWD1 [Arabidopsis thaliana] >gi|75335308|sp|Q9LPV9.1|LWD1_ARATH RecName: Full=WD repeat-containing protein LWD1; AltName: Full=Protein ANTHOCYANIN 11-A; Short=AtAN11-A; AltName: Full=Protein LIGHT-REGULATED WD1; AltName: Full=WD repeat-containing protein AN11-A >gi|8698737|gb|AAF78495.1|AC012187_15 Identical to WD repeat protein ATAN11 from Arabidopsis thaliana gb|U94…	gi|53125527|emb|AJ609299.1|	884	0	Matthiola incana partial an11 gene for WD 40 protein, strain 04	sp|Q9LPV9|LWD1_ARATH	698	0	WD repeat-containing protein LWD1 OS=Arabidopsis thaliana GN=LWD1 PE=2 SV=1	YDL140c	54.3	4e-07	COG0086	DNA-directed RNA polymerase, beta' subunit/160 kD subunit	K11805	0	698	ath:AT1G12910	WD repeat-containing protein 68	GO:0009718//anthocyanin-containing compound biosynthetic process;GO:0048573//photoperiodism, flowering;GO:0043153//entrainment of circadian clock by photoperiod	GO:0044212//transcription regulatory region DNA binding;GO:0000166//nucleotide binding	GO:0005737//cytoplasm;GO:0005634//nucleus
Unigene6540_NAU-LB	477	72	7.1258	gi|79492649|ref|NP_194866.2|	244.6	4e-64	protein kinase family protein [Arabidopsis thaliana] >gi|332660502|gb|AEE85902.1| protein kinase family protein [Arabidopsis thaliana]	gi|199580272|gb|AC189578.2|	686	0	Brassica rapa subsp. pekinensis clone KBrH011G12, complete sequence	sp|Q5Q0B3|FLP1_ARATH	242	6e-65	Flowering-promoting factor 1-like protein 1 OS=Arabidopsis thaliana GN=FLP1 PE=2 SV=2	--	--	--	--	--	K14416	7e-36	147	aly:ARALYDRAFT_325603	elongation factor 1 alpha-like protein	GO:0043447//alkane biosynthetic process;GO:0010025//wax biosynthetic process;GO:0000038//very long-chain fatty acid metabolic process;GO:0009739//response to gibberellin stimulus;GO:0048235//pollen sperm cell differentiation;GO:0006723//cuticle hydrocarbon biosynthetic process;GO:0009911//positive regulation of flower development;GO:0010228//vegetative to reproductive phase transition of meristem	GO:0016491//oxidoreductase activity;GO:0000166//nucleotide binding;GO:0005506//iron ion binding	GO:0005739//mitochondrion;GO:0005634//nucleus;GO:0005886//plasma membrane
Unigene6541_NAU-LB	520	463	42.0335	gi|297846772|ref|XP_002891267.1|	161.4	6e-39	vire2-interacting protein VIP1 [Arabidopsis lyrata subsp. lyrata] >gi|297337109|gb|EFH67526.1| vire2-interacting protein VIP1 [Arabidopsis lyrata subsp. lyrata]	gi|460197558|gb|GABL01063397.1|	276	2e-71	TSA: Camelina sativa comp58834_c0_seq1 transcribed RNA sequence	sp|Q9MA75|VIP1_ARATH	155	1e-38	Transcription factor VIP1 OS=Arabidopsis thaliana GN=VIP1 PE=1 SV=1	--	--	--	--	--	--	--	--	--	--	GO:0045596//negative regulation of cell differentiation;GO:0051170//nuclear import;GO:0009410//response to xenobiotic stimulus;GO:0045892//negative regulation of transcription, DNA-dependent;GO:0009294//DNA mediated transformation;GO:0009970//cellular response to sulfate starvation;GO:0008272//sulfate transport;GO:0030968//endoplasmic reticulum unfolded protein response	GO:0051019//mitogen-activated protein kinase binding;GO:0046983//protein dimerization activity;GO:0043565//sequence-specific DNA binding;GO:0003700//sequence-specific DNA binding transcription factor activity	GO:0005634//nucleus
Unigene6568_NAU-LB	1263	705	26.3514	gi|328684601|gb|AEB33730.1|	792.3	0	GIGANTEA [Brassica rapa]	gi|328684600|gb|HQ615940.1|	1808	0	Brassica rapa GIGANTEA (GI) mRNA, complete cds	sp|Q9SQI2|GIGAN_ARATH	720	0	Protein GIGANTEA OS=Arabidopsis thaliana GN=GI PE=1 SV=2	--	--	--	--	--	K12124	0	720	ath:AT1G22770	GIGANTEA	GO:0005982//starch metabolic process;GO:0009409//response to cold;GO:0006355//regulation of transcription, DNA-dependent;GO:0009908//flower development;GO:0009637//response to blue light;GO:0010378//temperature compensation of the circadian clock;GO:0010218//response to far red light;GO:0042542//response to hydrogen peroxide;GO:0080167//response to karrikin;GO:0048578//positive regulation of long…	GO:0005515//protein binding	GO:0005654//nucleoplasm
Unigene667_NAU-LB	982	951	45.718	gi|58743495|gb|AAW81736.1|	541.2	9e-153	Putative Acttin-related protein 4 (ARP4) [Brassica oleracea]	gi|312282460|dbj|AK353010.1|	1233	0	Thellungiella halophila mRNA, complete cds, clone: RTFL01-13-D02	sp|Q84M92|ARP4_ARATH	512	1e-145	Actin-related protein 4 OS=Arabidopsis thaliana GN=ARP4 PE=1 SV=1	SPBC32H8.12c	159	9e-39	COG5277	Actin and related proteins	K11652	1e-144	510	aly:ARALYDRAFT_472063	actin-like protein 6B	GO:0010182//sugar mediated signaling pathway;GO:0010267//production of ta-siRNAs involved in RNA interference;GO:0009793//embryo development ending in seed dormancy;GO:0006346//methylation-dependent chromatin silencing;GO:0050826//response to freezing;GO:0006306//DNA methylation;GO:0010638//positive regulation of organelle organization;GO:0016567//protein ubiquitination;GO:0006312//mitotic recomb…	GO:0005200//structural constituent of cytoskeleton	GO:0005737//cytoplasm;GO:0005730//nucleolus
Unigene7136_NAU-LB	692	104	7.0949	gi|328684601|gb|AEB33730.1|	398.7	4e-110	GIGANTEA [Brassica rapa]	gi|328684600|gb|HQ615940.1|	781	0	Brassica rapa GIGANTEA (GI) mRNA, complete cds	sp|Q9SQI2|GIGAN_ARATH	397	3e-111	Protein GIGANTEA OS=Arabidopsis thaliana GN=GI PE=1 SV=2	--	--	--	--	--	K12124	8e-111	397	ath:AT1G22770	GIGANTEA	GO:0005982//starch metabolic process;GO:0009409//response to cold;GO:0006355//regulation of transcription, DNA-dependent;GO:0009908//flower development;GO:0009637//response to blue light;GO:0010378//temperature compensation of the circadian clock;GO:0010218//response to far red light;GO:0042542//response to hydrogen peroxide;GO:0080167//response to karrikin;GO:0048578//positive regulation of long…	GO:0005515//protein binding	GO:0005654//nucleoplasm
Unigene7137_NAU-LB	280	40	6.744	gi|328684601|gb|AEB33730.1|	179.1	1e-44	GIGANTEA [Brassica rapa]	gi|328684600|gb|HQ615940.1|	365	2e-98	Brassica rapa GIGANTEA (GI) mRNA, complete cds	sp|Q9SQI2|GIGAN_ARATH	171	9e-44	Protein GIGANTEA OS=Arabidopsis thaliana GN=GI PE=1 SV=2	--	--	--	--	--	K12124	2e-43	171	aly:ARALYDRAFT_889789	GIGANTEA	GO:0005982//starch metabolic process;GO:0009409//response to cold;GO:0006355//regulation of transcription, DNA-dependent;GO:0009908//flower development;GO:0009637//response to blue light;GO:0010378//temperature compensation of the circadian clock;GO:0010218//response to far red light;GO:0042542//response to hydrogen peroxide;GO:0080167//response to karrikin;GO:0048578//positive regulation of long…	GO:0005515//protein binding	GO:0005654//nucleoplasm
Unigene7399_NAU-LB	946	661	32.9859	gi|384597737|gb|AFI23585.1|	488	9e-137	vernalization 2 [Brassica oleracea var. italica] >gi|384597743|gb|AFI23588.1| vernalization 2 [Brassica oleracea var. italica]	gi|384597736|gb|JQ412721.1|	1122	0	Brassica oleracea var. italica vernalization 2 (VRN2) mRNA, complete cds	sp|Q8W5B1|VRN2_ARATH	382	2e-106	Polycomb group protein VERNALIZATION 2 OS=Arabidopsis thaliana GN=VRN2 PE=1 SV=2	--	--	--	--	--	--	--	--	--	--	GO:0016571//histone methylation;GO:0006349//regulation of gene expression by genetic imprinting;GO:0010048//vernalization response	GO:0003700//sequence-specific DNA binding transcription factor activity;GO:0008270//zinc ion binding	GO:0005634//nucleus
Unigene7400_NAU-LB	717	232	15.2752	gi|384597737|gb|AFI23585.1|	323.2	2e-87	vernalization 2 [Brassica oleracea var. italica] >gi|384597743|gb|AFI23588.1| vernalization 2 [Brassica oleracea var. italica]	gi|384597736|gb|JQ412721.1|	696	0	Brassica oleracea var. italica vernalization 2 (VRN2) mRNA, complete cds	sp|Q8W5B1|VRN2_ARATH	249	1e-66	Polycomb group protein VERNALIZATION 2 OS=Arabidopsis thaliana GN=VRN2 PE=1 SV=2	--	--	--	--	--	--	--	--	--	--	GO:2000014//regulation of endosperm development;GO:0010048//vernalization response;GO:0006349//regulation of gene expression by genetic imprinting;GO:0006306//DNA methylation;GO:0016571//histone methylation	GO:0008270//zinc ion binding;GO:0003700//sequence-specific DNA binding transcription factor activity	GO:0005634//nucleus
Unigene745_NAU-LB	1291	274	10.0194	gi|315075933|gb|ADT78692.1|	603.2	3e-171	gibberellin receptor 1B [Brassica napus]	gi|57900801|gb|AC155339.1|	1366	0	Brassica rapa subsp. pekinensis chromosome Cytogenetic chromosome 1 clone KBrH015H17, complete sequence	sp|Q9LYC1|GID1B_ARATH	558	2e-159	Gibberellin receptor GID1B OS=Arabidopsis thaliana GN=GID1B PE=1 SV=1	RSc1772	111	3e-24	COG0657	Esterase/lipase	K14493	7e-159	558	ath:AT3G63010	gibberellin receptor GID1 [EC:3.-.-.-]	GO:0031348//negative regulation of defense response;GO:0009867//jasmonic acid mediated signaling pathway;GO:0009862//systemic acquired resistance, salicylic acid mediated signaling pathway;GO:0009414//response to water deprivation;GO:0048444//floral organ morphogenesis;GO:0010363//regulation of plant-type hypersensitive response;GO:0009873//ethylene mediated signaling pathway;GO:0006612//protein …	GO:0005515//protein binding;GO:0016787//hydrolase activity	GO:0005634//nucleus
Unigene751_NAU-LB	1044	1084	49.017	gi|18417790|ref|NP_568322.1|	387.5	2e-106	developmental protein SEPALLATA 1 [Arabidopsis thaliana] >gi|26454603|sp|P29382.2|SEP1_ARATH RecName: Full=Developmental protein SEPALLATA 1; AltName: Full=Agamous-like MADS-box protein AGL2 >gi|30017279|gb|AAP12873.1| At5g15800 [Arabidopsis thaliana] >gi|52547966|gb|AAU81986.1| SEPALLATA1 [Arabidopsis thaliana] >gi|52547970|gb|AAU81988.1| SEPALLATA1 [Arabidopsis thaliana] >gi|52548000|gb|AAU8200…	gi|23304687|emb|AJ508053.1|	884	0	Brassica oleracea var. botrytis mRNA for MADS-box protein SEP1-a (sep1-a gene)	sp|P29382|SEP1_ARATH	387	6e-108	Developmental protein SEPALLATA 1 OS=Arabidopsis thaliana GN=SEP1 PE=1 SV=2	--	--	--	--	--	K09264	6e-105	379	ath:AT5G15800	MADS-box transcription factor, plant	GO:0009827//plant-type cell wall modification;GO:0043481//anthocyanin accumulation in tissues in response to UV light;GO:0010114//response to red light;GO:0010155//regulation of proton transport;GO:0048481//ovule development;GO:0010093//specification of floral organ identity;GO:0048443//stamen development;GO:0048441//petal development;GO:0006098//pentose-phosphate shunt;GO:0006364//rRNA processin…	GO:0003700//sequence-specific DNA binding transcription factor activity;GO:0003677//DNA binding;GO:0016168//chlorophyll binding;GO:0046983//protein dimerization activity	GO:0005634//nucleus;GO:0009535//chloroplast thylakoid membrane
Unigene8081_NAU-LB	1527	1113	34.4092	gi|290465632|gb|ADD25169.1|	747.7	0	putative dof zinc finger protein [Brassica napus]	gi|21403338|gb|AY084628.1|	666	0	Arabidopsis thaliana clone 113639 mRNA, complete sequence	sp|Q8LFV3|CDF3_ARATH	684	0	Cyclic dof factor 3 OS=Arabidopsis thaliana GN=CDF3 PE=1 SV=2	--	--	--	--	--	--	--	--	--	--	GO:0006649//phospholipid transfer to membrane;GO:0012501//programmed cell death;GO:0048510//regulation of timing of transition from vegetative to reproductive phase;GO:0009414//response to water deprivation;GO:0006355//regulation of transcription, DNA-dependent	GO:0008270//zinc ion binding;GO:0008289//lipid binding;GO:0003677//DNA binding;GO:0005515//protein binding;GO:0003700//sequence-specific DNA binding transcription factor activity	GO:0005768//endosome;GO:0005802//trans-Golgi network;GO:0005576//extracellular region;GO:0005794//Golgi apparatus;GO:0005634//nucleus;GO:0005886//plasma membrane
Unigene8092_NAU-LB	291	16	2.5956	gi|297832794|ref|XP_002884279.1|	162.5	1e-39	methyl-CpG-binding domain 9 [Arabidopsis lyrata subsp. lyrata] >gi|297330119|gb|EFH60538.1| methyl-CpG-binding domain 9 [Arabidopsis lyrata subsp. lyrata]	gi|297832793|ref|XM_002884233.1|	283	5e-74	Arabidopsis lyrata subsp. lyrata methyl-CpG-binding domain 9 (MBD9), mRNA	sp|Q9SGH2|MBD9_ARATH	160	2e-40	Methyl-CpG-binding domain-containing protein 9 OS=Arabidopsis thaliana GN=MBD9 PE=2 SV=1	--	--	--	--	--	--	--	--	--	--	GO:0043967//histone H4 acetylation;GO:0007155//cell adhesion;GO:0009793//embryo development ending in seed dormancy;GO:0045010//actin nucleation;GO:0006355//regulation of transcription, DNA-dependent;GO:0048573//photoperiodism, flowering;GO:0010090//trichome morphogenesis;GO:0048765//root hair cell differentiation;GO:0010223//secondary shoot formation;GO:0043966//histone H3 acetylation;GO:0071555…	GO:0042393//histone binding;GO:0008270//zinc ion binding;GO:0004402//histone acetyltransferase activity;GO:0008327//methyl-CpG binding	GO:0009506//plasmodesma;GO:0005634//nucleus
Unigene823_NAU-LB	903	226	11.8151	gi|297798860|ref|XP_002867314.1|	541.2	8e-153	Skb1 methyltransferase family protein [Arabidopsis lyrata subsp. lyrata] >gi|297313150|gb|EFH43573.1| Skb1 methyltransferase family protein [Arabidopsis lyrata subsp. lyrata]	gi|297798859|ref|XM_002867268.1|	997	0	Arabidopsis lyrata subsp. lyrata Skb1 methyltransferase family protein, mRNA	sp|Q8GWT4|ANM15_ARATH	531	2e-151	Protein arginine N-methyltransferase 1.5 OS=Arabidopsis thaliana GN=PMRT15 PE=1 SV=2	--	--	--	--	--	K02516	7e-154	541	aly:ARALYDRAFT_491633	protein arginine N-methyltransferase 5 [EC:2.1.1.125]	GO:0050826//response to freezing;GO:0009793//embryo development ending in seed dormancy;GO:0006406//mRNA export from nucleus;GO:0016310//phosphorylation;GO:0048449//floral organ formation;GO:0009640//photomorphogenesis;GO:0034969//histone arginine methylation;GO:0009560//embryo sac egg cell differentiation;GO:0019915//lipid storage;GO:0010182//sugar mediated signaling pathway;GO:0009933//meristem…	GO:0016301//kinase activity;GO:0008469//histone-arginine N-methyltransferase activity	GO:0005829//cytosol
Unigene8397_NAU-LB	618	59	4.5069	gi|862650|gb|AAC49085.1|	316.2	2e-85	MADS-box protein AGL12 [Arabidopsis thaliana]	gi|110736349|dbj|AK228190.1|	676	0	Arabidopsis thaliana mRNA for MADS-box protein AGL12, complete cds, clone: RAFL14-63-K22	sp|Q38841|AGL12_ARATH	314	2e-86	Agamous-like MADS-box protein AGL12 OS=Arabidopsis thaliana GN=AGL12 PE=2 SV=2	--	--	--	--	--	K09264	3e-21	99.8	ppp:PHYPADRAFT_235327	MADS-box transcription factor, plant	GO:0048589//developmental growth;GO:0006355//regulation of transcription, DNA-dependent;GO:0010106//cellular response to iron ion starvation;GO:0015706//nitrate transport;GO:0006826//iron ion transport;GO:0048527//lateral root development;GO:0048765//root hair cell differentiation;GO:0010228//vegetative to reproductive phase transition of meristem;GO:0010167//response to nitrate;GO:0048481//ovule…	GO:0016491//oxidoreductase activity;GO:0046983//protein dimerization activity;GO:0003677//DNA binding;GO:0003700//sequence-specific DNA binding transcription factor activity	GO:0005634//nucleus
Unigene852_NAU-LB	451	34	3.5589	gi|79312817|ref|NP_001030637.1|	243.4	8e-64	serine/threonine-protein kinase WNK1 [Arabidopsis thaliana] >gi|332640635|gb|AEE74156.1| serine/threonine-protein kinase WNK1 [Arabidopsis thaliana]	gi|110797009|gb|AC189329.1|	264	7e-68	Brassica rapa subsp. pekinensis clone KBrB037C07, complete sequence	sp|Q9CAV6|WNK1_ARATH	243	3e-65	Serine/threonine-protein kinase WNK1 OS=Arabidopsis thaliana GN=WNK1 PE=1 SV=1	--	--	--	--	--	K12132	8e-65	243	ath:AT3G04910	serine/threonine-protein kinase WNK1 [EC:2.7.11.1]	GO:0006468//protein phosphorylation;GO:0007623//circadian rhythm;GO:0000165//MAPK cascade	GO:0004674//protein serine/threonine kinase activity	GO:0016020//membrane;GO:0005634//nucleus
Unigene8933_NAU-LB	399	71	8.4005	gi|297800250|ref|XP_002868009.1|	241.9	2e-63	hypothetical protein ARALYDRAFT_914880 [Arabidopsis lyrata subsp. lyrata] >gi|297313845|gb|EFH44268.1| hypothetical protein ARALYDRAFT_914880 [Arabidopsis lyrata subsp. lyrata]	gi|226235032|dbj|AB438994.1|	371	1e-100	Cardamine resedifolia PHYE gene for phytochrome E, complete cds	sp|P42498|PHYE_ARATH	237	1e-63	Phytochrome E OS=Arabidopsis thaliana GN=PHYE PE=1 SV=2	--	--	--	--	--	K12123	2e-64	241	aly:ARALYDRAFT_914880	phytochrome E	GO:0010155//regulation of proton transport;GO:0006346//methylation-dependent chromatin silencing;GO:0016246//RNA interference;GO:0017006//protein-tetrapyrrole linkage;GO:0018106//peptidyl-histidine phosphorylation;GO:0023014//signal transduction by phosphorylation;GO:0009585//red, far-red light phototransduction;GO:0018298//protein-chromophore linkage;GO:0046777//protein autophosphorylation;GO:00…	GO:0008020//G-protein coupled photoreceptor activity;GO:0000155//phosphorelay sensor kinase activity;GO:0042803//protein homodimerization activity;GO:0005524//ATP binding	GO:0016020//membrane
Unigene9455_NAU-LB	496	80	7.6142	gi|297789206|ref|XP_002862593.1|	218.8	2e-56	hypothetical protein ARALYDRAFT_497391 [Arabidopsis lyrata subsp. lyrata] >gi|297827623|ref|XP_002881694.1| hypothetical protein ARALYDRAFT_903274 [Arabidopsis lyrata subsp. lyrata] >gi|297308215|gb|EFH38851.1| hypothetical protein ARALYDRAFT_497391 [Arabidopsis lyrata subsp. lyrata] >gi|297327533|gb|EFH57953.1| hypothetical protein ARALYDRAFT_903274 [Arabidopsis lyrata subsp. lyrata]	gi|199580332|gb|AC232572.1|	529	1e-148	Brassica rapa subsp. pekinensis clone KBrS005G02, complete sequence	sp|O04211|ELF4_ARATH	209	6e-55	Protein EARLY FLOWERING 4 OS=Arabidopsis thaliana GN=ELF4 PE=1 SV=1	--	--	--	--	--	--	--	--	--	--	GO:0010017//red or far-red light signaling pathway;GO:0009649//entrainment of circadian clock;GO:0042753//positive regulation of circadian rhythm;GO:0048573//photoperiodism, flowering;GO:0009909//regulation of flower development;GO:0010114//response to red light;GO:0080167//response to karrikin	GO:0042803//protein homodimerization activity	GO:0005634//nucleus
Unigene9475_NAU-LB	222	29	6.1668	gi|343408439|gb|AEM06745.1|	135.2	3e-31	phytochrome C [Arabidopsis thaliana]	gi|385654207|gb|JQ771614.1|	266	8e-69	Arabidopsis thaliana ecotype Landsberg erecta (Ler-0) phytochrome C (PHYC) mRNA, complete cds	sp|P14714|PHYC_ARATH	135	7e-33	Phytochrome C OS=Arabidopsis thaliana GN=PHYC PE=1 SV=1	--	--	--	--	--	K12120	5e-17	84	vvi:100240824	phytochrome A	-	-	-
Unigene9476_NAU-LB	1289	198	7.2515	gi|297801114|ref|XP_002868441.1|	681.4	0	hypothetical protein ARALYDRAFT_493637 [Arabidopsis lyrata subsp. lyrata] >gi|297314277|gb|EFH44700.1| hypothetical protein ARALYDRAFT_493637 [Arabidopsis lyrata subsp. lyrata]	gi|385654207|gb|JQ771614.1|	1219	0	Arabidopsis thaliana ecotype Landsberg erecta (Ler-0) phytochrome C (PHYC) mRNA, complete cds	sp|P14714|PHYC_ARATH	670	0	Phytochrome C OS=Arabidopsis thaliana GN=PHYC PE=1 SV=1	YPO1217_1	75.1	2e-13	COG0642	Signal transduction histidine kinase	K12121	5e-96	349	smo:SELMODRAFT_161430	phytochrome B	GO:0010155//regulation of proton transport;GO:0009630//gravitropism;GO:0017006//protein-tetrapyrrole linkage;GO:0018106//peptidyl-histidine phosphorylation;GO:0009585//red, far-red light phototransduction;GO:0006355//regulation of transcription, DNA-dependent;GO:0018298//protein-chromophore linkage;GO:0046777//protein autophosphorylation;GO:0009584//detection of visible light;GO:0007623//circadia…	GO:0008020//G-protein coupled photoreceptor activity;GO:0000155//phosphorelay sensor kinase activity;GO:0042803//protein homodimerization activity;GO:0005524//ATP binding	GO:0016020//membrane
Unigene9540_NAU-LB	278	19	3.2265	gi|297809331|ref|XP_002872549.1|	129.4	1e-29	hypothetical protein ARALYDRAFT_911432 [Arabidopsis lyrata subsp. lyrata] >gi|297318386|gb|EFH48808.1| hypothetical protein ARALYDRAFT_911432 [Arabidopsis lyrata subsp. lyrata]	gi|460208419|gb|GABL01054244.1|	155	3e-35	TSA: Camelina sativa comp55937_c1_seq1 transcribed RNA sequence	sp|Q9T014|SPA2_ARATH	128	9e-31	Protein SPA1-RELATED 2 OS=Arabidopsis thaliana GN=SPA2 PE=1 SV=2	--	--	--	--	--	--	--	--	--	--	GO:0006281//DNA repair;GO:0010100//negative regulation of photomorphogenesis;GO:0048608//reproductive structure development	GO:0016772//transferase activity, transferring phosphorus-containing groups;GO:0004871//signal transducer activity;GO:0005515//protein binding	GO:0080008//Cul4-RING ubiquitin ligase complex;GO:0005834//heterotrimeric G-protein complex;GO:0005634//nucleus
Unigene9541_NAU-LB	588	61	4.8975	gi|145340093|ref|NP_192849.4|	215.7	3e-55	protein SPA1-related 2 [Arabidopsis thaliana] >gi|223635833|sp|Q9T014.2|SPA2_ARATH RecName: Full=Protein SPA1-RELATED 2 >gi|332657574|gb|AEE82974.1| protein SPA1-related 2 [Arabidopsis thaliana]	gi|332656411|gb|CP002687.1|	155	6e-35	Arabidopsis thaliana chromosome 4, complete sequence	sp|Q9T014|SPA2_ARATH	215	1e-56	Protein SPA1-RELATED 2 OS=Arabidopsis thaliana GN=SPA2 PE=1 SV=2	--	--	--	--	--	--	--	--	--	--	GO:0048573//photoperiodism, flowering;GO:0010100//negative regulation of photomorphogenesis;GO:0010017//red or far-red light signaling pathway;GO:0006281//DNA repair	GO:0005515//protein binding;GO:0003824//catalytic activity	GO:0044424//intracellular part;GO:0043234//protein complex
Unigene9902_NAU-LB	742	557	35.438	gi|281308388|gb|ADA58342.1|	218	1e-55	pseudo-response regulator 7a [Brassica rapa]	gi|281308387|gb|GU219475.1|	456	1e-125	Brassica rapa pseudo-response regulator 7a mRNA, complete cds	sp|Q93WK5|APRR7_ARATH	208	2e-54	Two-component response regulator-like APRR7 OS=Arabidopsis thaliana GN=APRR7 PE=2 SV=1	XF0818	56.2	5e-08	COG2730	Endoglucanase	K12129	6e-54	208	ath:AT5G02810	pseudo-response regulator 7	GO:0000160//two-component signal transduction system (phosphorelay);GO:0035556//intracellular signal transduction;GO:0042752//regulation of circadian rhythm;GO:0009266//response to temperature stimulus;GO:0048574//long-day photoperiodism, flowering;GO:0045892//negative regulation of transcription, DNA-dependent;GO:0010017//red or far-red light signaling pathway	GO:0000156//phosphorelay response regulator activity;GO:0003677//DNA binding	GO:0005739//mitochondrion;GO:0005634//nucleus
Unigene9939_NAU-LB	344	31	4.2542	gi|452817|emb|CAA54075.1|	220.3	7e-57	phytochrome E [Arabidopsis thaliana] >gi|5816999|emb|CAB53654.1| phytochrome E [Arabidopsis thaliana] >gi|7268606|emb|CAB78815.1| phytochrome E [Arabidopsis thaliana]	gi|226235032|dbj|AB438994.1|	236	1e-59	Cardamine resedifolia PHYE gene for phytochrome E, complete cds	sp|P42498|PHYE_ARATH	220	2e-58	Phytochrome E OS=Arabidopsis thaliana GN=PHYE PE=1 SV=2	all2899	74.3	5e-14	COG4251	Bacteriophytochrome (light-regulated signal transduction histidine kinase)	K12123	4e-58	220	ath:AT4G18130	phytochrome E	GO:0010155//regulation of proton transport;GO:0006346//methylation-dependent chromatin silencing;GO:0016246//RNA interference;GO:0017006//protein-tetrapyrrole linkage;GO:0018106//peptidyl-histidine phosphorylation;GO:0023014//signal transduction by phosphorylation;GO:0009585//red, far-red light phototransduction;GO:0018298//protein-chromophore linkage;GO:0046777//protein autophosphorylation;GO:00…	GO:0008020//G-protein coupled photoreceptor activity;GO:0000155//phosphorelay sensor kinase activity;GO:0042803//protein homodimerization activity;GO:0005524//ATP binding	GO:0016020//membrane
Unigene9940_NAU-LB	710	86	5.7182	gi|240255991|ref|NP_193547.4|	419.9	1e-116	phytochrome E [Arabidopsis thaliana] >gi|332278136|sp|P42498.2|PHYE_ARATH RecName: Full=Phytochrome E >gi|332658600|gb|AEE84000.1| phytochrome E [Arabidopsis thaliana]	gi|226235026|dbj|AB438991.1|	561	1e-157	Cardamine nipponica PHYE gene for phytochrome E, complete cds, haplotype: 9	sp|P42498|PHYE_ARATH	419	6e-118	Phytochrome E OS=Arabidopsis thaliana GN=PHYE PE=1 SV=2	AGc3620	84	2e-16	COG4251	Bacteriophytochrome (light-regulated signal transduction histidine kinase)	K12123	2e-117	419	ath:AT4G18130	phytochrome E	GO:0010155//regulation of proton transport;GO:0006346//methylation-dependent chromatin silencing;GO:0016246//RNA interference;GO:0017006//protein-tetrapyrrole linkage;GO:0018106//peptidyl-histidine phosphorylation;GO:0023014//signal transduction by phosphorylation;GO:0009585//red, far-red light phototransduction;GO:0018298//protein-chromophore linkage;GO:0046777//protein autophosphorylation;GO:00…	GO:0008020//G-protein coupled photoreceptor activity;GO:0000155//phosphorelay sensor kinase activity;GO:0042803//protein homodimerization activity;GO:0005524//ATP binding	GO:0016020//membrane
