# Supplementary material for: De novo transcriptome analysis in radish (Raphanus sativus L.) and identification of critical genes involved in bolting and flowering
Source: BMC Genomics. 2016 May 23;17:389. doi: 10.1186/s12864-016-2633-2 (PMC4877741; doi:10.1186/s12864-016-2633-2)
Supplement: Additional file 6: — Specific primer sequences of flowering related genes for T-A cloning and RT-qPCR. (XLSX 11 kb) [file 12864_2016_2633_MOESM6_ESM.xlsx]

## Sheet: Sheet1
Additional file 6 Specific primer sequences of flowering related genes for T-A cloning and RT-qPCR.
Primer name	Primer sequences (5’-3’)
T-A cloning
AGL24-F1	AAAACGCCAAAACCTAAT
AGL24-R1	GGAAAGACAGTGACAAAAGG
AP2-F1	AATGTGGGATCTGAACGA
AP2-R1	ACCCCGAATTTGTTTCTT
FPF1-F1	CATGTCAGGCGTTTGGGTGTT
FPF1-R1	TCTGGAATTTCTCGGTTG
LD-1F1	GCGGGACGGGTTCTCTGAT
LD-1R1	CCTCCTGCCGTTCTCTGACCTT
LD-2F1	CAGAGAACGGCAGGAGGATGAA
LD-2R1	GGAAGCAACACGAAGCCGAGTA
SOC1-F1	AAAAGATGGTGAGGGGAAAA
SOC1-R1	ACTCTGCTCAGCCCGTTT
SVP-F1	AATTCATACTTTTCCTCTTGG
SVP-R1	CATACGGTAAGCCGAGCC
VRN2-F1	ACAAAAAGGTGATTCGGAGAT
VRN2-R1	CCTATTACTTGGCTTTGCTGTTA
RT-qPCR analysis
AGL24-F2	TTGCTCTCATCATCTTCTC
AGL24-R2	TTGTCTTCCACTTCCTTAC
AP1-F1	GAAGAGGATAGAGAACAAGAT
AP1-R1	GCAAGAATCAGTGGAGTA
AP2-F2	CAAGATGAACCAACAAGATT
AP2-R2	TGATGAGAAGTAGGAGTAGA
FPF1-F2	CGAAGGAATGTGTTGGTT
FPF1-R2	GGTTCTTGATGACGATGT
LD-F2	TCCATTGAACTCCATTGA
LD-R2	CTCTTGAACATCCTCCTT
LFY-F1	ACGACTTATCTTCTTCTTCTT
LFY-R1	ATGATAGTGACGGTGTTG
SOC1-F2	ATGAAGCGGATAGAGAATG
SOC1-R2	TTGGTATGCCTCAGATAAC
SVP-F2	GCTCTCATCATCTTCTCTT
SVP-R2	AGTTCCTCTCCTCTCATT
SEP3-F1	GGTTGCTCTCATCATCTT
SEP3-R1	CTCTGTAATGCGTCGTAA
VRN2-F2	CCATTCTTCACCACTCTT
VRN2-R2	ACATCCACACTCTTCTTG
